# Supplementary material for: Transcriptomic and metabolomic profiling of the potato plant response to zebra chip disease
Source: PLoS One. 2025 Jul 9;20(7):e0328035. doi: 10.1371/journal.pone.0328035 (PMC12240308; doi:10.1371/journal.pone.0328035)
Supplement: S1 Table — (XLSX) [file pone.0328035.s001.xlsx]

## Sheet: Sheet1
transcript	baseMean	log2FoldChange	lfcSE	stat	pvalue	padj	tissue	gene	coding	protein	PGSC annotation	Alternative annotation
PGSC0003DMT400001378	139.648	8.33384	0.808457	10.3083	6.46187e-25	4.53248e-23	tuber	PGSC0003DMG400000513	PGSC0003DMC400001018	PGSC0003DMP400001018	Stachyose synthase
PGSC0003DMT400007898	935.623	2.90127	0.265997	10.9072	1.06506e-27	1.0113e-25	tuber	PGSC0003DMG400003054	PGSC0003DMC400005487	PGSC0003DMP400005487	UDP-Glc-4-epimerase	UDP-glc 4-epimerase
PGSC0003DMT400009057	452.92	5.55851	0.669292	8.30506	9.97655e-17	2.61993e-15	tuber	PGSC0003DMG400003522	PGSC0003DMC400006276	PGSC0003DMP400006276	Galactinol synthase
PGSC0003DMT400011205	30.7618	-2.8628	0.621164	-4.60876	4.05078e-06	2.07785e-05	tuber	PGSC0003DMG400004387	PGSC0003DMC400007789	PGSC0003DMP400007789	Alpha galactosidase	Alpha-galactosidase
PGSC0003DMT400023280	70.905	9.70877	1.74589	5.56092	2.68357e-08	2.10049e-07	tuber	PGSC0003DMG400009017	PGSC0003DMC400015857	PGSC0003DMP400015857	Stachyose synthase
PGSC0003DMT400031994	298.878	2.70514	0.611255	4.42555	9.61977e-06	4.54032e-05	tuber	PGSC0003DMG400012274	PGSC0003DMC400021728	PGSC0003DMP400021728	UDP-glucose 4-epimerase	UDP-glc 4-epimerase
PGSC0003DMT400039505	249.988	-4.62602	0.298267	-15.5097	2.98491e-54	2.23807e-51	tuber	PGSC0003DMG400015273	PGSC0003DMC400026784	PGSC0003DMP400026784	Alpha-galactosidase
PGSC0003DMT400040043	24.5095	9.24758	1.58523	5.83358	5.42505e-09	4.78743e-08	tuber	PGSC0003DMG400015490	PGSC0003DMC400027147	PGSC0003DMP400027147	Galactinol synthase
PGSC0003DMT400057320	129.483	1.6329	0.400396	4.07822	4.53823e-05	0.000186151	tuber	PGSC0003DMG400022258	PGSC0003DMC400038562	PGSC0003DMP400038562	Alkaline alpha-galactosidase seed imbibition protein	Alpha-galactosidase
PGSC0003DMT400079357	1213.54	2.46774	0.491986	5.01589	5.27896e-07	3.21349e-06	tuber	PGSC0003DMG400030891	PGSC0003DMC400053804	PGSC0003DMP400053804	Hydrolase, hydrolyzing O-glycosyl compounds	Raffinose synthase
PGSC0003DMT400001378	1454.05	3.55385	0.685218	5.18645	2.14345e-07	7.81875e-06	leaf	PGSC0003DMG400000513	PGSC0003DMC400001018	PGSC0003DMP400001018	Stachyose synthase
PGSC0003DMT400009057	2666.58	2.53863	0.518351	4.89751	9.706e-07	2.80873e-05	leaf	PGSC0003DMG400003522	PGSC0003DMC400006276	PGSC0003DMP400006276	Galactinol synthase
PGSC0003DMT400023280	162.129	2.6119	0.605146	4.31615	1.58771e-05	0.000276014	leaf	PGSC0003DMG400009017	PGSC0003DMC400015857	PGSC0003DMP400015857	Stachyose synthase
PGSC0003DMT400031994	973.609	2.29926	0.487765	4.71386	2.43069e-06	5.79943e-05	leaf	PGSC0003DMG400012274	PGSC0003DMC400021728	PGSC0003DMP400021728	UDP-glucose 4-epimerase	UDP-glc 4-epimerase
PGSC0003DMT400039505	343.223	-3.00925	0.478578	-6.28789	3.21806e-10	3.32941e-08	leaf	PGSC0003DMG400015273	PGSC0003DMC400026784	PGSC0003DMP400026784	Alpha-galactosidase
PGSC0003DMT400040043	175.541	5.31267	0.824959	6.43993	1.19532e-10	1.47878e-08	leaf	PGSC0003DMG400015490	PGSC0003DMC400027147	PGSC0003DMP400027147	Galactinol synthase
PGSC0003DMT400040043	26.8688	4.54257	0.974442	4.66171	3.13591e-06	9.00534e-05	stem	PGSC0003DMG400015490	PGSC0003DMC400027147	PGSC0003DMP400027147	Galactinol synthase
PGSC0003DMT400000795	318.08	1.79282	0.302728	5.92222	3.1763e-09	2.90111e-08	tuber	PGSC0003DMG400000295	PGSC0003DMC400000588	PGSC0003DMP400000588	Hexokinase 5	Hexokinase
PGSC0003DMT400001935	91962.9	-2.57303	0.693468	-3.71037	0.000206954	0.000726276	tuber	PGSC0003DMG400000735	PGSC0003DMC400001429	PGSC0003DMP400001429	Glucose-1-phosphate adenylyltransferase	AGPase
PGSC0003DMT400003356	10619.6	-2.97329	0.423026	-7.02861	2.08601e-12	3.05443e-11	tuber	PGSC0003DMG400001328	PGSC0003DMC400002384	PGSC0003DMP400002384	Granule-bound starch synthase 2, chloroplastic/amyloplastic	GBSS
PGSC0003DMT400004043	20.0665	-5.63117	1.12212	-5.01834	5.21189e-07	3.178e-06	tuber	PGSC0003DMG400001596	PGSC0003DMC400002890	PGSC0003DMP400002890	Putative neutral invertase	Invertase
PGSC0003DMT400006474	2318.48	-1.18058	0.226169	-5.21989	1.79026e-07	1.20146e-06	tuber	PGSC0003DMG400002525	PGSC0003DMC400004477	PGSC0003DMP400004477	Hexokinase 7	Hexokinase
PGSC0003DMT400007506	157128	-3.83519	0.663942	-5.7764	7.63178e-09	6.5643e-08	tuber	PGSC0003DMG400002895	PGSC0003DMC400005220	PGSC0003DMP400005220	Sucrose synthase
PGSC0003DMT400011762	3666.4	3.73393	0.385799	9.67844	3.7236e-22	1.91863e-20	tuber	PGSC0003DMG400004617	PGSC0003DMC400008170	PGSC0003DMP400008170	Invertase inhibitor
PGSC0003DMT400011861	2138.43	1.9171	0.196735	9.74456	1.94615e-22	1.02462e-20	tuber	PGSC0003DMG400004655	PGSC0003DMC400008242	PGSC0003DMP400008242	GAL83 protein	SnRK1 beta
PGSC0003DMT400014133	136.827	1.94572	0.353751	5.50025	3.79255e-08	2.88441e-07	tuber	PGSC0003DMG400005545	PGSC0003DMC400009764	PGSC0003DMP400009764	GAL83	SnRK1 beta
PGSC0003DMT400017087	2173.23	2.06678	0.421579	4.90247	9.46379e-07	5.48164e-06	tuber	PGSC0003DMG400006672	PGSC0003DMC400011796	PGSC0003DMP400011796	Sucrose synthase
PGSC0003DMT400025526	640.142	-1.67443	0.281802	-5.94185	2.81817e-09	2.60537e-08	tuber	PGSC0003DMG400009861	PGSC0003DMC400017381	PGSC0003DMP400017381	Plastidic hexokinase	Hexokinase
PGSC0003DMT400025846	49096.3	-1.11562	0.227325	-4.90761	9.21933e-07	5.35288e-06	tuber	PGSC0003DMG400009981	PGSC0003DMC400017627	PGSC0003DMP400017627	1,4-alpha-glucan branching enzyme	SBE
PGSC0003DMT400026289	133802	-2.63161	0.618387	-4.25559	2.08495e-05	9.19206e-05	tuber	PGSC0003DMG400010146	PGSC0003DMC400017953	PGSC0003DMP400017953	Kunitz-type tuber invertase inhibitor	Invertase inhibitor
PGSC0003DMT400033620	1107.43	-1.07979	0.212412	-5.08347	3.70604e-07	2.33713e-06	tuber	PGSC0003DMG400012910	PGSC0003DMC400022866	PGSC0003DMP400022866	Glucose-6-phosphate isomerase	Glc-6-P isomerase
PGSC0003DMT400034699	12958	-1.42742	0.240169	-5.94339	2.79192e-09	2.5833e-08	tuber	PGSC0003DMG401013333	PGSC0003DMC400023600	PGSC0003DMP400023600	UTP--glucose-1-phosphate uridylyltransferase	UGPase
PGSC0003DMT400035262	3270.33	1.82769	0.407948	4.48022	7.45675e-06	3.61434e-05	tuber	PGSC0003DMG400013546	PGSC0003DMC400023980	PGSC0003DMP400023980	Sucrose synthase 2	Sucrose synthase
PGSC0003DMT400035264	76.2571	-2.73501	0.536145	-5.10126	3.37406e-07	2.14394e-06	tuber	PGSC0003DMG400013547	PGSC0003DMC400023982	PGSC0003DMP400023982	Sucrose synthase
PGSC0003DMT400035987	731.536	4.47067	0.59603	7.50076	6.345e-14	1.15259e-12	tuber	PGSC0003DMG400013856	PGSC0003DMC400024451	PGSC0003DMP400024451	Vacuolar invertase	Invertase
PGSC0003DMT400039410	2246.67	2.55419	0.190517	13.4066	5.53208e-41	1.5622e-38	tuber	PGSC0003DMG400015241	PGSC0003DMC400026730	PGSC0003DMP400026730	AMP-activated protein kinase, gamma regulatory subunit	SnRK1 gamma
PGSC0003DMT400043117	63.2574	-4.32668	0.71916	-6.01631	1.78442e-09	1.71456e-08	tuber	PGSC0003DMG400016730	PGSC0003DMC400029252	PGSC0003DMP400029252	Sucrose synthase
PGSC0003DMT400047731	238.027	-1.80988	0.350425	-5.16481	2.40687e-07	1.57068e-06	tuber	PGSC0003DMG402018552	PGSC0003DMC400032329	PGSC0003DMP400032329	Soluble starch synthase 1, chloroplastic/amyloplastic	Starch synthase
PGSC0003DMT400052461	287.109	-1.42294	0.265549	-5.35848	8.39273e-08	5.9971e-07	tuber	PGSC0003DMG400020361	PGSC0003DMC400035367	PGSC0003DMP400035367	Fructokinase 1	Fructokinase
PGSC0003DMT400062262	374.697	-1.01406	0.147108	-6.89329	5.45168e-12	7.49313e-11	tuber	PGSC0003DMG400024224	PGSC0003DMC400041915	PGSC0003DMP400041915	Phosphoglucomutase
PGSC0003DMT400062304	1660.35	-1.52102	0.296068	-5.13742	2.78535e-07	1.79611e-06	tuber	PGSC0003DMG400024246	PGSC0003DMC400041943	PGSC0003DMP400041943	Fructokinase
PGSC0003DMT400067153	107.115	-1.19264	0.297612	-4.00736	6.14e-05	0.000243317	tuber	PGSC0003DMG400026107	PGSC0003DMC400045302	PGSC0003DMP400045302	Neutral/alkaline invertase	Invertase
PGSC0003DMT400068246	1609.17	1.7403	0.200867	8.66392	4.55799e-18	1.40905e-16	tuber	PGSC0003DMG400026530	PGSC0003DMC400046100	PGSC0003DMP400046100	Neutral invertase	Invertase
PGSC0003DMT400069198	29105.8	-2.98705	0.561386	-5.32085	1.03282e-07	7.26785e-07	tuber	PGSC0003DMG400026916	PGSC0003DMC400046726	PGSC0003DMP400046726	Fructokinase
PGSC0003DMT400078702	17.824	-8.01002	1.28819	-6.21806	5.03353e-10	5.3002e-09	tuber	PGSC0003DMG400030624	PGSC0003DMC400053334	PGSC0003DMP400053334	Hexokinase
PGSC0003DMT400079728	21.3279	-3.65564	0.600268	-6.09001	1.12903e-09	1.12201e-08	tuber	PGSC0003DMG400031046	PGSC0003DMC400054076	PGSC0003DMP400054076	Sucrose synthase
PGSC0003DMT400097320	4.83851	-6.52084	1.61327	-4.04201	5.29954e-05	0.000213197	tuber	PGSC0003DMG400046891	PGSC0003DMC400068995	PGSC0003DMP400068995	Glucose-1-phosphate adenylyltransferase	AGPase
PGSC0003DMT400023091	14.8113	-5.9979	1.36024	-4.40944	1.03637e-05	0.000246966	stem	PGSC0003DMG400008943	PGSC0003DMC400015733	PGSC0003DMP400015733	Invertase
PGSC0003DMT400026289	653.41	4.94892	0.698054	7.08959	1.34509e-12	1.97807e-10	stem	PGSC0003DMG400010146	PGSC0003DMC400017953	PGSC0003DMP400017953	Kunitz-type tuber invertase inhibitor	Invertase inhibitor
PGSC0003DMT400004650	10.2446	-3.1853	0.791197	-4.02592	5.67527e-05	0.000765556	leaf	PGSC0003DMG400001844	PGSC0003DMC400003302	PGSC0003DMP400003302	Invertase inhibitor
PGSC0003DMT400007506	582.576	4.57268	0.758458	6.02891	1.65067e-09	1.34481e-07	leaf	PGSC0003DMG400002895	PGSC0003DMC400005220	PGSC0003DMP400005220	Sucrose synthase
PGSC0003DMT400011762	3075.89	1.7701	0.402492	4.39785	1.09329e-05	0.000201349	leaf	PGSC0003DMG400004617	PGSC0003DMC400008170	PGSC0003DMP400008170	Invertase inhibitor
PGSC0003DMT400023304	2697.95	-1.6531	0.413736	-3.99554	6.4547e-05	0.000845039	leaf	PGSC0003DMG400009026	PGSC0003DMC400015875	PGSC0003DMP400015875	Glucose-1-phosphate adenylyltransferase	AGPase
PGSC0003DMT400025846	3901.4	3.36913	0.502284	6.70762	1.97827e-11	3.06331e-09	leaf	PGSC0003DMG400009981	PGSC0003DMC400017627	PGSC0003DMP400017627	1,4-alpha-glucan branching enzyme	SBE
PGSC0003DMT400035262	5336.83	3.31283	0.583318	5.67929	1.35252e-08	7.92594e-07	leaf	PGSC0003DMG400013546	PGSC0003DMC400023980	PGSC0003DMP400023980	Sucrose synthase 2	Sucrose synthase
PGSC0003DMT400078688	44.6213	2.52951	0.54112	4.67458	2.9455e-06	6.79879e-05	leaf	PGSC0003DMG400030619	PGSC0003DMC400053324	PGSC0003DMP400053324	Starch synthase V	Starch synthase
PGSC0003DMT400012318	39.9919	-2.4506	0.571148	-4.29066	1.78143e-05	0.000302055	leaf	PGSC0003DMG400004827	PGSC0003DMC400008565	PGSC0003DMP400008565	Peroxisomal acyl-CoA oxidase 1B	Acyl-CoA oxidase
PGSC0003DMT400027377	268.857	8.28662	1.08305	7.65122	1.99084e-14	8.16662e-12	leaf	PGSC0003DMG400010557	PGSC0003DMC400018673	PGSC0003DMP400018673	Allene oxide syntase	Allene oxide synthase
PGSC0003DMT400041886	307.713	1.18796	0.282863	4.19977	2.6719e-05	0.000419009	leaf	PGSC0003DMG400016253	PGSC0003DMC400028389	PGSC0003DMP400028389	Phospholipase A1
PGSC0003DMT400081247	1650.88	-3.68197	0.567915	-6.4833	8.97353e-11	1.14655e-08	leaf	PGSC0003DMG402031759	PGSC0003DMC400054976	PGSC0003DMP400054976	Phospholipase A1
PGSC0003DMT400009594	71.8392	-7.13879	1.24857	-5.71758	1.08054e-08	6.75335e-07	stem	PGSC0003DMG400003743	PGSC0003DMC400006681	PGSC0003DMP400006681	Jasmonate O-methyltransferase
PGSC0003DMT400020118	10.6145	-7.06796	1.42881	-4.94674	7.54679e-07	2.72557e-05	stem	PGSC0003DMG400007793	PGSC0003DMC400013721	PGSC0003DMP400013721	Lipoxygenase	13S-lipoxygenase
PGSC0003DMT400026473	8.01585	3.81582	0.905853	4.2124	2.52669e-05	0.000525976	stem	PGSC0003DMG401010218	PGSC0003DMC400018067	PGSC0003DMP400018067	Phospholipase A1
PGSC0003DMT400027377	926.655	5.30024	1.18428	4.47549	7.62362e-06	0.000191228	stem	PGSC0003DMG400010557	PGSC0003DMC400018673	PGSC0003DMP400018673	Allene oxide syntase	Allene oxide synthase
PGSC0003DMT400081243	1439.04	4.02837	0.777961	5.17812	2.24134e-07	9.5331e-06	stem	PGSC0003DMG400031758	PGSC0003DMC400054972	PGSC0003DMP400054972	Phospholipase A1
PGSC0003DMT400081247	58.9126	2.31692	0.550704	4.2072	2.58551e-05	0.000536166	stem	PGSC0003DMG402031759	PGSC0003DMC400054976	PGSC0003DMP400054976	Phospholipase A1
PGSC0003DMT400081909	674.834	3.78529	0.620228	6.10306	1.04054e-09	7.96971e-08	stem	PGSC0003DMG400032155	PGSC0003DMC400055325	PGSC0003DMP400055325	Lipoxygenase	13S-lipoxygenase
PGSC0003DMT400002934	1913.63	-4.93902	0.397309	-12.4312	1.76962e-35	3.34597e-33	tuber	PGSC0003DMG400001149	PGSC0003DMC400002125	PGSC0003DMP400002125	Allene oxide synthase 2	Allene oxide synthase
PGSC0003DMT400009296	82.4265	2.4859	0.434537	5.7208	1.06027e-08	8.91086e-08	tuber	PGSC0003DMG400003607	PGSC0003DMC400006449	PGSC0003DMP400006449	Jasmonate O-methyltransferase
PGSC0003DMT400011792	7952.17	2.4327	0.290337	8.37888	5.34358e-17	1.44157e-15	tuber	PGSC0003DMG400004630	PGSC0003DMC400008192	PGSC0003DMP400008192	Glyoxysomal fatty acid beta-oxidation multifunctional protein	Multifunctional protein
PGSC0003DMT400014020	60.6709	6.0971	1.26392	4.82396	1.40733e-06	7.87874e-06	tuber	PGSC0003DMG400005498	PGSC0003DMC400009690	PGSC0003DMP400009690	Multifunctional protein
PGSC0003DMT400026473	291.83	-5.35598	0.577932	-9.2675	1.90566e-20	7.78885e-19	tuber	PGSC0003DMG401010218	PGSC0003DMC400018067	PGSC0003DMP400018067	Phospholipase A1
PGSC0003DMT400027351	575.692	1.2882	0.161213	7.99068	1.34199e-15	3.05232e-14	tuber	PGSC0003DMG400010548	PGSC0003DMC400018652	PGSC0003DMP400018652	Acyl-CoA oxidase ACX3	Acyl-CoA oxidase
PGSC0003DMT400033027	2348.8	-4.23628	0.336922	-12.5735	2.95373e-36	5.83873e-34	tuber	PGSC0003DMG401012679	PGSC0003DMC400022472	PGSC0003DMP400022472	Allene oxide cyclase
PGSC0003DMT400034472	266.909	-1.16218	0.273016	-4.25683	2.07347e-05	9.14886e-05	tuber	PGSC0003DMG400013248	PGSC0003DMC400023434	PGSC0003DMP400023434	Lipoxygenase	13S-lipoxygenase
PGSC0003DMT400041886	408.809	2.28851	0.267499	8.55521	1.17657e-17	3.42023e-16	tuber	PGSC0003DMG400016253	PGSC0003DMC400028389	PGSC0003DMP400028389	Phospholipase A1
PGSC0003DMT400043495	348.712	-2.87314	0.375143	-7.6588	1.87685e-14	3.69993e-13	tuber	PGSC0003DMG400016887	PGSC0003DMC400029511	PGSC0003DMP400029511	Allene oxide synthase
PGSC0003DMT400045045	796.245	-1.02332	0.247999	-4.1263	3.68648e-05	0.000153915	tuber	PGSC0003DMG400017465	PGSC0003DMC400030513	PGSC0003DMP400030513	Lipoxygenase	13S-lipoxygenase
PGSC0003DMT400056248	141.46	1.28162	0.245995	5.20994	1.88898e-07	1.26343e-06	tuber	PGSC0003DMG400021853	PGSC0003DMC400037854	PGSC0003DMP400037854	Acyl-CoA oxidase ACX3	Acyl-CoA oxidase
PGSC0003DMT400077045	211.688	-1.84013	0.275232	-6.68574	2.29766e-11	2.91314e-10	tuber	PGSC0003DMG400029964	PGSC0003DMC400052213	PGSC0003DMP400052213	Phospholipase A2
PGSC0003DMT400081243	5880.93	-2.46306	0.348644	-7.0647	1.60966e-12	2.38747e-11	tuber	PGSC0003DMG400031758	PGSC0003DMC400054972	PGSC0003DMP400054972	Phospholipase A1
PGSC0003DMT400081244	12806.9	-7.75618	0.587499	-13.202	8.54028e-40	2.1593e-37	tuber	PGSC0003DMG401031759	PGSC0003DMC400054973	PGSC0003DMP400054973	Phospholipase A1
PGSC0003DMT400081247	472.977	-4.90203	0.45724	-10.7209	8.11967e-27	7.03403e-25	tuber	PGSC0003DMG402031759	PGSC0003DMC400054976	PGSC0003DMP400054976	Phospholipase A1
PGSC0003DMT400000283	399.362	1.63874	0.379559	4.31749	1.57814e-05	7.12964e-05	tuber	PGSC0003DMG401000095	PGSC0003DMC400000215	PGSC0003DMP400000215	Jasmonic acid-amino acid-conjugating enzyme
PGSC0003DMT400084210	1767.51	3.40237	0.412164	8.2549	1.52028e-16	3.926e-15	tuber	PGSC0003DMG400033879	PGSC0003DMC400056257	PGSC0003DMP400056257	Jasmonic acid-amino acid-conjugating enzyme
PGSC0003DMT400017668	918.68	-1.37672	0.259005	-5.3154	1.06426e-07	4.38671e-06	leaf	PGSC0003DMG400006855	PGSC0003DMC400012142	PGSC0003DMP400012142	S-adenosyl-methionine-sterol-C-methyltransferase	SMT1
PGSC0003DMT400047969	2249.48	-1.38732	0.330442	-4.19837	2.68841e-05	0.000420753	leaf	PGSC0003DMG400018641	PGSC0003DMC400032477	PGSC0003DMP400032477	S-adenosyl-methionine-sterol-C-methyltransferase	SMT2
PGSC0003DMT400005519	734.94	7.74268	0.612731	12.6364	1.33074e-36	3.32684e-33	stem	PGSC0003DMG400002156	PGSC0003DMC400003857	PGSC0003DMP400003857	C-4 sterol methyl oxidase 2	SMO4
PGSC0003DMT400007043	953.239	2.24165	0.352229	6.36418	1.9634e-10	1.9461e-08	stem	PGSC0003DMG400002720	PGSC0003DMC400004888	PGSC0003DMP400004888	Delta14-sterol reductase	C14R
PGSC0003DMT400011907	1414.55	1.08677	0.1705	6.374	1.84155e-10	1.8334e-08	stem	PGSC0003DMG400004674	PGSC0003DMC400008278	PGSC0003DMP400008278	Cyclopropyl isomerase	CPI
PGSC0003DMT400015184	5003	5.83681	0.338853	17.2252	1.71776e-66	1.93248e-62	stem	PGSC0003DMG400005931	PGSC0003DMC400010516	PGSC0003DMP400010516	Sterol delta-7 reductase DWF5	7DR
PGSC0003DMT400017668	1283.22	-1.51051	0.228128	-6.62131	3.56027e-11	3.92677e-09	stem	PGSC0003DMG400006855	PGSC0003DMC400012142	PGSC0003DMP400012142	S-adenosyl-methionine-sterol-C-methyltransferase	SMT1
PGSC0003DMT400018853	522.685	2.65334	0.366582	7.23804	4.5523e-13	7.42223e-11	stem	PGSC0003DMG400007309	PGSC0003DMC400012944	PGSC0003DMP400012944	3beta-hydroxysteroid-dehydrogenase/decarboxylase isoform 2	3βHSD
PGSC0003DMT400030650	2606.38	8.32678	0.757684	10.9898	4.27968e-28	6.0183e-25	stem	PGSC0003DMG400011740	PGSC0003DMC400020813	PGSC0003DMP400020813	SGA	Game2
PGSC0003DMT400030670	1705.85	8.79893	0.771492	11.4051	3.94434e-30	6.33912e-27	stem	PGSC0003DMG400011749	PGSC0003DMC400020829	PGSC0003DMP400020829	UDP-galactose:solanidine galactosyltransferase	Game1
PGSC0003DMT400030674	3150.45	7.22351	0.526945	13.7083	9.05887e-43	5.09561e-39	stem	PGSC0003DMG400011750	PGSC0003DMC400020833	PGSC0003DMP400020833	Cytochrome P-450	Game6
PGSC0003DMT400030676	15436.2	7.42784	0.415877	17.8607	2.38711e-71	5.37101e-67	stem	PGSC0003DMG400011751	PGSC0003DMC400020834	PGSC0003DMP400020834	2-oxoglutarate-dependent dioxygenase	Game11
PGSC0003DMT400033236	1047.95	7.65196	0.739755	10.3439	4.45943e-25	3.85912e-22	stem	PGSC0003DMG400012763	PGSC0003DMC400022612	PGSC0003DMP400022612	C-4 sterol methyl oxidase	SMO3
PGSC0003DMT400042256	7831.26	2.26371	0.243081	9.31258	1.24765e-20	7.38741e-18	stem	PGSC0003DMG400016402	PGSC0003DMC400028658	PGSC0003DMP400028658	Obtusifoliol 14alpha-demethylase	CYP51
PGSC0003DMT400054476	8325.76	6.81901	0.747448	9.12306	7.3032e-20	3.6516e-17	stem	PGSC0003DMG400021142	PGSC0003DMC400036651	PGSC0003DMP400036651	DWARF1/DIMINUTO	SSR2
PGSC0003DMT400062367	2326.68	4.1577	0.57295	7.25665	3.96794e-13	6.61323e-11	stem	PGSC0003DMG400024274	PGSC0003DMC400041994	PGSC0003DMP400041994	Cytochrome P450 monooxygenase	Game4
PGSC0003DMT400064961	13.8997	8.32638	1.36097	6.11798	9.47664e-10	7.4448e-08	stem	PGSC0003DMG400025228	PGSC0003DMC400043799	PGSC0003DMP400043799	Gamma aminobutyrate transaminase isoform2	Game12
PGSC0003DMT400066846	228.042	10.631	1.12479	9.45156	3.33834e-21	2.14607e-18	stem	PGSC0003DMG400025989	PGSC0003DMC400045082	PGSC0003DMP400045082	ERF1	Game9
PGSC0003DMT400067881	917.725	5.50083	0.366625	15.004	6.91569e-51	5.18677e-47	stem	PGSC0003DMG400026401	PGSC0003DMC400045832	PGSC0003DMP400045832	Delta(7)-sterol-C5(6)-desaturase	C5SD
PGSC0003DMT400071184	2695.93	1.75288	0.264136	6.63628	3.21692e-11	3.67414e-09	stem	PGSC0003DMG400027684	PGSC0003DMC400048142	PGSC0003DMP400048142	C-8,7 sterol isomerase	8,7SI
PGSC0003DMT400011907	1554.81	-1.01024	0.234745	-4.30354	1.68093e-05	7.57518e-05	tuber	PGSC0003DMG400004674	PGSC0003DMC400008278	PGSC0003DMP400008278	Cyclopropyl isomerase	CPI
PGSC0003DMT400030650	272.425	4.56132	1.17605	3.8785	0.000105103	0.000394029	tuber	PGSC0003DMG400011740	PGSC0003DMC400020813	PGSC0003DMP400020813	SGA	Game2
PGSC0003DMT400030674	800.761	4.406	0.969174	4.54614	5.46391e-06	2.71559e-05	tuber	PGSC0003DMG400011750	PGSC0003DMC400020833	PGSC0003DMP400020833	Cytochrome P-450	Game6
PGSC0003DMT400030799	2727.98	2.17825	0.211259	10.3108	6.29812e-25	4.43192e-23	tuber	PGSC0003DMG400011801	PGSC0003DMC400020915	PGSC0003DMP400020915	DWARF1/DIMINUTO	SSR1
PGSC0003DMT400047969	8924.81	-3.36076	0.410418	-8.18863	2.64219e-16	6.58097e-15	tuber	PGSC0003DMG400018641	PGSC0003DMC400032477	PGSC0003DMP400032477	S-adenosyl-methionine-sterol-C-methyltransferase	SMT2
PGSC0003DMT400054476	1371.82	2.29374	0.537815	4.26493	1.99969e-05	8.86466e-05	tuber	PGSC0003DMG400021142	PGSC0003DMC400036651	PGSC0003DMP400036651	DWARF1/DIMINUTO	SSR2
PGSC0003DMT400073861	69.9918	-6.17791	0.654721	-9.43595	3.87473e-21	1.75161e-19	tuber	PGSC0003DMG400028702	PGSC0003DMC400049993	PGSC0003DMP400049993	Cycloartenol synthase	CAS
PGSC0003DMT400078196	865.282	-2.10054	0.314346	-6.68226	2.35285e-11	2.97964e-10	tuber	PGSC0003DMG400030422	PGSC0003DMC400052945	PGSC0003DMP400052945	C-4 methyl sterol oxidase	SMO2
PGSC0003DMT400009121	141.134	4.67884	0.801269	5.83929	5.24225e-09	4.63929e-08	tuber	PGSC0003DMG400003546	PGSC0003DMC400006328	PGSC0003DMP400006328	Ferulate-5-hydroxylase
PGSC0003DMT400018493	487.91	-1.27377	0.333065	-3.82438	0.000131103	0.00048105	tuber	PGSC0003DMG400007178	PGSC0003DMC400012728	PGSC0003DMP400012728	P-coumaroyl quinate/shikimate 3'-hydroxylase	4-coumaroyl quinate/shikimate 3'-hydroxylase
PGSC0003DMT400019823	240.543	2.95692	0.534175	5.5355	3.1034e-08	2.39462e-07	tuber	PGSC0003DMG400007665	PGSC0003DMC400013550	PGSC0003DMP400013550	Cinnamoyl-CoA reductase
PGSC0003DMT400025904	611.011	-1.54288	0.31326	-4.92523	8.42609e-07	4.93447e-06	tuber	PGSC0003DMG400010000	PGSC0003DMC400017673	PGSC0003DMP400017673	Cinnamoyl-CoA reductase
PGSC0003DMT400036886	517.785	3.13385	0.712489	4.39845	1.09025e-05	5.09047e-05	tuber	PGSC0003DMG400014223	PGSC0003DMC400025029	PGSC0003DMP400025029	4-coumarate--CoA ligase 2	4-coumarate--CoA ligase
PGSC0003DMT400037485	29.0148	3.48761	0.47655	7.31846	2.50831e-13	4.17297e-12	tuber	PGSC0003DMG400014466	PGSC0003DMC400025484	PGSC0003DMP400025484	4-coumarate--CoA ligase 2	4-coumarate--CoA ligase
PGSC0003DMT400041576	413.882	1.75151	0.309325	5.66236	1.49309e-08	1.22006e-07	tuber	PGSC0003DMG400016115	PGSC0003DMC400028146	PGSC0003DMP400028146	Cinnamyl alcohol dehydrogenase
PGSC0003DMT400045987	11.8088	7.16045	1.57898	4.53487	5.76384e-06	2.85033e-05	tuber	PGSC0003DMG400017842	PGSC0003DMC400031162	PGSC0003DMP400031162	Cinnamoyl-CoA reductase
PGSC0003DMT400049886	286.399	4.59566	1.13318	4.05556	5.00149e-05	0.000202632	tuber	PGSC0003DMG400019386	PGSC0003DMC400033672	PGSC0003DMP400033672	Phenylalanine ammonia-lyase
PGSC0003DMT400051049	208.491	-1.72848	0.433921	-3.9834	6.79357e-05	0.000266497	tuber	PGSC0003DMG400019825	PGSC0003DMC400034431	PGSC0003DMP400034431	Cinnamoyl CoA reductase	Cinnamoyl-CoA reductase
PGSC0003DMT400055529	85.9851	-2.61687	0.453094	-5.77556	7.66976e-09	6.59175e-08	tuber	PGSC0003DMG401021564	PGSC0003DMC400037387	PGSC0003DMP400037387	Phenylalanine ammonia-lyase
PGSC0003DMT400060308	738.667	4.46293	1.00902	4.42305	9.73164e-06	4.58714e-05	tuber	PGSC0003DMG400023458	PGSC0003DMC400040591	PGSC0003DMP400040591	Phenylalanine ammonia-lyase
PGSC0003DMT400065273	823.692	-1.08209	0.268778	-4.02598	5.67395e-05	0.000226292	tuber	PGSC0003DMG400025373	PGSC0003DMC400044013	PGSC0003DMP400044013	Cinnamoyl-CoA reductase
PGSC0003DMT400066217	1038.75	2.5486	0.470384	5.41812	6.02281e-08	4.41835e-07	tuber	PGSC0003DMG401025767	PGSC0003DMC400044639	PGSC0003DMP400044639	Cinnamyl alcohol dehydrogenase
PGSC0003DMT400078290	1519.77	1.70662	0.403412	4.23047	2.33199e-05	0.0001018	tuber	PGSC0003DMG402030469	PGSC0003DMC400053026	PGSC0003DMP400053026	Cinnamic acid 4-hydroxylase
PGSC0003DMT400018497	809.987	-2.41187	0.344546	-7.00012	2.55744e-12	5.46429e-10	leaf	PGSC0003DMG400007180	PGSC0003DMC400012730	PGSC0003DMP400012730	P-coumaroyl quinate/shikimate 3'-hydroxylase	4-coumaroyl quinate/shikimate 3'-hydroxylase
PGSC0003DMT400019823	965.807	2.75321	0.589327	4.67179	2.9858e-06	6.85123e-05	leaf	PGSC0003DMG400007665	PGSC0003DMC400013550	PGSC0003DMP400013550	Cinnamoyl-CoA reductase
PGSC0003DMT400033637	115.259	-3.78211	0.846321	-4.46888	7.86296e-06	0.000153325	leaf	PGSC0003DMG400012919	PGSC0003DMC400022881	PGSC0003DMP400022881	Cinnamyl alcohol dehydrogenase
PGSC0003DMT400045216	701.741	-1.2474	0.279073	-4.4698	7.82915e-06	0.000152933	leaf	PGSC0003DMG400017542	PGSC0003DMC400030637	PGSC0003DMP400030637	Cinnamoyl-CoA reductase
PGSC0003DMT400073398	990.404	1.57602	0.381759	4.12831	3.65437e-05	0.0005374	leaf	PGSC0003DMG400028521	PGSC0003DMC400049658	PGSC0003DMP400049658	Cinnamoyl-CoA reductase
PGSC0003DMT400018497	108.236	-3.95414	0.585144	-6.75756	1.40338e-11	1.70682e-09	stem	PGSC0003DMG400007180	PGSC0003DMC400012730	PGSC0003DMP400012730	P-coumaroyl quinate/shikimate 3'-hydroxylase	4-coumaroyl quinate/shikimate 3'-hydroxylase
PGSC0003DMT400045216	631.764	-2.16369	0.375447	-5.76297	8.26458e-09	5.34348e-07	stem	PGSC0003DMG400017542	PGSC0003DMC400030637	PGSC0003DMP400030637	Cinnamoyl-CoA reductase
PGSC0003DMT400023446	1074.82	1.65091	0.344631	4.79037	1.66476e-06	4.29639e-05	leaf	PGSC0003DMG400009077	PGSC0003DMC400015984	PGSC0003DMP400015984	Spermine synthase
PGSC0003DMT400004181	5130.22	2.9997	0.443097	6.76985	1.28918e-11	1.57644e-09	stem	PGSC0003DMG400001662	PGSC0003DMC400002989	PGSC0003DMP400002989	Arginine decarboxylase
PGSC0003DMT400025792	468.876	2.74164	0.485419	5.648	1.62325e-08	9.56101e-07	stem	PGSC0003DMG400009959	PGSC0003DMC400017584	PGSC0003DMP400017584	Ornithine decarboxylase
PGSC0003DMT400038291	302.944	-2.55598	0.614546	-4.15914	3.19451e-05	0.000635179	stem	PGSC0003DMG400014776	PGSC0003DMC400026003	PGSC0003DMP400026003	Tyramine hydroxycinnamoyl transferase
PGSC0003DMT400048130	20.4985	4.226	0.993435	4.25392	2.1006e-05	0.000450987	stem	PGSC0003DMG400018700	PGSC0003DMC400032596	PGSC0003DMP400032596	Anthranilate N-benzoyltransferase protein	Putrescine hydroxycinnamoyl transferase
PGSC0003DMT400001745	1583.48	-1.59854	0.162428	-9.84151	7.45817e-23	4.20131e-21	tuber	PGSC0003DMG400000653	PGSC0003DMC400001290	PGSC0003DMP400001290	Agmatine deiminase
PGSC0003DMT400010518	8300.52	-1.1986	0.246741	-4.85772	1.18743e-06	6.74664e-06	tuber	PGSC0003DMG400004111	PGSC0003DMC400007344	PGSC0003DMP400007344	Spermidine synthase
PGSC0003DMT400038284	255.833	5.26182	0.689425	7.63218	2.30809e-14	4.47301e-13	tuber	PGSC0003DMG400014772	PGSC0003DMC400025999	PGSC0003DMP400025999	Tyramine hydroxycinnamoyl transferase
PGSC0003DMT400048130	487.941	-4.14048	0.395756	-10.4622	1.28833e-25	9.76076e-24	tuber	PGSC0003DMG400018700	PGSC0003DMC400032596	PGSC0003DMP400032596	Anthranilate N-benzoyltransferase protein	Putrescine hydroxycinnamoyl transferase
PGSC0003DMT400062273	674.498	-1.37071	0.269756	-5.08131	3.74845e-07	2.36045e-06	tuber	PGSC0003DMG400024232	PGSC0003DMC400041926	PGSC0003DMP400041926	Spermidine synthase 1	Spermidine synthase
PGSC0003DMT400081433	52.8423	-3.87037	0.599612	-6.45479	1.08369e-10	1.25206e-09	tuber	PGSC0003DMG400031835	PGSC0003DMC400055111	PGSC0003DMP400055111	Spermine synthase
PGSC0003DMT400037595	16.2672	7.32982	1.64343	4.46008	8.19279e-06	3.92993e-05	tuber	PGSC0003DMG400014499	PGSC0003DMC400025549	PGSC0003DMP400025549	Tyramine N-feruloyltransferase 4/11	Tyramine feruloyltransferase
PGSC0003DMT400067635	119.271	7.46496	1.27902	5.83645	5.33237e-09	4.70947e-08	tuber	PGSC0003DMG400026301	PGSC0003DMC400045654	PGSC0003DMP400045654	Tyramine N-feruloyltransferase 10/30	Tyramine feruloyltransferase
PGSC0003DMT400001813	176306	-4.30257	0.977729	-4.40058	1.07963e-05	5.05285e-05	tuber	PGSC0003DMG400000678	PGSC0003DMC400001339	PGSC0003DMP400001339	Metallocarboxypeptidase inhibitor
PGSC0003DMT400001935	91962.9	-2.57303	0.693468	-3.71037	0.000206954	0.000726276	tuber	PGSC0003DMG400000735	PGSC0003DMC400001429	PGSC0003DMP400001429	Glucose-1-phosphate adenylyltransferase
PGSC0003DMT400007506	157128	-3.83519	0.663942	-5.7764	7.63178e-09	6.5643e-08	tuber	PGSC0003DMG400002895	PGSC0003DMC400005220	PGSC0003DMP400005220	Sucrose synthase
PGSC0003DMT400022567	272821	-2.7543	0.624634	-4.40947	1.03625e-05	4.86131e-05	tuber	PGSC0003DMG400008749	PGSC0003DMC400015381	PGSC0003DMP400015381	Patatin-05
PGSC0003DMT400024598	130408	-3.83949	0.659693	-5.82012	5.88068e-09	5.1498e-08	tuber	PGSC0003DMG400009511	PGSC0003DMC400016822	PGSC0003DMP400016822	Aspartic protease inhibitor 8
PGSC0003DMT400024601	250132	-3.85499	0.750504	-5.13654	2.79841e-07	1.80399e-06	tuber	PGSC0003DMG400009513	PGSC0003DMC400016824	PGSC0003DMP400016824	Aspartic protease inhibitor 5
PGSC0003DMT400026257	99545.7	-1.76462	0.407439	-4.331	1.48431e-05	6.73936e-05	tuber	PGSC0003DMG400010128	PGSC0003DMC400017933	PGSC0003DMP400017933	Serine protease inhibitor 7
PGSC0003DMT400026289	133802	-2.63161	0.618387	-4.25559	2.08495e-05	9.19206e-05	tuber	PGSC0003DMG400010146	PGSC0003DMC400017953	PGSC0003DMP400017953	Kunitz-type tuber invertase inhibitor
PGSC0003DMT400036586	238951	-2.81455	0.618638	-4.54959	5.37493e-06	2.67749e-05	tuber	PGSC0003DMG400014104	PGSC0003DMC400024808	PGSC0003DMP400024808	Patatin-2-Kuras 4
PGSC0003DMT400044052	112979	-2.96584	0.657998	-4.50737	6.56359e-06	3.21439e-05	tuber	PGSC0003DMG402017090	PGSC0003DMC400029876	PGSC0003DMP400029876	Patatin-04/09
PGSC0003DMT400054145	406490	-4.52371	0.738494	-6.12558	9.03523e-10	9.13352e-09	tuber	PGSC0003DMG400020999	PGSC0003DMC400036451	PGSC0003DMP400036451	Lipoxygenase
PGSC0003DMT400073724	99293.5	-1.93184	0.405422	-4.76501	1.88847e-06	1.03199e-05	tuber	PGSC0003DMG400028641	PGSC0003DMC400049897	PGSC0003DMP400049897	Plastidic ATP/ADP-transporter
PGSC0003DMT400048684	22877.6	-9.09549	0.51044	-17.8189	5.03888e-71	1.56522e-67	tuber	PGSC0003DMG400018916	PGSC0003DMC400032951	PGSC0003DMP400032951	Polyphenol oxidase
PGSC0003DMT400048685	225.826	-7.57268	0.655177	-11.5582	6.70952e-31	8.53168e-29	tuber	PGSC0003DMG400018917	PGSC0003DMC400032952	PGSC0003DMP400032952	Polyphenol oxidase A, chloroplastic
PGSC0003DMT400061542	157.701	8.58909	1.8631	4.61011	4.02454e-06	2.06634e-05	tuber	PGSC0003DMG402023951	PGSC0003DMC400041407	PGSC0003DMP400041407	Laccase
PGSC0003DMT400069728	91.1302	6.65459	1.72907	3.84864	0.000118774	0.000440569	tuber	PGSC0003DMG401027116	PGSC0003DMC400047098	PGSC0003DMP400047098	Laccase 90c
PGSC0003DMT400076054	1521.6	-7.60565	0.953828	-7.97381	1.53853e-15	3.4703e-14	tuber	PGSC0003DMG400029575	PGSC0003DMC400051502	PGSC0003DMP400051502	Catechol oxidase B, chloroplastic
PGSC0003DMT400078103	376.887	8.05403	1.73911	4.63112	3.63698e-06	1.88292e-05	tuber	PGSC0003DMG400030376	PGSC0003DMC400052877	PGSC0003DMP400052877	Laccase
PGSC0003DMT400048703	64.954	-4.08803	0.925267	-4.41821	9.95214e-06	0.000186609	leaf	PGSC0003DMG400018924	PGSC0003DMC400032961	PGSC0003DMP400032961	Polyphenol oxidase
PGSC0003DMT400001375	510.975	-4.88335	0.438724	-11.1308	8.88152e-29	9.51329e-27	tuber	PGSC0003DMG400000511	PGSC0003DMC400001015	PGSC0003DMP400001015	Class III peroxidase
PGSC0003DMT400001510	88.5029	8.32106	1.49935	5.54978	2.86033e-08	2.22912e-07	tuber	PGSC0003DMG400000559	PGSC0003DMC400001122	PGSC0003DMP400001122	Peroxidase 5
PGSC0003DMT400002341	213.242	-1.01903	0.270487	-3.76737	0.000164975	0.000591754	tuber	PGSC0003DMG400000894	PGSC0003DMC400001694	PGSC0003DMP400001694	Thylakoid-bound ascorbate peroxidase 6
PGSC0003DMT400004447	97.6481	-4.3084	0.91411	-4.71322	2.43836e-06	1.30378e-05	tuber	PGSC0003DMG400001774	PGSC0003DMC400003170	PGSC0003DMP400003170	Peroxidase
PGSC0003DMT400009378	32.5171	-3.43125	0.765975	-4.47958	7.47891e-06	3.62428e-05	tuber	PGSC0003DMG400003645	PGSC0003DMC400006517	PGSC0003DMP400006517	Ascorbate peroxidase
PGSC0003DMT400009380	17.3017	-3.49977	0.620177	-5.64318	1.66934e-08	1.3534e-07	tuber	PGSC0003DMG402003646	PGSC0003DMC400006519	PGSC0003DMP400006519	Ascorbate peroxidase
PGSC0003DMT400012775	151.778	-1.39962	0.29589	-4.73022	2.24281e-06	1.20712e-05	tuber	PGSC0003DMG401004978	PGSC0003DMC400008873	PGSC0003DMP400008873	Glutathione peroxidase
PGSC0003DMT400012777	328.064	1.11067	0.209531	5.30075	1.15331e-07	8.02995e-07	tuber	PGSC0003DMG402004978	PGSC0003DMC400008875	PGSC0003DMP400008875	Glutathione peroxidase
PGSC0003DMT400012995	254.68	6.60224	1.25513	5.26019	1.43904e-07	9.84909e-07	tuber	PGSC0003DMG400005062	PGSC0003DMC400009021	PGSC0003DMP400009021	Peroxidase
PGSC0003DMT400013504	749.995	-10.8553	1.18595	-9.15324	5.52514e-20	2.14151e-18	tuber	PGSC0003DMG400005273	PGSC0003DMC400009359	PGSC0003DMP400009359	Peroxidase
PGSC0003DMT400026090	8.70864	-5.32594	1.35773	-3.92267	8.75724e-05	0.000333915	tuber	PGSC0003DMG400010064	PGSC0003DMC400017814	PGSC0003DMP400017814	Peroxidase 10
PGSC0003DMT400027130	12.0139	6.11371	1.55253	3.93789	8.22009e-05	0.000315234	tuber	PGSC0003DMG400010465	PGSC0003DMC400018509	PGSC0003DMP400018509	Peroxidase
PGSC0003DMT400030402	33.8202	6.93389	1.44706	4.7917	1.65376e-06	9.14995e-06	tuber	PGSC0003DMG400011640	PGSC0003DMC400020640	PGSC0003DMP400020640	Peroxidase
PGSC0003DMT400031195	36.0242	8.95994	2.09377	4.27933	1.87457e-05	8.35774e-05	tuber	PGSC0003DMG400011948	PGSC0003DMC400021162	PGSC0003DMP400021162	Cationic peroxidase 1
PGSC0003DMT400037994	106.273	-1.9775	0.234131	-8.44615	3.01071e-17	8.38219e-16	tuber	PGSC0003DMG400014656	PGSC0003DMC400025810	PGSC0003DMP400025810	Glutathione S-transferase/peroxidase
PGSC0003DMT400037996	453.766	-1.51894	0.402922	-3.7698	0.000163381	0.000587102	tuber	PGSC0003DMG400014657	PGSC0003DMC400025812	PGSC0003DMP400025812	Glutathione S-transferase/peroxidase
PGSC0003DMT400038889	47.9901	-8.15019	1.502	-5.42623	5.7558e-08	4.23964e-07	tuber	PGSC0003DMG400015035	PGSC0003DMC400026430	PGSC0003DMP400026430	Peroxidase
PGSC0003DMT400040186	69.1035	7.22008	1.8126	3.98327	6.79732e-05	0.000266502	tuber	PGSC0003DMG400015548	PGSC0003DMC400027255	PGSC0003DMP400027255	Peroxidase 15
PGSC0003DMT400042222	1035.42	-2.34878	0.297603	-7.89233	2.96593e-15	6.44911e-14	tuber	PGSC0003DMG400016387	PGSC0003DMC400028629	PGSC0003DMP400028629	Thioredoxin peroxidase
PGSC0003DMT400042428	28571.5	-2.72011	0.389064	-6.99144	2.72082e-12	3.89221e-11	tuber	PGSC0003DMG400016453	PGSC0003DMC400028780	PGSC0003DMP400028780	Secretory peroxidase
PGSC0003DMT400057521	241.444	1.72292	0.44981	3.83033	0.000127971	0.000470989	tuber	PGSC0003DMG400022341	PGSC0003DMC400038710	PGSC0003DMP400038710	Suberization-associated anionic peroxidase 2
PGSC0003DMT400057522	70.243	2.64886	0.579371	4.57195	4.83198e-06	2.43097e-05	tuber	PGSC0003DMG400022342	PGSC0003DMC400038711	PGSC0003DMP400038711	Suberization-associated anionic peroxidase
PGSC0003DMT400064270	1025.64	-3.10367	0.413656	-7.50303	6.236e-14	1.13659e-12	tuber	PGSC0003DMG400024967	PGSC0003DMC400043335	PGSC0003DMP400043335	Peroxidase
PGSC0003DMT400064554	450.302	-3.51295	0.551942	-6.36471	1.95656e-10	2.17059e-09	tuber	PGSC0003DMG401025083	PGSC0003DMC400043522	PGSC0003DMP400043522	Peroxidase 12
PGSC0003DMT400064555	369.926	-3.20004	0.37341	-8.56978	1.03685e-17	3.03434e-16	tuber	PGSC0003DMG400025084	PGSC0003DMC400043523	PGSC0003DMP400043523	Peroxidase 4
PGSC0003DMT400065498	107.955	-11.1154	1.25597	-8.85005	8.74798e-19	2.90406e-17	tuber	PGSC0003DMG400025478	PGSC0003DMC400044181	PGSC0003DMP400044181	Peroxidase 25
PGSC0003DMT400065518	1443.06	-3.87938	0.359781	-10.7826	4.1592e-27	3.71461e-25	tuber	PGSC0003DMG400025492	PGSC0003DMC400044199	PGSC0003DMP400044199	Peroxidase
PGSC0003DMT400066354	21.5725	-5.02837	1.10078	-4.56803	4.9233e-06	2.47446e-05	tuber	PGSC0003DMG400025803	PGSC0003DMC400044728	PGSC0003DMP400044728	Peroxidase 10
PGSC0003DMT400067601	526.494	-1.64547	0.197617	-8.32654	8.32363e-17	2.20988e-15	tuber	PGSC0003DMG400026281	PGSC0003DMC400045625	PGSC0003DMP400045625	Glutathione peroxidase
PGSC0003DMT400072569	562.934	-2.08624	0.268998	-7.75561	8.79192e-15	1.79841e-13	tuber	PGSC0003DMG400028238	PGSC0003DMC400049086	PGSC0003DMP400049086	Thioredoxin peroxidase
PGSC0003DMT400075962	1311.04	-1.73923	0.44425	-3.91499	9.04072e-05	0.000343974	tuber	PGSC0003DMG400029546	PGSC0003DMC400051440	PGSC0003DMP400051440	Class III peroxidase
PGSC0003DMT400078205	485.668	-2.85131	0.566964	-5.02909	4.92807e-07	3.01678e-06	tuber	PGSC0003DMG400030430	PGSC0003DMC400052953	PGSC0003DMP400052953	Anionic peroxidase swpa7
PGSC0003DMT400079841	374.733	-1.52925	0.405455	-3.77169	0.000162144	0.000583187	tuber	PGSC0003DMG400031093	PGSC0003DMC400054156	PGSC0003DMP400054156	Glutathione S-transferase/peroxidase
PGSC0003DMT400079842	136.285	1.85088	0.355447	5.20718	1.91733e-07	1.28121e-06	tuber	PGSC0003DMG400031094	PGSC0003DMC400054157	PGSC0003DMP400054157	Glutathione S-transferase/peroxidase
PGSC0003DMT400081883	1004.32	-7.35444	0.46063	-15.9661	2.20267e-57	2.17704e-54	tuber	PGSC0003DMG400032147	PGSC0003DMC400055305	PGSC0003DMP400055305	Peroxidase
PGSC0003DMT400082008	104.467	-4.03773	0.731851	-5.51715	3.4454e-08	2.64257e-07	tuber	PGSC0003DMG400032199	PGSC0003DMC400055404	PGSC0003DMP400055404	Peroxidase
PGSC0003DMT400000130	265.332	1.19098	0.21287	5.59489	2.2076e-08	1.75639e-07	tuber	PGSC0003DMG400000038	PGSC0003DMC400000096	PGSC0003DMP400000096	Calmodulin-binding heat-shock protein
PGSC0003DMT400005078	25.7848	-3.07631	0.613941	-5.01075	5.42171e-07	3.28842e-06	tuber	PGSC0003DMG400002009	PGSC0003DMC400003600	PGSC0003DMP400003600	Hsp20/alpha crystallin family protein
PGSC0003DMT400007587	2822.68	2.51851	0.652893	3.85747	0.000114566	0.00042649	tuber	PGSC0003DMG400002928	PGSC0003DMC400005276	PGSC0003DMP400005276	Small molecular heat shock protein
PGSC0003DMT400008351	963.648	3.93279	0.778387	5.05248	4.36106e-07	2.69855e-06	tuber	PGSC0003DMG400003219	PGSC0003DMC400005812	PGSC0003DMP400005812	Small heat shock protein, chloroplastic
PGSC0003DMT400009048	274.769	-1.68106	0.374023	-4.49454	6.97193e-06	3.39829e-05	tuber	PGSC0003DMG400003516	PGSC0003DMC400006267	PGSC0003DMP400006267	Heat shock protein binding
PGSC0003DMT400010461	256.292	-3.15848	0.711552	-4.43886	9.04346e-06	4.29535e-05	tuber	PGSC0003DMG400004086	PGSC0003DMC400007303	PGSC0003DMP400007303	Heat shock
PGSC0003DMT400017284	44.267	4.70023	0.604688	7.77299	7.66575e-15	1.58144e-13	tuber	PGSC0003DMG400006735	PGSC0003DMC400011905	PGSC0003DMP400011905	DNAJ heat shock N-terminal domain-containing protein
PGSC0003DMT400018834	97.1831	-3.81403	0.690683	-5.52212	3.34943e-08	2.5735e-07	tuber	PGSC0003DMG400007302	PGSC0003DMC400012932	PGSC0003DMP400012932	Heat shock protein binding protein
PGSC0003DMT400021234	497.296	3.79868	0.703231	5.40176	6.59914e-08	4.81098e-07	tuber	PGSC0003DMG400008223	PGSC0003DMC400014459	PGSC0003DMP400014459	Heat shock factor protein HSF30
PGSC0003DMT400022442	112.779	-4.03672	0.406625	-9.92739	3.16423e-23	1.86458e-21	tuber	PGSC0003DMG400008698	PGSC0003DMC400015292	PGSC0003DMP400015292	Heat shock protein hsp70
PGSC0003DMT400022479	13.3944	-3.62701	0.906363	-4.00172	6.2884e-05	0.000248609	tuber	PGSC0003DMG400008713	PGSC0003DMC400015318	PGSC0003DMP400015318	Hsp20/alpha crystallin family protein
PGSC0003DMT400023324	494.241	-4.97977	0.460566	-10.8123	3.01072e-27	2.75063e-25	tuber	PGSC0003DMG400009035	PGSC0003DMC400015894	PGSC0003DMP400015894	Heat shock protein binding protein
PGSC0003DMT400029104	165.232	12.0212	1.94135	6.19219	5.93334e-10	6.16999e-09	tuber	PGSC0003DMG400011197	PGSC0003DMC400019802	PGSC0003DMP400019802	Heat shock protein hsp70
PGSC0003DMT400032851	406.466	4.33372	1.03545	4.18534	2.84745e-05	0.000122169	tuber	PGSC0003DMG400012619	PGSC0003DMC400022353	PGSC0003DMP400022353	Heat-shock protein
PGSC0003DMT400037859	797.058	-3.17545	0.429457	-7.3941	1.42373e-13	2.47264e-12	tuber	PGSC0003DMG400014604	PGSC0003DMC400025726	PGSC0003DMP400025726	Calmodulin-binding heat-shock protein
PGSC0003DMT400038382	595.856	-1.04598	0.264675	-3.95196	7.75143e-05	0.00029948	tuber	PGSC0003DMG400014811	PGSC0003DMC400026070	PGSC0003DMP400026070	Heat shock factor protein HSF8
PGSC0003DMT400038431	668.532	1.07633	0.215052	5.00497	5.58696e-07	3.37922e-06	tuber	PGSC0003DMG400014831	PGSC0003DMC400026110	PGSC0003DMP400026110	Heat shock protein DnaJ N-terminal domain-containing protein
PGSC0003DMT400038437	61.7396	-1.47435	0.370736	-3.97681	6.98473e-05	0.000272913	tuber	PGSC0003DMG400014835	PGSC0003DMC400026116	PGSC0003DMP400026116	Heat shock protein 70 (HSP70)-interacting protein
PGSC0003DMT400042448	120.584	1.85482	0.407515	4.55154	5.3255e-06	2.65469e-05	tuber	PGSC0003DMG400016460	PGSC0003DMC400028796	PGSC0003DMP400028796	15.4 kDa class V heat shock protein
PGSC0003DMT400044066	56.6806	3.86217	1.03249	3.74062	0.000183565	0.000651449	tuber	PGSC0003DMG400017098	PGSC0003DMC400029883	PGSC0003DMP400029883	Hsp20.1 protein
PGSC0003DMT400049225	311.476	-8.03921	0.743865	-10.8074	3.17711e-27	2.87846e-25	tuber	PGSC0003DMG400019136	PGSC0003DMC400033247	PGSC0003DMP400033247	18.1 kDa class I heat shock protein
PGSC0003DMT400051983	447.719	1.45408	0.166483	8.73414	2.45519e-18	7.80493e-17	tuber	PGSC0003DMG400020175	PGSC0003DMC400035020	PGSC0003DMP400035020	Heat shock protein 70 (HSP70)-interacting protein
PGSC0003DMT400055266	827.677	-1.30983	0.194911	-6.72015	1.81542e-11	2.33716e-10	tuber	PGSC0003DMG400021460	PGSC0003DMC400037188	PGSC0003DMP400037188	Heat shock protein 70 (HSP70)-interacting protein
PGSC0003DMT400057893	18.9597	-3.84651	0.857769	-4.48432	7.31468e-06	3.55103e-05	tuber	PGSC0003DMG400022481	PGSC0003DMC400038975	PGSC0003DMP400038975	Heat shock protein DnaJ
PGSC0003DMT400058792	200.323	-3.08826	0.303742	-10.1674	2.77326e-24	1.82181e-22	tuber	PGSC0003DMG400022844	PGSC0003DMC400039606	PGSC0003DMP400039606	DNAJ heat shock N-terminal domain-containing protein
PGSC0003DMT400062882	263.239	8.30371	1.42461	5.82876	5.58414e-09	4.91404e-08	tuber	PGSC0003DMG400024476	PGSC0003DMC400042327	PGSC0003DMP400042327	Heat-shock protein
PGSC0003DMT400070721	26.8362	-1.52165	0.372618	-4.08367	4.43304e-05	0.00018225	tuber	PGSC0003DMG400027498	PGSC0003DMC400047804	PGSC0003DMP400047804	Hsp20/alpha crystallin family protein
PGSC0003DMT400078008	2789.55	3.99273	0.742426	5.37795	7.53373e-08	5.43148e-07	tuber	PGSC0003DMG400030341	PGSC0003DMC400052809	PGSC0003DMP400052809	17.6 kDa class I heat shock protein
PGSC0003DMT400078163	2637.44	2.85018	0.744493	3.82834	0.000129008	0.000474484	tuber	PGSC0003DMG400030405	PGSC0003DMC400052917	PGSC0003DMP400052917	Heat shock cognate 70 kDa protein 1
PGSC0003DMT400078201	1593.2	2.64138	0.577146	4.57661	4.72561e-06	2.38297e-05	tuber	PGSC0003DMG400030426	PGSC0003DMC400052949	PGSC0003DMP400052949	17.6 kD class I small heat shock protein
PGSC0003DMT400078463	221.023	6.40821	1.46904	4.36217	1.2878e-05	5.92759e-05	tuber	PGSC0003DMG400030542	PGSC0003DMC400053161	PGSC0003DMP400053161	Heat shock protein binding protein
PGSC0003DMT400003652	6837.38	2.52741	0.62179	4.06473	4.80871e-05	0.000671267	leaf	PGSC0003DMG400001442	PGSC0003DMC400002610	PGSC0003DMP400002610	Heat shock protein
PGSC0003DMT400007587	921.515	6.38435	0.93708	6.81303	9.55656e-12	1.66755e-09	leaf	PGSC0003DMG400002928	PGSC0003DMC400005276	PGSC0003DMP400005276	Small molecular heat shock protein
PGSC0003DMT400008351	1979.37	10.4384	1.79023	5.83076	5.51765e-09	3.71797e-07	leaf	PGSC0003DMG400003219	PGSC0003DMC400005812	PGSC0003DMP400005812	Small heat shock protein, chloroplastic
PGSC0003DMT400010461	256.796	2.48646	0.61123	4.06797	4.74253e-05	0.000664409	leaf	PGSC0003DMG400004086	PGSC0003DMC400007303	PGSC0003DMP400007303	Heat shock
PGSC0003DMT400012249	3930.34	5.98423	1.22441	4.88746	1.02147e-06	2.90354e-05	leaf	PGSC0003DMG400004808	PGSC0003DMC400008519	PGSC0003DMP400008519	Mitochondrial small heat shock protein
PGSC0003DMT400014217	1834.43	5.61757	1.22637	4.58067	4.63499e-06	9.85231e-05	leaf	PGSC0003DMG400005573	PGSC0003DMC400009820	PGSC0003DMP400009820	Heat shock protein 83
PGSC0003DMT400021142	4260.69	6.48098	1.20432	5.38146	7.38822e-08	3.27801e-06	leaf	PGSC0003DMG400008187	PGSC0003DMC400014394	PGSC0003DMP400014394	Class II small heat shock protein Le-HSP17.6
PGSC0003DMT400023324	227.247	-1.68914	0.345092	-4.89475	9.8432e-07	2.81706e-05	leaf	PGSC0003DMG400009035	PGSC0003DMC400015894	PGSC0003DMP400015894	Heat shock protein binding protein
PGSC0003DMT400023932	1209.11	8.62319	1.32146	6.52549	6.77818e-11	8.95409e-09	leaf	PGSC0003DMG400009255	PGSC0003DMC400016325	PGSC0003DMP400016325	Small heat-shock protein homolog protein
PGSC0003DMT400024594	7538.95	3.80156	0.864469	4.39757	1.09471e-05	0.000201388	leaf	PGSC0003DMG400009509	PGSC0003DMC400016818	PGSC0003DMP400016818	Heat shock protein 83
PGSC0003DMT400030381	1249.65	6.04348	1.31377	4.6001	4.22279e-06	9.10861e-05	leaf	PGSC0003DMG400011627	PGSC0003DMC400020625	PGSC0003DMP400020625	Chloroplast small heat shock protein class I
PGSC0003DMT400030385	395.525	7.89693	1.46726	5.38208	7.36299e-08	3.27303e-06	leaf	PGSC0003DMG400011630	PGSC0003DMC400020628	PGSC0003DMP400020628	Chloroplast small heat shock protein class I
PGSC0003DMT400030386	294.857	7.46557	1.54958	4.8178	1.45153e-06	3.88325e-05	leaf	PGSC0003DMG400011631	PGSC0003DMC400020629	PGSC0003DMP400020629	Chloroplast small heat shock protein class I
PGSC0003DMT400030387	949.654	6.87903	1.58943	4.32798	1.50481e-05	0.000263167	leaf	PGSC0003DMG400011632	PGSC0003DMC400020630	PGSC0003DMP400020630	Chloroplast small heat shock protein class I
PGSC0003DMT400031252	2596.38	6.22057	1.3423	4.63427	3.58203e-06	7.90889e-05	leaf	PGSC0003DMG400011977	PGSC0003DMC400021199	PGSC0003DMP400021199	Small heat shock protein
PGSC0003DMT400032507	71.8055	1.98931	0.465592	4.27264	1.93169e-05	0.00032216	leaf	PGSC0003DMG400012485	PGSC0003DMC400022090	PGSC0003DMP400022090	Heat shock protein 70 (HSP70)-interacting protein
PGSC0003DMT400036856	7716.76	8.41127	1.36682	6.15389	7.56037e-10	6.93242e-08	leaf	PGSC0003DMG400014212	PGSC0003DMC400025002	PGSC0003DMP400025002	Heat shock protein
PGSC0003DMT400044066	187.179	7.90888	1.09104	7.24894	4.2005e-13	1.12892e-10	leaf	PGSC0003DMG400017098	PGSC0003DMC400029883	PGSC0003DMP400029883	Hsp20.1 protein
PGSC0003DMT400053402	2120.12	7.23075	1.38304	5.22817	1.71193e-07	6.48757e-06	leaf	PGSC0003DMG400020718	PGSC0003DMC400036029	PGSC0003DMP400036029	Heat-shock protein
PGSC0003DMT400055958	1141.97	6.38249	1.36741	4.66758	3.04761e-06	6.95213e-05	leaf	PGSC0003DMG400021737	PGSC0003DMC400037679	PGSC0003DMP400037679	Class II small heat shock protein Le-HSP17.6
PGSC0003DMT400058792	32.9036	1.66634	0.36336	4.58592	4.51989e-06	9.66918e-05	leaf	PGSC0003DMG400022844	PGSC0003DMC400039606	PGSC0003DMP400039606	DNAJ heat shock N-terminal domain-containing protein
PGSC0003DMT400060736	1326.89	4.80358	0.842153	5.70393	1.17077e-08	6.98338e-07	leaf	PGSC0003DMG400023622	PGSC0003DMC400040869	PGSC0003DMP400040869	Peroxisomal small heat shock protein
PGSC0003DMT400062882	758.027	9.69899	1.48977	6.5104	7.49528e-11	9.73636e-09	leaf	PGSC0003DMG400024476	PGSC0003DMC400042327	PGSC0003DMP400042327	Heat-shock protein
PGSC0003DMT400063901	17.016	-4.06731	0.786006	-5.17465	2.28333e-07	8.22633e-06	leaf	PGSC0003DMG400024837	PGSC0003DMC400043047	PGSC0003DMP400043047	DNAJ heat shock N-terminal domain-containing protein
PGSC0003DMT400070986	941.088	5.34285	0.889869	6.00408	1.92419e-09	1.50437e-07	leaf	PGSC0003DMG400027611	PGSC0003DMC400048006	PGSC0003DMP400048006	Heat shock protein 70
PGSC0003DMT400073689	845.513	10.3343	1.6371	6.31257	2.74443e-10	2.94621e-08	leaf	PGSC0003DMG400028624	PGSC0003DMC400049868	PGSC0003DMP400049868	Small heat-shock protein
PGSC0003DMT400073713	401.849	5.14725	0.911004	5.65009	1.60365e-08	9.16788e-07	leaf	PGSC0003DMG400028634	PGSC0003DMC400049888	PGSC0003DMP400049888	Heat shock protein
PGSC0003DMT400074377	8076.99	6.63361	1.52943	4.33731	1.44234e-05	0.000253953	leaf	PGSC0003DMG402028907	PGSC0003DMC400050375	PGSC0003DMP400050375	Heat shock protein 90
PGSC0003DMT400077357	1402.48	6.50968	1.21386	5.3628	8.19401e-08	3.53491e-06	leaf	PGSC0003DMG400030089	PGSC0003DMC400052405	PGSC0003DMP400052405	Heat shock protein 70kD
PGSC0003DMT400078006	1290.42	8.23474	1.29962	6.33629	2.35363e-10	2.57162e-08	leaf	PGSC0003DMG400030339	PGSC0003DMC400052807	PGSC0003DMP400052807	17.6 kD class I small heat shock protein
PGSC0003DMT400078007	556.236	10.6416	1.54425	6.89112	5.53533e-12	1.04377e-09	leaf	PGSC0003DMG400030340	PGSC0003DMC400052808	PGSC0003DMP400052808	17.6 kD class I small heat shock protein
PGSC0003DMT400078008	2456.18	6.79748	1.30051	5.22677	1.72501e-07	6.50958e-06	leaf	PGSC0003DMG400030341	PGSC0003DMC400052809	PGSC0003DMP400052809	17.6 kDa class I heat shock protein
PGSC0003DMT400078201	3755.53	6.0214	0.758759	7.93585	2.09056e-15	1.22186e-12	leaf	PGSC0003DMG400030426	PGSC0003DMC400052949	PGSC0003DMP400052949	17.6 kD class I small heat shock protein
PGSC0003DMT400078202	2225.33	8.85641	1.15056	7.69745	1.38808e-14	5.90109e-12	leaf	PGSC0003DMG400030427	PGSC0003DMC400052950	PGSC0003DMP400052950	Hsp20.1 protein
PGSC0003DMT400089913	1316.65	5.83108	0.857246	6.8021	1.03103e-11	1.77262e-09	leaf	PGSC0003DMG400039484	PGSC0003DMC400061588	PGSC0003DMP400061588	Low molecular weight heat-shock protein
PGSC0003DMT400007587	3383.43	5.39568	0.711212	7.5866	3.2841e-14	6.65695e-12	stem	PGSC0003DMG400002928	PGSC0003DMC400005276	PGSC0003DMP400005276	Small molecular heat shock protein
PGSC0003DMT400008351	1920.3	5.45445	0.990478	5.50689	3.6523e-08	1.95194e-06	stem	PGSC0003DMG400003219	PGSC0003DMC400005812	PGSC0003DMP400005812	Small heat shock protein, chloroplastic
PGSC0003DMT400014217	1417.31	4.90565	1.18298	4.14685	3.37082e-05	0.00066471	stem	PGSC0003DMG400005573	PGSC0003DMC400009820	PGSC0003DMP400009820	Heat shock protein 83
PGSC0003DMT400021142	6801.66	3.55749	0.673445	5.28253	1.27412e-07	5.69935e-06	stem	PGSC0003DMG400008187	PGSC0003DMC400014394	PGSC0003DMP400014394	Class II small heat shock protein Le-HSP17.6
PGSC0003DMT400022480	7.03586	3.23435	0.774218	4.17757	2.94635e-05	0.000595088	stem	PGSC0003DMG400008714	PGSC0003DMC400015319	PGSC0003DMP400015319	Hsp20/alpha crystallin family protein
PGSC0003DMT400023932	1976.49	6.6875	1.19145	5.61292	1.98938e-08	1.14479e-06	stem	PGSC0003DMG400009255	PGSC0003DMC400016325	PGSC0003DMP400016325	Small heat-shock protein homolog protein
PGSC0003DMT400025890	41.5827	1.62687	0.392059	4.14956	3.33118e-05	0.000658047	stem	PGSC0003DMG401009997	PGSC0003DMC400017660	PGSC0003DMP400017660	Heat shock protein
PGSC0003DMT400030385	300.238	4.85266	1.07181	4.52754	5.96737e-06	0.000154151	stem	PGSC0003DMG400011630	PGSC0003DMC400020628	PGSC0003DMP400020628	Chloroplast small heat shock protein class I
PGSC0003DMT400030386	347.999	5.01479	1.10732	4.52877	5.93268e-06	0.000153431	stem	PGSC0003DMG400011631	PGSC0003DMC400020629	PGSC0003DMP400020629	Chloroplast small heat shock protein class I
PGSC0003DMT400032851	397.556	5.74937	1.12153	5.12636	2.95395e-07	1.21285e-05	stem	PGSC0003DMG400012619	PGSC0003DMC400022353	PGSC0003DMP400022353	Heat-shock protein
PGSC0003DMT400036856	10094.1	6.00388	1.32125	4.5441	5.51711e-06	0.000145357	stem	PGSC0003DMG400014212	PGSC0003DMC400025002	PGSC0003DMP400025002	Heat shock protein
PGSC0003DMT400040469	166.523	1.12084	0.274231	4.08719	4.36625e-05	0.000825615	stem	PGSC0003DMG400015670	PGSC0003DMC400027458	PGSC0003DMP400027458	Calmodulin-binding heat-shock protein
PGSC0003DMT400044066	140.701	5.40828	1.09106	4.95689	7.16312e-07	2.60372e-05	stem	PGSC0003DMG400017098	PGSC0003DMC400029883	PGSC0003DMP400029883	Hsp20.1 protein
PGSC0003DMT400049226	272.071	5.30915	0.690721	7.68638	1.51358e-14	3.27457e-12	stem	PGSC0003DMG400019137	PGSC0003DMC400033248	PGSC0003DMP400033248	18.1 kDa class I heat shock protein
PGSC0003DMT400049596	255.384	1.84839	0.247564	7.46632	8.24666e-14	1.53347e-11	stem	PGSC0003DMG400019265	PGSC0003DMC400033476	PGSC0003DMP400033476	Small heat-shock protein
PGSC0003DMT400053402	1933.1	5.97881	1.37774	4.33958	1.42756e-05	0.000324773	stem	PGSC0003DMG400020718	PGSC0003DMC400036029	PGSC0003DMP400036029	Heat-shock protein
PGSC0003DMT400055958	1918.12	4.18568	0.815925	5.12998	2.89766e-07	1.19191e-05	stem	PGSC0003DMG400021737	PGSC0003DMC400037679	PGSC0003DMP400037679	Class II small heat shock protein Le-HSP17.6
PGSC0003DMT400062882	694.791	7.1252	1.30838	5.44583	5.15634e-08	2.63079e-06	stem	PGSC0003DMG400024476	PGSC0003DMC400042327	PGSC0003DMP400042327	Heat-shock protein
PGSC0003DMT400070721	213.05	2.38386	0.543276	4.38794	1.14431e-05	0.000268477	stem	PGSC0003DMG400027498	PGSC0003DMC400047804	PGSC0003DMP400047804	Hsp20/alpha crystallin family protein
PGSC0003DMT400073689	1704.86	6.33936	1.32058	4.80045	1.58308e-06	5.18194e-05	stem	PGSC0003DMG400028624	PGSC0003DMC400049868	PGSC0003DMP400049868	Small heat-shock protein
PGSC0003DMT400077357	2290.56	4.15737	1.00434	4.1394	3.48216e-05	0.000681293	stem	PGSC0003DMG400030089	PGSC0003DMC400052405	PGSC0003DMP400052405	Heat shock protein 70kD
PGSC0003DMT400078006	1334.23	4.95062	0.864847	5.72428	1.03876e-08	6.52351e-07	stem	PGSC0003DMG400030339	PGSC0003DMC400052807	PGSC0003DMP400052807	17.6 kD class I small heat shock protein
PGSC0003DMT400078007	917.857	6.27399	0.873562	7.18207	6.86648e-13	1.07289e-10	stem	PGSC0003DMG400030340	PGSC0003DMC400052808	PGSC0003DMP400052808	17.6 kD class I small heat shock protein
PGSC0003DMT400078008	5031.86	4.54768	0.821819	5.53368	3.1359e-08	1.70429e-06	stem	PGSC0003DMG400030341	PGSC0003DMC400052809	PGSC0003DMP400052809	17.6 kDa class I heat shock protein
PGSC0003DMT400078201	9132.67	3.48978	0.503818	6.92666	4.30886e-12	5.94782e-10	stem	PGSC0003DMG400030426	PGSC0003DMC400052949	PGSC0003DMP400052949	17.6 kD class I small heat shock protein
PGSC0003DMT400078202	2162	5.40169	0.871149	6.20065	5.62315e-10	4.68704e-08	stem	PGSC0003DMG400030427	PGSC0003DMC400052950	PGSC0003DMP400052950	Hsp20.1 protein
PGSC0003DMT400089913	8266.12	3.30815	0.54407	6.08037	1.19909e-09	9.0535e-08	stem	PGSC0003DMG400039484	PGSC0003DMC400061588	PGSC0003DMP400061588	Low molecular weight heat-shock protein
PGSC0003DMT400008569	2209.04	-1.35535	0.276578	-4.90043	9.56252e-07	5.53735e-06	tuber	PGSC0003DMG400003316	PGSC0003DMC400005949	PGSC0003DMP400005949	Tuber-specific and sucrose-responsive element binding factor
PGSC0003DMT400020635	66.0903	-3.04694	0.63142	-4.82554	1.39622e-06	7.82457e-06	tuber	PGSC0003DMG400007994	PGSC0003DMC400014055	PGSC0003DMP400014055	Tuber-specific and sucrose-responsive element binding factor
PGSC0003DMT400079416	9.77065	-6.35459	1.36781	-4.64582	3.38734e-06	1.76249e-05	tuber	PGSC0003DMG400030913	PGSC0003DMC400053853	PGSC0003DMP400053853	Tuber-specific and sucrose-responsive element binding factor
PGSC0003DMT400008569	1934.43	1.80938	0.384117	4.71049	2.47128e-06	5.88426e-05	leaf	PGSC0003DMG400003316	PGSC0003DMC400005949	PGSC0003DMP400005949	Tuber-specific and sucrose-responsive element binding factor
PGSC0003DMT400021555	94.2013	-3.11531	0.477919	-6.51848	7.10227e-11	8.44351e-10	tuber	PGSC0003DMG400008357	PGSC0003DMC400014667	PGSC0003DMP400014667	Patatin B2
PGSC0003DMT400022567	272821	-2.7543	0.624634	-4.40947	1.03625e-05	4.86131e-05	tuber	PGSC0003DMG400008749	PGSC0003DMC400015381	PGSC0003DMP400015381	Patatin-05
PGSC0003DMT400036586	238951	-2.81455	0.618638	-4.54959	5.37493e-06	2.67749e-05	tuber	PGSC0003DMG400014104	PGSC0003DMC400024808	PGSC0003DMP400024808	Patatin-2-Kuras 4
PGSC0003DMT400044046	19441.6	-2.95257	0.553337	-5.33594	9.5051e-08	6.73221e-07	tuber	PGSC0003DMG401017090	PGSC0003DMC400029875	PGSC0003DMP400029875	Patatin-3-Kuras 1
PGSC0003DMT400044052	112979	-2.96584	0.657998	-4.50737	6.56359e-06	3.21439e-05	tuber	PGSC0003DMG402017090	PGSC0003DMC400029876	PGSC0003DMP400029876	Patatin-04/09
PGSC0003DMT400044055	8486.15	-3.56721	0.707842	-5.03956	4.66601e-07	2.86685e-06	tuber	PGSC0003DMG400017091	PGSC0003DMC400029877	PGSC0003DMP400029877	Patatin-01
PGSC0003DMT400051868	143.376	-6.5535	0.762013	-8.60025	7.95423e-18	2.37578e-16	tuber	PGSC0003DMG400020128	PGSC0003DMC400034928	PGSC0003DMP400034928	Patatin T5
PGSC0003DMT400060932	227.391	-10.8237	1.22288	-8.85095	8.67776e-19	2.88516e-17	tuber	PGSC0003DMG400023699	PGSC0003DMC400041009	PGSC0003DMP400041009	Patatin B2
PGSC0003DMT400075172	29959.5	-2.90223	0.513065	-5.65666	1.54351e-08	1.25937e-07	tuber	PGSC0003DMG400029247	PGSC0003DMC400050915	PGSC0003DMP400050915	Patatin group O
PGSC0003DMT400022567	1570.42	5.71317	0.740644	7.7138	1.2213e-14	5.49161e-12	leaf	PGSC0003DMG400008749	PGSC0003DMC400015381	PGSC0003DMP400015381	Patatin-05
PGSC0003DMT400036586	1614.46	5.36447	0.718793	7.46317	8.44668e-14	2.90441e-11	leaf	PGSC0003DMG400014104	PGSC0003DMC400024808	PGSC0003DMP400024808	Patatin-2-Kuras 4
PGSC0003DMT400044052	599.18	5.03453	0.731257	6.88476	5.78862e-12	1.0828e-09	leaf	PGSC0003DMG402017090	PGSC0003DMC400029876	PGSC0003DMP400029876	Patatin-04/09
PGSC0003DMT400022567	26413.8	4.34218	0.983541	4.41484	1.01084e-05	0.0002417	stem	PGSC0003DMG400008749	PGSC0003DMC400015381	PGSC0003DMP400015381	Patatin-05
PGSC0003DMT400036586	21489.6	4.49393	0.929816	4.83314	1.34398e-06	4.5201e-05	stem	PGSC0003DMG400014104	PGSC0003DMC400024808	PGSC0003DMP400024808	Patatin-2-Kuras 4
PGSC0003DMT400044052	11798.4	5.18902	0.861024	6.02657	1.67475e-09	1.24363e-07	stem	PGSC0003DMG402017090	PGSC0003DMC400029876	PGSC0003DMP400029876	Patatin-04/09
PGSC0003DMT400023804	2916.63	-2.59554	0.380523	-6.82097	9.04266e-12	1.2085e-10	tuber	PGSC0003DMG400009213	PGSC0003DMC400016244	PGSC0003DMP400016244	Sucrose transport protein	SUT1
PGSC0003DMT400063717	469.358	2.75538	0.561729	4.90518	9.33399e-07	2.72809e-05	leaf	PGSC0003DMG400024764	PGSC0003DMC400042909	PGSC0003DMP400042909	MtN3/saliva family protein	SWEET17c
PGSC0003DMT400035873	619.721	-4.85576	0.52705	-9.2131	3.16843e-20	1.6579e-17	stem	PGSC0003DMG400013810	PGSC0003DMC400024377	PGSC0003DMP400024377	Nodulin MtN3 family protein	SWEET1g
PGSC0003DMT400063717	936.135	3.09652	0.533774	5.80118	6.5848e-09	4.36885e-07	stem	PGSC0003DMG400024764	PGSC0003DMC400042909	PGSC0003DMP400042909	MtN3/saliva family protein	SWEET17c
PGSC0003DMT400083992	839.359	4.25655	0.673429	6.32071	2.60362e-10	2.37172e-08	stem	PGSC0003DMG400033693	PGSC0003DMC400056212	PGSC0003DMP400056212	UPA16	SWEET11b
PGSC0003DMT400018642	63.5162	2.34931	0.387036	6.07001	1.27899e-09	1.25953e-08	tuber	PGSC0003DMG400007227	PGSC0003DMC400012812	PGSC0003DMP400012812	Nodulin MtN3 family protein	SWEET2a
PGSC0003DMT400021966	204.459	11.377	1.89303	6.00995	1.85583e-09	1.77924e-08	tuber	PGSC0003DMG400008517	PGSC0003DMC400014959	PGSC0003DMP400014959	MtN3 protein	SWEET12e
PGSC0003DMT400063714	128.823	-4.21505	0.703966	-5.98758	2.12989e-09	2.01763e-08	tuber	PGSC0003DMG400024763	PGSC0003DMC400042906	PGSC0003DMP400042906	Conserved gene of unknown function	SWEET17b
PGSC0003DMT400063717	177.502	6.19322	0.670423	9.23777	2.51681e-20	1.01532e-18	tuber	PGSC0003DMG400024764	PGSC0003DMC400042909	PGSC0003DMP400042909	MtN3/saliva family protein	SWEET17c
PGSC0003DMT400063842	85.8158	-1.48966	0.334699	-4.45074	8.55749e-06	4.08595e-05	tuber	PGSC0003DMG401024817	PGSC0003DMC400043008	PGSC0003DMP400043008	Seven-transmembrane-domain protein 1	SWEET1d
PGSC0003DMT400081210	77.0531	4.38109	1.04294	4.20071	2.66085e-05	0.000114728	tuber	PGSC0003DMG401031741	PGSC0003DMC400054948	PGSC0003DMP400054948	UPA16	SWEET10b
PGSC0003DMT400081211	250.886	10.1631	1.50537	6.75123	1.46596e-11	1.91447e-10	tuber	PGSC0003DMG402031741	PGSC0003DMC400054949	PGSC0003DMP400054949	UPA16	SWEET10c
PGSC0003DMT400081212	26.4728	7.39683	1.42972	5.17362	2.29596e-07	1.50598e-06	tuber	PGSC0003DMG400031742	PGSC0003DMC400054950	PGSC0003DMP400054950	UPA16	SWEET10d
PGSC0003DMT400083992	116.067	5.30391	0.728906	7.27652	3.4253e-13	5.58738e-12	tuber	PGSC0003DMG400033693	PGSC0003DMC400056212	PGSC0003DMP400056212	UPA16	SWEET11b
PGSC0003DMT400060193	8483.75	-2.45535	0.373277	-6.57782	4.77392e-11	5.8056e-10	tuber	PGSC0003DMG400023416	PGSC0003DMC400040501	PGSC0003DMP400040501	Dehydroascorbate reductase
PGSC0003DMT400007000	5754.71	-1.08364	0.223063	-4.85798	1.18592e-06	6.74158e-06	tuber	PGSC0003DMG400002703	PGSC0003DMC400004854	PGSC0003DMP400004854	Monodehydroascorbate reductase
PGSC0003DMT400008024	1324.55	1.70644	0.421395	4.0495	5.13263e-05	0.000207227	tuber	PGSC0003DMG400003102	PGSC0003DMC400005578	PGSC0003DMP400005578	L-galactose dehydrogenase
PGSC0003DMT400041725	176.632	-6.15661	0.692936	-8.88481	6.40311e-19	1.36107e-15	leaf	PGSC0003DMG400016179	PGSC0003DMC400028268	PGSC0003DMP400028268	Flowering locus T
PGSC0003DMT400041726	140.908	-7.89879	1.1675	-6.76559	1.32769e-11	2.17842e-09	leaf	PGSC0003DMG400016180	PGSC0003DMC400028269	PGSC0003DMP400028269	Flowering locus T
PGSC0003DMT400060057	465.569	-3.46895	0.49831	-6.96143	3.36839e-12	6.78962e-10	leaf	PGSC0003DMG400023365	PGSC0003DMC400040404	PGSC0003DMP400040404	Flowering locus T protein
PGSC0003DMT400060057	78.0283	-7.75503	1.15167	-6.73372	1.65379e-11	2.13666e-10	tuber	PGSC0003DMG400023365	PGSC0003DMC400040404	PGSC0003DMP400040404	Flowering locus T protein
References for alternative functional annotation:
Cardenas, P.D., Sonawane, P.D., Pollier, J., Vanden Bossche, R., Dewangan, V., Weithorn, E., Tal, L., Meir, S., Rogachev, I., Malitsky, S., Giri, A.P., Goossens, A., Burdman, S., and Aharoni, A. (2016). GAME9 regulates the biosynthesis of steroidal alkaloids and upstream isoprenoids in the plant mevalonate pathway. Nat Commun 7, 10654. doi: 10.1038/ncomms10654
Kuhn, C., Hajirezaei, M.R., Fernie, A.R., Roessner-Tunali, U., Czechowski, T., Hirner, B., and Frommer, W.B. (2003). The sucrose transporter StSUT1 localizes to sieve elements in potato tuber phloem and influences tuber physiology and development. Plant Physiol 131, 102-113. doi: 10.1104/pp.011676
Lin, Y., Liu, T., Liu, J., Liu, X., Ou, Y., Zhang, H., Li, M., Sonnewald, U., Song, B., and Xie, C. (2015). Subtle Regulation of Potato Acid Invertase Activity by a Protein Complex of Invertase, Invertase Inhibitor, and SUCROSE NONFERMENTING1-RELATED PROTEIN KINASE. Plant Physiol 168, 1807-1819. doi: 10.1104/pp.15.00664
Manck-Gotzenberger, J., and Requena, N. (2016). Arbuscular mycorrhiza Symbiosis Induces a Major Transcriptional Reprogramming of the Potato SWEET Sugar Transporter Family. Front Plant Sci 7, 487. doi: 10.3389/fpls.2016.00487
Pushpa, D., Yogendra, K.N., Gunnaiah, R., Kushalappa, A.C., and Murphy, A. (2013). Identification of Late Blight Resistance-Related Metabolites and Genes in Potato through Nontargeted Metabolomics. Plant Molecular Biology Reporter 32, 584-595. doi: 10.1007/s11105-013-0665-1
Sonawane, P.D., Pollier, J., Panda, S., Szymanski, J., Massalha, H., Yona, M., Unger, T., Malitsky, S., Arendt, P., Pauwels, L., Almekias-Siegl, E., Rogachev, I., Meir, S., Cardenas, P.D., Masri, A., Petrikov, M., Schaller, H., Schaffer, A.A., Kamble, A., Giri, A.P., Goossens, A., and Aharoni, A. (2016). Plant cholesterol biosynthetic pathway overlaps with phytosterol metabolism. Nat Plants 3, 16…
