# Supplementary material for: Transcriptomic and metabolomic profiling of the potato plant response to zebra chip disease
Source: PLoS One. 2025 Jul 9;20(7):e0328035. doi: 10.1371/journal.pone.0328035 (PMC12240308; doi:10.1371/journal.pone.0328035)
Supplement: S4 Table — Genes were considered to be differentially expressed when padj < 0.001 and log2 fold change > |1|. CP = uninfected tomato potato psyllid (TPP), HP = TPP + Candidatus Liberibacter solanacearum (Lso). (XLSX) [file pone.0328035.s004.xlsx]

## Sheet: Sheet1
	transcript	baseMean	log2FoldChange	lfcSE	stat	pvalue	padj	tissue	gene	coding	protein	name
1	PGSC0003DMT400000094	29.8376	-2.91007	0.557865	-5.21644	1.82394e-07	6.81268e-06	leaf	PGSC0003DMG400000027	PGSC0003DMC400000076	PGSC0003DMP400000076	R2r3-myb transcription factor
2	PGSC0003DMT400000098	103.85	-1.71733	0.384868	-4.46212	8.11536e-06	0.000157211	leaf	PGSC0003DMG400000028	PGSC0003DMC400000077	PGSC0003DMP400000077	Conserved gene of unknown function
3	PGSC0003DMT400000247	54241.2	3.40698	0.726993	4.6864	2.78055e-06	6.48202e-05	leaf	PGSC0003DMG400000079	PGSC0003DMC400000187	PGSC0003DMP400000187	BCL-2-associated athanogene 6
4	PGSC0003DMT400000266	947.003	1.78059	0.426206	4.17778	2.94366e-05	0.000452225	leaf	PGSC0003DMG400000088	PGSC0003DMC400000201	PGSC0003DMP400000201	TAF-2
5	PGSC0003DMT400000269	427.227	3.51481	0.80034	4.39164	1.12496e-05	0.000205179	leaf	PGSC0003DMG400000089	PGSC0003DMC400000203	PGSC0003DMP400000203	Aldose 1-epimerase
6	PGSC0003DMT400000274	63.8665	2.24863	0.41917	5.36449	8.1179e-08	3.51731e-06	leaf	PGSC0003DMG400000091	PGSC0003DMC400000207	PGSC0003DMP400000207	AP2/ERF domain-containing transcription factor
7	PGSC0003DMT400000351	7.97977	4.6432	1.05542	4.39937	1.08564e-05	0.000200642	leaf	PGSC0003DMG400000122	PGSC0003DMC400000268	PGSC0003DMP400000268	Kinase
8	PGSC0003DMT400000367	394.66	-2.85103	0.474235	-6.01186	1.83405e-09	1.47367e-07	leaf	PGSC0003DMG400000130	PGSC0003DMC400000281	PGSC0003DMP400000281	Gtpase activating protein
9	PGSC0003DMT400000466	655.734	-1.94265	0.362534	-5.35853	8.39022e-08	3.59964e-06	leaf	PGSC0003DMG400000159	PGSC0003DMC400000354	PGSC0003DMP400000354	DNA binding protein
10	PGSC0003DMT400000593	11.5313	-3.93957	0.945472	-4.16677	3.0894e-05	0.000470596	leaf	PGSC0003DMG400000207	PGSC0003DMC400000448	PGSC0003DMP400000448	Arabinogalactan peptide 16
11	PGSC0003DMT400000685	116.083	2.25863	0.437218	5.16592	2.39258e-07	8.55404e-06	leaf	PGSC0003DMG400000244	PGSC0003DMC400000514	PGSC0003DMP400000514	Cytochrome P450
12	PGSC0003DMT400000694	1085.38	3.54185	0.723339	4.89653	9.75446e-07	2.80885e-05	leaf	PGSC0003DMG400000248	PGSC0003DMC400000519	PGSC0003DMP400000519	HB1
13	PGSC0003DMT400000752	204.128	3.40015	0.603906	5.63026	1.79938e-08	1.00216e-06	leaf	PGSC0003DMG400000277	PGSC0003DMC400000556	PGSC0003DMP400000556	Cytokinin oxidase/dehydrogenase 2
14	PGSC0003DMT400000864	392.825	-2.16949	0.494932	-4.38341	1.16836e-05	0.000210954	leaf	PGSC0003DMG400000325	PGSC0003DMC400000637	PGSC0003DMP400000637	Ultraviolet-B-repressible protein
15	PGSC0003DMT400000865	3027.64	-2.15192	0.481255	-4.47148	7.76796e-06	0.000151992	leaf	PGSC0003DMG400000326	PGSC0003DMC400000638	PGSC0003DMP400000638	Ultraviolet-B-repressible protein
16	PGSC0003DMT400000866	1074.41	-2.38597	0.504929	-4.72535	2.29716e-06	5.54878e-05	leaf	PGSC0003DMG400000327	PGSC0003DMC400000639	PGSC0003DMP400000639	Ultraviolet-B-repressible protein
17	PGSC0003DMT400000880	1855.4	-1.32501	0.317841	-4.16879	3.06217e-05	0.000467361	leaf	PGSC0003DMG400000333	PGSC0003DMC400000649	PGSC0003DMP400000649	Lycopene epsilon cyclase
18	PGSC0003DMT400000883	59.2141	-2.20022	0.467706	-4.70428	2.5476e-06	6.02304e-05	leaf	PGSC0003DMG400000335	PGSC0003DMC400000652	PGSC0003DMP400000652	Cytokinin oxidase/dehydrogenase 2
19	PGSC0003DMT400000933	1159.63	2.84231	0.369149	7.69961	1.36478e-14	5.90109e-12	leaf	PGSC0003DMG400000350	PGSC0003DMC400000692	PGSC0003DMP400000692	Zinc finger CCCH domain-containing protein 20
20	PGSC0003DMT400000997	37.858	1.6636	0.379776	4.38047	1.18424e-05	0.000213164	leaf	PGSC0003DMG400000371	PGSC0003DMC400000736	PGSC0003DMP400000736	B3 domain-containing protein
21	PGSC0003DMT400001024	1278.43	-1.01134	0.252299	-4.00849	6.11088e-05	0.000810003	leaf	PGSC0003DMG400000379	PGSC0003DMC400000755	PGSC0003DMP400000755	PERK1 kinase
22	PGSC0003DMT400001066	358.57	3.13874	0.711263	4.41291	1.01992e-05	0.00019009	leaf	PGSC0003DMG400000402	PGSC0003DMC400000789	PGSC0003DMP400000789	Osmotin
23	PGSC0003DMT400001076	1307.79	2.88037	0.718176	4.01067	6.0547e-05	0.000804381	leaf	PGSC0003DMG400000408	PGSC0003DMC400000796	PGSC0003DMP400000796	Xyloglucan endotransglucosylase-hydrolase XTH6
24	PGSC0003DMT400001119	792.83	-1.95405	0.387948	-5.0369	4.73133e-07	1.51545e-05	leaf	PGSC0003DMG400000422	PGSC0003DMC400000831	PGSC0003DMP400000831	Retinoid-inducible serine carboxypeptidase
25	PGSC0003DMT400001179	695.167	-1.94203	0.28516	-6.81033	9.73723e-12	1.68649e-09	leaf	PGSC0003DMG400000443	PGSC0003DMC400000876	PGSC0003DMP400000876	Conserved gene of unknown function
26	PGSC0003DMT400001297	13248.9	-3.03218	0.630678	-4.80781	1.52592e-06	4.0361e-05	leaf	PGSC0003DMG400000493	PGSC0003DMC400000965	PGSC0003DMP400000965	Carbonic anhydrase
27	PGSC0003DMT400001303	4316.99	1.09527	0.277328	3.94938	7.83544e-05	0.000983933	leaf	PGSC0003DMG400000496	PGSC0003DMC400000968	PGSC0003DMP400000968	Formate dehydrogenase, mitochondrial
28	PGSC0003DMT400001375	440.011	-1.70321	0.309721	-5.49918	3.81556e-08	1.8982e-06	leaf	PGSC0003DMG400000511	PGSC0003DMC400001015	PGSC0003DMP400001015	Class III peroxidase
29	PGSC0003DMT400001378	1454.05	3.55385	0.685218	5.18645	2.14345e-07	7.81875e-06	leaf	PGSC0003DMG400000513	PGSC0003DMC400001018	PGSC0003DMP400001018	Stachyose synthase
30	PGSC0003DMT400001398	451.414	-2.09722	0.363065	-5.77643	7.63007e-09	4.90115e-07	leaf	PGSC0003DMG400000519	PGSC0003DMC400001032	PGSC0003DMP400001032	Glucan endo-1,3-beta-glucosidase, acidic isoform GI9
31	PGSC0003DMT400001421	1207.17	-1.43551	0.356755	-4.02381	5.72632e-05	0.000770836	leaf	PGSC0003DMG401000527	PGSC0003DMC400001053	PGSC0003DMP400001053	Peptidyl-prolyl cis-trans isomerase
32	PGSC0003DMT400001429	291.529	1.16991	0.255231	4.58374	4.56732e-06	9.75279e-05	leaf	PGSC0003DMG402000528	PGSC0003DMC400001061	PGSC0003DMP400001061	Aldehyde dehydrogenase
33	PGSC0003DMT400001467	118.509	2.74764	0.391765	7.01348	2.32454e-12	5.0358e-10	leaf	PGSC0003DMG400000540	PGSC0003DMC400001091	PGSC0003DMP400001091	Cell division control 20
34	PGSC0003DMT400001468	3987.13	1.61418	0.379938	4.24852	2.15186e-05	0.000352344	leaf	PGSC0003DMG400000541	PGSC0003DMC400001092	PGSC0003DMP400001092	Hydrogen peroxide-induced 1
35	PGSC0003DMT400001535	975.098	-2.45768	0.44347	-5.54194	2.99146e-08	1.55091e-06	leaf	PGSC0003DMG400000570	PGSC0003DMC400001143	PGSC0003DMP400001143	Conserved gene of unknown function
36	PGSC0003DMT400001575	654.168	-2.59058	0.451967	-5.73178	9.93849e-09	6.03589e-07	leaf	PGSC0003DMG401000585	PGSC0003DMC400001177	PGSC0003DMP400001177	Cucumisin
37	PGSC0003DMT400001583	86.6846	-3.03831	0.517589	-5.87013	4.35465e-09	3.04851e-07	leaf	PGSC0003DMG401000586	PGSC0003DMC400001181	PGSC0003DMP400001181	Subtilase family protein
38	PGSC0003DMT400001585	107.374	-2.59946	0.484471	-5.36556	8.06998e-08	3.50729e-06	leaf	PGSC0003DMG402000586	PGSC0003DMC400001182	PGSC0003DMP400001182	Cucumisin
39	PGSC0003DMT400001658	172.649	1.7406	0.411604	4.22882	2.34925e-05	0.000378308	leaf	PGSC0003DMG401000617	PGSC0003DMC400001232	PGSC0003DMP400001232	Conserved gene of unknown function
40	PGSC0003DMT400001680	220.365	7.1728	1.14819	6.24706	4.18241e-10	4.1792e-08	leaf	PGSC0003DMG400000628	PGSC0003DMC400001248	PGSC0003DMP400001248	Late embryogenesis abundant protein
41	PGSC0003DMT400001888	463.664	-3.30465	0.606431	-5.44933	5.05595e-08	2.40972e-06	leaf	PGSC0003DMG400000711	PGSC0003DMC400001390	PGSC0003DMP400001390	Basic helix-loop-helix protein BHLH7
42	PGSC0003DMT400001990	953.127	-1.09573	0.225249	-4.86451	1.14744e-06	3.20159e-05	leaf	PGSC0003DMG400000754	PGSC0003DMC400001461	PGSC0003DMP400001461	Calcium/calmodulin-dependent protein kinase CaMK3
43	PGSC0003DMT400001994	54.028	2.24922	0.565657	3.9763	6.99963e-05	0.000901737	leaf	PGSC0003DMG400000756	PGSC0003DMC400001463	PGSC0003DMP400001463	Salicylic acid-binding protein 2
44	PGSC0003DMT400001997	41.6222	2.87806	0.696455	4.13244	3.58936e-05	0.000529838	leaf	PGSC0003DMG400000758	PGSC0003DMC400001466	PGSC0003DMP400001466	Geraniol 10-hydroxylase
45	PGSC0003DMT400002003	318.041	-1.84274	0.421092	-4.3761	1.20821e-05	0.000216811	leaf	PGSC0003DMG400000761	PGSC0003DMC400001472	PGSC0003DMP400001472	Multicopper oxidase
46	PGSC0003DMT400002020	102.129	2.27582	0.275214	8.26929	1.34761e-16	1.12535e-13	leaf	PGSC0003DMG400000767	PGSC0003DMC400001480	PGSC0003DMP400001480	Short-chain dehydrogenase
47	PGSC0003DMT400002116	57.0136	-3.26393	0.720926	-4.52741	5.97097e-06	0.000121403	leaf	PGSC0003DMG400000807	PGSC0003DMC400001539	PGSC0003DMP400001539	Basic 7S globulin 2 small subunit
48	PGSC0003DMT400002189	78.7016	1.78419	0.434526	4.10607	4.02452e-05	0.000580513	leaf	PGSC0003DMG400000839	PGSC0003DMC400001594	PGSC0003DMP400001594	Orcinol O-methyltransferase
49	PGSC0003DMT400002293	865.525	1.801	0.293295	6.14056	8.22294e-10	7.4235e-08	leaf	PGSC0003DMG400000879	PGSC0003DMC400001665	PGSC0003DMP400001665	White-brown-complex ABC transporter family
50	PGSC0003DMT400002331	809.967	-1.17068	0.150873	-7.7594	8.53292e-15	3.91209e-12	leaf	PGSC0003DMG400000890	PGSC0003DMC400001687	PGSC0003DMP400001687	Calcium-dependent protein kinase
51	PGSC0003DMT400002407	2825.8	1.71704	0.347798	4.93688	7.93836e-07	2.38273e-05	leaf	PGSC0003DMG400000919	PGSC0003DMC400001750	PGSC0003DMP400001750	Nodulin family protein
52	PGSC0003DMT400002421	23583	-1.6261	0.407998	-3.98556	6.73201e-05	0.000874003	leaf	PGSC0003DMG400000926	PGSC0003DMC400001760	PGSC0003DMP400001760	Oxygen-evolving enhancer protein 2, chloroplastic
53	PGSC0003DMT400002599	1067.3	-5.08356	1.0247	-4.96101	7.01281e-07	2.13229e-05	leaf	PGSC0003DMG400000997	PGSC0003DMC400001891	PGSC0003DMP400001891	Zinc finger protein
54	PGSC0003DMT400002644	101.247	2.71619	0.672881	4.03666	5.4218e-05	0.000738337	leaf	PGSC0003DMG400001015	PGSC0003DMC400001922	PGSC0003DMP400001922	Phosphatase
55	PGSC0003DMT400002647	316.136	-1.85245	0.355447	-5.21159	1.87226e-07	6.95979e-06	leaf	PGSC0003DMG400001016	PGSC0003DMC400001924	PGSC0003DMP400001924	Conserved gene of unknown function
56	PGSC0003DMT400002711	239.822	-1.20443	0.215797	-5.5813	2.38733e-08	1.26895e-06	leaf	PGSC0003DMG400001042	PGSC0003DMC400001962	PGSC0003DMP400001962	GTPase activating protein
57	PGSC0003DMT400002771	4122.16	-1.44798	0.365537	-3.96123	7.45635e-05	0.000947009	leaf	PGSC0003DMG400001075	PGSC0003DMC400002005	PGSC0003DMP400002005	Hsr201 protein
58	PGSC0003DMT400003089	361.332	-1.75117	0.442698	-3.95568	7.63158e-05	0.000967163	leaf	PGSC0003DMG400001227	PGSC0003DMC400002225	PGSC0003DMP400002225	Gibberellin regulated protein
59	PGSC0003DMT400003225	77.7649	-1.49845	0.242245	-6.18567	6.1839e-10	5.78368e-08	leaf	PGSC0003DMG400001271	PGSC0003DMC400002296	PGSC0003DMP400002296	Receptor kinase
60	PGSC0003DMT400003290	513.823	-1.12296	0.2012	-5.58131	2.38708e-08	1.26895e-06	leaf	PGSC0003DMG400001307	PGSC0003DMC400002338	PGSC0003DMP400002338	Conserved gene of unknown function
61	PGSC0003DMT400003317	141.826	1.68395	0.357764	4.70687	2.51547e-06	5.9531e-05	leaf	PGSC0003DMG400001313	PGSC0003DMC400002353	PGSC0003DMP400002353	UPA19
62	PGSC0003DMT400003347	36.7299	-4.15932	0.707355	-5.8801	4.10024e-09	2.90521e-07	leaf	PGSC0003DMG400001325	PGSC0003DMC400002378	PGSC0003DMP400002378	R2R3 Myb30 transcription factor
63	PGSC0003DMT400003371	89.7961	1.15733	0.269525	4.29398	1.75501e-05	0.000298875	leaf	PGSC0003DMG400001335	PGSC0003DMC400002393	PGSC0003DMP400002393	KH domain-containing protein
64	PGSC0003DMT400003451	430.416	1.34339	0.294191	4.56637	4.96249e-06	0.000103879	leaf	PGSC0003DMG400001361	PGSC0003DMC400002456	PGSC0003DMP400002456	LysM type receptor kinase
65	PGSC0003DMT400003459	237.069	-2.82861	0.490575	-5.76591	8.12182e-09	5.13341e-07	leaf	PGSC0003DMG400001366	PGSC0003DMC400002462	PGSC0003DMP400002462	Rapid alkalinization factor 5
66	PGSC0003DMT400003477	369.251	-2.65224	0.638546	-4.15357	3.27333e-05	0.000494426	leaf	PGSC0003DMG400001374	PGSC0003DMC400002478	PGSC0003DMP400002478	Cytochrome P450 85A1
67	PGSC0003DMT400003509	951.939	-5.94494	0.960157	-6.19163	5.95447e-10	5.61401e-08	leaf	PGSC0003DMG401001384	PGSC0003DMC400002502	PGSC0003DMP400002502	Protein GAST1
68	PGSC0003DMT400003545	278.204	1.60432	0.327249	4.90244	9.46545e-07	2.75618e-05	leaf	PGSC0003DMG400001399	PGSC0003DMC400002530	PGSC0003DMP400002530	Paired amphipathic helix protein Sin3-like 2
69	PGSC0003DMT400003587	52.1691	-3.61321	0.865828	-4.17312	3.00451e-05	0.000460061	leaf	PGSC0003DMG400001418	PGSC0003DMC400002559	PGSC0003DMP400002559	Transcription factor style2.1
70	PGSC0003DMT400003608	1269.13	-2.60034	0.379381	-6.85416	7.1733e-12	1.2902e-09	leaf	PGSC0003DMG400001426	PGSC0003DMC400002572	PGSC0003DMP400002572	Expansin
71	PGSC0003DMT400003629	220.098	-1.849	0.433018	-4.27002	1.95451e-05	0.000325038	leaf	PGSC0003DMG400001430	PGSC0003DMC400002590	PGSC0003DMP400002590	SPX, N-terminal; EXS, C-terminal
72	PGSC0003DMT400003642	199.658	-1.9707	0.348576	-5.65357	1.57151e-08	9.02824e-07	leaf	PGSC0003DMG400001437	PGSC0003DMC400002601	PGSC0003DMP400002601	Blue (Type 1) copper domain
73	PGSC0003DMT400003652	6837.38	2.52741	0.62179	4.06473	4.80871e-05	0.000671267	leaf	PGSC0003DMG400001442	PGSC0003DMC400002610	PGSC0003DMP400002610	Heat shock protein
74	PGSC0003DMT400003717	206.152	-3.92922	0.750966	-5.23223	1.67479e-07	6.3987e-06	leaf	PGSC0003DMG400001462	PGSC0003DMC400002653	PGSC0003DMP400002653	Conserved gene of unknown function
75	PGSC0003DMT400003838	878.249	3.512	0.693036	5.06755	4.02967e-07	1.32334e-05	leaf	PGSC0003DMG400001518	PGSC0003DMC400002733	PGSC0003DMP400002733	Conserved gene of unknown function
76	PGSC0003DMT400003860	1224.38	-1.52023	0.326606	-4.65462	3.24586e-06	7.29757e-05	leaf	PGSC0003DMG403001521	PGSC0003DMC400002748	PGSC0003DMP400002748	Disease resistance response protein
77	PGSC0003DMT400003908	221.837	2.96343	0.618422	4.79192	1.65191e-06	4.27268e-05	leaf	PGSC0003DMG400001544	PGSC0003DMC400002779	PGSC0003DMP400002779	Conserved gene of unknown function
78	PGSC0003DMT400004087	13.154	-3.57171	0.863968	-4.13408	3.56384e-05	0.000527403	leaf	PGSC0003DMG400001612	PGSC0003DMC400002926	PGSC0003DMP400002926	Auxin-induced SAUR
79	PGSC0003DMT400004088	9.73837	-6.11347	1.45208	-4.21016	2.5519e-05	0.000403985	leaf	PGSC0003DMG400001613	PGSC0003DMC400002927	PGSC0003DMP400002927	Auxin-induced SAUR
80	PGSC0003DMT400004089	73.3378	-4.16957	0.69555	-5.99464	2.03931e-09	1.5737e-07	leaf	PGSC0003DMG400001614	PGSC0003DMC400002928	PGSC0003DMP400002928	SAUR family protein
81	PGSC0003DMT400004090	84.2206	-2.84129	0.404277	-7.02808	2.09392e-12	4.61887e-10	leaf	PGSC0003DMG400001615	PGSC0003DMC400002929	PGSC0003DMP400002929	SAUR family protein
82	PGSC0003DMT400004106	186.394	3.09418	0.636604	4.86045	1.17122e-06	3.24856e-05	leaf	PGSC0003DMG400001621	PGSC0003DMC400002940	PGSC0003DMP400002940	Phospholipase C
83	PGSC0003DMT400004126	3604.14	-2.84766	0.702596	-4.05306	5.05529e-05	0.000699972	leaf	PGSC0003DMG400001631	PGSC0003DMC400002953	PGSC0003DMP400002953	Proline-rich protein
84	PGSC0003DMT400004186	161.364	-3.06071	0.403141	-7.59217	3.14593e-14	1.16759e-11	leaf	PGSC0003DMG400001667	PGSC0003DMC400002990	PGSC0003DMP400002990	SAUR family protein
85	PGSC0003DMT400004187	96.4086	-3.61375	0.57314	-6.30517	2.87877e-10	3.04576e-08	leaf	PGSC0003DMG400001668	PGSC0003DMC400002991	PGSC0003DMP400002991	SAUR family protein
86	PGSC0003DMT400004190	1459.44	-1.17238	0.268789	-4.36171	1.29049e-05	0.000229113	leaf	PGSC0003DMG400001670	PGSC0003DMC400002993	PGSC0003DMP400002993	Receptor protein kinase
87	PGSC0003DMT400004255	48.9303	2.06494	0.52029	3.96882	7.22298e-05	0.000922968	leaf	PGSC0003DMG402001693	PGSC0003DMC400003043	PGSC0003DMP400003043	Pentatricopeptide repeat-containing protein
88	PGSC0003DMT400004360	1677.29	5.28127	0.670978	7.871	3.5183e-15	1.82811e-12	leaf	PGSC0003DMG401001731	PGSC0003DMC400003107	PGSC0003DMP400003107	Ascorbate peroxidase
89	PGSC0003DMT400004365	1063.16	1.14105	0.190771	5.98123	2.21453e-09	1.69216e-07	leaf	PGSC0003DMG400001733	PGSC0003DMC400003112	PGSC0003DMP400003112	Ccaat-binding transcription factor subunit A
90	PGSC0003DMT400004650	10.2446	-3.1853	0.791197	-4.02592	5.67527e-05	0.000765556	leaf	PGSC0003DMG400001844	PGSC0003DMC400003302	PGSC0003DMP400003302	Invertase inhibitor
91	PGSC0003DMT400004655	177.298	1.13059	0.239224	4.72608	2.28895e-06	5.54383e-05	leaf	PGSC0003DMG400001847	PGSC0003DMC400003306	PGSC0003DMP400003306	Dynamin
92	PGSC0003DMT400004684	169.859	-1.52412	0.260534	-5.84996	4.91685e-09	3.37143e-07	leaf	PGSC0003DMG400001854	PGSC0003DMC400003320	PGSC0003DMP400003320	Novel plant snare
93	PGSC0003DMT400004849	1039.11	-1.28467	0.287267	-4.47204	7.74754e-06	0.000151719	leaf	PGSC0003DMG401001926	PGSC0003DMC400003436	PGSC0003DMP400003436	Conserved gene of unknown function
94	PGSC0003DMT400004867	1230.22	3.16966	0.596436	5.31433	1.0705e-07	4.39902e-06	leaf	PGSC0003DMG400001934	PGSC0003DMC400003450	PGSC0003DMP400003450	DNA methyltransferase
95	PGSC0003DMT400004873	87.0718	1.58958	0.385234	4.12627	3.68688e-05	0.000541159	leaf	PGSC0003DMG400001937	PGSC0003DMC400003456	PGSC0003DMP400003456	Ethanol tolerance protein GEKO1
96	PGSC0003DMT400004973	509.803	1.4354	0.259128	5.53934	3.0362e-08	1.56684e-06	leaf	PGSC0003DMG400001967	PGSC0003DMC400003531	PGSC0003DMP400003531	White-brown-complex ABC transporter family
97	PGSC0003DMT400005013	73.0917	1.42613	0.311881	4.57268	4.81521e-06	0.00010134	leaf	PGSC0003DMG400001983	PGSC0003DMC400003561	PGSC0003DMP400003561	Disease resistance protein BS2
98	PGSC0003DMT400005437	821.346	1.14836	0.243211	4.72165	2.3394e-06	5.61599e-05	leaf	PGSC0003DMG400002123	PGSC0003DMC400003803	PGSC0003DMP400003803	Ripening regulated protein DDTFR18
99	PGSC0003DMT400005492	4215.79	-1.84862	0.389814	-4.74232	2.1129e-06	5.19797e-05	leaf	PGSC0003DMG400002146	PGSC0003DMC400003838	PGSC0003DMP400003838	PTAC16
100	PGSC0003DMT400005783	94.9924	1.875	0.471264	3.97867	6.93023e-05	0.000895263	leaf	PGSC0003DMG401002262	PGSC0003DMC400004038	PGSC0003DMP400004038	ATP-binding cassette transporter
101	PGSC0003DMT400005798	374.703	1.3725	0.304659	4.50506	6.63554e-06	0.000132836	leaf	PGSC0003DMG400002267	PGSC0003DMC400004044	PGSC0003DMP400004044	Auxin-regulated protein
102	PGSC0003DMT400005956	909.648	5.66976	0.801207	7.07653	1.47809e-12	3.42184e-10	leaf	PGSC0003DMG400002312	PGSC0003DMC400004129	PGSC0003DMP400004129	Photosystem II 10 kDa polypeptide, chloroplast
103	PGSC0003DMT400006041	52.5834	2.46215	0.469587	5.24322	1.57798e-07	6.09856e-06	leaf	PGSC0003DMG400002350	PGSC0003DMC400004193	PGSC0003DMP400004193	Ethylene-responsive transcription factor
104	PGSC0003DMT400006064	147.345	-1.00274	0.250853	-3.99731	6.40675e-05	0.000841115	leaf	PGSC0003DMG400002357	PGSC0003DMC400004210	PGSC0003DMP400004210	Bacterial spot disease resistance protein 4
105	PGSC0003DMT400006089	98.6648	1.61821	0.331128	4.88697	1.02398e-06	2.90568e-05	leaf	PGSC0003DMG400002366	PGSC0003DMC400004217	PGSC0003DMP400004217	Coatomer alpha subunit
106	PGSC0003DMT400006132	1815.75	-2.69063	0.56932	-4.72604	2.28939e-06	5.54383e-05	leaf	PGSC0003DMG400002386	PGSC0003DMC400004247	PGSC0003DMP400004247	Conserved gene of unknown function
107	PGSC0003DMT400006139	2612.85	-1.22728	0.256651	-4.78189	1.73653e-06	4.4214e-05	leaf	PGSC0003DMG400002388	PGSC0003DMC400004254	PGSC0003DMP400004254	ATP binding protein
108	PGSC0003DMT400006168	1414.56	1.15362	0.244108	4.72586	2.29141e-06	5.54383e-05	leaf	PGSC0003DMG400002398	PGSC0003DMC400004274	PGSC0003DMP400004274	Gamma-tocopherol methyltransferase
109	PGSC0003DMT400006218	99.0708	-3.80381	0.832473	-4.56929	4.89383e-06	0.000102626	leaf	PGSC0003DMG400002420	PGSC0003DMC400004298	PGSC0003DMP400004298	GNS1/SUR4 membrane protein
110	PGSC0003DMT400006234	335.946	-1.03105	0.229979	-4.48324	7.35186e-06	0.000145433	leaf	PGSC0003DMG402002428	PGSC0003DMC400004310	PGSC0003DMP400004310	NL25
111	PGSC0003DMT400006305	978.069	1.16117	0.242426	4.78981	1.66942e-06	4.30355e-05	leaf	PGSC0003DMG400002462	PGSC0003DMC400004353	PGSC0003DMP400004353	Beta-glucosidase 18
112	PGSC0003DMT400006337	5311.18	2.40875	0.477917	5.04009	4.65314e-07	1.4945e-05	leaf	PGSC0003DMG400002479	PGSC0003DMC400004377	PGSC0003DMP400004377	Alpha-1,4 glucan phosphorylase L-1 isozyme, chloroplastic/amyloplastic
113	PGSC0003DMT400006360	140.644	1.06298	0.227849	4.66529	3.08175e-06	7.0163e-05	leaf	PGSC0003DMG400002484	PGSC0003DMC400004391	PGSC0003DMP400004391	YA6
114	PGSC0003DMT400006456	31.7367	-2.85726	0.678148	-4.21332	2.51641e-05	0.000399361	leaf	PGSC0003DMG400002517	PGSC0003DMC400004461	PGSC0003DMP400004461	Conserved gene of unknown function
115	PGSC0003DMT400006459	527.171	-3.94458	0.908737	-4.34072	1.42016e-05	0.000250802	leaf	PGSC0003DMG400002519	PGSC0003DMC400004464	PGSC0003DMP400004464	Zinc finger protein
116	PGSC0003DMT400006475	456.179	-1.05933	0.252078	-4.2024	2.641e-05	0.000415	leaf	PGSC0003DMG400002526	PGSC0003DMC400004478	PGSC0003DMP400004478	LysM type receptor kinase
117	PGSC0003DMT400006494	115.315	-4.57484	0.718118	-6.3706	1.88287e-10	2.13715e-08	leaf	PGSC0003DMG400002533	PGSC0003DMC400004494	PGSC0003DMP400004494	Conserved gene of unknown function
118	PGSC0003DMT400006508	931.154	-1.40965	0.25396	-5.55068	2.84561e-08	1.48518e-06	leaf	PGSC0003DMG400002539	PGSC0003DMC400004504	PGSC0003DMP400004504	BY-2 kinesin 10
119	PGSC0003DMT400006608	5997.99	1.30989	0.31779	4.12186	3.75821e-05	0.000550938	leaf	PGSC0003DMG400002573	PGSC0003DMC400004586	PGSC0003DMP400004586	Protein phosphatase 2C ABI2 homolog
120	PGSC0003DMT400006800	44.8109	-5.98851	1.0552	-5.67527	1.38473e-08	8.07427e-07	leaf	PGSC0003DMG400002636	PGSC0003DMC400004726	PGSC0003DMP400004726	Auxin-induced protein AUX22
121	PGSC0003DMT400006858	1788.01	-2.52619	0.501844	-5.03382	4.80804e-07	1.53791e-05	leaf	PGSC0003DMG400002662	PGSC0003DMC400004769	PGSC0003DMP400004769	Conserved gene of unknown function
122	PGSC0003DMT400006959	23.9087	7.02241	1.3157	5.33742	9.42808e-08	3.96326e-06	leaf	PGSC0003DMG402002698	PGSC0003DMC400004833	PGSC0003DMP400004833	Fatty acyl-CoA reductase 2
123	PGSC0003DMT400007046	208.429	3.18908	0.749157	4.25689	2.07288e-05	0.000341565	leaf	PGSC0003DMG401002721	PGSC0003DMC400004891	PGSC0003DMP400004891	Peroxiredoxin
124	PGSC0003DMT400007048	9483.32	1.33267	0.295757	4.50598	6.6068e-06	0.000132485	leaf	PGSC0003DMG402002721	PGSC0003DMC400004893	PGSC0003DMP400004893	Enolase
125	PGSC0003DMT400007053	1410.41	5.72285	1.302	4.39543	1.10552e-05	0.000202739	leaf	PGSC0003DMG400002724	PGSC0003DMC400004897	PGSC0003DMP400004897	Conserved gene of unknown function
126	PGSC0003DMT400007430	41.4398	-9.02885	1.40622	-6.42066	1.35687e-10	1.64385e-08	leaf	PGSC0003DMG400002859	PGSC0003DMC400005168	PGSC0003DMP400005168	Transcription regulator
127	PGSC0003DMT400007468	2289.88	-4.54811	0.870943	-5.22205	1.76951e-07	6.65186e-06	leaf	PGSC0003DMG400002880	PGSC0003DMC400005194	PGSC0003DMP400005194	Proline-rich protein
128	PGSC0003DMT400007474	168.577	-3.29399	0.447287	-7.36437	1.77983e-13	5.39594e-11	leaf	PGSC0003DMG400002883	PGSC0003DMC400005200	PGSC0003DMP400005200	YABBY domain class transcription factor
129	PGSC0003DMT400007477	325.2	-1.55864	0.339335	-4.59322	4.36453e-06	9.37973e-05	leaf	PGSC0003DMG400002885	PGSC0003DMC400005202	PGSC0003DMP400005202	Serine-threonine protein kinase, plant-type
130	PGSC0003DMT400007482	358.098	-1.4227	0.346724	-4.10326	4.07363e-05	0.000586151	leaf	PGSC0003DMG400002887	PGSC0003DMC400005205	PGSC0003DMP400005205	Serine/threonine-protein kinase bri1
131	PGSC0003DMT400007484	210.567	-1.91518	0.475302	-4.02939	5.59218e-05	0.000757569	leaf	PGSC0003DMG401002888	PGSC0003DMC400005207	PGSC0003DMP400005207	Conserved gene of unknown function
132	PGSC0003DMT400007506	582.576	4.57268	0.758458	6.02891	1.65067e-09	1.34481e-07	leaf	PGSC0003DMG400002895	PGSC0003DMC400005220	PGSC0003DMP400005220	Sucrose synthase
133	PGSC0003DMT400007525	231.393	-1.62798	0.358265	-4.54408	5.51763e-06	0.000113479	leaf	PGSC0003DMG400002906	PGSC0003DMC400005235	PGSC0003DMP400005235	Conserved gene of unknown function
134	PGSC0003DMT400007531	748.108	-1.58969	0.385754	-4.12099	3.77244e-05	0.000552331	leaf	PGSC0003DMG401002909	PGSC0003DMC400005238	PGSC0003DMP400005238	Cf-2.1
135	PGSC0003DMT400007537	2195.98	-1.57449	0.379008	-4.15424	3.26377e-05	0.0004933	leaf	PGSC0003DMG400002910	PGSC0003DMC400005241	PGSC0003DMP400005241	Cf-2.1
136	PGSC0003DMT400007545	4866.69	1.46688	0.262366	5.59096	2.25821e-08	1.21383e-06	leaf	PGSC0003DMG400002914	PGSC0003DMC400005245	PGSC0003DMP400005245	EIN3-binding F-box protein 1
137	PGSC0003DMT400007587	921.515	6.38435	0.93708	6.81303	9.55656e-12	1.66755e-09	leaf	PGSC0003DMG400002928	PGSC0003DMC400005276	PGSC0003DMP400005276	Small molecular heat shock protein
138	PGSC0003DMT400007625	228.891	-1.14698	0.248599	-4.61377	3.95435e-06	8.63312e-05	leaf	PGSC0003DMG400002947	PGSC0003DMC400005309	PGSC0003DMP400005309	NRC1
139	PGSC0003DMT400007731	746.749	-1.2503	0.218086	-5.73307	9.86287e-09	6.02124e-07	leaf	PGSC0003DMG400002988	PGSC0003DMC400005367	PGSC0003DMP400005367	FAS protein
140	PGSC0003DMT400007783	78.4641	-1.59248	0.314059	-5.07063	3.96498e-07	1.30576e-05	leaf	PGSC0003DMG400003007	PGSC0003DMC400005413	PGSC0003DMP400005413	Serine/threonine-protein kinase PBS1
141	PGSC0003DMT400007803	892.287	-3.07661	0.467149	-6.58593	4.52033e-11	6.18095e-09	leaf	PGSC0003DMG400003013	PGSC0003DMC400005427	PGSC0003DMP400005427	Beta-D-glucan exohydrolase
142	PGSC0003DMT400007812	1791.23	-5.61089	1.35246	-4.14866	3.34423e-05	0.000500927	leaf	PGSC0003DMG400003022	PGSC0003DMC400005429	PGSC0003DMP400005429	Sesquiterpene synthase
143	PGSC0003DMT400007894	67.1881	-3.22349	0.705187	-4.57111	4.85153e-06	0.000101839	leaf	PGSC0003DMG400003052	PGSC0003DMC400005484	PGSC0003DMP400005484	Conserved gene of unknown function
144	PGSC0003DMT400007977	575.18	1.49974	0.364247	4.11736	3.83243e-05	0.000558535	leaf	PGSC0003DMG400003084	PGSC0003DMC400005544	PGSC0003DMP400005544	Two-component response regulator ARR8
145	PGSC0003DMT400008029	48.9265	3.46798	0.785367	4.41574	1.00665e-05	0.00018815	leaf	PGSC0003DMG400003104	PGSC0003DMC400005582	PGSC0003DMP400005582	Nbs-lrr resistance protein
146	PGSC0003DMT400008103	27259.6	-1.53643	0.386834	-3.97181	7.1328e-05	0.000914359	leaf	PGSC0003DMG400003123	PGSC0003DMC400005640	PGSC0003DMP400005640	Fructose-bisphosphate aldolase
147	PGSC0003DMT400008240	408.74	-3.78789	0.801543	-4.72574	2.29274e-06	5.54383e-05	leaf	PGSC0003DMG401003179	PGSC0003DMC400005744	PGSC0003DMP400005744	Conserved gene of unknown function
148	PGSC0003DMT400008336	105.252	-1.61119	0.300283	-5.36559	8.06873e-08	3.50729e-06	leaf	PGSC0003DMG400003211	PGSC0003DMC400005800	PGSC0003DMP400005800	Leucine Rich Repeat family protein
149	PGSC0003DMT400008351	1979.37	10.4384	1.79023	5.83076	5.51765e-09	3.71797e-07	leaf	PGSC0003DMG400003219	PGSC0003DMC400005812	PGSC0003DMP400005812	Small heat shock protein, chloroplastic
150	PGSC0003DMT400008513	44.5566	1.69679	0.346633	4.89507	9.82714e-07	2.81591e-05	leaf	PGSC0003DMG400003294	PGSC0003DMC400005909	PGSC0003DMP400005909	Serine-threonine protein kinase, plant-type
151	PGSC0003DMT400008569	1934.43	1.80938	0.384117	4.71049	2.47128e-06	5.88426e-05	leaf	PGSC0003DMG400003316	PGSC0003DMC400005949	PGSC0003DMP400005949	Tuber-specific and sucrose-responsive element binding factor
152	PGSC0003DMT400008632	309.804	-1.52755	0.285266	-5.35483	8.56389e-08	3.65821e-06	leaf	PGSC0003DMG400003344	PGSC0003DMC400005992	PGSC0003DMP400005992	Dual-specific kinase DSK1
153	PGSC0003DMT400008812	184.104	5.39351	1.03319	5.22027	1.78664e-07	6.70548e-06	leaf	PGSC0003DMG400003422	PGSC0003DMC400006107	PGSC0003DMP400006107	Conserved gene of unknown function
154	PGSC0003DMT400008970	4908.38	2.39765	0.47835	5.01233	5.37746e-07	1.7073e-05	leaf	PGSC0003DMG400003495	PGSC0003DMC400006205	PGSC0003DMP400006205	Alpha-1,4 glucan phosphorylase L-1 isozyme, chloroplastic/amyloplastic
155	PGSC0003DMT400009057	2666.58	2.53863	0.518351	4.89751	9.706e-07	2.80873e-05	leaf	PGSC0003DMG400003522	PGSC0003DMC400006276	PGSC0003DMP400006276	Galactinol synthase
156	PGSC0003DMT400009066	394.193	1.39667	0.308352	4.52948	5.91292e-06	0.000120432	leaf	PGSC0003DMG400003528	PGSC0003DMC400006283	PGSC0003DMP400006283	Mitogen-activated protein kinase 7
157	PGSC0003DMT400009069	15605.1	9.10162	1.14734	7.9328	2.14252e-15	1.22186e-12	leaf	PGSC0003DMG400003530	PGSC0003DMC400006286	PGSC0003DMP400006286	Abscisic acid and environmental stress-inducible protein TAS14
158	PGSC0003DMT400009070	247.99	2.41183	0.595072	4.05301	5.05625e-05	0.000699972	leaf	PGSC0003DMG400003531	PGSC0003DMC400006287	PGSC0003DMP400006287	Dhn1 protein
159	PGSC0003DMT400009131	392.138	-2.5491	0.377271	-6.75668	1.4119e-11	2.26117e-09	leaf	PGSC0003DMG400003550	PGSC0003DMC400006337	PGSC0003DMP400006337	Kinesin motor family protein
160	PGSC0003DMT400009224	72.8347	1.40061	0.320501	4.37005	1.24218e-05	0.000222564	leaf	PGSC0003DMG400003581	PGSC0003DMC400006393	PGSC0003DMP400006393	Conserved gene of unknown function
161	PGSC0003DMT400009240	25.6582	-6.27877	1.45599	-4.31237	1.6151e-05	0.000279529	leaf	PGSC0003DMG400003587	PGSC0003DMC400006405	PGSC0003DMP400006405	Aquaporin
162	PGSC0003DMT400009330	273.611	-4.67183	0.585568	-7.9783	1.48365e-15	9.12912e-13	leaf	PGSC0003DMG400003626	PGSC0003DMC400006482	PGSC0003DMP400006482	Lactoylglutathione lyase
163	PGSC0003DMT400009367	77.4057	-4.40887	0.6759	-6.52297	6.893e-11	9.05461e-09	leaf	PGSC0003DMG400003641	PGSC0003DMC400006509	PGSC0003DMP400006509	Gast1
164	PGSC0003DMT400009439	10.1877	-6.73066	1.27931	-5.26118	1.43136e-07	5.64408e-06	leaf	PGSC0003DMG400003673	PGSC0003DMC400006560	PGSC0003DMP400006560	Auxin-induced SAUR
165	PGSC0003DMT400009625	135.587	2.40962	0.306959	7.84997	4.16129e-15	2.0702e-12	leaf	PGSC0003DMG400003757	PGSC0003DMC400006710	PGSC0003DMP400006710	Purple acid phosphatase
166	PGSC0003DMT400009693	118.534	-3.51046	0.506776	-6.92705	4.29709e-12	8.44323e-10	leaf	PGSC0003DMG400003787	PGSC0003DMC400006756	PGSC0003DMP400006756	Conserved gene of unknown function
167	PGSC0003DMT400009694	708.301	-3.52073	0.579131	-6.07934	1.20675e-09	1.038e-07	leaf	PGSC0003DMG400003788	PGSC0003DMC400006757	PGSC0003DMP400006757	Male specific sperm protein
168	PGSC0003DMT400009696	252.762	-2.08921	0.434301	-4.81051	1.50545e-06	3.99099e-05	leaf	PGSC0003DMG400003790	PGSC0003DMC400006759	PGSC0003DMP400006759	Receptor protein kinase
169	PGSC0003DMT400009727	1106.08	1.09993	0.222393	4.94586	7.58087e-07	2.29013e-05	leaf	PGSC0003DMG400003805	PGSC0003DMC400006777	PGSC0003DMP400006777	Oxidoreductase
170	PGSC0003DMT400009742	103.174	1.14099	0.269729	4.23012	2.33568e-05	0.00037664	leaf	PGSC0003DMG400003811	PGSC0003DMC400006786	PGSC0003DMP400006786	Nutrient reservoir
171	PGSC0003DMT400009748	133.612	-1.72537	0.417606	-4.13157	3.60286e-05	0.000531161	leaf	PGSC0003DMG400003814	PGSC0003DMC400006791	PGSC0003DMP400006791	Serine-threonine protein kinase, plant-type
172	PGSC0003DMT400009750	23.7551	1.89731	0.480618	3.94764	7.89255e-05	0.00098951	leaf	PGSC0003DMG402003815	PGSC0003DMC400006793	PGSC0003DMP400006793	Ankyrin repeat-containing protein
173	PGSC0003DMT400009831	1264.12	1.85995	0.387061	4.80532	1.54501e-06	4.06495e-05	leaf	PGSC0003DMG400003849	PGSC0003DMC400006843	PGSC0003DMP400006843	GID1-like gibberellin receptor
174	PGSC0003DMT400009833	28.4524	-5.43164	0.959178	-5.66281	1.48913e-08	8.57607e-07	leaf	PGSC0003DMG400003851	PGSC0003DMC400006845	PGSC0003DMP400006845	Conserved gene of unknown function
175	PGSC0003DMT400009990	279.017	-3.1735	0.38442	-8.2553	1.51527e-16	1.22173e-13	leaf	PGSC0003DMG400003912	PGSC0003DMC400006964	PGSC0003DMP400006964	P69F protein
176	PGSC0003DMT400009991	410.418	-2.75631	0.358075	-7.69758	1.38672e-14	5.90109e-12	leaf	PGSC0003DMG400003913	PGSC0003DMC400006965	PGSC0003DMP400006965	Serine protease
177	PGSC0003DMT400009998	410.194	-2.19789	0.324888	-6.76509	1.33228e-11	2.17841e-09	leaf	PGSC0003DMG400003916	PGSC0003DMC400006972	PGSC0003DMP400006972	Triose phosphate/phosphate translocator, chloroplast
178	PGSC0003DMT400010040	161.609	1.06918	0.264149	4.04764	5.17373e-05	0.0007116	leaf	PGSC0003DMG400003935	PGSC0003DMC400007004	PGSC0003DMP400007004	Aminomethyltransferase
179	PGSC0003DMT400010043	625.796	-2.14459	0.302112	-7.09866	1.2597e-12	3.10046e-10	leaf	PGSC0003DMG401003937	PGSC0003DMC400007007	PGSC0003DMP400007007	P69B protein
180	PGSC0003DMT400010044	121.576	-3.03171	0.61554	-4.92529	8.42363e-07	2.50906e-05	leaf	PGSC0003DMG402003937	PGSC0003DMC400007008	PGSC0003DMP400007008	P69E protein
181	PGSC0003DMT400010052	167.445	-2.53598	0.453005	-5.59814	2.16659e-08	1.16996e-06	leaf	PGSC0003DMG400003938	PGSC0003DMC400007009	PGSC0003DMP400007009	P69E protein
182	PGSC0003DMT400010056	3388.17	-2.16436	0.357774	-6.04951	1.45285e-09	1.21324e-07	leaf	PGSC0003DMG400003939	PGSC0003DMC400007010	PGSC0003DMP400007010	Serine protease
183	PGSC0003DMT400010074	68.5899	-2.31597	0.510269	-4.53873	5.65943e-06	0.000115773	leaf	PGSC0003DMG400003945	PGSC0003DMC400007020	PGSC0003DMP400007020	Leucine-rich repeat transmembrane protein kinase
184	PGSC0003DMT400010261	32.3649	1.97682	0.495891	3.98641	6.70802e-05	0.000872258	leaf	PGSC0003DMG401004013	PGSC0003DMC400007154	PGSC0003DMP400007154	Gene of unknown function
185	PGSC0003DMT400010262	39.7559	1.74664	0.441625	3.95502	7.65296e-05	0.000968298	leaf	PGSC0003DMG402004013	PGSC0003DMC400007155	PGSC0003DMP400007155	Gene of unknown function
186	PGSC0003DMT400010264	38.0438	1.93899	0.489627	3.96014	7.49053e-05	0.000950834	leaf	PGSC0003DMG404004013	PGSC0003DMC400007157	PGSC0003DMP400007157	Transporter
187	PGSC0003DMT400010306	144.953	7.97312	1.51335	5.26852	1.37528e-07	5.45957e-06	leaf	PGSC0003DMG400004029	PGSC0003DMC400007187	PGSC0003DMP400007187	Anthranilate N-benzoyltransferase protein
188	PGSC0003DMT400010386	349.719	1.60842	0.243693	6.6002	4.10605e-11	5.71474e-09	leaf	PGSC0003DMG400004057	PGSC0003DMC400007240	PGSC0003DMP400007240	ORF16-lacZ fusion protein
189	PGSC0003DMT400010461	256.796	2.48646	0.61123	4.06797	4.74253e-05	0.000664409	leaf	PGSC0003DMG400004086	PGSC0003DMC400007303	PGSC0003DMP400007303	Heat shock
190	PGSC0003DMT400010610	178.059	-1.61454	0.313163	-5.15561	2.52806e-07	8.92917e-06	leaf	PGSC0003DMG400004143	PGSC0003DMC400007407	PGSC0003DMP400007407	SF16 protein
191	PGSC0003DMT400010643	71.1065	-5.87233	0.677981	-8.66149	4.6565e-18	6.40461e-15	leaf	PGSC0003DMG400004158	PGSC0003DMC400007432	PGSC0003DMP400007432	Ca2+ antiporter/cation exchanger
192	PGSC0003DMT400010659	40.387	-1.74831	0.426826	-4.09607	4.20221e-05	0.000600587	leaf	PGSC0003DMG400004164	PGSC0003DMC400007448	PGSC0003DMP400007448	Serine-threonine protein kinase, plant-type
193	PGSC0003DMT400010663	85.7616	-3.4533	0.650191	-5.31121	1.08898e-07	4.46711e-06	leaf	PGSC0003DMG400004165	PGSC0003DMC400007449	PGSC0003DMP400007449	Thylakoid soluble phosphoprotein
194	PGSC0003DMT400010683	90.1749	2.28523	0.396238	5.76731	8.05472e-09	5.11976e-07	leaf	PGSC0003DMG400004169	PGSC0003DMC400007462	PGSC0003DMP400007462	Gene of unknown function
195	PGSC0003DMT400010825	111.529	2.87214	0.577044	4.97733	6.44668e-07	1.98077e-05	leaf	PGSC0003DMG400004233	PGSC0003DMC400007534	PGSC0003DMP400007534	Nodulin protein
196	PGSC0003DMT400010861	150.39	-2.48979	0.429354	-5.79891	6.67462e-09	4.38388e-07	leaf	PGSC0003DMG400004251	PGSC0003DMC400007562	PGSC0003DMP400007562	Conserved gene of unknown function
197	PGSC0003DMT400010943	430.92	1.02382	0.178742	5.72791	1.01676e-08	6.14315e-07	leaf	PGSC0003DMG400004286	PGSC0003DMC400007627	PGSC0003DMP400007627	Tap46
198	PGSC0003DMT400010985	1220.44	-5.27711	1.21872	-4.33003	1.49091e-05	0.000260932	leaf	PGSC0003DMG400004301	PGSC0003DMC400007654	PGSC0003DMP400007654	Chlorophyll a,b binding protein type I
199	PGSC0003DMT400011147	347.715	-1.99144	0.284772	-6.9931	2.68883e-12	5.61341e-10	leaf	PGSC0003DMG400004363	PGSC0003DMC400007758	PGSC0003DMP400007758	Auxin-regulated dual specificity cytosolic kinase
200	PGSC0003DMT400011224	20.0992	-2.87261	0.687524	-4.1782	2.93824e-05	0.00045169	leaf	PGSC0003DMG400004396	PGSC0003DMC400007801	PGSC0003DMP400007801	Kinase
201	PGSC0003DMT400011337	193.153	-2.4716	0.397002	-6.22566	4.79548e-10	4.71126e-08	leaf	PGSC0003DMG400004438	PGSC0003DMC400007883	PGSC0003DMP400007883	Aquaporin, MIP family, PIP subfamily
202	PGSC0003DMT400011387	129.737	-2.36317	0.317153	-7.45121	9.2491e-14	3.08946e-11	leaf	PGSC0003DMG400004460	PGSC0003DMC400007922	PGSC0003DMP400007922	Conserved gene of unknown function
203	PGSC0003DMT400011522	177.667	6.17865	0.987095	6.25943	3.86376e-10	3.92794e-08	leaf	PGSC0003DMG400004532	PGSC0003DMC400008007	PGSC0003DMP400008007	Chloroplast ferredoxin I
204	PGSC0003DMT400011598	90.7923	-1.25091	0.284938	-4.39012	1.13288e-05	0.000205879	leaf	PGSC0003DMG400004567	PGSC0003DMC400008052	PGSC0003DMP400008052	Transcription factor
205	PGSC0003DMT400011606	26.2083	2.98173	0.598377	4.98303	6.25949e-07	1.93086e-05	leaf	PGSC0003DMG403004568	PGSC0003DMC400008059	PGSC0003DMP400008059	Auxin-independent growth promoter protein
206	PGSC0003DMT400011633	15.3433	-3.91058	0.949784	-4.11734	3.83268e-05	0.000558535	leaf	PGSC0003DMG400004576	PGSC0003DMC400008085	PGSC0003DMP400008085	Gene of unknown function
207	PGSC0003DMT400011693	278.762	3.41164	0.739488	4.61352	3.95902e-06	8.63524e-05	leaf	PGSC0003DMG400004593	PGSC0003DMC400008119	PGSC0003DMP400008119	Chitinase
208	PGSC0003DMT400011757	282.616	1.62541	0.382791	4.2462	2.17427e-05	0.000355764	leaf	PGSC0003DMG400004615	PGSC0003DMC400008165	PGSC0003DMP400008165	Poly(A) polymerase
209	PGSC0003DMT400011762	3075.89	1.7701	0.402492	4.39785	1.09329e-05	0.000201349	leaf	PGSC0003DMG400004617	PGSC0003DMC400008170	PGSC0003DMP400008170	Invertase inhibitor
210	PGSC0003DMT400011811	4918.03	-2.212	0.546445	-4.04798	5.16613e-05	0.000711393	leaf	PGSC0003DMG400004639	PGSC0003DMC400008207	PGSC0003DMP400008207	Photosystem II 5 kDa protein, chloroplastic
211	PGSC0003DMT400011865	28.5141	2.49437	0.467359	5.33716	9.44118e-08	3.96326e-06	leaf	PGSC0003DMG400004657	PGSC0003DMC400008246	PGSC0003DMP400008246	Non-imprinted in Prader-Willi/Angelman syndrome region protein
212	PGSC0003DMT400011867	1665.46	-4.3236	0.405505	-10.6623	1.52846e-26	1.19128e-22	leaf	PGSC0003DMG400004659	PGSC0003DMC400008248	PGSC0003DMP400008248	UDP-D-glucuronic acid 4-epimerase
213	PGSC0003DMT400011870	77.3575	-1.48742	0.373958	-3.9775	6.96446e-05	0.000898197	leaf	PGSC0003DMG400004661	PGSC0003DMC400008250	PGSC0003DMP400008250	Rapid alkalinization factor 1
214	PGSC0003DMT400011891	445.838	-1.47891	0.267165	-5.53555	3.1026e-08	1.5909e-06	leaf	PGSC0003DMG400004667	PGSC0003DMC400008268	PGSC0003DMP400008268	Rhg4-like receptor kinase II
215	PGSC0003DMT400011902	39.6694	-6.65677	1.38984	-4.78959	1.67121e-06	4.30355e-05	leaf	PGSC0003DMG400004670	PGSC0003DMC400008273	PGSC0003DMP400008273	Xyloglucan endo-transglycosylase
216	PGSC0003DMT400011950	127.525	-3.00095	0.689104	-4.35486	1.3315e-05	0.000235857	leaf	PGSC0003DMG400004690	PGSC0003DMC400008310	PGSC0003DMP400008310	Metal ion binding protein
217	PGSC0003DMT400011997	170.099	-1.33861	0.274665	-4.8736	1.09582e-06	3.08333e-05	leaf	PGSC0003DMG400004708	PGSC0003DMC400008349	PGSC0003DMP400008349	Kif4
218	PGSC0003DMT400012004	806.736	-3.34921	0.719259	-4.65648	3.21664e-06	7.2528e-05	leaf	PGSC0003DMG400004712	PGSC0003DMC400008356	PGSC0003DMP400008356	Fringe
219	PGSC0003DMT400012074	54.4885	-6.40672	0.906604	-7.06673	1.58626e-12	3.63626e-10	leaf	PGSC0003DMG400004736	PGSC0003DMC400008396	PGSC0003DMP400008396	P-rich protein EIG-I30
220	PGSC0003DMT400012075	80.597	-4.94068	0.818347	-6.0374	1.56621e-09	1.28495e-07	leaf	PGSC0003DMG400004737	PGSC0003DMC400008397	PGSC0003DMP400008397	P-rich protein EIG-I30
221	PGSC0003DMT400012083	510.717	-1.70166	0.335242	-5.07592	3.85629e-07	1.27536e-05	leaf	PGSC0003DMG400004741	PGSC0003DMC400008402	PGSC0003DMP400008402	Axial regulator YABBY1
222	PGSC0003DMT400012126	1144.25	-1.32669	0.330874	-4.00965	6.08093e-05	0.000806948	leaf	PGSC0003DMG400004758	PGSC0003DMC400008436	PGSC0003DMP400008436	Glucosyltransferase
223	PGSC0003DMT400012128	67.3836	-4.07514	0.858712	-4.74564	2.07849e-06	5.13192e-05	leaf	PGSC0003DMG400004759	PGSC0003DMC400008438	PGSC0003DMP400008438	Pectinesterase
224	PGSC0003DMT400012207	42.6461	-5.03464	0.975111	-5.16314	2.42836e-07	8.65549e-06	leaf	PGSC0003DMG400004783	PGSC0003DMC400008484	PGSC0003DMP400008484	P-rich protein EIG-I30
225	PGSC0003DMT400012224	180.145	-2.45149	0.469025	-5.22677	1.72494e-07	6.50958e-06	leaf	PGSC0003DMG400004794	PGSC0003DMC400008497	PGSC0003DMP400008497	Conserved gene of unknown function
226	PGSC0003DMT400012226	2412.17	-1.58889	0.356103	-4.46189	8.124e-06	0.000157248	leaf	PGSC0003DMG400004795	PGSC0003DMC400008499	PGSC0003DMP400008499	Nitrate transporter
227	PGSC0003DMT400012228	104.778	-6.33843	0.9853	-6.433	1.25112e-10	1.53967e-08	leaf	PGSC0003DMG400004797	PGSC0003DMC400008501	PGSC0003DMP400008501	P-rich protein EIG-I30
228	PGSC0003DMT400012237	102.849	-7.47446	1.20463	-6.20479	5.47702e-10	5.24851e-08	leaf	PGSC0003DMG400004801	PGSC0003DMC400008509	PGSC0003DMP400008509	Conserved gene of unknown function
229	PGSC0003DMT400012249	3930.34	5.98423	1.22441	4.88746	1.02147e-06	2.90354e-05	leaf	PGSC0003DMG400004808	PGSC0003DMC400008519	PGSC0003DMP400008519	Mitochondrial small heat shock protein
230	PGSC0003DMT400012318	39.9919	-2.4506	0.571148	-4.29066	1.78143e-05	0.000302055	leaf	PGSC0003DMG400004827	PGSC0003DMC400008565	PGSC0003DMP400008565	Peroxisomal acyl-CoA oxidase 1B
231	PGSC0003DMT400012346	133.685	4.66381	0.738912	6.31172	2.75948e-10	2.94621e-08	leaf	PGSC0003DMG401004840	PGSC0003DMC400008580	PGSC0003DMP400008580	Phosphatase
232	PGSC0003DMT400012353	117.149	4.79098	0.755754	6.33933	2.3076e-10	2.54511e-08	leaf	PGSC0003DMG402004840	PGSC0003DMC400008587	PGSC0003DMP400008587	Phosphatase
233	PGSC0003DMT400012359	150.738	-2.15912	0.512238	-4.21507	2.497e-05	0.000397109	leaf	PGSC0003DMG400004842	PGSC0003DMC400008591	PGSC0003DMP400008591	Beta-galactosidase
234	PGSC0003DMT400012383	3096.44	-1.13528	0.204823	-5.54272	2.97816e-08	1.54745e-06	leaf	PGSC0003DMG400004853	PGSC0003DMC400008608	PGSC0003DMP400008608	Phospholipid-transporting ATPase
235	PGSC0003DMT400012477	11.1012	5.21915	1.16471	4.48107	7.42709e-06	0.000146672	leaf	PGSC0003DMG400004872	PGSC0003DMC400008668	PGSC0003DMP400008668	Myo-inositol oxygenase
236	PGSC0003DMT400012606	41.5951	-3.93272	0.759915	-5.17522	2.27644e-07	8.21417e-06	leaf	PGSC0003DMG400004928	PGSC0003DMC400008760	PGSC0003DMP400008760	S-locus-specific glycoprotein S13
237	PGSC0003DMT400012612	1292.49	-1.78084	0.350135	-5.08617	3.65363e-07	1.21521e-05	leaf	PGSC0003DMG400004930	PGSC0003DMC400008766	PGSC0003DMP400008766	Conserved gene of unknown function
238	PGSC0003DMT400012615	34.4027	3.19081	0.636749	5.01109	5.41226e-07	1.71476e-05	leaf	PGSC0003DMG400004932	PGSC0003DMC400008768	PGSC0003DMP400008768	Homeobox-leucine zipper protein HAT22
239	PGSC0003DMT400012952	26.3664	-3.19066	0.603758	-5.28467	1.25934e-07	5.08563e-06	leaf	PGSC0003DMG402005047	PGSC0003DMC400008992	PGSC0003DMP400008992	Negative regulator of the PHO system
240	PGSC0003DMT400012972	208.945	-1.23073	0.312026	-3.94431	8.00285e-05	0.000999586	leaf	PGSC0003DMG400005055	PGSC0003DMC400009007	PGSC0003DMP400009007	Conserved gene of unknown function
241	PGSC0003DMT400013037	35.5774	3.54704	0.833934	4.25338	2.1057e-05	0.000346242	leaf	PGSC0003DMG400005082	PGSC0003DMC400009049	PGSC0003DMP400009049	Beta-glucosidase
242	PGSC0003DMT400013090	81.6135	3.1454	0.777475	4.04567	5.21747e-05	0.000716055	leaf	PGSC0003DMG400005108	PGSC0003DMC400009079	PGSC0003DMP400009079	Conserved gene of unknown function
243	PGSC0003DMT400013221	215.044	-1.34126	0.238226	-5.63019	1.80013e-08	1.00216e-06	leaf	PGSC0003DMG400005162	PGSC0003DMC400009167	PGSC0003DMP400009167	Conserved gene of unknown function
244	PGSC0003DMT400013254	18.9932	3.11849	0.649383	4.80224	1.56899e-06	4.11279e-05	leaf	PGSC0003DMG400005178	PGSC0003DMC400009186	PGSC0003DMP400009186	NTGP4
245	PGSC0003DMT400013349	60.1581	-2.05308	0.440114	-4.66489	3.08781e-06	7.02327e-05	leaf	PGSC0003DMG400005205	PGSC0003DMC400009249	PGSC0003DMP400009249	Gene of unknown function
246	PGSC0003DMT400013351	49.6205	-7.51382	1.5108	-4.97342	6.57824e-07	2.01325e-05	leaf	PGSC0003DMG400005206	PGSC0003DMC400009251	PGSC0003DMP400009251	Pectinesterase
247	PGSC0003DMT400013401	39.6554	4.1062	0.958332	4.28474	1.82953e-05	0.00030814	leaf	PGSC0003DMG400005228	PGSC0003DMC400009286	PGSC0003DMP400009286	Glycerophosphodiester phosphodiesterase
248	PGSC0003DMT400013488	911.026	2.14014	0.447061	4.78712	1.69189e-06	4.34148e-05	leaf	PGSC0003DMG400005261	PGSC0003DMC400009346	PGSC0003DMP400009346	Cytochrome P450
249	PGSC0003DMT400013500	2041.17	6.12848	0.925648	6.62075	3.5738e-11	5.12655e-09	leaf	PGSC0003DMG400005269	PGSC0003DMC400009355	PGSC0003DMP400009355	Glucose-6-phosphate/phosphate translocator 2
250	PGSC0003DMT400013627	194.462	-4.05688	0.685358	-5.91936	3.23188e-09	2.34682e-07	leaf	PGSC0003DMG400005327	PGSC0003DMC400009432	PGSC0003DMP400009432	Auxin-responsive protein IAA16
251	PGSC0003DMT400013650	1950.7	-2.20209	0.310523	-7.09157	1.32599e-12	3.19633e-10	leaf	PGSC0003DMG400005335	PGSC0003DMC400009448	PGSC0003DMP400009448	Truncated NBS-LRR resistance protein
252	PGSC0003DMT400013662	68.4529	-2.8578	0.6028	-4.74088	2.12788e-06	5.22079e-05	leaf	PGSC0003DMG400005338	PGSC0003DMC400009456	PGSC0003DMP400009456	Nt-iaa4.5 deduced protein
253	PGSC0003DMT400013709	27848.1	-1.33612	0.291019	-4.59116	4.40786e-06	9.45788e-05	leaf	PGSC0003DMG400005361	PGSC0003DMC400009494	PGSC0003DMP400009494	Calreticulin
254	PGSC0003DMT400013837	797.272	-1.73533	0.360345	-4.81575	1.46648e-06	3.91005e-05	leaf	PGSC0003DMG400005415	PGSC0003DMC400009575	PGSC0003DMP400009575	Gene of unknown function
255	PGSC0003DMT400013972	45.3076	2.87327	0.69033	4.16218	3.15228e-05	0.000478304	leaf	PGSC0003DMG400005476	PGSC0003DMC400009657	PGSC0003DMP400009657	Ocs element-binding factor
256	PGSC0003DMT400013992	150.983	-2.56298	0.426843	-6.00449	1.91937e-09	1.50437e-07	leaf	PGSC0003DMG400005486	PGSC0003DMC400009673	PGSC0003DMP400009673	Nucleic acid binding protein
257	PGSC0003DMT400014098	23.1931	-5.06649	0.906162	-5.59115	2.25565e-08	1.21383e-06	leaf	PGSC0003DMG400005529	PGSC0003DMC400009743	PGSC0003DMP400009743	Conserved gene of unknown function
258	PGSC0003DMT400014178	60.5964	1.73858	0.381541	4.55673	5.19549e-06	0.000107887	leaf	PGSC0003DMG400005559	PGSC0003DMC400009786	PGSC0003DMP400009786	Gene of unknown function
259	PGSC0003DMT400014217	1834.43	5.61757	1.22637	4.58067	4.63499e-06	9.85231e-05	leaf	PGSC0003DMG400005573	PGSC0003DMC400009820	PGSC0003DMP400009820	Heat shock protein 83
260	PGSC0003DMT400014234	108.544	1.22429	0.309776	3.95218	7.74426e-05	0.000977659	leaf	PGSC0003DMG400005582	PGSC0003DMC400009835	PGSC0003DMP400009835	Cytochrome P450 hydroxylase
261	PGSC0003DMT400014305	257.185	-2.76773	0.587923	-4.70764	2.50607e-06	5.9429e-05	leaf	PGSC0003DMG400005613	PGSC0003DMC400009876	PGSC0003DMP400009876	Signal transducer
262	PGSC0003DMT400014323	31.6618	2.4887	0.630571	3.94674	7.92212e-05	0.000992325	leaf	PGSC0003DMG400005620	PGSC0003DMC400009886	PGSC0003DMP400009886	OLE-5
263	PGSC0003DMT400014352	2252.05	-1.39583	0.291563	-4.78741	1.68946e-06	4.34148e-05	leaf	PGSC0003DMG400005628	PGSC0003DMC400009908	PGSC0003DMP400009908	Aspartic proteinase nepenthesin-1
264	PGSC0003DMT400014354	117.186	-1.82278	0.451461	-4.03752	5.4019e-05	0.000737206	leaf	PGSC0003DMG400005629	PGSC0003DMC400009910	PGSC0003DMP400009910	Structural constituent of cell wall
265	PGSC0003DMT400014358	128.985	1.16858	0.293762	3.97798	6.95028e-05	0.000896863	leaf	PGSC0003DMG400005631	PGSC0003DMC400009914	PGSC0003DMP400009914	AP2/ERF domain-containing transcription factor
266	PGSC0003DMT400014360	85.324	-1.98194	0.475492	-4.16818	3.07041e-05	0.000468313	leaf	PGSC0003DMG400005632	PGSC0003DMC400009916	PGSC0003DMP400009916	LysM domain GPI-anchored protein 1
267	PGSC0003DMT400014362	2253.3	-3.02385	0.539949	-5.60026	2.14031e-08	1.15844e-06	leaf	PGSC0003DMG400005633	PGSC0003DMC400009918	PGSC0003DMP400009918	Conserved gene of unknown function
268	PGSC0003DMT400014408	294.22	-1.59802	0.300148	-5.32409	1.0146e-07	4.20628e-06	leaf	PGSC0003DMG400005653	PGSC0003DMC400009952	PGSC0003DMP400009952	Conserved gene of unknown function
269	PGSC0003DMT400014415	1750.25	-3.09006	0.737257	-4.1913	2.77366e-05	0.000431175	leaf	PGSC0003DMG400005656	PGSC0003DMC400009956	PGSC0003DMP400009956	Beta-mannosidase
270	PGSC0003DMT400014425	190.748	1.45879	0.289048	5.04687	4.49103e-07	1.4504e-05	leaf	PGSC0003DMG400005660	PGSC0003DMC400009965	PGSC0003DMP400009965	Eukaryotic peptide chain release factor GTP-binding subunit
271	PGSC0003DMT400014656	170.746	2.7782	0.589893	4.70967	2.48118e-06	5.89584e-05	leaf	PGSC0003DMG400005725	PGSC0003DMC400010146	PGSC0003DMP400010146	DNA binding protein
272	PGSC0003DMT400014770	52.0326	2.44377	0.514039	4.75406	1.99375e-06	4.94882e-05	leaf	PGSC0003DMG400005756	PGSC0003DMC400010224	PGSC0003DMP400010224	Gene of unknown function
273	PGSC0003DMT400014779	1115.64	-1.23789	0.237553	-5.211	1.87826e-07	6.97101e-06	leaf	PGSC0003DMG400005762	PGSC0003DMC400010232	PGSC0003DMP400010232	Gene of unknown function
274	PGSC0003DMT400014861	10192.1	-2.18565	0.425804	-5.133	2.8516e-07	9.77655e-06	leaf	PGSC0003DMG400005805	PGSC0003DMC400010291	PGSC0003DMP400010291	Photosystem I reaction center subunit
275	PGSC0003DMT400014951	70.6755	-1.6929	0.327577	-5.16794	2.36686e-07	8.48803e-06	leaf	PGSC0003DMG400005836	PGSC0003DMC400010350	PGSC0003DMP400010350	WRKY transcription factor-30
276	PGSC0003DMT400014953	291.057	-3.82244	0.599494	-6.3761	1.81655e-10	2.08208e-08	leaf	PGSC0003DMG400005837	PGSC0003DMC400010352	PGSC0003DMP400010352	AP2/ERF domain-containing transcription factor
277	PGSC0003DMT400014960	19.8971	5.64222	0.943913	5.97747	2.26626e-09	1.71731e-07	leaf	PGSC0003DMG400005840	PGSC0003DMC400010357	PGSC0003DMP400010357	Calcineurin B
278	PGSC0003DMT400015075	7025.22	-2.45537	0.485206	-5.06048	4.18209e-07	1.36382e-05	leaf	PGSC0003DMG400005890	PGSC0003DMC400010435	PGSC0003DMP400010435	16kDa membrane protein
279	PGSC0003DMT400015110	182.159	1.98836	0.489694	4.06041	4.89863e-05	0.000681379	leaf	PGSC0003DMG400005908	PGSC0003DMC400010463	PGSC0003DMP400010463	Conserved gene of unknown function
280	PGSC0003DMT400015267	43.8094	-3.29687	0.768754	-4.28859	1.79812e-05	0.000304004	leaf	PGSC0003DMG400005956	PGSC0003DMC400010574	PGSC0003DMP400010574	Auxin efflux carrier
281	PGSC0003DMT400015350	130.615	4.47211	0.798525	5.60047	2.13774e-08	1.15844e-06	leaf	PGSC0003DMG400005988	PGSC0003DMC400010633	PGSC0003DMP400010633	Metal ion binding protein
282	PGSC0003DMT400015480	11.3985	6.58157	1.2242	5.37623	7.606e-08	3.34922e-06	leaf	PGSC0003DMG400006044	PGSC0003DMC400010726	PGSC0003DMP400010726	RING-H2 finger protein ATL1L
283	PGSC0003DMT400015481	62.5277	5.57782	1.0938	5.0995	3.40548e-07	1.14571e-05	leaf	PGSC0003DMG400006045	PGSC0003DMC400010727	PGSC0003DMP400010727	RING-H2 finger protein ATL1L
284	PGSC0003DMT400015590	1054.38	-1.56477	0.371713	-4.20962	2.55797e-05	0.000404671	leaf	PGSC0003DMG400006086	PGSC0003DMC400010798	PGSC0003DMP400010798	Serine-threonine protein kinase, plant-type
285	PGSC0003DMT400015610	3698.34	-1.95816	0.406152	-4.82126	1.42655e-06	3.82519e-05	leaf	PGSC0003DMG400006093	PGSC0003DMC400010816	PGSC0003DMP400010816	Auxin responsive protein
286	PGSC0003DMT400015621	31.9635	5.08264	0.919093	5.53006	3.20125e-08	1.63789e-06	leaf	PGSC0003DMG400006096	PGSC0003DMC400010819	PGSC0003DMP400010819	Gene of unknown function
287	PGSC0003DMT400015624	73.2687	2.39919	0.380076	6.31239	2.74751e-10	2.94621e-08	leaf	PGSC0003DMG400006098	PGSC0003DMC400010822	PGSC0003DMP400010822	RTM1 protein
288	PGSC0003DMT400015627	85.5614	1.01682	0.257451	3.94954	7.83005e-05	0.000983784	leaf	PGSC0003DMG401006099	PGSC0003DMC400010825	PGSC0003DMP400010825	Endonuclease III
289	PGSC0003DMT400015634	3132.27	-1.14062	0.205866	-5.54061	3.01413e-08	1.55921e-06	leaf	PGSC0003DMG400006102	PGSC0003DMC400010832	PGSC0003DMP400010832	E3 ubiquitin ligase PUB14
290	PGSC0003DMT400015655	908.169	-1.63201	0.289582	-5.63572	1.74323e-08	9.77466e-07	leaf	PGSC0003DMG400006108	PGSC0003DMC400010843	PGSC0003DMP400010843	Nt-iaa2.3 deduced protein
291	PGSC0003DMT400015693	317.396	-3.71989	0.677924	-5.48718	4.08392e-08	2.01032e-06	leaf	PGSC0003DMG400006131	PGSC0003DMC400010869	PGSC0003DMP400010869	RNA binding protein
292	PGSC0003DMT400015698	27.4489	4.00387	0.972772	4.11594	3.85609e-05	0.000560481	leaf	PGSC0003DMG400006134	PGSC0003DMC400010874	PGSC0003DMP400010874	ATP binding protein
293	PGSC0003DMT400015754	232.867	2.60676	0.445243	5.85471	4.77856e-09	3.28624e-07	leaf	PGSC0003DMG400006155	PGSC0003DMC400010920	PGSC0003DMP400010920	Thermal hysteresis protein STHP-64
294	PGSC0003DMT400015829	95.8403	-1.8184	0.293155	-6.20286	5.5447e-10	5.29168e-08	leaf	PGSC0003DMG400006187	PGSC0003DMC400010973	PGSC0003DMP400010973	ATP binding protein
295	PGSC0003DMT400015931	115.535	-4.22233	1.03207	-4.09112	4.29297e-05	0.000612062	leaf	PGSC0003DMG400006231	PGSC0003DMC400011044	PGSC0003DMP400011044	Gene of unknown function
296	PGSC0003DMT400015969	2696.61	1.89673	0.39666	4.78175	1.73778e-06	4.4214e-05	leaf	PGSC0003DMG400006247	PGSC0003DMC400011075	PGSC0003DMP400011075	Conserved gene of unknown function
297	PGSC0003DMT400016188	94.1333	-2.88503	0.386345	-7.4675	8.17329e-14	2.86749e-11	leaf	PGSC0003DMG400006327	PGSC0003DMC400011221	PGSC0003DMP400011221	Conserved gene of unknown function
298	PGSC0003DMT400016320	673.872	1.16324	0.289762	4.01448	5.95766e-05	0.000794196	leaf	PGSC0003DMG400006378	PGSC0003DMC400011309	PGSC0003DMP400011309	Multidrug resistance pump
299	PGSC0003DMT400016326	3382.96	-1.60926	0.396687	-4.05675	4.97611e-05	0.000690513	leaf	PGSC0003DMG400006381	PGSC0003DMC400011315	PGSC0003DMP400011315	Glutamyl-tRNA reductase
300	PGSC0003DMT400016372	308.083	-1.3244	0.240306	-5.5113	3.56184e-08	1.79103e-06	leaf	PGSC0003DMG401006401	PGSC0003DMC400011351	PGSC0003DMP400011351	Receptor protein kinase
301	PGSC0003DMT400016494	6695.12	3.94198	0.936499	4.20927	2.56198e-05	0.000404899	leaf	PGSC0003DMG400006442	PGSC0003DMC400011430	PGSC0003DMP400011430	Early light inducible protein
302	PGSC0003DMT400016636	82.7981	2.11203	0.403764	5.23084	1.68739e-07	6.42582e-06	leaf	PGSC0003DMG400006502	PGSC0003DMC400011521	PGSC0003DMP400011521	Receptor-kinase
303	PGSC0003DMT400016651	1106.08	-1.0897	0.193687	-5.62608	1.84348e-08	1.01901e-06	leaf	PGSC0003DMG400006508	PGSC0003DMC400011531	PGSC0003DMP400011531	Conserved gene of unknown function
304	PGSC0003DMT400016684	72.89	-2.22678	0.479619	-4.64282	3.43689e-06	7.62442e-05	leaf	PGSC0003DMG400006523	PGSC0003DMC400011550	PGSC0003DMP400011550	Conserved gene of unknown function
305	PGSC0003DMT400016706	1527.34	-1.84551	0.297053	-6.21274	5.20683e-10	5.05171e-08	leaf	PGSC0003DMG400006530	PGSC0003DMC400011558	PGSC0003DMP400011558	Conserved gene of unknown function
306	PGSC0003DMT400017033	377.094	-1.2601	0.31633	-3.98351	6.79042e-05	0.000879632	leaf	PGSC0003DMG402006653	PGSC0003DMC400011759	PGSC0003DMP400011759	Conserved gene of unknown function
307	PGSC0003DMT400017059	5684.96	2.51471	0.604237	4.16179	3.15758e-05	0.000478798	leaf	PGSC0003DMG400006662	PGSC0003DMC400011774	PGSC0003DMP400011774	Ci21A protein
308	PGSC0003DMT400017261	197.341	-1.26888	0.272309	-4.65971	3.16648e-06	7.16041e-05	leaf	PGSC0003DMG400006729	PGSC0003DMC400011896	PGSC0003DMP400011896	ATP binding protein
309	PGSC0003DMT400017451	1940.73	-2.41169	0.56192	-4.29188	1.77169e-05	0.000301277	leaf	PGSC0003DMG400006781	PGSC0003DMC400011990	PGSC0003DMP400011990	Subtilase
310	PGSC0003DMT400017452	1205.55	-1.87872	0.346811	-5.41714	6.05599e-08	2.76565e-06	leaf	PGSC0003DMG400006782	PGSC0003DMC400011991	PGSC0003DMP400011991	Conserved gene of unknown function
311	PGSC0003DMT400017515	481.806	2.44358	0.453694	5.38597	7.20569e-08	3.22494e-06	leaf	PGSC0003DMG400006796	PGSC0003DMC400012037	PGSC0003DMP400012037	Gene of unknown function
312	PGSC0003DMT400017518	703.172	2.46501	0.430527	5.72556	1.03095e-08	6.1968e-07	leaf	PGSC0003DMG400006797	PGSC0003DMC400012040	PGSC0003DMP400012040	Glutamate/malate translocator
313	PGSC0003DMT400017543	208.09	6.02592	1.43712	4.19305	2.75229e-05	0.000428456	leaf	PGSC0003DMG400006802	PGSC0003DMC400012052	PGSC0003DMP400012052	Conserved gene of unknown function
314	PGSC0003DMT400017568	2366.25	1.0004	0.226454	4.41768	9.97673e-06	0.00018692	leaf	PGSC0003DMG400006813	PGSC0003DMC400012069	PGSC0003DMP400012069	Stress-associated protein 4
315	PGSC0003DMT400017594	35.235	2.82056	0.583953	4.8301	1.36461e-06	3.68445e-05	leaf	PGSC0003DMG403006826	PGSC0003DMC400012091	PGSC0003DMP400012091	Aldehyde oxidase
316	PGSC0003DMT400017610	1242.29	-1.57353	0.215698	-7.29505	2.98548e-13	8.41043e-11	leaf	PGSC0003DMG400006830	PGSC0003DMC400012106	PGSC0003DMP400012106	Protein kinase APK1B, chloroplast
317	PGSC0003DMT400017635	115.24	-1.93688	0.376305	-5.1471	2.64549e-07	9.2049e-06	leaf	PGSC0003DMG400006841	PGSC0003DMC400012122	PGSC0003DMP400012122	SBT4B protein
318	PGSC0003DMT400017668	918.68	-1.37672	0.259005	-5.3154	1.06426e-07	4.38671e-06	leaf	PGSC0003DMG400006855	PGSC0003DMC400012142	PGSC0003DMP400012142	S-adenosyl-methionine-sterol-C-methyltransferase
319	PGSC0003DMT400017733	382.46	-5.74674	0.924043	-6.21912	4.99943e-10	4.89108e-08	leaf	PGSC0003DMG400006880	PGSC0003DMC400012189	PGSC0003DMP400012189	DRT100
320	PGSC0003DMT400017779	52.2358	-6.97848	1.37441	-5.07744	3.82559e-07	1.267e-05	leaf	PGSC0003DMG400006904	PGSC0003DMC400012222	PGSC0003DMP400012222	Gene of unknown function
321	PGSC0003DMT400017780	53.4008	-3.41978	0.753112	-4.54086	5.60247e-06	0.000114812	leaf	PGSC0003DMG400006905	PGSC0003DMC400012223	PGSC0003DMP400012223	Gene of unknown function
322	PGSC0003DMT400017844	211.679	-2.38217	0.389537	-6.1154	9.63129e-10	8.53026e-08	leaf	PGSC0003DMG400006930	PGSC0003DMC400012270	PGSC0003DMP400012270	Transcription factor
323	PGSC0003DMT400017886	1732.33	-2.03129	0.292831	-6.93672	4.01295e-12	8.01973e-10	leaf	PGSC0003DMG400006945	PGSC0003DMC400012305	PGSC0003DMP400012305	Conserved gene of unknown function
324	PGSC0003DMT400017888	1680.29	-1.106	0.261102	-4.23589	2.27644e-05	0.000369636	leaf	PGSC0003DMG400006946	PGSC0003DMC400012307	PGSC0003DMP400012307	Glycosyltransferase UGT90A7
325	PGSC0003DMT400017948	56.2852	1.97745	0.451502	4.37972	1.1883e-05	0.00021373	leaf	PGSC0003DMG400006969	PGSC0003DMC400012351	PGSC0003DMP400012351	Zinc finger family protein
326	PGSC0003DMT400018012	3198.56	-1.26499	0.28323	-4.46628	7.95908e-06	0.000154567	leaf	PGSC0003DMG400006995	PGSC0003DMC400012399	PGSC0003DMP400012399	PRIB5 protein
327	PGSC0003DMT400018016	110.675	-4.07174	0.991882	-4.10506	4.04212e-05	0.000582168	leaf	PGSC0003DMG400006998	PGSC0003DMC400012402	PGSC0003DMP400012402	Calcium-binding EF-hand protein
328	PGSC0003DMT400018079	9.4346	-5.7577	1.44642	-3.98064	6.87291e-05	0.000888841	leaf	PGSC0003DMG400007025	PGSC0003DMC400012445	PGSC0003DMP400012445	AP2/ERF domain-containing transcription factor
329	PGSC0003DMT400018170	451.97	1.60171	0.31072	5.15483	2.53867e-07	8.93965e-06	leaf	PGSC0003DMG400007053	PGSC0003DMC400012504	PGSC0003DMP400012504	Glyoxalase II
330	PGSC0003DMT400018218	343.88	-2.53256	0.633622	-3.99695	6.41626e-05	0.000841891	leaf	PGSC0003DMG400007073	PGSC0003DMC400012540	PGSC0003DMP400012540	Epidermis-specific secreted glycoprotein EP1
331	PGSC0003DMT400018283	107.475	-2.56572	0.497727	-5.15487	2.53808e-07	8.93965e-06	leaf	PGSC0003DMG400007096	PGSC0003DMC400012587	PGSC0003DMP400012587	Ubiquitin domain-containing protein
332	PGSC0003DMT400018297	25.805	-2.548	0.50279	-5.06772	4.02604e-07	1.32334e-05	leaf	PGSC0003DMG400007102	PGSC0003DMC400012598	PGSC0003DMP400012598	Gene of unknown function
333	PGSC0003DMT400018307	31.0261	-3.17277	0.587135	-5.40381	6.52383e-08	2.95621e-06	leaf	PGSC0003DMG400007111	PGSC0003DMC400012606	PGSC0003DMP400012606	Protein SELF-PRUNING
334	PGSC0003DMT400018310	581.883	-2.85711	0.526461	-5.42702	5.73039e-08	2.64798e-06	leaf	PGSC0003DMG400007113	PGSC0003DMC400012609	PGSC0003DMP400012609	Fatty acyl-CoA reductase 3
335	PGSC0003DMT400018397	2365.32	1.87309	0.342991	5.46103	4.73367e-08	2.28683e-06	leaf	PGSC0003DMG400007141	PGSC0003DMC400012656	PGSC0003DMP400012656	ABC transporter family protein
336	PGSC0003DMT400018476	709.293	-1.44408	0.355299	-4.06442	4.81519e-05	0.00067137	leaf	PGSC0003DMG400007170	PGSC0003DMC400012713	PGSC0003DMP400012713	Conserved gene of unknown function
337	PGSC0003DMT400018497	809.987	-2.41187	0.344546	-7.00012	2.55744e-12	5.46429e-10	leaf	PGSC0003DMG400007180	PGSC0003DMC400012730	PGSC0003DMP400012730	P-coumaroyl quinate/shikimate 3'-hydroxylase
338	PGSC0003DMT400018621	389.557	-2.87566	0.316443	-9.08746	1.01383e-19	2.63394e-16	leaf	PGSC0003DMG400007225	PGSC0003DMC400012806	PGSC0003DMP400012806	Xylem serine proteinase 1
339	PGSC0003DMT400018701	200.684	-3.53152	0.574569	-6.14638	7.92731e-10	7.21231e-08	leaf	PGSC0003DMG400007244	PGSC0003DMC400012850	PGSC0003DMP400012850	GDSL-lipase 1
340	PGSC0003DMT400018872	624.696	-1.20566	0.25633	-4.70354	2.55691e-06	6.02678e-05	leaf	PGSC0003DMG400007317	PGSC0003DMC400012956	PGSC0003DMP400012956	Cationic amino acid transporter
341	PGSC0003DMT400018904	778.68	1.52438	0.312197	4.88276	1.04612e-06	2.95414e-05	leaf	PGSC0003DMG400007330	PGSC0003DMC400012978	PGSC0003DMP400012978	Mo-molybdopterin cofactor sulfurase
342	PGSC0003DMT400018907	333.821	1.38225	0.322121	4.29109	1.77799e-05	0.00030169	leaf	PGSC0003DMG400007331	PGSC0003DMC400012980	PGSC0003DMP400012980	Acetylglucosaminyltransferase
343	PGSC0003DMT400019031	12481.4	-3.14035	0.592458	-5.30054	1.1546e-07	4.68694e-06	leaf	PGSC0003DMG400007375	PGSC0003DMC400013055	PGSC0003DMP400013055	Chlorophyll a/b-binding protein PS II-Type I
344	PGSC0003DMT400019039	352.011	-1.35817	0.327199	-4.1509	3.31166e-05	0.000497963	leaf	PGSC0003DMG400007379	PGSC0003DMC400013062	PGSC0003DMP400013062	Topbp1
345	PGSC0003DMT400019050	485.491	-1.05439	0.244361	-4.3149	1.59672e-05	0.000276963	leaf	PGSC0003DMG400007384	PGSC0003DMC400013070	PGSC0003DMP400013070	Conserved gene of unknown function
346	PGSC0003DMT400019055	11.2779	-3.15865	0.79926	-3.95197	7.75114e-05	0.000977659	leaf	PGSC0003DMG400007385	PGSC0003DMC400013075	PGSC0003DMP400013075	CC-NB-LRR protein
347	PGSC0003DMT400019063	1842.08	-1.64015	0.281898	-5.81823	5.94735e-09	3.99601e-07	leaf	PGSC0003DMG400007390	PGSC0003DMC400013083	PGSC0003DMP400013083	Beta-ketoacyl-CoA synthase
348	PGSC0003DMT400019304	1319.23	-1.14415	0.131416	-8.70635	3.13806e-18	4.58589e-15	leaf	PGSC0003DMG400007462	PGSC0003DMC400013230	PGSC0003DMP400013230	NRC1
349	PGSC0003DMT400019314	874.368	-1.35542	0.278001	-4.87559	1.08485e-06	3.05615e-05	leaf	PGSC0003DMG400007463	PGSC0003DMC400013232	PGSC0003DMP400013232	Phospholipid-transporting ATPase 9
350	PGSC0003DMT400019318	478.994	1.6845	0.420545	4.00553	6.18797e-05	0.00081883	leaf	PGSC0003DMG400007465	PGSC0003DMC400013236	PGSC0003DMP400013236	White-brown-complex ABC transporter family
351	PGSC0003DMT400019329	776.315	-1.24241	0.180767	-6.87302	6.28546e-12	1.14818e-09	leaf	PGSC0003DMG400007471	PGSC0003DMC400013246	PGSC0003DMP400013246	NRC1
352	PGSC0003DMT400019416	191.018	1.90373	0.349597	5.44551	5.16558e-08	2.44497e-06	leaf	PGSC0003DMG400007506	PGSC0003DMC400013293	PGSC0003DMP400013293	DOF domain class transcription factor
353	PGSC0003DMT400019550	49.1483	6.44889	1.00749	6.40091	1.54451e-10	1.81213e-08	leaf	PGSC0003DMG400007559	PGSC0003DMC400013372	PGSC0003DMP400013372	DNA binding protein
354	PGSC0003DMT400019726	127.497	-2.92018	0.657102	-4.44403	8.82894e-06	0.000169073	leaf	PGSC0003DMG400007621	PGSC0003DMC400013485	PGSC0003DMP400013485	GAST1 protein
355	PGSC0003DMT400019729	26.4244	3.6711	0.701906	5.23018	1.69346e-07	6.43844e-06	leaf	PGSC0003DMG400007623	PGSC0003DMC400013488	PGSC0003DMP400013488	Dihydroneopterin aldolase
356	PGSC0003DMT400019823	965.807	2.75321	0.589327	4.67179	2.9858e-06	6.85123e-05	leaf	PGSC0003DMG400007665	PGSC0003DMC400013550	PGSC0003DMP400013550	Cinnamoyl-CoA reductase
357	PGSC0003DMT400020094	9673.16	2.42008	0.509768	4.74741	2.06035e-06	5.0925e-05	leaf	PGSC0003DMG400007782	PGSC0003DMC400013702	PGSC0003DMP400013702	Alpha-1,4 glucan phosphorylase L-1 isozyme, chloroplastic/amyloplastic
358	PGSC0003DMT400020100	2590.79	-3.5483	0.775198	-4.57728	4.71057e-06	9.95463e-05	leaf	PGSC0003DMG400007787	PGSC0003DMC400013707	PGSC0003DMP400013707	Chlorophyll a-b binding protein 8, chloroplastic
359	PGSC0003DMT400020111	1000.64	-1.919	0.383493	-5.00402	5.61478e-07	1.76934e-05	leaf	PGSC0003DMG400007790	PGSC0003DMC400013718	PGSC0003DMP400013718	Metal ion binding protein
360	PGSC0003DMT400020206	27.6051	-5.0155	0.797134	-6.29192	3.13562e-10	3.25854e-08	leaf	PGSC0003DMG401007810	PGSC0003DMC400013771	PGSC0003DMP400013771	Transcription factor RF2a
361	PGSC0003DMT400020225	68.307	1.45222	0.368037	3.94586	7.95145e-05	0.000995294	leaf	PGSC0003DMG400007818	PGSC0003DMC400013783	PGSC0003DMP400013783	Conserved gene of unknown function
362	PGSC0003DMT400020306	31.2097	-2.23751	0.490422	-4.56241	5.05689e-06	0.000105572	leaf	PGSC0003DMG400007851	PGSC0003DMC400013837	PGSC0003DMP400013837	Gene of unknown function
363	PGSC0003DMT400020478	1280.24	-1.0083	0.125577	-8.0293	9.80302e-16	6.36706e-13	leaf	PGSC0003DMG400007914	PGSC0003DMC400013956	PGSC0003DMP400013956	Calcium lipid binding protein
364	PGSC0003DMT400020480	1100.53	-1.81883	0.283701	-6.41108	1.44489e-10	1.7237e-08	leaf	PGSC0003DMG400007915	PGSC0003DMC400013958	PGSC0003DMP400013958	Conserved gene of unknown function
365	PGSC0003DMT400020512	79.9725	6.9854	1.16152	6.01399	1.81009e-09	1.46448e-07	leaf	PGSC0003DMG402007944	PGSC0003DMC400013971	PGSC0003DMP400013971	Gene of unknown function
366	PGSC0003DMT400020522	731.894	1.46778	0.354884	4.13594	3.535e-05	0.000524131	leaf	PGSC0003DMG400007949	PGSC0003DMC400013979	PGSC0003DMP400013979	Conserved gene of unknown function
367	PGSC0003DMT400020546	357.441	-2.42979	0.546854	-4.44321	8.86282e-06	0.000169304	leaf	PGSC0003DMG400007958	PGSC0003DMC400013997	PGSC0003DMP400013997	Subtilisin-like protease preproenzyme
368	PGSC0003DMT400020591	1824.27	-1.40201	0.270562	-5.18183	2.19724e-07	7.96524e-06	leaf	PGSC0003DMG400007974	PGSC0003DMC400014028	PGSC0003DMP400014028	Alpha-amylase
369	PGSC0003DMT400020606	23.5169	-2.71882	0.676702	-4.01776	5.87548e-05	0.00078593	leaf	PGSC0003DMG400007983	PGSC0003DMC400014038	PGSC0003DMP400014038	Conserved gene of unknown function
370	PGSC0003DMT400020657	612.217	-1.48054	0.295639	-5.00793	5.50177e-07	1.73841e-05	leaf	PGSC0003DMG400008006	PGSC0003DMC400014073	PGSC0003DMP400014073	Kinesin heavy chain
371	PGSC0003DMT400020670	4034.55	2.55703	0.573106	4.4617	8.13112e-06	0.000157255	leaf	PGSC0003DMG400008011	PGSC0003DMC400014086	PGSC0003DMP400014086	ABRE binding factor
372	PGSC0003DMT400020698	462.666	-1.78101	0.293452	-6.06917	1.28574e-09	1.08924e-07	leaf	PGSC0003DMG400008021	PGSC0003DMC400014109	PGSC0003DMP400014109	Protein phosphatase
373	PGSC0003DMT400020846	48.3388	1.31002	0.282078	4.64419	3.41409e-06	7.58103e-05	leaf	PGSC0003DMG400008068	PGSC0003DMC400014200	PGSC0003DMP400014200	F-box protein
374	PGSC0003DMT400020916	28.7016	-2.9261	0.603606	-4.8477	1.24899e-06	3.41565e-05	leaf	PGSC0003DMG400008098	PGSC0003DMC400014247	PGSC0003DMP400014247	KiTH-2
375	PGSC0003DMT400021026	70.6532	-4.63918	0.724261	-6.4054	1.49972e-10	1.77103e-08	leaf	PGSC0003DMG400008140	PGSC0003DMC400014318	PGSC0003DMP400014318	Glucosyltransferase
376	PGSC0003DMT400021053	404.38	3.37662	0.706343	4.78043	1.74921e-06	4.44083e-05	leaf	PGSC0003DMG400008148	PGSC0003DMC400014334	PGSC0003DMP400014334	YA3
377	PGSC0003DMT400021062	124.12	1.16873	0.263214	4.44024	8.98583e-06	0.000171097	leaf	PGSC0003DMG400008153	PGSC0003DMC400014343	PGSC0003DMP400014343	Transcription factor bHLH130
378	PGSC0003DMT400021096	32.6183	-4.58408	0.60342	-7.59683	3.03467e-14	1.14446e-11	leaf	PGSC0003DMG400008172	PGSC0003DMC400014371	PGSC0003DMP400014371	Calmodulin binding protein SUN
379	PGSC0003DMT400021130	1697.99	-1.82056	0.381154	-4.77643	1.78439e-06	4.51054e-05	leaf	PGSC0003DMG400008183	PGSC0003DMC400014389	PGSC0003DMP400014389	BHLH transcription factor PTF1
380	PGSC0003DMT400021142	4260.69	6.48098	1.20432	5.38146	7.38822e-08	3.27801e-06	leaf	PGSC0003DMG400008187	PGSC0003DMC400014394	PGSC0003DMP400014394	Class II small heat shock protein Le-HSP17.6
381	PGSC0003DMT400021231	131.03	1.37486	0.283031	4.85761	1.18808e-06	3.2682e-05	leaf	PGSC0003DMG400008222	PGSC0003DMC400014456	PGSC0003DMP400014456	Cytochrome P450
382	PGSC0003DMT400021236	853.307	1.33091	0.333931	3.98559	6.73117e-05	0.000874003	leaf	PGSC0003DMG400008224	PGSC0003DMC400014461	PGSC0003DMP400014461	Glutaredoxin
383	PGSC0003DMT400021326	1591.51	-1.42001	0.316801	-4.48235	7.38241e-06	0.000145913	leaf	PGSC0003DMG400008269	PGSC0003DMC400014509	PGSC0003DMP400014509	Tic62 protein
384	PGSC0003DMT400021384	46.1239	-2.52834	0.478539	-5.28345	1.26773e-07	5.11072e-06	leaf	PGSC0003DMG400008296	PGSC0003DMC400014552	PGSC0003DMP400014552	LRR receptor-like serine/threonine-protein kinase FLS2
385	PGSC0003DMT400021389	1526.25	-5.24743	0.995178	-5.27286	1.34317e-07	5.35027e-06	leaf	PGSC0003DMG400008298	PGSC0003DMC400014555	PGSC0003DMP400014555	Chlorophyll a/b binding protein
386	PGSC0003DMT400021391	464.09	-3.87547	0.913822	-4.24095	2.22574e-05	0.000362664	leaf	PGSC0003DMG400008300	PGSC0003DMC400014557	PGSC0003DMP400014557	Chlorophyll a/b binding protein
387	PGSC0003DMT400021604	548.74	-5.61166	0.63377	-8.85441	8.41269e-19	1.63921e-15	leaf	PGSC0003DMG400008381	PGSC0003DMC400014707	PGSC0003DMP400014707	Arabinogalactan peptide 14
388	PGSC0003DMT400021625	4155.94	-1.51783	0.260162	-5.83418	5.40552e-09	3.66354e-07	leaf	PGSC0003DMG400008391	PGSC0003DMC400014725	PGSC0003DMP400014725	DNA-binding protein 4
389	PGSC0003DMT400021687	159.507	3.63719	0.580107	6.26987	3.61359e-10	3.72216e-08	leaf	PGSC0003DMG400008413	PGSC0003DMC400014770	PGSC0003DMP400014770	Endo-1,4-beta-D-glucanase
390	PGSC0003DMT400021799	387.269	-2.03028	0.490693	-4.13759	3.50976e-05	0.000520718	leaf	PGSC0003DMG400008460	PGSC0003DMC400014844	PGSC0003DMP400014844	Cystatin
391	PGSC0003DMT400021824	4008.94	-1.36141	0.310622	-4.38285	1.17139e-05	0.000211338	leaf	PGSC0003DMG400008472	PGSC0003DMC400014857	PGSC0003DMP400014857	W-3 desaturase
392	PGSC0003DMT400021855	914.97	-1.70441	0.311225	-5.47646	4.33927e-08	2.11818e-06	leaf	PGSC0003DMG400008482	PGSC0003DMC400014885	PGSC0003DMP400014885	ATP binding protein
393	PGSC0003DMT400021923	1631.13	-1.41993	0.335591	-4.23113	2.32516e-05	0.000375982	leaf	PGSC0003DMG400008504	PGSC0003DMC400014930	PGSC0003DMP400014930	Auxin influx transport protein
394	PGSC0003DMT400022023	674.592	-1.66872	0.394544	-4.22948	2.34227e-05	0.000377443	leaf	PGSC0003DMG400008538	PGSC0003DMC400014999	PGSC0003DMP400014999	Dehydration-responsive element binding protein 3
395	PGSC0003DMT400022042	86.6581	4.68095	1.01284	4.62162	3.80763e-06	8.3531e-05	leaf	PGSC0003DMG400008546	PGSC0003DMC400015010	PGSC0003DMP400015010	Miraculin
396	PGSC0003DMT400022055	893.015	-1.76503	0.413036	-4.27329	1.92607e-05	0.000321451	leaf	PGSC0003DMG400008552	PGSC0003DMC400015020	PGSC0003DMP400015020	Conserved gene of unknown function
397	PGSC0003DMT400022056	829.448	-1.47323	0.300856	-4.8968	9.7408e-07	2.80885e-05	leaf	PGSC0003DMG400008553	PGSC0003DMC400015021	PGSC0003DMP400015021	Cellulase containing protein
398	PGSC0003DMT400022129	10651.6	-1.2308	0.267205	-4.6062	4.10098e-06	8.8951e-05	leaf	PGSC0003DMG400008584	PGSC0003DMC400015085	PGSC0003DMP400015085	Conserved gene of unknown function
399	PGSC0003DMT400022169	354.445	1.03524	0.246491	4.19991	2.67015e-05	0.000419009	leaf	PGSC0003DMG400008599	PGSC0003DMC400015118	PGSC0003DMP400015118	Conserved gene of unknown function
400	PGSC0003DMT400022286	19.6257	4.3961	0.783122	5.61356	1.98204e-08	1.08789e-06	leaf	PGSC0003DMG400008649	PGSC0003DMC400015193	PGSC0003DMP400015193	LOB domain-containing protein
401	PGSC0003DMT400022365	1015.85	-3.39933	0.395808	-8.58832	8.82469e-18	1.08599e-14	leaf	PGSC0003DMG400008677	PGSC0003DMC400015241	PGSC0003DMP400015241	NAC domain protein
402	PGSC0003DMT400022514	441.955	2.09363	0.457033	4.58092	4.62926e-06	9.84908e-05	leaf	PGSC0003DMG400008724	PGSC0003DMC400015343	PGSC0003DMP400015343	Oxidoreductase
403	PGSC0003DMT400022567	1570.42	5.71317	0.740644	7.7138	1.2213e-14	5.49161e-12	leaf	PGSC0003DMG400008749	PGSC0003DMC400015381	PGSC0003DMP400015381	Patatin-05
404	PGSC0003DMT400022600	172.946	2.17176	0.46713	4.64915	3.333e-06	7.44375e-05	leaf	PGSC0003DMG400008761	PGSC0003DMC400015397	PGSC0003DMP400015397	R2R3 transcription factor MYB108 1
405	PGSC0003DMT400022743	782.82	-1.59601	0.262442	-6.08138	1.19154e-09	1.03188e-07	leaf	PGSC0003DMG400008822	PGSC0003DMC400015493	PGSC0003DMP400015493	Kinase
406	PGSC0003DMT400022916	1536.58	-1.59653	0.326551	-4.88905	1.01322e-06	2.8927e-05	leaf	PGSC0003DMG400008882	PGSC0003DMC400015608	PGSC0003DMP400015608	Calmodulin binding protein
407	PGSC0003DMT400022920	81.3715	1.79266	0.394064	4.54916	5.38594e-06	0.000111249	leaf	PGSC0003DMG402008883	PGSC0003DMC400015611	PGSC0003DMP400015611	DNA binding protein
408	PGSC0003DMT400022974	154.104	-4.05913	0.992822	-4.08848	4.34205e-05	0.000617947	leaf	PGSC0003DMG402008895	PGSC0003DMC400015649	PGSC0003DMP400015649	Tropinone reductase 1
409	PGSC0003DMT400023028	1113.76	2.40989	0.385238	6.25559	3.96005e-10	3.98242e-08	leaf	PGSC0003DMG400008913	PGSC0003DMC400015685	PGSC0003DMP400015685	Ring zinc finger protein
410	PGSC0003DMT400023141	9.83512	3.99547	0.871547	4.58434	4.55416e-06	9.73358e-05	leaf	PGSC0003DMG400008960	PGSC0003DMC400015771	PGSC0003DMP400015771	Cytochrome P450
411	PGSC0003DMT400023280	162.129	2.6119	0.605146	4.31615	1.58771e-05	0.000276014	leaf	PGSC0003DMG400009017	PGSC0003DMC400015857	PGSC0003DMP400015857	Stachyose synthase
412	PGSC0003DMT400023304	2697.95	-1.6531	0.413736	-3.99554	6.4547e-05	0.000845039	leaf	PGSC0003DMG400009026	PGSC0003DMC400015875	PGSC0003DMP400015875	Glucose-1-phosphate adenylyltransferase
413	PGSC0003DMT400023324	227.247	-1.68914	0.345092	-4.89475	9.8432e-07	2.81706e-05	leaf	PGSC0003DMG400009035	PGSC0003DMC400015894	PGSC0003DMP400015894	Heat shock protein binding protein
414	PGSC0003DMT400023446	1074.82	1.65091	0.344631	4.79037	1.66476e-06	4.29639e-05	leaf	PGSC0003DMG400009077	PGSC0003DMC400015984	PGSC0003DMP400015984	Spermine synthase
415	PGSC0003DMT400023455	474.063	-1.14628	0.282016	-4.0646	4.81158e-05	0.000671267	leaf	PGSC0003DMG400009081	PGSC0003DMC400015990	PGSC0003DMP400015990	Pectin methylesterase 1
416	PGSC0003DMT400023467	647.606	-3.08625	0.466781	-6.61177	3.79751e-11	5.38142e-09	leaf	PGSC0003DMG400009086	PGSC0003DMC400016001	PGSC0003DMP400016001	SF16
417	PGSC0003DMT400023517	2110.53	3.9484	0.874148	4.51686	6.27648e-06	0.000126952	leaf	PGSC0003DMG400009112	PGSC0003DMC400016039	PGSC0003DMP400016039	Protein phosphatase 2C 8
418	PGSC0003DMT400023713	1148.66	8.40145	1.53505	5.47307	4.42294e-08	2.14559e-06	leaf	PGSC0003DMG400009173	PGSC0003DMC400016174	PGSC0003DMP400016174	Small heat stress protein class CIII
419	PGSC0003DMT400023728	17.582	4.23031	0.778464	5.43418	5.5048e-08	2.56401e-06	leaf	PGSC0003DMG400009179	PGSC0003DMC400016184	PGSC0003DMP400016184	Conserved gene of unknown function
420	PGSC0003DMT400023746	167.289	-1.26049	0.286238	-4.40365	1.06443e-05	0.000197214	leaf	PGSC0003DMG400009186	PGSC0003DMC400016198	PGSC0003DMP400016198	Glutamate-gated kainate-type ion channel receptor subunit GluR5
421	PGSC0003DMT400023851	22.2573	2.89657	0.633386	4.57316	4.80432e-06	0.000101202	leaf	PGSC0003DMG401009228	PGSC0003DMC400016279	PGSC0003DMP400016279	Beta-galactosidase
422	PGSC0003DMT400023917	1626.45	1.1345	0.258217	4.39359	1.11493e-05	0.000203667	leaf	PGSC0003DMG400009245	PGSC0003DMC400016317	PGSC0003DMP400016317	Nam 10
423	PGSC0003DMT400023932	1209.11	8.62319	1.32146	6.52549	6.77818e-11	8.95409e-09	leaf	PGSC0003DMG400009255	PGSC0003DMC400016325	PGSC0003DMP400016325	Small heat-shock protein homolog protein
424	PGSC0003DMT400023953	52.4287	-3.84872	0.673356	-5.71573	1.09235e-08	6.54905e-07	leaf	PGSC0003DMG400009263	PGSC0003DMC400016337	PGSC0003DMP400016337	Conserved gene of unknown function
425	PGSC0003DMT400024027	495.795	-2.03611	0.275166	-7.39957	1.36631e-13	4.23743e-11	leaf	PGSC0003DMG400009296	PGSC0003DMC400016393	PGSC0003DMP400016393	Conserved gene of unknown function
426	PGSC0003DMT400024042	217.437	2.50039	0.540049	4.62993	3.65798e-06	8.04618e-05	leaf	PGSC0003DMG400009302	PGSC0003DMC400016405	PGSC0003DMP400016405	Micronuclear linker histone polyprotein
427	PGSC0003DMT400024062	36.4884	-1.48714	0.286983	-5.182	2.19515e-07	7.96524e-06	leaf	PGSC0003DMG402009306	PGSC0003DMC400016422	PGSC0003DMP400016422	Disease resistance protein RGA1
428	PGSC0003DMT400024090	24931.3	-1.38679	0.319543	-4.33993	1.42531e-05	0.000251522	leaf	PGSC0003DMG400009317	PGSC0003DMC400016435	PGSC0003DMP400016435	Phosphoribulokinase
429	PGSC0003DMT400024289	24.3184	-4.55298	0.927393	-4.90944	9.13369e-07	2.68296e-05	leaf	PGSC0003DMG400009388	PGSC0003DMC400016592	PGSC0003DMP400016592	Transcription factor RF2a
430	PGSC0003DMT400024318	93.3866	-3.8226	0.590665	-6.47169	9.6914e-11	1.22489e-08	leaf	PGSC0003DMG400009400	PGSC0003DMC400016620	PGSC0003DMP400016620	Fasciclin-like arabinogalactan protein 1
431	PGSC0003DMT400024319	253.308	-1.04612	0.209404	-4.99569	5.86246e-07	1.82632e-05	leaf	PGSC0003DMG400009401	PGSC0003DMC400016621	PGSC0003DMP400016621	GTP-binding protein
432	PGSC0003DMT400024344	2375.52	2.00468	0.409045	4.90087	9.54113e-07	2.76926e-05	leaf	PGSC0003DMG400009414	PGSC0003DMC400016639	PGSC0003DMP400016639	Cucumisin
433	PGSC0003DMT400024437	80.0399	-2.63643	0.418794	-6.2953	3.06815e-10	3.20266e-08	leaf	PGSC0003DMG400009452	PGSC0003DMC400016710	PGSC0003DMP400016710	C2 domain-containing protein
434	PGSC0003DMT400024479	466.773	3.02092	0.506729	5.96162	2.49754e-09	1.86574e-07	leaf	PGSC0003DMG400009466	PGSC0003DMC400016735	PGSC0003DMP400016735	Metal-binding isoprenylated protein
435	PGSC0003DMT400024481	197.544	2.7981	0.636155	4.39846	1.09023e-05	0.000201074	leaf	PGSC0003DMG400009467	PGSC0003DMC400016737	PGSC0003DMP400016737	Metal ion binding protein
436	PGSC0003DMT400024506	3418.81	1.31836	0.199927	6.59421	4.27525e-11	5.91502e-09	leaf	PGSC0003DMG400009474	PGSC0003DMC400016761	PGSC0003DMP400016761	WD-repeat protein
437	PGSC0003DMT400024532	505.203	-1.34982	0.326896	-4.12922	3.63994e-05	0.000535613	leaf	PGSC0003DMG400009484	PGSC0003DMC400016778	PGSC0003DMP400016778	Periplasmic beta-glucosidase
438	PGSC0003DMT400024594	7538.95	3.80156	0.864469	4.39757	1.09471e-05	0.000201388	leaf	PGSC0003DMG400009509	PGSC0003DMC400016818	PGSC0003DMP400016818	Heat shock protein 83
439	PGSC0003DMT400024599	404.743	4.01417	0.741583	5.41297	6.19868e-08	2.8198e-06	leaf	PGSC0003DMG400009512	PGSC0003DMC400016823	PGSC0003DMP400016823	Kunitz-type proteinase inhibitor
440	PGSC0003DMT400024758	31.4989	-2.90348	0.727885	-3.98893	6.63722e-05	0.000864193	leaf	PGSC0003DMG400009570	PGSC0003DMC400016920	PGSC0003DMP400016920	MYB transcription factor
441	PGSC0003DMT400024848	203.058	2.22048	0.400333	5.54658	2.91319e-08	1.51707e-06	leaf	PGSC0003DMG400009605	PGSC0003DMC400016971	PGSC0003DMP400016971	Ice binding protein
442	PGSC0003DMT400024886	243.199	-3.80393	0.943545	-4.03153	5.54161e-05	0.000753337	leaf	PGSC0003DMG400009620	PGSC0003DMC400016992	PGSC0003DMP400016992	Cytochrome P450 71D6
443	PGSC0003DMT400024956	543.615	-1.69854	0.34385	-4.93976	7.82185e-07	2.3538e-05	leaf	PGSC0003DMG400009638	PGSC0003DMC400017039	PGSC0003DMP400017039	Sinapyl alcohol dehydrogenase 2
444	PGSC0003DMT400025150	47.7499	8.58791	1.59311	5.39066	7.01994e-08	3.15182e-06	leaf	PGSC0003DMG400009720	PGSC0003DMC400017159	PGSC0003DMP400017159	1-aminocyclopropane-1-carboxylate oxidase
445	PGSC0003DMT400025312	2100.08	-1.2375	0.292948	-4.22429	2.39693e-05	0.000384132	leaf	PGSC0003DMG400009773	PGSC0003DMC400017257	PGSC0003DMP400017257	Auxin response factor 19
446	PGSC0003DMT400025446	1643.59	-4.48077	0.5492	-8.15872	3.3858e-16	2.47396e-13	leaf	PGSC0003DMG400009822	PGSC0003DMC400017336	PGSC0003DMP400017336	Cytochrome P450
447	PGSC0003DMT400025499	46.9408	-2.60009	0.600256	-4.33164	1.48004e-05	0.000259418	leaf	PGSC0003DMG400009846	PGSC0003DMC400017365	PGSC0003DMP400017365	ELF4
448	PGSC0003DMT400025547	1454.52	2.24123	0.389133	5.75955	8.43396e-09	5.28694e-07	leaf	PGSC0003DMG400009871	PGSC0003DMC400017399	PGSC0003DMP400017399	Allergen Pru du 2.04
449	PGSC0003DMT400025576	2710.81	2.12391	0.446502	4.75677	1.96715e-06	4.89839e-05	leaf	PGSC0003DMG400009882	PGSC0003DMC400017424	PGSC0003DMP400017424	Nucleoredoxin
450	PGSC0003DMT400025601	2934.18	1.41387	0.284222	4.97453	6.54076e-07	2.0044e-05	leaf	PGSC0003DMG400009891	PGSC0003DMC400017447	PGSC0003DMP400017447	Alpha-amylase
451	PGSC0003DMT400025631	336.416	-1.03179	0.240886	-4.28329	1.84151e-05	0.000309771	leaf	PGSC0003DMG400009899	PGSC0003DMC400017465	PGSC0003DMP400017465	Ethylene-inducing xylanase
452	PGSC0003DMT400025653	79.1624	1.87095	0.36302	5.15385	2.5519e-07	8.95924e-06	leaf	PGSC0003DMG400009906	PGSC0003DMC400017481	PGSC0003DMP400017481	Catalase isozyme 3
453	PGSC0003DMT400025691	180.75	-2.52168	0.630733	-3.99801	6.38766e-05	0.000839491	leaf	PGSC0003DMG400009921	PGSC0003DMC400017510	PGSC0003DMP400017510	Cysteine protease 14
454	PGSC0003DMT400025701	391.987	-1.66581	0.411577	-4.04739	5.17924e-05	0.000711939	leaf	PGSC0003DMG400009924	PGSC0003DMC400017516	PGSC0003DMP400017516	3-hydroxy-3-methylglutaryl coenzyme A reductase
455	PGSC0003DMT400025705	40.5915	3.66875	0.524528	6.99438	2.66441e-12	5.61254e-10	leaf	PGSC0003DMG400009926	PGSC0003DMC400017520	PGSC0003DMP400017520	DNA binding protein
456	PGSC0003DMT400025756	75.8687	2.00545	0.437609	4.58274	4.58919e-06	9.79056e-05	leaf	PGSC0003DMG400009943	PGSC0003DMC400017559	PGSC0003DMP400017559	Cyclin B
457	PGSC0003DMT400025767	48.8788	3.50004	0.68991	5.07319	3.91208e-07	1.29198e-05	leaf	PGSC0003DMG400009947	PGSC0003DMC400017566	PGSC0003DMP400017566	Subtilisin-type protease
458	PGSC0003DMT400025776	1198.29	-2.34802	0.403823	-5.81446	6.08291e-09	4.04064e-07	leaf	PGSC0003DMG400009951	PGSC0003DMC400017571	PGSC0003DMP400017571	Expansin11
459	PGSC0003DMT400025805	877.687	-1.94497	0.478408	-4.0655	4.7929e-05	0.000669859	leaf	PGSC0003DMG400009965	PGSC0003DMC400017593	PGSC0003DMP400017593	Pectinesterase
460	PGSC0003DMT400025813	348.15	-1.98407	0.270185	-7.34336	2.08299e-13	6.0129e-11	leaf	PGSC0003DMG400009969	PGSC0003DMC400017598	PGSC0003DMP400017598	Lysine/histidine transporter
461	PGSC0003DMT400025820	116.118	-3.1868	0.443167	-7.19098	6.43293e-13	1.67128e-10	leaf	PGSC0003DMG400009973	PGSC0003DMC400017602	PGSC0003DMP400017602	Conserved gene of unknown function
462	PGSC0003DMT400025846	3901.4	3.36913	0.502284	6.70762	1.97827e-11	3.06331e-09	leaf	PGSC0003DMG400009981	PGSC0003DMC400017627	PGSC0003DMP400017627	1,4-alpha-glucan branching enzyme
463	PGSC0003DMT400025864	987.154	-1.3621	0.25053	-5.43687	5.42246e-08	2.54084e-06	leaf	PGSC0003DMG400009985	PGSC0003DMC400017640	PGSC0003DMP400017640	Serine/threonine-protein kinase cx32
464	PGSC0003DMT400025984	177.561	2.20965	0.433345	5.09905	3.41356e-07	1.14624e-05	leaf	PGSC0003DMG400010027	PGSC0003DMC400017726	PGSC0003DMP400017726	Zinc finger protein
465	PGSC0003DMT400025985	323.442	1.33111	0.285852	4.65664	3.21409e-06	7.2528e-05	leaf	PGSC0003DMG400010028	PGSC0003DMC400017727	PGSC0003DMP400017727	Ubiquitin-protein ligase/ zinc ion binding protein
466	PGSC0003DMT400026068	94.7585	-2.8582	0.681874	-4.19169	2.76889e-05	0.000430753	leaf	PGSC0003DMG401010056	PGSC0003DMC400017799	PGSC0003DMP400017799	CONSTANS 3
467	PGSC0003DMT400026170	106.281	-1.47122	0.286661	-5.13225	2.86306e-07	9.80147e-06	leaf	PGSC0003DMG400010085	PGSC0003DMC400017876	PGSC0003DMP400017876	Transmembrane protein 220-like isoform 1
468	PGSC0003DMT400026200	76.2723	1.89261	0.339435	5.57578	2.46425e-08	1.30066e-06	leaf	PGSC0003DMG400010096	PGSC0003DMC400017896	PGSC0003DMP400017896	Conserved gene of unknown function
469	PGSC0003DMT400026232	745.939	-1.19037	0.204902	-5.80943	6.2686e-09	4.14047e-07	leaf	PGSC0003DMG400010118	PGSC0003DMC400017917	PGSC0003DMP400017917	Hydroxyproline-rich glycoprotein family protein
470	PGSC0003DMT400026257	153.06	3.58196	0.602949	5.94073	2.83748e-09	2.08015e-07	leaf	PGSC0003DMG400010128	PGSC0003DMC400017933	PGSC0003DMP400017933	Serine protease inhibitor 7
471	PGSC0003DMT400026285	321.574	5.2337	0.975641	5.36437	8.12313e-08	3.51731e-06	leaf	PGSC0003DMG400010143	PGSC0003DMC400017950	PGSC0003DMP400017950	Cysteine protease inhibitor 1
472	PGSC0003DMT400026290	88.595	4.47616	0.935797	4.78325	1.7248e-06	4.40756e-05	leaf	PGSC0003DMG400010147	PGSC0003DMC400017954	PGSC0003DMP400017954	Kunitz-type enzyme inhibitor S9C11
473	PGSC0003DMT400026311	333.626	-1.80796	0.275058	-6.57302	4.9306e-11	6.70275e-09	leaf	PGSC0003DMG400010154	PGSC0003DMC400017968	PGSC0003DMP400017968	Conserved gene of unknown function
474	PGSC0003DMT400026398	39.4972	1.34936	0.328713	4.10498	4.04346e-05	0.000582168	leaf	PGSC0003DMG402010181	PGSC0003DMC400018024	PGSC0003DMP400018024	Xyloglucan endotransglucosylase/hydrolase protein 9
475	PGSC0003DMT400026464	1025.26	-2.22599	0.449292	-4.95443	7.25411e-07	2.19994e-05	leaf	PGSC0003DMG400010215	PGSC0003DMC400018064	PGSC0003DMP400018064	Cysteine protease
476	PGSC0003DMT400026495	253.503	-2.82553	0.525684	-5.37496	7.66011e-08	3.3667e-06	leaf	PGSC0003DMG400010225	PGSC0003DMC400018076	PGSC0003DMP400018076	Cysteine protease
477	PGSC0003DMT400026632	5.21536	6.39803	1.53535	4.16715	3.08428e-05	0.000470122	leaf	PGSC0003DMG400010288	PGSC0003DMC400018176	PGSC0003DMP400018176	Inorganic phosphate transporter
478	PGSC0003DMT400026646	145.029	-2.23436	0.510059	-4.38058	1.18362e-05	0.000213164	leaf	PGSC0003DMG400010296	PGSC0003DMC400018185	PGSC0003DMP400018185	Patellin-4
479	PGSC0003DMT400026739	123.943	-1.18546	0.288394	-4.11057	3.94692e-05	0.000571242	leaf	PGSC0003DMG400010331	PGSC0003DMC400018243	PGSC0003DMP400018243	Serine-threonine protein kinase, plant-type
480	PGSC0003DMT400026802	60.5133	-2.05195	0.347058	-5.91243	3.37107e-09	2.44032e-07	leaf	PGSC0003DMG400010348	PGSC0003DMC400018283	PGSC0003DMP400018283	Conserved gene of unknown function
481	PGSC0003DMT400026824	1252.91	-1.39253	0.30421	-4.57751	4.70542e-06	9.95463e-05	leaf	PGSC0003DMG400010351	PGSC0003DMC400018288	PGSC0003DMP400018288	Serine-threonine protein kinase, plant-type
482	PGSC0003DMT400026879	121.713	-3.05737	0.66724	-4.58212	4.60295e-06	9.80203e-05	leaf	PGSC0003DMG400010369	PGSC0003DMC400018321	PGSC0003DMP400018321	Iron-regulated transporter 1
483	PGSC0003DMT400026880	44.9362	-2.16078	0.543774	-3.97367	7.07743e-05	0.000909255	leaf	PGSC0003DMG400010370	PGSC0003DMC400018322	PGSC0003DMP400018322	Serine-threonine protein kinase, plant-type
484	PGSC0003DMT400026981	81.8432	1.52637	0.364662	4.18572	2.84268e-05	0.000440052	leaf	PGSC0003DMG400010406	PGSC0003DMC400018395	PGSC0003DMP400018395	Hydroxyproline-rich glycoprotein
485	PGSC0003DMT400026983	38.6237	-2.75055	0.59542	-4.61952	3.84635e-06	8.40518e-05	leaf	PGSC0003DMG400010407	PGSC0003DMC400018397	PGSC0003DMP400018397	Hydroxyproline-rich glycoprotein
486	PGSC0003DMT400026999	44.6571	1.25705	0.305322	4.11712	3.83632e-05	0.000558535	leaf	PGSC0003DMG400010417	PGSC0003DMC400018411	PGSC0003DMP400018411	Monoglyceride lipase
487	PGSC0003DMT400027070	340.651	1.2361	0.270653	4.56709	4.94549e-06	0.000103616	leaf	PGSC0003DMG400010441	PGSC0003DMC400018462	PGSC0003DMP400018462	Pyrroline-5-carboxylate reductase
488	PGSC0003DMT400027128	154.638	-3.74647	0.630391	-5.94309	2.79698e-09	2.06306e-07	leaf	PGSC0003DMG400010464	PGSC0003DMC400018507	PGSC0003DMP400018507	Conserved gene of unknown function
489	PGSC0003DMT400027157	1428.14	-3.73314	0.756022	-4.93787	7.89794e-07	2.37365e-05	leaf	PGSC0003DMG400010477	PGSC0003DMC400018530	PGSC0003DMP400018530	Conserved gene of unknown function
490	PGSC0003DMT400027198	1293.83	-1.40558	0.348097	-4.03789	5.39331e-05	0.000736603	leaf	PGSC0003DMG400010490	PGSC0003DMC400018562	PGSC0003DMP400018562	Acidic class II 1,3-beta-glucanase
491	PGSC0003DMT400027377	268.857	8.28662	1.08305	7.65122	1.99084e-14	8.16662e-12	leaf	PGSC0003DMG400010557	PGSC0003DMC400018673	PGSC0003DMP400018673	Allene oxide syntase
492	PGSC0003DMT400027729	140.334	1.14719	0.201506	5.6931	1.24757e-08	7.42254e-07	leaf	PGSC0003DMG400010684	PGSC0003DMC400018893	PGSC0003DMP400018893	GATA transcription factor
493	PGSC0003DMT400027792	745.118	-1.19274	0.247102	-4.8269	1.38676e-06	3.73562e-05	leaf	PGSC0003DMG400010700	PGSC0003DMC400018926	PGSC0003DMP400018926	Hcr9-OR2A
494	PGSC0003DMT400027943	395.765	-3.13964	0.607954	-5.16428	2.41373e-07	8.61645e-06	leaf	PGSC0003DMG400010759	PGSC0003DMC400019038	PGSC0003DMP400019038	Gene of unknown function
495	PGSC0003DMT400027955	266.784	-5.37299	0.760669	-7.06352	1.62342e-12	3.68532e-10	leaf	PGSC0003DMG400010771	PGSC0003DMC400019050	PGSC0003DMP400019050	Pectate lyase
496	PGSC0003DMT400027996	2981.96	-1.00854	0.211003	-4.77973	1.75531e-06	4.45148e-05	leaf	PGSC0003DMG400010794	PGSC0003DMC400019073	PGSC0003DMP400019073	Cellulose synthase
497	PGSC0003DMT400028042	63.6931	-1.86564	0.468604	-3.98128	6.85448e-05	0.000886948	leaf	PGSC0003DMG400010815	PGSC0003DMC400019111	PGSC0003DMP400019111	PME inhibitor
498	PGSC0003DMT400028043	138.242	-1.84131	0.389827	-4.7234	2.31936e-06	5.57361e-05	leaf	PGSC0003DMG400010816	PGSC0003DMC400019112	PGSC0003DMP400019112	Gene of unknown function
499	PGSC0003DMT400028137	349.627	-1.81707	0.387338	-4.69117	2.71648e-06	6.34533e-05	leaf	PGSC0003DMG400010855	PGSC0003DMC400019174	PGSC0003DMP400019174	Protein phosphatase inhibitor 2 containing protein
500	PGSC0003DMT400028190	2521	-1.12698	0.248214	-4.54036	5.61586e-06	0.000114982	leaf	PGSC0003DMG400010870	PGSC0003DMC400019203	PGSC0003DMP400019203	NAC domain protein
501	PGSC0003DMT400028260	116.573	-1.33263	0.335095	-3.97688	6.98265e-05	0.000900046	leaf	PGSC0003DMG400010894	PGSC0003DMC400019247	PGSC0003DMP400019247	Transcription factor
502	PGSC0003DMT400028329	192.139	-2.5815	0.46606	-5.53899	3.04227e-08	1.56684e-06	leaf	PGSC0003DMG400010921	PGSC0003DMC400019286	PGSC0003DMP400019286	Conserved gene of unknown function
503	PGSC0003DMT400028433	804.024	-1.62681	0.37854	-4.2976	1.72659e-05	0.000295542	leaf	PGSC0003DMG400010950	PGSC0003DMC400019346	PGSC0003DMP400019346	Serine-threonine protein kinase, plant-type
504	PGSC0003DMT400028434	165.621	-1.21859	0.281879	-4.32308	1.53863e-05	0.00026868	leaf	PGSC0003DMG400010951	PGSC0003DMC400019347	PGSC0003DMP400019347	Conserved gene of unknown function
505	PGSC0003DMT400028457	50.7626	1.91071	0.395088	4.83617	1.32362e-06	3.58206e-05	leaf	PGSC0003DMG400010959	PGSC0003DMC400019359	PGSC0003DMP400019359	WD-repeat protein
506	PGSC0003DMT400028481	67.0303	-1.2433	0.30183	-4.1192	3.80187e-05	0.000555595	leaf	PGSC0003DMG400010963	PGSC0003DMC400019378	PGSC0003DMP400019378	Conserved gene of unknown function
507	PGSC0003DMT400028494	46.5854	-1.88627	0.402931	-4.68136	2.84972e-06	6.63007e-05	leaf	PGSC0003DMG400010971	PGSC0003DMC400019389	PGSC0003DMP400019389	Hcr2-0A
508	PGSC0003DMT400028622	515.041	-1.13454	0.200196	-5.66716	1.45185e-08	8.42361e-07	leaf	PGSC0003DMG400011015	PGSC0003DMC400019455	PGSC0003DMP400019455	Receptor protein kinase
509	PGSC0003DMT400028653	117.588	-3.34969	0.741434	-4.51785	6.24701e-06	0.000126466	leaf	PGSC0003DMG400011029	PGSC0003DMC400019481	PGSC0003DMP400019481	UDP-glucose glucosyltransferase
510	PGSC0003DMT400028658	395.106	-4.66426	0.764395	-6.10189	1.04819e-09	9.17928e-08	leaf	PGSC0003DMG400011033	PGSC0003DMC400019485	PGSC0003DMP400019485	Abscisic acid receptor PYL4
511	PGSC0003DMT400028675	53.6686	-2.83559	0.613554	-4.62158	3.80823e-06	8.3531e-05	leaf	PGSC0003DMG400011038	PGSC0003DMC400019495	PGSC0003DMP400019495	Short chain alcohol dehydrogenase
512	PGSC0003DMT400028676	2107.44	-2.36291	0.441433	-5.35282	8.65949e-08	3.68809e-06	leaf	PGSC0003DMG400011039	PGSC0003DMC400019496	PGSC0003DMP400019496	Conserved gene of unknown function
513	PGSC0003DMT400028760	237.806	1.27942	0.26089	4.90404	9.38855e-07	2.74026e-05	leaf	PGSC0003DMG400011068	PGSC0003DMC400019554	PGSC0003DMP400019554	Amino acid transporter
514	PGSC0003DMT400028767	2712.99	4.36054	0.898611	4.85253	1.21896e-06	3.34527e-05	leaf	PGSC0003DMG400011072	PGSC0003DMC400019561	PGSC0003DMP400019561	Ribulose bisphosphate carboxylase/oxygenase activase 1, chloroplastic
515	PGSC0003DMT400028768	359.203	2.12693	0.354034	6.00772	1.88156e-09	1.49315e-07	leaf	PGSC0003DMG400011073	PGSC0003DMC400019562	PGSC0003DMP400019562	Avr9/Cf-9 rapidly elicited protein 137
516	PGSC0003DMT400029001	522.57	1.60419	0.287145	5.58668	2.31451e-08	1.23885e-06	leaf	PGSC0003DMG402011162	PGSC0003DMC400019723	PGSC0003DMP400019723	Eukaryotic peptide chain release factor subunit 1-1
517	PGSC0003DMT400029031	428.46	-1.79889	0.453328	-3.96818	7.24235e-05	0.000924853	leaf	PGSC0003DMG400011170	PGSC0003DMC400019744	PGSC0003DMP400019744	Protein WAX2
518	PGSC0003DMT400029032	35.0383	-4.61521	0.712359	-6.47876	9.24796e-11	1.17519e-08	leaf	PGSC0003DMG400011171	PGSC0003DMC400019745	PGSC0003DMP400019745	Transcription factor
519	PGSC0003DMT400029083	390.389	1.57966	0.285679	5.5295	3.21136e-08	1.63948e-06	leaf	PGSC0003DMG400011191	PGSC0003DMC400019787	PGSC0003DMP400019787	Gene of unknown function
520	PGSC0003DMT400029280	50.8248	1.99522	0.490057	4.0714	4.6731e-05	0.000656254	leaf	PGSC0003DMG400011254	PGSC0003DMC400019920	PGSC0003DMP400019920	Gibberellin 2-oxidase 1
521	PGSC0003DMT400029290	924.139	-1.01258	0.195951	-5.16754	2.37195e-07	8.49327e-06	leaf	PGSC0003DMG400011256	PGSC0003DMC400019928	PGSC0003DMP400019928	Homeobox-leucine zipper protein MERISTEM L1
522	PGSC0003DMT400029372	391.233	-2.73894	0.460749	-5.94455	2.77217e-09	2.05123e-07	leaf	PGSC0003DMG400011287	PGSC0003DMC400019990	PGSC0003DMP400019990	DNA-3-methyladenine glycosylase
523	PGSC0003DMT400029384	296.395	1.10837	0.274078	4.04399	5.25482e-05	0.000720634	leaf	PGSC0003DMG400011291	PGSC0003DMC400019999	PGSC0003DMP400019999	Tobamovirus multiplication 1
524	PGSC0003DMT400029418	118.019	-2.99849	0.589898	-5.08306	3.71412e-07	1.23357e-05	leaf	PGSC0003DMG400011309	PGSC0003DMC400020023	PGSC0003DMP400020023	Conserved gene of unknown function
525	PGSC0003DMT400029426	170.696	2.32113	0.581272	3.99319	6.51896e-05	0.000851543	leaf	PGSC0003DMG400011313	PGSC0003DMC400020031	PGSC0003DMP400020031	Conserved gene of unknown function
526	PGSC0003DMT400029476	219.168	-2.19722	0.496086	-4.42912	9.46173e-06	0.000178415	leaf	PGSC0003DMG400011334	PGSC0003DMC400020065	PGSC0003DMP400020065	Phylloplanin
527	PGSC0003DMT400029487	52.2014	2.7669	0.652981	4.23733	2.26191e-05	0.000367533	leaf	PGSC0003DMG400011338	PGSC0003DMC400020074	PGSC0003DMP400020074	Gene of unknown function
528	PGSC0003DMT400029491	777.756	-1.5838	0.375002	-4.22345	2.40593e-05	0.000385312	leaf	PGSC0003DMG401011339	PGSC0003DMC400020077	PGSC0003DMP400020077	NADH-plastoquinone oxidoreductase subunit 4
529	PGSC0003DMT400029506	218.215	-2.18923	0.405971	-5.39258	6.94516e-08	3.12894e-06	leaf	PGSC0003DMG400011346	PGSC0003DMC400020089	PGSC0003DMP400020089	Flowering promoting factor-like 1
530	PGSC0003DMT400029671	155.992	-1.83846	0.300716	-6.11359	9.74121e-10	8.59505e-08	leaf	PGSC0003DMG400011404	PGSC0003DMC400020211	PGSC0003DMP400020211	Gene of unknown function
531	PGSC0003DMT400029673	576.17	-3.54759	0.558977	-6.34658	2.20154e-10	2.45125e-08	leaf	PGSC0003DMG400011406	PGSC0003DMC400020213	PGSC0003DMP400020213	Glutaredoxin
532	PGSC0003DMT400029761	193.979	5.55425	1.33605	4.15723	3.22137e-05	0.000487521	leaf	PGSC0003DMG400011438	PGSC0003DMC400020264	PGSC0003DMP400020264	Protein LE25
533	PGSC0003DMT400029874	501.997	2.87505	0.475381	6.04789	1.46754e-09	1.21856e-07	leaf	PGSC0003DMG400011480	PGSC0003DMC400020317	PGSC0003DMP400020317	PEPC kinase 1b
534	PGSC0003DMT400030028	32.2211	-2.53509	0.50927	-4.97788	6.42835e-07	1.97773e-05	leaf	PGSC0003DMG402011522	PGSC0003DMC400020404	PGSC0003DMP400020404	EDNR2GH4 protein
535	PGSC0003DMT400030044	14.9853	2.59418	0.482373	5.37795	7.5338e-08	3.32997e-06	leaf	PGSC0003DMG400011528	PGSC0003DMC400020412	PGSC0003DMP400020412	R2
536	PGSC0003DMT400030050	25475.6	-1.66602	0.398187	-4.18403	2.86386e-05	0.000441416	leaf	PGSC0003DMG400011530	PGSC0003DMC400020414	PGSC0003DMP400020414	Glyceraldehyde-3-phosphate dehydrogenase A, chloroplastic
537	PGSC0003DMT400030200	95.7657	2.92404	0.65672	4.45248	8.48838e-06	0.000163086	leaf	PGSC0003DMG401011556	PGSC0003DMC400020515	PGSC0003DMP400020515	Conserved gene of unknown function
538	PGSC0003DMT400030306	415.164	1.09392	0.207168	5.28037	1.28922e-07	5.17059e-06	leaf	PGSC0003DMG400011597	PGSC0003DMC400020588	PGSC0003DMP400020588	Developmentally regulated GTP-binding protein
539	PGSC0003DMT400030317	649.426	-3.40469	0.731016	-4.65748	3.20107e-06	7.23164e-05	leaf	PGSC0003DMG400011603	PGSC0003DMC400020595	PGSC0003DMP400020595	Germin
540	PGSC0003DMT400030328	11.6816	6.19516	1.43497	4.31728	1.57964e-05	0.000275225	leaf	PGSC0003DMG400011607	PGSC0003DMC400020603	PGSC0003DMP400020603	Conserved gene of unknown function
541	PGSC0003DMT400030381	1249.65	6.04348	1.31377	4.6001	4.22279e-06	9.10861e-05	leaf	PGSC0003DMG400011627	PGSC0003DMC400020625	PGSC0003DMP400020625	Chloroplast small heat shock protein class I
542	PGSC0003DMT400030385	395.525	7.89693	1.46726	5.38208	7.36299e-08	3.27303e-06	leaf	PGSC0003DMG400011630	PGSC0003DMC400020628	PGSC0003DMP400020628	Chloroplast small heat shock protein class I
543	PGSC0003DMT400030386	294.857	7.46557	1.54958	4.8178	1.45153e-06	3.88325e-05	leaf	PGSC0003DMG400011631	PGSC0003DMC400020629	PGSC0003DMP400020629	Chloroplast small heat shock protein class I
544	PGSC0003DMT400030387	949.654	6.87903	1.58943	4.32798	1.50481e-05	0.000263167	leaf	PGSC0003DMG400011632	PGSC0003DMC400020630	PGSC0003DMP400020630	Chloroplast small heat shock protein class I
545	PGSC0003DMT400030490	218.845	2.70327	0.43839	6.16635	6.98865e-10	6.45884e-08	leaf	PGSC0003DMG401011679	PGSC0003DMC400020698	PGSC0003DMP400020698	Ent-kaurene oxidase 2
546	PGSC0003DMT400030513	240.708	1.89042	0.472673	3.99942	6.34978e-05	0.000835982	leaf	PGSC0003DMG400011685	PGSC0003DMC400020712	PGSC0003DMP400020712	Serpin
547	PGSC0003DMT400030516	84.2808	1.95255	0.44392	4.39842	1.09042e-05	0.000201074	leaf	PGSC0003DMG400011687	PGSC0003DMC400020715	PGSC0003DMP400020715	Protein Z
548	PGSC0003DMT400030624	214.506	2.19097	0.379051	5.78014	7.46366e-09	4.82087e-07	leaf	PGSC0003DMG400011729	PGSC0003DMC400020793	PGSC0003DMP400020793	Fe-S metabolism associated domain-containing protein
549	PGSC0003DMT400030679	5403.52	-1.03436	0.259479	-3.9863	6.71111e-05	0.000872258	leaf	PGSC0003DMG400011753	PGSC0003DMC400020837	PGSC0003DMP400020837	Uro-adherence factor A
550	PGSC0003DMT400030787	273.841	-2.26475	0.430537	-5.26028	1.43835e-07	5.65236e-06	leaf	PGSC0003DMG400011793	PGSC0003DMC400020907	PGSC0003DMP400020907	ATP binding protein
551	PGSC0003DMT400030788	35.0684	-2.54313	0.40584	-6.26634	3.69629e-10	3.78835e-08	leaf	PGSC0003DMG401011794	PGSC0003DMC400020908	PGSC0003DMP400020908	Conserved gene of unknown function
552	PGSC0003DMT400030789	90.5425	-2.00342	0.499092	-4.01412	5.9667e-05	0.000794949	leaf	PGSC0003DMG402011794	PGSC0003DMC400020909	PGSC0003DMP400020909	ATP binding protein
553	PGSC0003DMT400030923	1240.25	-1.15947	0.250511	-4.62845	3.6842e-06	8.09625e-05	leaf	PGSC0003DMG400011842	PGSC0003DMC400021005	PGSC0003DMP400021005	Chitinase
554	PGSC0003DMT400030976	451.727	3.05575	0.704364	4.33831	1.43585e-05	0.00025319	leaf	PGSC0003DMG400011868	PGSC0003DMC400021041	PGSC0003DMP400021041	Alanine-glyoxylate aminotransferase
555	PGSC0003DMT400031132	72.3465	-1.31253	0.329257	-3.98634	6.71012e-05	0.000872258	leaf	PGSC0003DMG400011924	PGSC0003DMC400021121	PGSC0003DMP400021121	SNKR2GH2 protein
556	PGSC0003DMT400031167	16.2783	-7.10995	1.45223	-4.8959	9.78569e-07	2.80976e-05	leaf	PGSC0003DMG400011935	PGSC0003DMC400021142	PGSC0003DMP400021142	Glucosyltransferase
557	PGSC0003DMT400031199	1016.82	3.17863	0.67738	4.69254	2.69835e-06	6.31559e-05	leaf	PGSC0003DMG400011951	PGSC0003DMC400021166	PGSC0003DMP400021166	Non-specific lipid-transfer protein
558	PGSC0003DMT400031200	55.3939	3.4399	0.666914	5.15793	2.4969e-07	8.84582e-06	leaf	PGSC0003DMG400011952	PGSC0003DMC400021167	PGSC0003DMP400021167	Non-specific lipid-transfer protein
559	PGSC0003DMT400031202	2405.81	3.43929	0.830937	4.13904	3.48756e-05	0.000518082	leaf	PGSC0003DMG400011954	PGSC0003DMC400021169	PGSC0003DMP400021169	Non-specific lipid-transfer protein 1
560	PGSC0003DMT400031252	2596.38	6.22057	1.3423	4.63427	3.58203e-06	7.90889e-05	leaf	PGSC0003DMG400011977	PGSC0003DMC400021199	PGSC0003DMP400021199	Small heat shock protein
561	PGSC0003DMT400031364	826.019	-1.61965	0.232309	-6.972	3.12471e-12	6.40895e-10	leaf	PGSC0003DMG400012021	PGSC0003DMC400021266	PGSC0003DMP400021266	Armadillo/beta-catenin repeat family protein
562	PGSC0003DMT400031584	392.722	4.92975	0.803587	6.13469	8.53274e-10	7.67356e-08	leaf	PGSC0003DMG400012118	PGSC0003DMC400021411	PGSC0003DMP400021411	Gene of unknown function
563	PGSC0003DMT400031664	270.953	1.70187	0.429946	3.95832	7.54781e-05	0.000957066	leaf	PGSC0003DMG400012141	PGSC0003DMC400021463	PGSC0003DMP400021463	Ubiquitin
564	PGSC0003DMT400031688	792.817	-1.37002	0.251966	-5.43733	5.40857e-08	2.53942e-06	leaf	PGSC0003DMG400012156	PGSC0003DMC400021481	PGSC0003DMP400021481	Polygalacturonase
565	PGSC0003DMT400031695	794.395	-1.26748	0.31437	-4.03181	5.53489e-05	0.000752869	leaf	PGSC0003DMG400012160	PGSC0003DMC400021486	PGSC0003DMP400021486	WRKY transcription factor-30
566	PGSC0003DMT400031717	35.0031	2.44473	0.597978	4.08833	4.34482e-05	0.000617947	leaf	PGSC0003DMG400012168	PGSC0003DMC400021503	PGSC0003DMP400021503	Na(+)/H(+) antiporter
567	PGSC0003DMT400031718	356.266	-2.11074	0.354936	-5.94682	2.73409e-09	2.02948e-07	leaf	PGSC0003DMG400012169	PGSC0003DMC400021504	PGSC0003DMP400021504	Na(+)/H(+) antiporter
568	PGSC0003DMT400031731	970.483	4.92699	0.735593	6.69799	2.11308e-11	3.22928e-09	leaf	PGSC0003DMG400012174	PGSC0003DMC400021516	PGSC0003DMP400021516	ATP binding protein
569	PGSC0003DMT400031740	106.843	4.15573	0.54353	7.6458	2.07648e-14	8.22919e-12	leaf	PGSC0003DMG400012176	PGSC0003DMC400021520	PGSC0003DMP400021520	GTP binding protein
570	PGSC0003DMT400031742	26.5327	4.0428	0.627544	6.44225	1.17717e-10	1.46408e-08	leaf	PGSC0003DMG400012177	PGSC0003DMC400021522	PGSC0003DMP400021522	GTP binding protein
571	PGSC0003DMT400031762	75.8647	-4.23363	0.730651	-5.79433	6.85949e-09	4.48013e-07	leaf	PGSC0003DMG400012183	PGSC0003DMC400021534	PGSC0003DMP400021534	Endo-1,4-beta-glucanase
572	PGSC0003DMT400031786	1425.29	-1.09199	0.25913	-4.21407	2.5081e-05	0.000398399	leaf	PGSC0003DMG400012195	PGSC0003DMC400021554	PGSC0003DMP400021554	Conserved gene of unknown function
573	PGSC0003DMT400031804	531.018	-4.09515	0.71007	-5.76725	8.05779e-09	5.11976e-07	leaf	PGSC0003DMG400012202	PGSC0003DMC400021569	PGSC0003DMP400021569	Cytochrome P450 fatty acid omega-hydroxylase
574	PGSC0003DMT400031811	1116.33	-2.19763	0.378039	-5.81322	6.12826e-09	4.05924e-07	leaf	PGSC0003DMG400012204	PGSC0003DMC400021574	PGSC0003DMP400021574	Conserved gene of unknown function
575	PGSC0003DMT400031854	191.61	-1.62198	0.394369	-4.11285	3.90799e-05	0.000567205	leaf	PGSC0003DMG400012217	PGSC0003DMC400021612	PGSC0003DMP400021612	Conserved gene of unknown function
576	PGSC0003DMT400031895	109.123	-2.4902	0.60281	-4.13098	3.61219e-05	0.000531866	leaf	PGSC0003DMG400012234	PGSC0003DMC400021645	PGSC0003DMP400021645	Conserved gene of unknown function
577	PGSC0003DMT400031901	2777.16	3.21853	0.514347	6.25749	3.91213e-10	3.95989e-08	leaf	PGSC0003DMG400012239	PGSC0003DMC400021651	PGSC0003DMP400021651	Cystathionine gamma-synthase
578	PGSC0003DMT400031922	231.817	1.01085	0.22302	4.53253	5.82801e-06	0.000118806	leaf	PGSC0003DMG400012246	PGSC0003DMC400021671	PGSC0003DMP400021671	Zinc finger protein
579	PGSC0003DMT400031935	228.288	1.9961	0.340772	5.85757	4.69691e-09	3.24921e-07	leaf	PGSC0003DMG400012252	PGSC0003DMC400021682	PGSC0003DMP400021682	Trehalase
580	PGSC0003DMT400031945	1940.54	-1.0077	0.209455	-4.81107	1.50124e-06	3.98433e-05	leaf	PGSC0003DMG402012256	PGSC0003DMC400021692	PGSC0003DMP400021692	Transcription factor
581	PGSC0003DMT400031994	973.609	2.29926	0.487765	4.71386	2.43069e-06	5.79943e-05	leaf	PGSC0003DMG400012274	PGSC0003DMC400021728	PGSC0003DMP400021728	UDP-glucose 4-epimerase
582	PGSC0003DMT400032063	1892.24	-1.23539	0.26868	-4.59802	4.26527e-06	9.18329e-05	leaf	PGSC0003DMG400012308	PGSC0003DMC400021779	PGSC0003DMP400021779	Aldose 1-epimerase
583	PGSC0003DMT400032081	1213.4	1.05592	0.21149	4.99275	5.95249e-07	1.85081e-05	leaf	PGSC0003DMG400012312	PGSC0003DMC400021788	PGSC0003DMP400021788	Atpob1
584	PGSC0003DMT400032245	17.2672	3.28171	0.695443	4.71888	2.37152e-06	5.68144e-05	leaf	PGSC0003DMG400012387	PGSC0003DMC400021899	PGSC0003DMP400021899	Ppc2 protein
585	PGSC0003DMT400032307	843.847	1.38248	0.339639	4.07043	4.6927e-05	0.000658217	leaf	PGSC0003DMG400012408	PGSC0003DMC400021944	PGSC0003DMP400021944	Protein phosphatase 2C
586	PGSC0003DMT400032362	651.927	-1.1718	0.244068	-4.80113	1.5777e-06	4.1186e-05	leaf	PGSC0003DMG400012429	PGSC0003DMC400021982	PGSC0003DMP400021982	TPR repeat-containing thioredoxin TTL1
587	PGSC0003DMT400032381	59.3012	-5.00556	0.757571	-6.60738	3.9118e-11	5.47699e-09	leaf	PGSC0003DMG400012436	PGSC0003DMC400021996	PGSC0003DMP400021996	Transcription factor RF2a
588	PGSC0003DMT400032507	71.8055	1.98931	0.465592	4.27264	1.93169e-05	0.00032216	leaf	PGSC0003DMG400012485	PGSC0003DMC400022090	PGSC0003DMP400022090	Heat shock protein 70 (HSP70)-interacting protein
589	PGSC0003DMT400032520	19.6226	-3.66284	0.785662	-4.6621	3.12992e-06	7.10522e-05	leaf	PGSC0003DMG400012492	PGSC0003DMC400022100	PGSC0003DMP400022100	Serine protease
590	PGSC0003DMT400032683	598.178	1.87528	0.304725	6.15401	7.55488e-10	6.93242e-08	leaf	PGSC0003DMG400012550	PGSC0003DMC400022210	PGSC0003DMP400022210	2-nitropropane dioxygenase
591	PGSC0003DMT400032684	818.349	3.20744	0.534255	6.00358	1.93016e-09	1.50437e-07	leaf	PGSC0003DMG400012551	PGSC0003DMC400022211	PGSC0003DMP400022211	UDP-glucuronosyltransferase
592	PGSC0003DMT400032693	116.791	3.63025	0.65045	5.58113	2.38958e-08	1.26895e-06	leaf	PGSC0003DMG400012554	PGSC0003DMC400022219	PGSC0003DMP400022219	Caspase
593	PGSC0003DMT400032709	1570.7	1.94822	0.323086	6.03001	1.63948e-09	1.34036e-07	leaf	PGSC0003DMG401012560	PGSC0003DMC400022230	PGSC0003DMP400022230	Serine/arginine rich splicing factor
594	PGSC0003DMT400032735	269.759	-1.4127	0.323005	-4.37361	1.2221e-05	0.000219134	leaf	PGSC0003DMG400012569	PGSC0003DMC400022252	PGSC0003DMP400022252	Ring finger protein
595	PGSC0003DMT400032758	807.16	2.03215	0.47319	4.29457	1.75032e-05	0.000298839	leaf	PGSC0003DMG400012578	PGSC0003DMC400022273	PGSC0003DMP400022273	UDP-glucuronosyltransferase
596	PGSC0003DMT400032774	107.557	-2.67853	0.379514	-7.05778	1.69182e-12	3.80367e-10	leaf	PGSC0003DMG400012583	PGSC0003DMC400022288	PGSC0003DMP400022288	LIM domain-containing protein
597	PGSC0003DMT400032784	41.7947	-2.44392	0.46452	-5.26117	1.43142e-07	5.64408e-06	leaf	PGSC0003DMG400012588	PGSC0003DMC400022298	PGSC0003DMP400022298	Serine-threonine protein kinase, plant-type
598	PGSC0003DMT400032797	3379.11	-1.37941	0.217344	-6.34666	2.20046e-10	2.45125e-08	leaf	PGSC0003DMG400012594	PGSC0003DMC400022307	PGSC0003DMP400022307	BRASSINOSTEROID INSENSITIVE 1-associated receptor kinase 1
599	PGSC0003DMT400032896	3625.12	-1.4662	0.26369	-5.56033	2.69265e-08	1.41165e-06	leaf	PGSC0003DMG400012635	PGSC0003DMC400022387	PGSC0003DMP400022387	Acetylglucosaminyltransferase
600	PGSC0003DMT400032989	60.2225	2.68093	0.560378	4.78414	1.71722e-06	4.39301e-05	leaf	PGSC0003DMG400012669	PGSC0003DMC400022443	PGSC0003DMP400022443	Cytochrome P450
601	PGSC0003DMT400033074	1867.59	1.14763	0.208605	5.50143	3.7672e-08	1.87814e-06	leaf	PGSC0003DMG401012699	PGSC0003DMC400022504	PGSC0003DMP400022504	S-formylglutathione hydrolase
602	PGSC0003DMT400033080	118.132	4.63782	0.757359	6.12367	9.14433e-10	8.12976e-08	leaf	PGSC0003DMG400012702	PGSC0003DMC400022509	PGSC0003DMP400022509	Glucan endo-1,3-beta-D-glucosidase
603	PGSC0003DMT400033123	83.6002	-1.88322	0.445448	-4.2277	2.36092e-05	0.000379804	leaf	PGSC0003DMG400012718	PGSC0003DMC400022531	PGSC0003DMP400022531	Cytokinin oxidase/dehydrogenase 1
604	PGSC0003DMT400033215	258.223	-2.15325	0.414486	-5.19499	2.04732e-07	7.5268e-06	leaf	PGSC0003DMG400012753	PGSC0003DMC400022593	PGSC0003DMP400022593	Conserved gene of unknown function
605	PGSC0003DMT400033347	459.557	3.05156	0.511306	5.96817	2.39931e-09	1.7981e-07	leaf	PGSC0003DMG400012809	PGSC0003DMC400022681	PGSC0003DMP400022681	Conserved gene of unknown function
606	PGSC0003DMT400033417	630.724	3.41133	0.783599	4.35341	1.34034e-05	0.000237243	leaf	PGSC0003DMG400012839	PGSC0003DMC400022731	PGSC0003DMP400022731	Non-specific lipid-transfer protein
607	PGSC0003DMT400033445	15.1595	3.21398	0.70618	4.55122	5.33369e-06	0.000110463	leaf	PGSC0003DMG400012849	PGSC0003DMC400022754	PGSC0003DMP400022754	Benzoate carboxyl methyltransferase
608	PGSC0003DMT400033585	2061.14	1.23661	0.281619	4.39105	1.12803e-05	0.000205578	leaf	PGSC0003DMG400012899	PGSC0003DMC400022845	PGSC0003DMP400022845	14-3-3 protein
609	PGSC0003DMT400033631	76.7072	1.51876	0.310217	4.89581	9.79019e-07	2.80976e-05	leaf	PGSC0003DMG400012916	PGSC0003DMC400022876	PGSC0003DMP400022876	Conserved gene of unknown function
610	PGSC0003DMT400033637	115.259	-3.78211	0.846321	-4.46888	7.86296e-06	0.000153325	leaf	PGSC0003DMG400012919	PGSC0003DMC400022881	PGSC0003DMP400022881	Cinnamyl alcohol dehydrogenase
611	PGSC0003DMT400033805	574.13	1.09248	0.253841	4.3038	1.67893e-05	0.000288018	leaf	PGSC0003DMG400012989	PGSC0003DMC400023010	PGSC0003DMP400023010	Aspartic proteinase Asp1
612	PGSC0003DMT400033963	112.172	-1.91682	0.447694	-4.28153	1.85609e-05	0.000311775	leaf	PGSC0003DMG400013054	PGSC0003DMC400023120	PGSC0003DMP400023120	Serine carboxypeptidase-like 34
613	PGSC0003DMT400034175	61.9037	1.86892	0.455863	4.09973	4.13635e-05	0.000593207	leaf	PGSC0003DMG400013134	PGSC0003DMC400023251	PGSC0003DMP400023251	Conserved gene of unknown function
614	PGSC0003DMT400034262	247.244	1.14848	0.229647	5.00106	5.70159e-07	1.78946e-05	leaf	PGSC0003DMG400013171	PGSC0003DMC400023308	PGSC0003DMP400023308	Conserved gene of unknown function
615	PGSC0003DMT400034293	302.061	-2.44422	0.27792	-8.79469	1.43447e-18	2.58006e-15	leaf	PGSC0003DMG400013184	PGSC0003DMC400023325	PGSC0003DMP400023325	Zinc finger protein
616	PGSC0003DMT400034331	393.197	-2.04597	0.407435	-5.02159	5.12448e-07	1.63243e-05	leaf	PGSC0003DMG400013199	PGSC0003DMC400023346	PGSC0003DMP400023346	Conserved gene of unknown function
617	PGSC0003DMT400034382	8.58417	5.65015	1.23796	4.56409	5.0167e-06	0.00010492	leaf	PGSC0003DMG400013221	PGSC0003DMC400023381	PGSC0003DMP400023381	Tfm5 protein
618	PGSC0003DMT400034477	9.41381	-6.15693	1.4637	-4.2064	2.5947e-05	0.000408822	leaf	PGSC0003DMG400013250	PGSC0003DMC400023438	PGSC0003DMP400023438	Auxin-induced SAUR
619	PGSC0003DMT400034478	8.2021	-7.14123	1.59418	-4.47956	7.47968e-06	0.000147384	leaf	PGSC0003DMG400013251	PGSC0003DMC400023439	PGSC0003DMP400023439	Auxin-induced SAUR
620	PGSC0003DMT400034479	13.484	-7.56002	1.48076	-5.1055	3.29919e-07	1.11477e-05	leaf	PGSC0003DMG400013252	PGSC0003DMC400023440	PGSC0003DMP400023440	Auxin-induced SAUR
621	PGSC0003DMT400034486	6.81674	-6.57108	1.44022	-4.56254	5.05385e-06	0.000105572	leaf	PGSC0003DMG404013254	PGSC0003DMC400023445	PGSC0003DMP400023445	Auxin-induced SAUR
622	PGSC0003DMT400034526	1733.18	4.8004	0.660997	7.26235	3.80414e-13	1.03428e-10	leaf	PGSC0003DMG400013271	PGSC0003DMC400023469	PGSC0003DMP400023469	Blue (Type 1) copper domain
623	PGSC0003DMT400034529	1275.83	1.12091	0.249695	4.48913	7.15148e-06	0.000141949	leaf	PGSC0003DMG400013273	PGSC0003DMC400023471	PGSC0003DMP400023471	Fumarylacetoacetate hydrolase
624	PGSC0003DMT400034584	75.0219	3.54054	0.646803	5.47391	4.40214e-08	2.13993e-06	leaf	PGSC0003DMG400013293	PGSC0003DMC400023511	PGSC0003DMP400023511	UPF0497 membrane protein 14
625	PGSC0003DMT400034795	3.95955	-5.93215	1.42403	-4.16574	3.10347e-05	0.000472123	leaf	PGSC0003DMG400013371	PGSC0003DMC400023666	PGSC0003DMP400023666	Calmodulin binding protein
626	PGSC0003DMT400034873	7.60314	4.09663	0.863813	4.74249	2.11106e-06	5.19797e-05	leaf	PGSC0003DMG400013402	PGSC0003DMC400023723	PGSC0003DMP400023723	Transcription factor TSRF1
627	PGSC0003DMT400034892	16054.9	-2.53243	0.549591	-4.60784	4.06871e-06	8.84973e-05	leaf	PGSC0003DMG400013411	PGSC0003DMC400023738	PGSC0003DMP400023738	Chlorophyll a-b binding protein 3C, chloroplastic
628	PGSC0003DMT400034894	797.054	-3.12458	0.704654	-4.4342	9.24147e-06	0.000174684	leaf	PGSC0003DMG400013413	PGSC0003DMC400023740	PGSC0003DMP400023740	Chlorophyll a/b-binding protein PS II-Type I
629	PGSC0003DMT400034896	98.4718	-6.11364	1.18835	-5.14467	2.67997e-07	9.31101e-06	leaf	PGSC0003DMG400013414	PGSC0003DMC400023742	PGSC0003DMP400023742	Chlorophyll a-b binding protein 3C, chloroplastic
630	PGSC0003DMT400034897	232.811	-3.99625	0.817672	-4.88736	1.02199e-06	2.90354e-05	leaf	PGSC0003DMG400013415	PGSC0003DMC400023743	PGSC0003DMP400023743	Chlorophyll a-b binding protein 3C, chloroplastic
631	PGSC0003DMT400034913	99.3856	-6.00593	0.726188	-8.27049	1.33413e-16	1.12535e-13	leaf	PGSC0003DMG401013422	PGSC0003DMC400023756	PGSC0003DMP400023756	GDSL-lipase protein
632	PGSC0003DMT400034964	25.8759	-4.58403	0.834044	-5.49615	3.88164e-08	1.92698e-06	leaf	PGSC0003DMG400013439	PGSC0003DMC400023784	PGSC0003DMP400023784	Aspartic proteinase oryzasin-1
633	PGSC0003DMT400034978	35.3743	-2.83784	0.690389	-4.1105	3.94802e-05	0.000571242	leaf	PGSC0003DMG400013445	PGSC0003DMC400023793	PGSC0003DMP400023793	Auxin-responsive protein IAA4
634	PGSC0003DMT400034984	37.4821	-4.48375	0.817127	-5.48722	4.08309e-08	2.01032e-06	leaf	PGSC0003DMG400013450	PGSC0003DMC400023799	PGSC0003DMP400023799	AP2/ERF domain-containing transcription factor
635	PGSC0003DMT400035007	550.262	-3.52096	0.599335	-5.87478	4.23409e-09	2.97302e-07	leaf	PGSC0003DMG400013461	PGSC0003DMC400023813	PGSC0003DMP400023813	Chlorophyll a-b binding protein 3C, chloroplastic
636	PGSC0003DMT400035010	340.07	1.94892	0.457767	4.25746	2.06766e-05	0.000341185	leaf	PGSC0003DMG401013464	PGSC0003DMC400023816	PGSC0003DMP400023816	Purine transporter
637	PGSC0003DMT400035034	118.838	2.20922	0.469229	4.70818	2.49934e-06	5.93294e-05	leaf	PGSC0003DMG400013474	PGSC0003DMC400023830	PGSC0003DMP400023830	Conserved gene of unknown function
638	PGSC0003DMT400035048	401.745	1.07564	0.246783	4.35865	1.30866e-05	0.000231988	leaf	PGSC0003DMG400013478	PGSC0003DMC400023836	PGSC0003DMP400023836	Gene of unknown function
639	PGSC0003DMT400035056	1044.27	1.80482	0.451656	3.99601	6.44203e-05	0.000843851	leaf	PGSC0003DMG400013481	PGSC0003DMC400023842	PGSC0003DMP400023842	Conserved gene of unknown function
640	PGSC0003DMT400035085	207.506	-1.9262	0.370806	-5.19464	2.05111e-07	7.5289e-06	leaf	PGSC0003DMG400013488	PGSC0003DMC400023853	PGSC0003DMP400023853	F-box/kelch protein
641	PGSC0003DMT400035105	151.697	1.82897	0.431217	4.24143	2.22102e-05	0.000362147	leaf	PGSC0003DMG400013498	PGSC0003DMC400023869	PGSC0003DMP400023869	Pto-like serine/threonine kinase
642	PGSC0003DMT400035192	157.604	-2.06621	0.391895	-5.27235	1.34688e-07	5.35592e-06	leaf	PGSC0003DMG400013525	PGSC0003DMC400023929	PGSC0003DMP400023929	Kinase
643	PGSC0003DMT400035200	322.491	-3.15921	0.679136	-4.6518	3.29048e-06	7.38074e-05	leaf	PGSC0003DMG400013533	PGSC0003DMC400023936	PGSC0003DMP400023936	Flavonol 4'-sulfotransferase
644	PGSC0003DMT400035262	5336.83	3.31283	0.583318	5.67929	1.35252e-08	7.92594e-07	leaf	PGSC0003DMG400013546	PGSC0003DMC400023980	PGSC0003DMP400023980	Sucrose synthase 2
645	PGSC0003DMT400035280	53.4808	-1.71848	0.40699	-4.22242	2.41695e-05	0.000386811	leaf	PGSC0003DMG400013556	PGSC0003DMC400023993	PGSC0003DMP400023993	Conserved gene of unknown function
646	PGSC0003DMT400035395	36.6022	2.86181	0.46232	6.19012	6.01193e-10	5.64542e-08	leaf	PGSC0003DMG400013604	PGSC0003DMC400024067	PGSC0003DMP400024067	UDP-glucosyltransferase
647	PGSC0003DMT400035458	607.739	-1.36761	0.32162	-4.25224	2.11641e-05	0.000347514	leaf	PGSC0003DMG401013630	PGSC0003DMC400024108	PGSC0003DMP400024108	Ubiquitin-protein ligase
648	PGSC0003DMT400035462	474.337	1.94208	0.468323	4.14689	3.37027e-05	0.000504182	leaf	PGSC0003DMG400013632	PGSC0003DMC400024112	PGSC0003DMP400024112	Conserved gene of unknown function
649	PGSC0003DMT400035505	55.7979	4.1737	0.67258	6.20551	5.45207e-10	5.24851e-08	leaf	PGSC0003DMG400013647	PGSC0003DMC400024146	PGSC0003DMP400024146	JmjC domain containing protein
650	PGSC0003DMT400035511	366.595	1.21449	0.274265	4.42818	9.50304e-06	0.000179049	leaf	PGSC0003DMG400013649	PGSC0003DMC400024150	PGSC0003DMP400024150	Auxin:hydrogen symporter
651	PGSC0003DMT400035576	403.176	-3.27995	0.56233	-5.83279	5.45098e-09	3.68366e-07	leaf	PGSC0003DMG400013680	PGSC0003DMC400024196	PGSC0003DMP400024196	Pectinesterase
652	PGSC0003DMT400035647	191.272	2.2827	0.570331	4.00241	6.26994e-05	0.000826869	leaf	PGSC0003DMG400013713	PGSC0003DMC400024243	PGSC0003DMP400024243	ATP binding protein
653	PGSC0003DMT400035699	307.781	-2.33285	0.39541	-5.89982	3.63892e-09	2.60998e-07	leaf	PGSC0003DMG401013731	PGSC0003DMC400024274	PGSC0003DMP400024274	Kinase
654	PGSC0003DMT400035727	29.4145	3.82564	0.757474	5.05051	4.40621e-07	1.42695e-05	leaf	PGSC0003DMG400013741	PGSC0003DMC400024293	PGSC0003DMP400024293	Conserved gene of unknown function
655	PGSC0003DMT400035731	430.383	2.07424	0.397891	5.21309	1.85724e-07	6.91496e-06	leaf	PGSC0003DMG400013744	PGSC0003DMC400024296	PGSC0003DMP400024296	Ethylene-responsive element binding factor
656	PGSC0003DMT400035751	342.962	-3.42993	0.775753	-4.42143	9.80508e-06	0.000184067	leaf	PGSC0003DMG400013753	PGSC0003DMC400024311	PGSC0003DMP400024311	COL domain class transcription factor
657	PGSC0003DMT400035849	57.4672	-1.94417	0.394102	-4.93318	8.0903e-07	2.41902e-05	leaf	PGSC0003DMG400013802	PGSC0003DMC400024362	PGSC0003DMP400024362	Serine-threonine protein kinase, plant-type
658	PGSC0003DMT400035858	264.9	-3.88018	0.800279	-4.84853	1.2438e-06	3.40546e-05	leaf	PGSC0003DMG400013806	PGSC0003DMC400024366	PGSC0003DMP400024366	P-rich protein EIG-I30
659	PGSC0003DMT400035910	559.396	1.8968	0.390141	4.86185	1.16296e-06	3.23333e-05	leaf	PGSC0003DMG400013825	PGSC0003DMC400024406	PGSC0003DMP400024406	Gene of unknown function
660	PGSC0003DMT400035989	1415.46	-1.73376	0.43512	-3.98455	6.76075e-05	0.00087676	leaf	PGSC0003DMG400013857	PGSC0003DMC400024452	PGSC0003DMP400024452	Trehalose 6-phosphate phosphatase
661	PGSC0003DMT400036038	674.118	-1.04592	0.201815	-5.18256	2.18866e-07	7.95883e-06	leaf	PGSC0003DMG400013882	PGSC0003DMC400024482	PGSC0003DMP400024482	Negative regulator of the PHO system
662	PGSC0003DMT400036045	149.871	-1.24989	0.252316	-4.95366	7.28313e-07	2.20588e-05	leaf	PGSC0003DMG400013884	PGSC0003DMC400024484	PGSC0003DMP400024484	Conserved gene of unknown function
663	PGSC0003DMT400036055	2181.45	-1.17123	0.234148	-5.00209	5.67119e-07	1.78471e-05	leaf	PGSC0003DMG400013887	PGSC0003DMC400024492	PGSC0003DMP400024492	Conserved gene of unknown function
664	PGSC0003DMT400036284	53.3484	7.17992	1.06245	6.7579	1.40008e-11	2.26117e-09	leaf	PGSC0003DMG400013966	PGSC0003DMC400024608	PGSC0003DMP400024608	MYB transcription factor
665	PGSC0003DMT400036428	1770.15	-6.04713	0.533784	-11.3288	9.45066e-30	1.10488e-25	leaf	PGSC0003DMG400014027	PGSC0003DMC400024701	PGSC0003DMP400024701	Germin
666	PGSC0003DMT400036429	28.6199	3.03656	0.728018	4.171	3.03271e-05	0.00046347	leaf	PGSC0003DMG400014028	PGSC0003DMC400024702	PGSC0003DMP400024702	Serine rich protein
667	PGSC0003DMT400036494	655.651	-1.51062	0.260789	-5.79252	6.93381e-09	4.50712e-07	leaf	PGSC0003DMG401014059	PGSC0003DMC400024747	PGSC0003DMP400024747	Protein phosphatase
668	PGSC0003DMT400036566	25.7972	-2.36884	0.525661	-4.5064	6.59365e-06	0.000132451	leaf	PGSC0003DMG400014094	PGSC0003DMC400024793	PGSC0003DMP400024793	2,4-dienoyl-CoA reductase
669	PGSC0003DMT400036570	141.141	1.58928	0.331491	4.79433	1.63217e-06	4.22628e-05	leaf	PGSC0003DMG400014096	PGSC0003DMC400024796	PGSC0003DMP400024796	Clathrin assembly protein
670	PGSC0003DMT400036586	1614.46	5.36447	0.718793	7.46317	8.44668e-14	2.90441e-11	leaf	PGSC0003DMG400014104	PGSC0003DMC400024808	PGSC0003DMP400024808	Patatin-2-Kuras 4
671	PGSC0003DMT400036706	356.377	-3.72824	0.926836	-4.02255	5.7572e-05	0.000774094	leaf	PGSC0003DMG400014156	PGSC0003DMC400024893	PGSC0003DMP400024893	Aspartic proteinase nepenthesin-1
672	PGSC0003DMT400036833	245.504	-5.31615	0.615951	-8.6308	6.0924e-18	7.91403e-15	leaf	PGSC0003DMG400014200	PGSC0003DMC400024981	PGSC0003DMP400024981	Flotillin-1
673	PGSC0003DMT400036847	7365.03	1.13878	0.165579	6.87757	6.08835e-12	1.12093e-09	leaf	PGSC0003DMG400014208	PGSC0003DMC400024993	PGSC0003DMP400024993	Inorganic pyrophosphatase
674	PGSC0003DMT400036856	7716.76	8.41127	1.36682	6.15389	7.56037e-10	6.93242e-08	leaf	PGSC0003DMG400014212	PGSC0003DMC400025002	PGSC0003DMP400025002	Heat shock protein
675	PGSC0003DMT400036879	1123.44	-1.11724	0.244351	-4.57227	4.82461e-06	0.000101447	leaf	PGSC0003DMG400014221	PGSC0003DMC400025024	PGSC0003DMP400025024	Ribulose bisphosphate carboxylase/oxygenase activase, chloroplast
676	PGSC0003DMT400036925	335.782	7.92622	1.32104	5.99998	1.97343e-09	1.53298e-07	leaf	PGSC0003DMG400014234	PGSC0003DMC400025067	PGSC0003DMP400025067	Conserved gene of unknown function
677	PGSC0003DMT400036961	6328.79	1.8391	0.393214	4.67711	2.90953e-06	6.7357e-05	leaf	PGSC0003DMG400014248	PGSC0003DMC400025093	PGSC0003DMP400025093	ATP-dependent Clp protease ATP-binding subunit clpA homolog CD4A, chloroplastic
678	PGSC0003DMT400036990	34.3008	2.60735	0.650181	4.01019	6.06689e-05	0.000805542	leaf	PGSC0003DMG400014257	PGSC0003DMC400025115	PGSC0003DMP400025115	Acireductone dioxygenase
679	PGSC0003DMT400036991	29.9472	2.64452	0.616446	4.28994	1.78719e-05	0.000302813	leaf	PGSC0003DMG400014258	PGSC0003DMC400025116	PGSC0003DMP400025116	Gene of unknown function
680	PGSC0003DMT400037036	57.0993	1.72555	0.411441	4.19392	2.74174e-05	0.000427098	leaf	PGSC0003DMG400014273	PGSC0003DMC400025152	PGSC0003DMP400025152	Cytochrome P450
681	PGSC0003DMT400037039	307.542	2.09143	0.506194	4.13169	3.60111e-05	0.000531161	leaf	PGSC0003DMG400014274	PGSC0003DMC400025154	PGSC0003DMP400025154	(S)-N-methylcoclaurine 3'-hydroxylase isozyme
682	PGSC0003DMT400037042	576.77	-1.86026	0.444234	-4.18758	2.81949e-05	0.000436881	leaf	PGSC0003DMG400014275	PGSC0003DMC400025157	PGSC0003DMP400025157	ATP binding protein
683	PGSC0003DMT400037043	1246.85	-1.96755	0.424012	-4.64032	3.47872e-06	7.7099e-05	leaf	PGSC0003DMG400014276	PGSC0003DMC400025158	PGSC0003DMP400025158	Calmodulin binding protein
684	PGSC0003DMT400037083	1153.8	6.05439	1.28539	4.71015	2.4753e-06	5.88784e-05	leaf	PGSC0003DMG400014293	PGSC0003DMC400025183	PGSC0003DMP400025183	Low-temperature-induced 65 kDa protein
685	PGSC0003DMT400037341	452.048	-2.44647	0.47245	-5.17825	2.23972e-07	8.10669e-06	leaf	PGSC0003DMG400014408	PGSC0003DMC400025379	PGSC0003DMP400025379	Fasciclin-like arabinogalactan protein 10
686	PGSC0003DMT400037355	54.5611	2.40637	0.580901	4.14248	3.43566e-05	0.000512325	leaf	PGSC0003DMG400014415	PGSC0003DMC400025390	PGSC0003DMP400025390	Extracellular ligand-gated ion channel
687	PGSC0003DMT400037398	41.8684	1.53127	0.350825	4.36478	1.27251e-05	0.000226438	leaf	PGSC0003DMG400014428	PGSC0003DMC400025423	PGSC0003DMP400025423	Protein COBRA
688	PGSC0003DMT400037420	1835.24	1.51968	0.338186	4.49363	7.00207e-06	0.000139101	leaf	PGSC0003DMG400014440	PGSC0003DMC400025438	PGSC0003DMP400025438	Gene of unknown function
689	PGSC0003DMT400037423	326.639	2.12111	0.353159	6.0061	1.90039e-09	1.49743e-07	leaf	PGSC0003DMG400014441	PGSC0003DMC400025440	PGSC0003DMP400025440	Snakin-1
690	PGSC0003DMT400037469	24.3913	3.47481	0.777671	4.46823	7.88703e-06	0.000153423	leaf	PGSC0003DMG400014457	PGSC0003DMC400025472	PGSC0003DMP400025472	Glucan endo-1,3-beta-glucosidase
691	PGSC0003DMT400037559	24522	2.75387	0.535377	5.1438	2.69239e-07	9.32643e-06	leaf	PGSC0003DMG400014487	PGSC0003DMC400025531	PGSC0003DMP400025531	Zinc finger family protein
692	PGSC0003DMT400037661	256.808	1.03303	0.246654	4.18815	2.81239e-05	0.000436069	leaf	PGSC0003DMG400014526	PGSC0003DMC400025591	PGSC0003DMP400025591	Conserved gene of unknown function
693	PGSC0003DMT400037716	95.1117	-2.21364	0.498228	-4.44303	8.86997e-06	0.000169304	leaf	PGSC0003DMG400014550	PGSC0003DMC400025629	PGSC0003DMP400025629	MYB transcription factor MYB84
694	PGSC0003DMT400037720	43.6807	2.16197	0.505401	4.27773	1.88813e-05	0.000316248	leaf	PGSC0003DMG400014553	PGSC0003DMC400025633	PGSC0003DMP400025633	Zinc finger protein
695	PGSC0003DMT400037733	121.429	-1.76502	0.372672	-4.73611	2.17854e-06	5.31228e-05	leaf	PGSC0003DMG400014555	PGSC0003DMC400025643	PGSC0003DMP400025643	Conserved gene of unknown function
696	PGSC0003DMT400037785	175.889	-1.24097	0.21825	-5.68601	1.30039e-08	7.69764e-07	leaf	PGSC0003DMG400014579	PGSC0003DMC400025683	PGSC0003DMP400025683	Receptor kinase
697	PGSC0003DMT400037790	57.9002	-3.96769	0.802703	-4.94291	7.69647e-07	2.31906e-05	leaf	PGSC0003DMG400014582	PGSC0003DMC400025686	PGSC0003DMP400025686	Conserved gene of unknown function
698	PGSC0003DMT400037828	25.316	3.51405	0.848554	4.14122	3.45458e-05	0.000514075	leaf	PGSC0003DMG400014596	PGSC0003DMC400025707	PGSC0003DMP400025707	Gene of unknown function
699	PGSC0003DMT400037835	39.5919	3.77726	0.655464	5.76273	8.27656e-09	5.21624e-07	leaf	PGSC0003DMG400014598	PGSC0003DMC400025709	PGSC0003DMP400025709	AP2 domain-containing transcription factor
700	PGSC0003DMT400038216	89.2716	-1.3533	0.331293	-4.08489	4.40978e-05	0.000625285	leaf	PGSC0003DMG400014740	PGSC0003DMC400025964	PGSC0003DMP400025964	Serine/threonine-protein kinase bri1
701	PGSC0003DMT400038236	418.846	-1.56869	0.305527	-5.13438	2.83072e-07	9.71921e-06	leaf	PGSC0003DMG400014753	PGSC0003DMC400025971	PGSC0003DMP400025971	M18S-3Ap
702	PGSC0003DMT400038242	12.4989	3.02126	0.751655	4.01948	5.83265e-05	0.000782439	leaf	PGSC0003DMG400014756	PGSC0003DMC400025974	PGSC0003DMP400025974	Transketolase
703	PGSC0003DMT400038273	8578.52	-2.30862	0.269215	-8.57539	9.87557e-18	1.15455e-14	leaf	PGSC0003DMG400014766	PGSC0003DMC400025990	PGSC0003DMP400025990	41 kD chloroplast nucleoid DNA binding protein (CND41)
704	PGSC0003DMT400038275	1767.98	-1.8605	0.395847	-4.70004	2.6011e-06	6.12476e-05	leaf	PGSC0003DMG400014767	PGSC0003DMC400025992	PGSC0003DMP400025992	CND41, chloroplast nucleoid DNA binding protein
705	PGSC0003DMT400038321	639.16	1.88736	0.392657	4.80663	1.53495e-06	4.05538e-05	leaf	PGSC0003DMG400014787	PGSC0003DMC400026022	PGSC0003DMP400026022	Gene of unknown function
706	PGSC0003DMT400038352	345.986	-1.26985	0.266306	-4.76838	1.85711e-06	4.66412e-05	leaf	PGSC0003DMG400014797	PGSC0003DMC400026045	PGSC0003DMP400026045	Calmodulin
707	PGSC0003DMT400038377	178.199	-1.55042	0.270088	-5.74044	9.4433e-09	5.79536e-07	leaf	PGSC0003DMG400014809	PGSC0003DMC400026066	PGSC0003DMP400026066	Nucleic acid binding protein
708	PGSC0003DMT400038501	114.011	4.04181	0.950079	4.25418	2.09819e-05	0.000345249	leaf	PGSC0003DMG400014863	PGSC0003DMC400026166	PGSC0003DMP400026166	Phenylacetaldehyde synthase
709	PGSC0003DMT400038514	249.286	-4.66378	0.673984	-6.91972	4.5253e-12	8.81755e-10	leaf	PGSC0003DMG400014867	PGSC0003DMC400026173	PGSC0003DMP400026173	Peroxidase
710	PGSC0003DMT400038525	159.027	-1.92267	0.429204	-4.47961	7.47783e-06	0.000147384	leaf	PGSC0003DMG400014870	PGSC0003DMC400026182	PGSC0003DMP400026182	Alcohol dehydrogenase
711	PGSC0003DMT400038535	1580.52	-1.37985	0.203476	-6.78141	1.19007e-11	2.00189e-09	leaf	PGSC0003DMG400014875	PGSC0003DMC400026188	PGSC0003DMP400026188	Conserved gene of unknown function
712	PGSC0003DMT400038560	93.0533	-4.2189	0.63034	-6.69306	2.18554e-11	3.31833e-09	leaf	PGSC0003DMG400014894	PGSC0003DMC400026206	PGSC0003DMP400026206	Membrane protein
713	PGSC0003DMT400038662	135.737	-1.53392	0.383188	-4.00305	6.25305e-05	0.000825936	leaf	PGSC0003DMG400014938	PGSC0003DMC400026278	PGSC0003DMP400026278	VQ motif-containing protein
714	PGSC0003DMT400038808	194.335	-3.93532	0.991875	-3.96755	7.26148e-05	0.000926285	leaf	PGSC0003DMG401014997	PGSC0003DMC400026368	PGSC0003DMP400026368	Zinc finger protein
715	PGSC0003DMT400038864	45.634	4.27234	1.06107	4.02645	5.66244e-05	0.000765313	leaf	PGSC0003DMG400015021	PGSC0003DMC400026415	PGSC0003DMP400026415	ATP binding protein
716	PGSC0003DMT400038937	181.616	-2.10381	0.451307	-4.66159	3.13777e-06	7.10923e-05	leaf	PGSC0003DMG400015061	PGSC0003DMC400026459	PGSC0003DMP400026459	Cytochrome P450
717	PGSC0003DMT400039020	72.9873	-1.44001	0.345152	-4.1721	3.0181e-05	0.000461539	leaf	PGSC0003DMG400015083	PGSC0003DMC400026494	PGSC0003DMP400026494	Serine-threonine protein kinase, plant-type
718	PGSC0003DMT400039109	141.059	-1.14881	0.283465	-4.05273	5.06235e-05	0.000699988	leaf	PGSC0003DMG400015121	PGSC0003DMC400026544	PGSC0003DMP400026544	Serine-threonine protein kinase, plant-type
719	PGSC0003DMT400039129	169.672	3.46994	0.831651	4.17235	3.01475e-05	0.000461328	leaf	PGSC0003DMG400015129	PGSC0003DMC400026558	PGSC0003DMP400026558	Defensin protein
720	PGSC0003DMT400039153	562.613	-1.35263	0.335605	-4.03043	5.56741e-05	0.000755965	leaf	PGSC0003DMG400015138	PGSC0003DMC400026567	PGSC0003DMP400026567	Diacylglycerol kinase
721	PGSC0003DMT400039198	13310.3	-1.57452	0.315032	-4.99797	5.79368e-07	1.81107e-05	leaf	PGSC0003DMG400015157	PGSC0003DMC400026591	PGSC0003DMP400026591	Receptor kinase
722	PGSC0003DMT400039213	1511.01	-1.20102	0.221732	-5.41651	6.07728e-08	2.76996e-06	leaf	PGSC0003DMG400015162	PGSC0003DMC400026600	PGSC0003DMP400026600	Nodulation receptor kinase
723	PGSC0003DMT400039232	128.923	-1.97889	0.225321	-8.78255	1.59816e-18	2.66915e-15	leaf	PGSC0003DMG400015170	PGSC0003DMC400026615	PGSC0003DMP400026615	ATP binding protein
724	PGSC0003DMT400039237	375.485	-1.25804	0.263128	-4.78111	1.74329e-06	4.4306e-05	leaf	PGSC0003DMG400015171	PGSC0003DMC400026620	PGSC0003DMP400026620	ATP binding protein
725	PGSC0003DMT400039287	435.408	-6.07615	0.695169	-8.74055	2.31986e-18	3.6162e-15	leaf	PGSC0003DMG400015194	PGSC0003DMC400026656	PGSC0003DMP400026656	Malate synthase
726	PGSC0003DMT400039289	796.376	5.54538	1.19285	4.64884	3.3381e-06	7.44765e-05	leaf	PGSC0003DMG400015196	PGSC0003DMC400026658	PGSC0003DMP400026658	Conserved gene of unknown function
727	PGSC0003DMT400039343	184.522	1.05943	0.238837	4.43579	9.17348e-06	0.00017368	leaf	PGSC0003DMG400015216	PGSC0003DMC400026696	PGSC0003DMP400026696	CDT1a protein
728	PGSC0003DMT400039423	49.3665	2.93974	0.492135	5.97344	2.32295e-09	1.75211e-07	leaf	PGSC0003DMG400015246	PGSC0003DMC400026742	PGSC0003DMP400026742	Protein tyrosine phosphatase
729	PGSC0003DMT400039464	33.3057	1.9508	0.385212	5.06423	4.10055e-07	1.34097e-05	leaf	PGSC0003DMG400015257	PGSC0003DMC400026759	PGSC0003DMP400026759	Ribosome
730	PGSC0003DMT400039486	1291.83	1.7376	0.386055	4.5009	6.76667e-06	0.000134883	leaf	PGSC0003DMG400015263	PGSC0003DMC400026770	PGSC0003DMP400026770	Nodulin
731	PGSC0003DMT400039505	343.223	-3.00925	0.478578	-6.28789	3.21806e-10	3.32941e-08	leaf	PGSC0003DMG400015273	PGSC0003DMC400026784	PGSC0003DMP400026784	Alpha-galactosidase
732	PGSC0003DMT400039555	199.394	-6.2826	0.754941	-8.32198	8.65053e-17	7.77948e-14	leaf	PGSC0003DMG400015301	PGSC0003DMC400026819	PGSC0003DMP400026819	Conserved gene of unknown function
733	PGSC0003DMT400039641	974.88	1.40814	0.339582	4.14669	3.37323e-05	0.000504302	leaf	PGSC0003DMG400015330	PGSC0003DMC400026877	PGSC0003DMP400026877	Homogentisate 1,2-dioxygenase
734	PGSC0003DMT400039644	225.91	1.37035	0.292938	4.67794	2.89766e-06	6.72749e-05	leaf	PGSC0003DMG400015331	PGSC0003DMC400026880	PGSC0003DMP400026880	Sodium/calcium exchanger family protein
735	PGSC0003DMT400039670	4674.98	2.48605	0.533286	4.66176	3.1351e-06	7.10923e-05	leaf	PGSC0003DMG400015342	PGSC0003DMC400026903	PGSC0003DMP400026903	Jasmonic acid 2
736	PGSC0003DMT400039851	506.113	-1.66097	0.347286	-4.78272	1.72942e-06	4.41131e-05	leaf	PGSC0003DMG400015410	PGSC0003DMC400027005	PGSC0003DMP400027005	Subtilisin-like protease preproenzyme
737	PGSC0003DMT400039867	33.9015	-3.00558	0.560806	-5.35939	8.35015e-08	3.58903e-06	leaf	PGSC0003DMG400015419	PGSC0003DMC400027016	PGSC0003DMP400027016	Conserved gene of unknown function
738	PGSC0003DMT400039985	84.9741	-4.24991	0.600137	-7.08156	1.42543e-12	3.3666e-10	leaf	PGSC0003DMG400015465	PGSC0003DMC400027106	PGSC0003DMP400027106	Conserved gene of unknown function
739	PGSC0003DMT400039994	66.9481	-2.59778	0.617003	-4.21032	2.55004e-05	0.000403964	leaf	PGSC0003DMG400015468	PGSC0003DMC400027111	PGSC0003DMP400027111	Sugar transporter
740	PGSC0003DMT400040043	175.541	5.31267	0.824959	6.43993	1.19532e-10	1.47878e-08	leaf	PGSC0003DMG400015490	PGSC0003DMC400027147	PGSC0003DMP400027147	Galactinol synthase
741	PGSC0003DMT400040083	128.96	-2.89097	0.661976	-4.36718	1.25858e-05	0.000224643	leaf	PGSC0003DMG400015505	PGSC0003DMC400027176	PGSC0003DMP400027176	Anthranilate N-benzoyltransferase protein
742	PGSC0003DMT400040162	52.6117	2.16934	0.328287	6.60808	3.89347e-11	5.47699e-09	leaf	PGSC0003DMG400015539	PGSC0003DMC400027236	PGSC0003DMP400027236	Nutrient reservoir
743	PGSC0003DMT400040198	33.3729	-4.97792	0.86334	-5.76588	8.12317e-09	5.13341e-07	leaf	PGSC0003DMG400015552	PGSC0003DMC400027264	PGSC0003DMP400027264	Beta-ketoacyl-coa synthase family protein
744	PGSC0003DMT400040233	624.01	-1.61325	0.352925	-4.57109	4.85196e-06	0.000101839	leaf	PGSC0003DMG400015574	PGSC0003DMC400027293	PGSC0003DMP400027293	Conserved gene of unknown function
745	PGSC0003DMT400040242	65.2674	1.17683	0.28119	4.18519	2.84923e-05	0.000440509	leaf	PGSC0003DMG400015577	PGSC0003DMC400027302	PGSC0003DMP400027302	RNase H domain-containing protein
746	PGSC0003DMT400040351	3708.8	-1.06538	0.228927	-4.6538	3.25869e-06	7.31938e-05	leaf	PGSC0003DMG400015622	PGSC0003DMC400027373	PGSC0003DMP400027373	Class II knotted-like homeobox protein
747	PGSC0003DMT400040459	378.164	-1.32388	0.301711	-4.3879	1.14451e-05	0.000207128	leaf	PGSC0003DMG400015666	PGSC0003DMC400027450	PGSC0003DMP400027450	ATP binding protein
748	PGSC0003DMT400040569	127.205	-3.15547	0.54631	-5.77598	7.65084e-09	4.90115e-07	leaf	PGSC0003DMG400015685	PGSC0003DMC400027513	PGSC0003DMP400027513	High mobility group protein
749	PGSC0003DMT400040576	442.286	-1.87844	0.289566	-6.48708	8.75169e-11	1.12435e-08	leaf	PGSC0003DMG400015687	PGSC0003DMC400027520	PGSC0003DMP400027520	Conserved gene of unknown function
750	PGSC0003DMT400040582	682.78	-1.66199	0.206617	-8.04385	8.7057e-16	5.98696e-13	leaf	PGSC0003DMG400015688	PGSC0003DMC400027521	PGSC0003DMP400027521	Glycosyltransferase
751	PGSC0003DMT400040759	82.967	1.03365	0.246627	4.19116	2.77529e-05	0.000431175	leaf	PGSC0003DMG401015759	PGSC0003DMC400027640	PGSC0003DMP400027640	Ubiquitin carboxyl-terminal hydrolase
752	PGSC0003DMT400040868	519.323	-4.19166	0.697735	-6.00752	1.88384e-09	1.49315e-07	leaf	PGSC0003DMG400015801	PGSC0003DMC400027722	PGSC0003DMP400027722	Bacterial-induced peroxidase
753	PGSC0003DMT400040940	166.632	-1.33265	0.277548	-4.80152	1.57464e-06	4.11838e-05	leaf	PGSC0003DMG400015835	PGSC0003DMC400027762	PGSC0003DMP400027762	Receptor kinase
754	PGSC0003DMT400041023	1590.76	-2.33534	0.320245	-7.29234	3.04624e-13	8.47944e-11	leaf	PGSC0003DMG400015872	PGSC0003DMC400027811	PGSC0003DMP400027811	NBS-LRR type resistance protein
755	PGSC0003DMT400041053	1256.75	1.03833	0.19167	5.41729	6.051e-08	2.76565e-06	leaf	PGSC0003DMG400015880	PGSC0003DMC400027835	PGSC0003DMP400027835	DNA binding protein
756	PGSC0003DMT400041064	27.6443	2.60061	0.626844	4.14873	3.34319e-05	0.000500927	leaf	PGSC0003DMG400015889	PGSC0003DMC400027844	PGSC0003DMP400027844	AP2/ERF domain-containing transcription factor
757	PGSC0003DMT400041080	30.82	-4.68543	0.805666	-5.8156	6.04157e-09	4.03612e-07	leaf	PGSC0003DMG400015897	PGSC0003DMC400027854	PGSC0003DMP400027854	Abscisic acid receptor PYL4
758	PGSC0003DMT400041156	3076.31	-1.69689	0.341936	-4.96258	6.95628e-07	2.11786e-05	leaf	PGSC0003DMG401015926	PGSC0003DMC400027897	PGSC0003DMP400027897	Isoform 2 of Transcription factor PIF5
759	PGSC0003DMT400041385	52.7984	4.4006	0.778695	5.65126	1.59278e-08	9.12803e-07	leaf	PGSC0003DMG400016036	PGSC0003DMC400028046	PGSC0003DMP400028046	Conserved gene of unknown function
760	PGSC0003DMT400041449	67.3435	4.35593	1.06671	4.08352	4.4358e-05	0.000628212	leaf	PGSC0003DMG400016066	PGSC0003DMC400028085	PGSC0003DMP400028085	Major latex
761	PGSC0003DMT400041450	133.883	2.25627	0.495267	4.55566	5.22208e-06	0.000108247	leaf	PGSC0003DMG400016067	PGSC0003DMC400028086	PGSC0003DMP400028086	Acireductone dioxygenase
762	PGSC0003DMT400041558	2155.67	1.15232	0.241157	4.77828	1.76799e-06	4.47879e-05	leaf	PGSC0003DMG400016110	PGSC0003DMC400028135	PGSC0003DMP400028135	Binding protein
763	PGSC0003DMT400041670	84.6029	2.95413	0.691992	4.26902	1.96335e-05	0.000326275	leaf	PGSC0003DMG400016156	PGSC0003DMC400028221	PGSC0003DMP400028221	Serine/threonine-protein kinase SAPK1
764	PGSC0003DMT400041725	176.632	-6.15661	0.692936	-8.88481	6.40311e-19	1.36107e-15	leaf	PGSC0003DMG400016179	PGSC0003DMC400028268	PGSC0003DMP400028268	Flowering locus T
765	PGSC0003DMT400041726	140.908	-7.8988	1.1675	-6.76559	1.32769e-11	2.17841e-09	leaf	PGSC0003DMG400016180	PGSC0003DMC400028269	PGSC0003DMP400028269	Flowering locus T
766	PGSC0003DMT400041810	1424.85	-1.36851	0.18746	-7.30031	2.87096e-13	8.18643e-11	leaf	PGSC0003DMG400016221	PGSC0003DMC400028334	PGSC0003DMP400028334	14-3-3 16R
767	PGSC0003DMT400041841	434.507	-1.98288	0.354057	-5.60044	2.13808e-08	1.15844e-06	leaf	PGSC0003DMG400016235	PGSC0003DMC400028355	PGSC0003DMP400028355	Conserved gene of unknown function
768	PGSC0003DMT400041869	561.815	2.27442	0.341035	6.66916	2.57275e-11	3.83159e-09	leaf	PGSC0003DMG401016246	PGSC0003DMC400028379	PGSC0003DMP400028379	Latex cyanogenic beta glucosidase
769	PGSC0003DMT400041876	607.629	-3.76369	0.671569	-5.60433	2.09062e-08	1.13946e-06	leaf	PGSC0003DMG400016249	PGSC0003DMC400028384	PGSC0003DMP400028384	Anthranilate N-benzoyltransferase protein
770	PGSC0003DMT400041886	307.713	1.18796	0.282863	4.19977	2.6719e-05	0.000419009	leaf	PGSC0003DMG400016253	PGSC0003DMC400028389	PGSC0003DMP400028389	Phospholipase A1
771	PGSC0003DMT400041944	148.607	5.84953	1.37892	4.24211	2.2143e-05	0.000361808	leaf	PGSC0003DMG400016270	PGSC0003DMC400028424	PGSC0003DMP400028424	Heat stress transcription factor A-6b
772	PGSC0003DMT400041983	530.636	1.63769	0.370959	4.41475	1.01125e-05	0.000188858	leaf	PGSC0003DMG400016284	PGSC0003DMC400028451	PGSC0003DMP400028451	Ethylene receptor
773	PGSC0003DMT400042004	47.496	2.26459	0.486454	4.65529	3.23519e-06	7.28368e-05	leaf	PGSC0003DMG400016291	PGSC0003DMC400028464	PGSC0003DMP400028464	Phosphoenolpyruvate carboxylase kinase 2
774	PGSC0003DMT400042032	60.0266	-1.36541	0.322492	-4.23393	2.29644e-05	0.000371851	leaf	PGSC0003DMG400016302	PGSC0003DMC400028482	PGSC0003DMP400028482	Class IV chitinase
775	PGSC0003DMT400042062	254.511	-1.52293	0.381793	-3.9889	6.63797e-05	0.000864193	leaf	PGSC0003DMG400016313	PGSC0003DMC400028508	PGSC0003DMP400028508	Calmodulin NtCaM13
776	PGSC0003DMT400042158	1300.69	-1.17847	0.261437	-4.50767	6.5542e-06	0.000131885	leaf	PGSC0003DMG400016357	PGSC0003DMC400028576	PGSC0003DMP400028576	Hcr9-OR2C
777	PGSC0003DMT400042219	67.6619	-4.72345	0.742079	-6.36516	1.95091e-10	2.20368e-08	leaf	PGSC0003DMG400016385	PGSC0003DMC400028626	PGSC0003DMP400028626	Conserved gene of unknown function
778	PGSC0003DMT400042325	889.827	1.26086	0.293796	4.29161	1.7738e-05	0.000301417	leaf	PGSC0003DMG400016411	PGSC0003DMC400028710	PGSC0003DMP400028710	Isochorismatase
779	PGSC0003DMT400042357	422.318	-1.25804	0.280412	-4.48641	7.24328e-06	0.000143527	leaf	PGSC0003DMG400016424	PGSC0003DMC400028735	PGSC0003DMP400028735	Hcr9-OR2A
780	PGSC0003DMT400042439	641.302	1.10989	0.27923	3.97481	7.04361e-05	0.000906405	leaf	PGSC0003DMG400016458	PGSC0003DMC400028789	PGSC0003DMP400028789	Multi antimicrobial extrusion family protein
781	PGSC0003DMT400042527	34.4464	4.30985	0.948752	4.54265	5.55507e-06	0.000114138	leaf	PGSC0003DMG401016495	PGSC0003DMC400028845	PGSC0003DMP400028845	Stem 28 kDa glycoprotein
782	PGSC0003DMT400042532	85.0201	1.62822	0.407401	3.99659	6.42608e-05	0.000842707	leaf	PGSC0003DMG400016498	PGSC0003DMC400028850	PGSC0003DMP400028850	Avr9/Cf-9 rapidly elicited protein 146
783	PGSC0003DMT400042533	184.46	-9.26043	1.34957	-6.86175	6.80219e-12	1.23294e-09	leaf	PGSC0003DMG400016499	PGSC0003DMC400028851	PGSC0003DMP400028851	Conserved gene of unknown function
784	PGSC0003DMT400042546	3861.59	-2.33702	0.486699	-4.80178	1.57258e-06	4.11758e-05	leaf	PGSC0003DMG400016504	PGSC0003DMC400028862	PGSC0003DMP400028862	PSI-H
785	PGSC0003DMT400042609	105.96	2.06695	0.520501	3.97109	7.15451e-05	0.00091664	leaf	PGSC0003DMG400016524	PGSC0003DMC400028902	PGSC0003DMP400028902	Avr9/Cf-9 rapidly elicited protein 146
786	PGSC0003DMT400042642	183.546	2.84149	0.708859	4.00854	6.10959e-05	0.000810003	leaf	PGSC0003DMG400016535	PGSC0003DMC400028926	PGSC0003DMP400028926	Mitochondrial carnitine/acylcarnitine carrier protein
787	PGSC0003DMT400042643	81.326	-4.23139	0.928278	-4.55832	5.15632e-06	0.00010736	leaf	PGSC0003DMG400016536	PGSC0003DMC400028927	PGSC0003DMP400028927	Conserved gene of unknown function
788	PGSC0003DMT400042652	43.0453	-1.879	0.410326	-4.57927	4.66591e-06	9.89622e-05	leaf	PGSC0003DMG400016542	PGSC0003DMC400028934	PGSC0003DMP400028934	Kelch repeat-containing F-box family protein
789	PGSC0003DMT400042688	5.43557	-6.38636	1.41687	-4.50736	6.56382e-06	0.000131965	leaf	PGSC0003DMG400016559	PGSC0003DMC400028961	PGSC0003DMP400028961	Auxin-induced SAUR
790	PGSC0003DMT400042689	4.58743	-6.24846	1.51635	-4.12073	3.77667e-05	0.000552604	leaf	PGSC0003DMG400016560	PGSC0003DMC400028962	PGSC0003DMP400028962	Auxin-induced SAUR
791	PGSC0003DMT400042691	3.6614	-6.03671	1.51863	-3.9751	7.0351e-05	0.000905808	leaf	PGSC0003DMG400016562	PGSC0003DMC400028964	PGSC0003DMP400028964	Auxin-induced SAUR
792	PGSC0003DMT400042692	9.18889	-7.40704	1.34788	-5.49532	3.90006e-08	1.93202e-06	leaf	PGSC0003DMG400016563	PGSC0003DMC400028965	PGSC0003DMP400028965	Auxin-induced SAUR
793	PGSC0003DMT400042700	5.75541	-6.37639	1.58704	-4.01779	5.87453e-05	0.00078593	leaf	PGSC0003DMG400016569	PGSC0003DMC400028973	PGSC0003DMP400028973	Auxin-induced SAUR
794	PGSC0003DMT400042733	7.95201	-6.0133	1.48216	-4.05712	4.96806e-05	0.000689806	leaf	PGSC0003DMG400016586	PGSC0003DMC400028994	PGSC0003DMP400028994	Auxin-induced SAUR
795	PGSC0003DMT400042791	840.337	-2.60002	0.290198	-8.95948	3.26226e-19	7.62781e-16	leaf	PGSC0003DMG400016608	PGSC0003DMC400029024	PGSC0003DMP400029024	Transcription factor
796	PGSC0003DMT400042826	182.55	-1.37863	0.313747	-4.39409	1.11236e-05	0.000203525	leaf	PGSC0003DMG401016617	PGSC0003DMC400029045	PGSC0003DMP400029045	Cytochrome P450
797	PGSC0003DMT400042829	642.239	-1.61748	0.409397	-3.95088	7.78628e-05	0.000980392	leaf	PGSC0003DMG402016617	PGSC0003DMC400029048	PGSC0003DMP400029048	Cytochrome P450
798	PGSC0003DMT400042870	100.331	-4.27621	0.625584	-6.83555	8.16898e-12	1.45807e-09	leaf	PGSC0003DMG401016626	PGSC0003DMC400029081	PGSC0003DMP400029081	Dopamine beta-monooxygenase
799	PGSC0003DMT400042944	541.788	-5.16616	0.631992	-8.17441	2.97313e-16	2.24251e-13	leaf	PGSC0003DMG400016650	PGSC0003DMC400029123	PGSC0003DMP400029123	Expansin
800	PGSC0003DMT400043054	1304.55	-4.09821	0.914903	-4.4794	7.48546e-06	0.000147384	leaf	PGSC0003DMG400016695	PGSC0003DMC400029202	PGSC0003DMP400029202	Chlorophyll a-b binding protein 50, chloroplastic
801	PGSC0003DMT400043108	1212.97	-1.69126	0.401956	-4.20757	2.58132e-05	0.000407264	leaf	PGSC0003DMG400016723	PGSC0003DMC400029244	PGSC0003DMP400029244	Acyl:coa ligase acetate-coa synthetase
802	PGSC0003DMT400043125	998.093	-1.86276	0.357305	-5.21336	1.85451e-07	6.91496e-06	leaf	PGSC0003DMG400016733	PGSC0003DMC400029260	PGSC0003DMP400029260	Acyl:coa ligase acetate-coa synthetase
803	PGSC0003DMT400043146	2034.02	4.78945	0.729763	6.56302	5.2727e-11	7.08542e-09	leaf	PGSC0003DMG400016742	PGSC0003DMC400029272	PGSC0003DMP400029272	Protein phosphatase 2C AHG3 homolog
804	PGSC0003DMT400043149	23.4662	2.76561	0.623093	4.43851	9.05822e-06	0.000172055	leaf	PGSC0003DMG400016743	PGSC0003DMC400029274	PGSC0003DMP400029274	VAP27
805	PGSC0003DMT400043193	107.047	4.99003	1.003	4.97512	6.52082e-07	2.00091e-05	leaf	PGSC0003DMG400016765	PGSC0003DMC400029294	PGSC0003DMP400029294	Conserved gene of unknown function
806	PGSC0003DMT400043275	326.613	-2.43233	0.474361	-5.12759	2.9348e-07	1.00177e-05	leaf	PGSC0003DMG400016799	PGSC0003DMC400029351	PGSC0003DMP400029351	EPIDERMAL PATTERNING FACTOR 1
807	PGSC0003DMT400043311	3015.06	2.54527	0.469579	5.42031	5.94947e-08	2.73839e-06	leaf	PGSC0003DMG400016812	PGSC0003DMC400029373	PGSC0003DMP400029373	AP2/ERF-domain protein
808	PGSC0003DMT400043390	83.3274	-1.1029	0.267272	-4.12652	3.68295e-05	0.000540922	leaf	PGSC0003DMG400016843	PGSC0003DMC400029434	PGSC0003DMP400029434	Conserved gene of unknown function
809	PGSC0003DMT400043399	197.819	-1.62229	0.359822	-4.50859	6.52595e-06	0.00013143	leaf	PGSC0003DMG400016845	PGSC0003DMC400029443	PGSC0003DMP400029443	Uncharacterized histidine-rich protein DDB_G0274557
810	PGSC0003DMT400043424	662.02	-2.63005	0.625888	-4.20211	2.64435e-05	0.000415246	leaf	PGSC0003DMG400016858	PGSC0003DMC400029463	PGSC0003DMP400029463	Membrane protein
811	PGSC0003DMT400043441	173.977	1.0083	0.21436	4.70376	2.55418e-06	6.02642e-05	leaf	PGSC0003DMG400016863	PGSC0003DMC400029470	PGSC0003DMP400029470	F-box family protein
812	PGSC0003DMT400043474	168.125	-1.99905	0.478781	-4.17528	2.97615e-05	0.000456098	leaf	PGSC0003DMG400016880	PGSC0003DMC400029494	PGSC0003DMP400029494	Gene of unknown function
813	PGSC0003DMT400043527	184.954	-2.09419	0.36866	-5.68055	1.34264e-08	7.88784e-07	leaf	PGSC0003DMG400016899	PGSC0003DMC400029532	PGSC0003DMP400029532	Leucine-rich repeat family protein / extensin family protein
814	PGSC0003DMT400043599	37.8824	-4.54997	0.923642	-4.92612	8.38774e-07	2.50314e-05	leaf	PGSC0003DMG400016930	PGSC0003DMC400029583	PGSC0003DMP400029583	Conserved gene of unknown function
815	PGSC0003DMT400043659	527.722	1.82536	0.334979	5.44918	5.06018e-08	2.40972e-06	leaf	PGSC0003DMG400016954	PGSC0003DMC400029623	PGSC0003DMP400029623	Ripening regulated protein DDTFR8
816	PGSC0003DMT400043704	635.862	-2.31224	0.552506	-4.18501	2.85159e-05	0.000440509	leaf	PGSC0003DMG400016973	PGSC0003DMC400029655	PGSC0003DMP400029655	F-box and wd40 domain protein
817	PGSC0003DMT400043708	343.266	-1.61571	0.196156	-8.23686	1.76784e-16	1.37785e-13	leaf	PGSC0003DMG400016977	PGSC0003DMC400029658	PGSC0003DMP400029658	Diphosphoinositol polyphosphate phosphohydrolase
818	PGSC0003DMT400043856	172.212	2.34572	0.296647	7.90746	2.62701e-15	1.46249e-12	leaf	PGSC0003DMG400017023	PGSC0003DMC400029746	PGSC0003DMP400029746	Subtilisin-like serine protease
819	PGSC0003DMT400043956	64.2141	-1.27157	0.277857	-4.57633	4.73198e-06	9.98528e-05	leaf	PGSC0003DMG400017060	PGSC0003DMC400029816	PGSC0003DMP400029816	Disease resistance protein RGA1
820	PGSC0003DMT400043963	167.112	-1.47116	0.31468	-4.67511	2.93794e-06	6.78803e-05	leaf	PGSC0003DMG400017062	PGSC0003DMC400029818	PGSC0003DMP400029818	Disease resistance protein RGA1
821	PGSC0003DMT400044052	599.18	5.03453	0.731257	6.88476	5.78862e-12	1.0828e-09	leaf	PGSC0003DMG402017090	PGSC0003DMC400029876	PGSC0003DMP400029876	Patatin-04/09
822	PGSC0003DMT400044065	134.965	2.2083	0.423879	5.20975	1.89095e-07	7.007e-06	leaf	PGSC0003DMG400017097	PGSC0003DMC400029882	PGSC0003DMP400029882	Quinone-oxidoreductase homolog, chloroplastic
823	PGSC0003DMT400044066	187.179	7.90888	1.09104	7.24894	4.2005e-13	1.12892e-10	leaf	PGSC0003DMG400017098	PGSC0003DMC400029883	PGSC0003DMP400029883	Hsp20.1 protein
824	PGSC0003DMT400044079	154.018	2.04265	0.425163	4.8044	1.55217e-06	4.07477e-05	leaf	PGSC0003DMG400017103	PGSC0003DMC400029891	PGSC0003DMP400029891	Root phototropism protein
825	PGSC0003DMT400044239	333.522	1.80053	0.420805	4.27878	1.87923e-05	0.00031521	leaf	PGSC0003DMG400017184	PGSC0003DMC400030001	PGSC0003DMP400030001	E8 protein homolog
826	PGSC0003DMT400044313	123.319	-1.71772	0.421535	-4.07491	4.60319e-05	0.000648775	leaf	PGSC0003DMG404017205	PGSC0003DMC400030058	PGSC0003DMP400030058	Agglutinin isoform
827	PGSC0003DMT400044353	2239.83	-1.27619	0.217471	-5.86832	4.40236e-09	3.06357e-07	leaf	PGSC0003DMG400017221	PGSC0003DMC400030092	PGSC0003DMP400030092	S-adenosylmethionine-dependent methyltransferase
828	PGSC0003DMT400044368	173.058	2.03901	0.443485	4.59769	4.27206e-06	9.18945e-05	leaf	PGSC0003DMG400017225	PGSC0003DMC400030104	PGSC0003DMP400030104	Transmembrane protein
829	PGSC0003DMT400044506	212.38	-1.63298	0.349979	-4.66593	3.07223e-06	7.00145e-05	leaf	PGSC0003DMG400017278	PGSC0003DMC400030189	PGSC0003DMP400030189	Receptor-like kinase
830	PGSC0003DMT400044535	930.611	-2.35968	0.299962	-7.86658	3.64457e-15	1.85255e-12	leaf	PGSC0003DMG400017291	PGSC0003DMC400030204	PGSC0003DMP400030204	LRR receptor-like serine/threonine-protein kinase
831	PGSC0003DMT400044544	51.1886	1.56779	0.316635	4.95143	7.36706e-07	2.22842e-05	leaf	PGSC0003DMG400017293	PGSC0003DMC400030213	PGSC0003DMP400030213	Integrin-linked protein kinase
832	PGSC0003DMT400044589	475.196	-2.50791	0.354281	-7.07887	1.45333e-12	3.39817e-10	leaf	PGSC0003DMG400017306	PGSC0003DMC400030242	PGSC0003DMP400030242	Metal ion binding protein
833	PGSC0003DMT400044595	593.911	-2.31833	0.342387	-6.7711	1.27809e-11	2.1346e-09	leaf	PGSC0003DMG400017309	PGSC0003DMC400030246	PGSC0003DMP400030246	Xylem serine proteinase 1
834	PGSC0003DMT400044671	81.4317	-1.45484	0.353986	-4.10989	3.95852e-05	0.000572255	leaf	PGSC0003DMG400017329	PGSC0003DMC400030280	PGSC0003DMP400030280	Receptor-like kinase
835	PGSC0003DMT400044673	161.268	-1.66803	0.369201	-4.51794	6.24448e-06	0.000126466	leaf	PGSC0003DMG400017330	PGSC0003DMC400030282	PGSC0003DMP400030282	Serine-threonine protein kinase, plant-type
836	PGSC0003DMT400044692	55.9856	2.18179	0.344234	6.3381	2.32618e-10	2.55356e-08	leaf	PGSC0003DMG400017338	PGSC0003DMC400030296	PGSC0003DMP400030296	Citrate synthase
837	PGSC0003DMT400044708	21.1772	-4.15325	0.762537	-5.44662	5.13355e-08	2.43969e-06	leaf	PGSC0003DMG400017344	PGSC0003DMC400030309	PGSC0003DMP400030309	Conserved gene of unknown function
838	PGSC0003DMT400044731	109.365	-2.21014	0.470598	-4.69645	2.64718e-06	6.22074e-05	leaf	PGSC0003DMG400017354	PGSC0003DMC400030323	PGSC0003DMP400030323	Cytochrome P450
839	PGSC0003DMT400044735	175.111	-1.48634	0.374217	-3.97186	7.13138e-05	0.000914359	leaf	PGSC0003DMG400017358	PGSC0003DMC400030324	PGSC0003DMP400030324	Receptor-like kinase
840	PGSC0003DMT400044850	11.2813	4.13667	0.854172	4.8429	1.27955e-06	3.47889e-05	leaf	PGSC0003DMG400017406	PGSC0003DMC400030406	PGSC0003DMP400030406	Conserved gene of unknown function
841	PGSC0003DMT400044892	90.0587	4.4954	0.815351	5.51345	3.51864e-08	1.77312e-06	leaf	PGSC0003DMG400017415	PGSC0003DMC400030443	PGSC0003DMP400030443	Conserved gene of unknown function
842	PGSC0003DMT400044938	5707.35	-1.51128	0.369438	-4.09076	4.29962e-05	0.000612637	leaf	PGSC0003DMG400017432	PGSC0003DMC400030462	PGSC0003DMP400030462	Multidrug resistance-associated protein 2, 6 (Mrp2, 6), abc-transoprter
843	PGSC0003DMT400045026	322.174	2.91946	0.396765	7.35817	1.86449e-13	5.51842e-11	leaf	PGSC0003DMG400017458	PGSC0003DMC400030499	PGSC0003DMP400030499	Transcription regulator
844	PGSC0003DMT400045129	217.761	1.88264	0.353687	5.32288	1.02135e-07	4.22675e-06	leaf	PGSC0003DMG400017505	PGSC0003DMC400030569	PGSC0003DMP400030569	Nam 11
845	PGSC0003DMT400045174	1295.82	2.6417	0.503983	5.24164	1.59158e-07	6.13086e-06	leaf	PGSC0003DMG400017523	PGSC0003DMC400030604	PGSC0003DMP400030604	Conserved gene of unknown function
846	PGSC0003DMT400045176	871.344	-1.77171	0.396486	-4.46853	7.87599e-06	0.000153336	leaf	PGSC0003DMG400017524	PGSC0003DMC400030606	PGSC0003DMP400030606	P-glycoprotein
847	PGSC0003DMT400045205	92.4036	-2.81098	0.690826	-4.06901	4.72131e-05	0.000661833	leaf	PGSC0003DMG400017536	PGSC0003DMC400030627	PGSC0003DMP400030627	Glycine-rich cell wall structural protein 1.8
848	PGSC0003DMT400045208	13.2286	4.36899	0.75945	5.75284	8.77584e-09	5.45736e-07	leaf	PGSC0003DMG400017539	PGSC0003DMC400030630	PGSC0003DMP400030630	Senescence-associated protein 5
849	PGSC0003DMT400045216	701.741	-1.2474	0.279073	-4.4698	7.82915e-06	0.000152933	leaf	PGSC0003DMG400017542	PGSC0003DMC400030637	PGSC0003DMP400030637	Cinnamoyl-CoA reductase
850	PGSC0003DMT400045228	35.0399	2.06043	0.359776	5.727	1.02225e-08	6.16038e-07	leaf	PGSC0003DMG402017546	PGSC0003DMC400030645	PGSC0003DMP400030645	Trehalose-6-phosphate synthase
851	PGSC0003DMT400045267	255.93	-1.12612	0.209836	-5.36667	8.02056e-08	3.49882e-06	leaf	PGSC0003DMG400017560	PGSC0003DMC400030674	PGSC0003DMP400030674	Phosphatidylinositol-4-phosphate 5-kinase
852	PGSC0003DMT400045362	1081.8	2.04008	0.422677	4.82656	1.38911e-06	3.73764e-05	leaf	PGSC0003DMG400017603	PGSC0003DMC400030744	PGSC0003DMP400030744	Flavonoid glucoyltransferase UGT73E2
853	PGSC0003DMT400045450	988.865	3.05996	0.533847	5.73191	9.93072e-09	6.03589e-07	leaf	PGSC0003DMG400017632	PGSC0003DMC400030794	PGSC0003DMP400030794	Thioredoxin H
854	PGSC0003DMT400045466	2741.22	2.21016	0.420125	5.26073	1.43488e-07	5.64821e-06	leaf	PGSC0003DMG400017637	PGSC0003DMC400030807	PGSC0003DMP400030807	Nitrate transporter
855	PGSC0003DMT400045471	2358.25	2.14118	0.536025	3.99455	6.48169e-05	0.000847176	leaf	PGSC0003DMG400017640	PGSC0003DMC400030812	PGSC0003DMP400030812	Homeobox protein
856	PGSC0003DMT400045472	50.0239	-4.75088	1.05366	-4.50892	6.5158e-06	0.000131338	leaf	PGSC0003DMG400017641	PGSC0003DMC400030813	PGSC0003DMP400030813	Conserved gene of unknown function
857	PGSC0003DMT400045479	1308.87	1.45713	0.355818	4.09515	4.2189e-05	0.000602605	leaf	PGSC0003DMG400017643	PGSC0003DMC400030819	PGSC0003DMP400030819	Conserved gene of unknown function
858	PGSC0003DMT400045508	49.5734	2.41499	0.452725	5.33433	9.58957e-08	4.00399e-06	leaf	PGSC0003DMG400017655	PGSC0003DMC400030840	PGSC0003DMP400030840	Phototropic-responsive NPH3 family protein
859	PGSC0003DMT400045647	4782.6	1.82201	0.413288	4.40858	1.04049e-05	0.000193393	leaf	PGSC0003DMG400017707	PGSC0003DMC400030938	PGSC0003DMP400030938	4-hydroxyphenylpyruvate dioxygenase
860	PGSC0003DMT400045658	23163.6	-1.37913	0.347597	-3.96761	7.2597e-05	0.000926285	leaf	PGSC0003DMG400017713	PGSC0003DMC400030945	PGSC0003DMP400030945	LRR receptor-like serine/threonine-protein kinase
861	PGSC0003DMT400045715	96.3922	-1.17759	0.251114	-4.68948	2.73902e-06	6.39158e-05	leaf	PGSC0003DMG400017728	PGSC0003DMC400030972	PGSC0003DMP400030972	Conserved gene of unknown function
862	PGSC0003DMT400045722	537.039	7.38459	1.42365	5.18707	2.13627e-07	7.81328e-06	leaf	PGSC0003DMG400017730	PGSC0003DMC400030979	PGSC0003DMP400030979	FtsH protease
863	PGSC0003DMT400045724	592.619	-1.36248	0.30888	-4.41102	1.02885e-05	0.00019138	leaf	PGSC0003DMG400017732	PGSC0003DMC400030981	PGSC0003DMP400030981	Zinc/iron transporter
864	PGSC0003DMT400045741	249.062	-1.34481	0.316911	-4.24351	2.20048e-05	0.000359801	leaf	PGSC0003DMG400017738	PGSC0003DMC400030998	PGSC0003DMP400030998	BRASSINOSTEROID INSENSITIVE 1-associated receptor kinase 1
865	PGSC0003DMT400045769	114.222	-3.4026	0.591873	-5.74886	8.98475e-09	5.55771e-07	leaf	PGSC0003DMG400017749	PGSC0003DMC400031022	PGSC0003DMP400031022	Gene of unknown function
866	PGSC0003DMT400045877	326.557	1.4992	0.313936	4.77549	1.79271e-06	4.5267e-05	leaf	PGSC0003DMG400017797	PGSC0003DMC400031092	PGSC0003DMP400031092	Hydrolase, hydrolyzing O-glycosyl compounds
867	PGSC0003DMT400045906	929.497	5.58962	0.861654	6.48709	8.75107e-11	1.12435e-08	leaf	PGSC0003DMG401017804	PGSC0003DMC400031101	PGSC0003DMP400031101	RNA binding protein
868	PGSC0003DMT400045915	342.184	1.09366	0.243658	4.48849	7.17293e-06	0.000142254	leaf	PGSC0003DMG400017808	PGSC0003DMC400031108	PGSC0003DMP400031108	Gene of unknown function
869	PGSC0003DMT400045970	1066.45	1.05351	0.239995	4.38971	1.13502e-05	0.000205879	leaf	PGSC0003DMG400017836	PGSC0003DMC400031150	PGSC0003DMP400031150	Protein kinase
870	PGSC0003DMT400046104	753.588	1.90582	0.426987	4.46341	8.06665e-06	0.000156397	leaf	PGSC0003DMG400017895	PGSC0003DMC400031225	PGSC0003DMP400031225	Wound-induced protein 1
871	PGSC0003DMT400046218	255.627	-2.2235	0.523354	-4.24856	2.15146e-05	0.000352344	leaf	PGSC0003DMG400017943	PGSC0003DMC400031290	PGSC0003DMP400031290	Nodulation receptor kinase
872	PGSC0003DMT400046446	1784.43	-1.13516	0.271485	-4.18129	2.89857e-05	0.000446177	leaf	PGSC0003DMG400018024	PGSC0003DMC400031430	PGSC0003DMP400031430	Serine-threonine protein kinase, plant-type
873	PGSC0003DMT400046451	134.07	-1.2191	0.285159	-4.27517	1.90994e-05	0.000318988	leaf	PGSC0003DMG400018028	PGSC0003DMC400031433	PGSC0003DMP400031433	Gene of unknown function
874	PGSC0003DMT400046487	92.3036	-1.36899	0.310012	-4.41592	1.00584e-05	0.000188148	leaf	PGSC0003DMG401018044	PGSC0003DMC400031457	PGSC0003DMP400031457	Conserved gene of unknown function
875	PGSC0003DMT400046490	90.7021	-1.21823	0.214105	-5.68985	1.27151e-08	7.54583e-07	leaf	PGSC0003DMG402018044	PGSC0003DMC400031458	PGSC0003DMP400031458	Plant synaptotagmin
876	PGSC0003DMT400046624	981.61	3.26452	0.539799	6.04766	1.46965e-09	1.21856e-07	leaf	PGSC0003DMG400018104	PGSC0003DMC400031543	PGSC0003DMP400031543	Cell division cycle protein 48
877	PGSC0003DMT400046652	321.466	1.83391	0.312024	5.87746	4.16616e-09	2.94299e-07	leaf	PGSC0003DMG400018115	PGSC0003DMC400031564	PGSC0003DMP400031564	ATP binding protein
878	PGSC0003DMT400046787	1018.93	1.17716	0.257021	4.58001	4.64956e-06	9.87429e-05	leaf	PGSC0003DMG400018167	PGSC0003DMC400031662	PGSC0003DMP400031662	UBX domain-containing protein 8-B
879	PGSC0003DMT400046794	296.1	2.21244	0.506554	4.36763	1.25603e-05	0.000224399	leaf	PGSC0003DMG400018169	PGSC0003DMC400031669	PGSC0003DMP400031669	Cyclin D2.1 protein
880	PGSC0003DMT400046807	456.621	-1.42852	0.350535	-4.07525	4.59653e-05	0.000648228	leaf	PGSC0003DMG400018171	PGSC0003DMC400031672	PGSC0003DMP400031672	Receptor protein kinase
881	PGSC0003DMT400046848	846.719	-1.63389	0.306215	-5.33575	9.51516e-08	3.98003e-06	leaf	PGSC0003DMG400018194	PGSC0003DMC400031707	PGSC0003DMP400031707	Conserved gene of unknown function
882	PGSC0003DMT400046917	369.159	-1.52775	0.265808	-5.74755	9.05471e-09	5.58621e-07	leaf	PGSC0003DMG400018220	PGSC0003DMC400031739	PGSC0003DMP400031739	Conserved gene of unknown function
883	PGSC0003DMT400046930	3465.76	-1.51726	0.27486	-5.52012	3.3876e-08	1.71448e-06	leaf	PGSC0003DMG400018224	PGSC0003DMC400031750	PGSC0003DMP400031750	Endo-1,4-beta-glucanase
884	PGSC0003DMT400046963	164.52	-3.45899	0.844702	-4.09492	4.2232e-05	0.00060285	leaf	PGSC0003DMG400018241	PGSC0003DMC400031777	PGSC0003DMP400031777	Low temperature and salt responsive protein
885	PGSC0003DMT400046983	611.317	-1.2736	0.207395	-6.14095	8.20287e-10	7.4235e-08	leaf	PGSC0003DMG400018248	PGSC0003DMC400031789	PGSC0003DMP400031789	Receptor kinase 3
886	PGSC0003DMT400047021	613.689	-2.12035	0.285658	-7.42267	1.14784e-13	3.72762e-11	leaf	PGSC0003DMG400018262	PGSC0003DMC400031815	PGSC0003DMP400031815	NAC domain-containing protein
887	PGSC0003DMT400047023	2116.12	-1.80547	0.297017	-6.07866	1.21193e-09	1.038e-07	leaf	PGSC0003DMG400018263	PGSC0003DMC400031817	PGSC0003DMP400031817	Serine/threonine-protein kinase PBS1
888	PGSC0003DMT400047030	47.1531	-1.73866	0.424395	-4.09679	4.18915e-05	0.000599088	leaf	PGSC0003DMG400018265	PGSC0003DMC400031819	PGSC0003DMP400031819	Serine/threonine-protein kinase PBS1
889	PGSC0003DMT400047076	28.9243	-1.79361	0.413807	-4.33441	1.4615e-05	0.000256552	leaf	PGSC0003DMG400018279	PGSC0003DMC400031848	PGSC0003DMP400031848	MYB domain class transcription factor
890	PGSC0003DMT400047146	17739	1.15582	0.241452	4.78695	1.69337e-06	4.34148e-05	leaf	PGSC0003DMG400018292	PGSC0003DMC400031888	PGSC0003DMP400031888	S-adenosylmethionine synthase 1
891	PGSC0003DMT400047310	113.042	-2.00962	0.385178	-5.21737	1.81479e-07	6.78936e-06	leaf	PGSC0003DMG400018374	PGSC0003DMC400032020	PGSC0003DMP400032020	Structural molecule
892	PGSC0003DMT400047528	32.133	1.67898	0.34125	4.9201	8.65013e-07	2.56346e-05	leaf	PGSC0003DMG400018471	PGSC0003DMC400032181	PGSC0003DMP400032181	Conserved gene of unknown function
893	PGSC0003DMT400047562	11.7351	2.74912	0.665998	4.12783	3.66207e-05	0.000538193	leaf	PGSC0003DMG400018484	PGSC0003DMC400032207	PGSC0003DMP400032207	Alternative oxidase
894	PGSC0003DMT400047618	78.4642	-2.12668	0.493394	-4.31031	1.63026e-05	0.000281111	leaf	PGSC0003DMG400018506	PGSC0003DMC400032246	PGSC0003DMP400032246	Jumonji domain protein
895	PGSC0003DMT400047622	805.423	3.69707	0.638264	5.79239	6.93937e-09	4.50712e-07	leaf	PGSC0003DMG400018509	PGSC0003DMC400032249	PGSC0003DMP400032249	HD-ZIP
896	PGSC0003DMT400047640	2180.62	-1.51403	0.223114	-6.78589	1.15376e-11	1.95486e-09	leaf	PGSC0003DMG400018515	PGSC0003DMC400032263	PGSC0003DMP400032263	Conserved gene of unknown function
897	PGSC0003DMT400047642	2663.21	-1.23549	0.210265	-5.87584	4.20713e-09	2.96298e-07	leaf	PGSC0003DMG400018516	PGSC0003DMC400032265	PGSC0003DMP400032265	Ubiquitin-protein ligase
898	PGSC0003DMT400047799	255.421	-6.8186	0.852478	-7.99856	1.25878e-15	7.95479e-13	leaf	PGSC0003DMG400018579	PGSC0003DMC400032369	PGSC0003DMP400032369	Histidine phosphotransfer protein
899	PGSC0003DMT400047866	765.115	-1.41376	0.309931	-4.56154	5.0781e-06	0.00010592	leaf	PGSC0003DMG401018603	PGSC0003DMC400032413	PGSC0003DMP400032413	Signal transducer
900	PGSC0003DMT400047950	14.9045	1.95232	0.458529	4.25778	2.06467e-05	0.000340933	leaf	PGSC0003DMG400018636	PGSC0003DMC400032467	PGSC0003DMP400032467	Glycerol-3-phosphate acyltransferase
901	PGSC0003DMT400047969	2249.48	-1.38732	0.330442	-4.19837	2.68841e-05	0.000420753	leaf	PGSC0003DMG400018641	PGSC0003DMC400032477	PGSC0003DMP400032477	S-adenosyl-methionine-sterol-C-methyltransferase
902	PGSC0003DMT400048000	235.572	-2.93618	0.547848	-5.35948	8.34604e-08	3.58903e-06	leaf	PGSC0003DMG400018650	PGSC0003DMC400032499	PGSC0003DMP400032499	Multicopper oxidase
903	PGSC0003DMT400048042	83.6372	1.43657	0.340524	4.21872	2.45692e-05	0.000392134	leaf	PGSC0003DMG400018669	PGSC0003DMC400032537	PGSC0003DMP400032537	Omega-6 fatty acid desaturase, chloroplastic
904	PGSC0003DMT400048449	12.6068	3.76628	0.609327	6.18106	6.36743e-10	5.9316e-08	leaf	PGSC0003DMG400018818	PGSC0003DMC400032813	PGSC0003DMP400032813	ATP-binding cassette transporter
905	PGSC0003DMT400048535	566.147	-3.31319	0.672783	-4.9246	8.45326e-07	2.51149e-05	leaf	PGSC0003DMG400018853	PGSC0003DMC400032866	PGSC0003DMP400032866	Sugar transporter
906	PGSC0003DMT400048703	64.954	-4.08803	0.925267	-4.41821	9.95214e-06	0.000186609	leaf	PGSC0003DMG400018924	PGSC0003DMC400032961	PGSC0003DMP400032961	Polyphenol oxidase
907	PGSC0003DMT400048713	134.019	-4.06514	0.750078	-5.41962	5.97275e-08	2.74044e-06	leaf	PGSC0003DMG400018930	PGSC0003DMC400032965	PGSC0003DMP400032965	Proteinase inhibitor I4, serpin
908	PGSC0003DMT400048721	182.472	5.57367	0.792184	7.03583	1.98077e-12	4.41089e-10	leaf	PGSC0003DMG400018934	PGSC0003DMC400032972	PGSC0003DMP400032972	Anthranilate N-hydroxycinnamoyl/benzoyltransferase
909	PGSC0003DMT400048730	1378.1	-1.55583	0.252084	-6.17187	6.74871e-10	6.26184e-08	leaf	PGSC0003DMG400018939	PGSC0003DMC400032978	PGSC0003DMP400032978	Protein kinase
910	PGSC0003DMT400048795	31.5742	4.12045	0.888851	4.6357	3.55731e-06	7.86172e-05	leaf	PGSC0003DMG401018962	PGSC0003DMC400033007	PGSC0003DMP400033007	Beta-amyrin synthase
911	PGSC0003DMT400049042	207.652	1.54638	0.306155	5.05096	4.39588e-07	1.42558e-05	leaf	PGSC0003DMG401019060	PGSC0003DMC400033134	PGSC0003DMP400033134	Sucrose-phosphate synthase isoform C
912	PGSC0003DMT400049047	494.023	1.62256	0.313691	5.17247	2.31014e-07	8.31011e-06	leaf	PGSC0003DMG402019060	PGSC0003DMC400033138	PGSC0003DMP400033138	Sucrose-phosphate synthase isoform C
913	PGSC0003DMT400049062	1896.62	-1.95456	0.358122	-5.45781	4.82033e-08	2.31435e-06	leaf	PGSC0003DMG400019068	PGSC0003DMC400033147	PGSC0003DMP400033147	Sn-1 protein
914	PGSC0003DMT400049066	167.87	-1.75321	0.351247	-4.99139	5.99455e-07	1.8609e-05	leaf	PGSC0003DMG400019071	PGSC0003DMC400033151	PGSC0003DMP400033151	M18S-3Ap
915	PGSC0003DMT400049067	343.041	-1.51454	0.293831	-5.15446	2.54367e-07	8.94378e-06	leaf	PGSC0003DMG400019072	PGSC0003DMC400033152	PGSC0003DMP400033152	M18S-3Ap
916	PGSC0003DMT400049076	7939.28	1.06534	0.163496	6.516	7.22091e-11	9.43236e-09	leaf	PGSC0003DMG400019077	PGSC0003DMC400033157	PGSC0003DMP400033157	Primary amine oxidase
917	PGSC0003DMT400049216	38.0241	-5.27632	0.916033	-5.75996	8.41315e-09	5.28694e-07	leaf	PGSC0003DMG400019133	PGSC0003DMC400033239	PGSC0003DMP400033239	NtEIG-E80 protein
918	PGSC0003DMT400049230	113.423	-2.8198	0.590844	-4.7725	1.81953e-06	4.5845e-05	leaf	PGSC0003DMG400019139	PGSC0003DMC400033250	PGSC0003DMP400033250	Rop guanine nucleotide exchange factor
919	PGSC0003DMT400049246	20.0011	-2.19998	0.551409	-3.98974	6.61459e-05	0.00086259	leaf	PGSC0003DMG400019146	PGSC0003DMC400033260	PGSC0003DMP400033260	Xylem serine proteinase 1
920	PGSC0003DMT400049253	44.1866	-1.53538	0.308005	-4.98494	6.19817e-07	1.91701e-05	leaf	PGSC0003DMG401019148	PGSC0003DMC400033262	PGSC0003DMP400033262	Leucine-rich repeat-containing protein 2, lrrc2
921	PGSC0003DMT400049256	106030	-2.08908	0.49324	-4.23543	2.28113e-05	0.000370141	leaf	PGSC0003DMG400019149	PGSC0003DMC400033265	PGSC0003DMP400033265	Ribulose bisphosphate carboxylase/oxygenase activase, chloroplastic
922	PGSC0003DMT400049257	879.232	-2.18654	0.549434	-3.97963	6.90235e-05	0.000892154	leaf	PGSC0003DMG400019150	PGSC0003DMC400033266	PGSC0003DMP400033266	Conserved gene of unknown function
923	PGSC0003DMT400049315	774.549	-1.6793	0.311293	-5.3946	6.86747e-08	3.09991e-06	leaf	PGSC0003DMG400019167	PGSC0003DMC400033298	PGSC0003DMP400033298	ATP binding protein
924	PGSC0003DMT400049345	38.9351	-1.68983	0.397311	-4.25318	2.1076e-05	0.00034631	leaf	PGSC0003DMG400019172	PGSC0003DMC400033305	PGSC0003DMP400033305	ATP binding protein
925	PGSC0003DMT400049394	1705.42	-1.57657	0.358891	-4.39289	1.11855e-05	0.000204167	leaf	PGSC0003DMG400019188	PGSC0003DMC400033338	PGSC0003DMP400033338	Chloroplast fructose-1,6-bisphosphatase I
926	PGSC0003DMT400049453	77.3074	2.33082	0.374236	6.22822	4.71778e-10	4.65448e-08	leaf	PGSC0003DMG400019214	PGSC0003DMC400033384	PGSC0003DMP400033384	Bipolar kinesin KRP-130
927	PGSC0003DMT400049460	25.4638	2.87803	0.498141	5.77753	7.5805e-09	4.88284e-07	leaf	PGSC0003DMG400019217	PGSC0003DMC400033389	PGSC0003DMP400033389	AN2
928	PGSC0003DMT400049488	10.5535	3.09774	0.709124	4.36841	1.25154e-05	0.000223898	leaf	PGSC0003DMG400019229	PGSC0003DMC400033407	PGSC0003DMP400033407	Actin binding protein
929	PGSC0003DMT400049491	135.895	-1.79161	0.410424	-4.36528	1.26962e-05	0.000226267	leaf	PGSC0003DMG400019231	PGSC0003DMC400033409	PGSC0003DMP400033409	Gene of unknown function
930	PGSC0003DMT400049494	84.3565	2.46845	0.332696	7.41953	1.17536e-13	3.7647e-11	leaf	PGSC0003DMG400019233	PGSC0003DMC400033412	PGSC0003DMP400033412	Organic cation transporter
931	PGSC0003DMT400049542	32.3884	-6.06182	0.94312	-6.42741	1.29797e-10	1.58068e-08	leaf	PGSC0003DMG400019243	PGSC0003DMC400033437	PGSC0003DMP400033437	Conserved gene of unknown function
932	PGSC0003DMT400049550	8085.45	-2.78538	0.612272	-4.54925	5.3838e-06	0.000111249	leaf	PGSC0003DMG400019248	PGSC0003DMC400033445	PGSC0003DMP400033445	Chlorophyll a-b binding protein 13, chloroplastic
933	PGSC0003DMT400049564	29.2408	-3.35623	0.793367	-4.23036	2.33321e-05	0.000376502	leaf	PGSC0003DMG401019255	PGSC0003DMC400033458	PGSC0003DMP400033458	Pectinesterase 3
934	PGSC0003DMT400049566	2100.91	-4.03126	0.893852	-4.50999	6.48305e-06	0.000130791	leaf	PGSC0003DMG402019255	PGSC0003DMC400033459	PGSC0003DMP400033459	Pectinesterase
935	PGSC0003DMT400049664	305.623	2.74961	0.619952	4.4352	9.1985e-06	0.000174012	leaf	PGSC0003DMG400019293	PGSC0003DMC400033522	PGSC0003DMP400033522	NAC domain-containing protein
936	PGSC0003DMT400049710	1153	2.83675	0.549543	5.16202	2.44298e-07	8.69431e-06	leaf	PGSC0003DMG400019315	PGSC0003DMC400033556	PGSC0003DMP400033556	Sulfate/bicarbonate/oxalate exchanger and transporter sat-1
937	PGSC0003DMT400049728	18.3963	2.99775	0.698073	4.29432	1.75233e-05	0.000298839	leaf	PGSC0003DMG400019320	PGSC0003DMC400033566	PGSC0003DMP400033566	Cytochrome P450 hydroxylase
938	PGSC0003DMT400049773	359.379	2.15711	0.451899	4.77342	1.8112e-06	4.56844e-05	leaf	PGSC0003DMG400019337	PGSC0003DMC400033593	PGSC0003DMP400033593	Conserved gene of unknown function
939	PGSC0003DMT400049788	43.7778	-2.93542	0.628683	-4.66916	3.02438e-06	6.90842e-05	leaf	PGSC0003DMG400019342	PGSC0003DMC400033601	PGSC0003DMP400033601	Nucleic acid binding protein
940	PGSC0003DMT400049870	14.6735	2.34797	0.577779	4.06377	4.82854e-05	0.00067283	leaf	PGSC0003DMG400019376	PGSC0003DMC400033661	PGSC0003DMP400033661	Gene of unknown function
941	PGSC0003DMT400049927	1182.8	-1.12584	0.210785	-5.34117	9.23502e-08	3.89069e-06	leaf	PGSC0003DMG400019404	PGSC0003DMC400033708	PGSC0003DMP400033708	Delta-8 sphingolipid desaturase
942	PGSC0003DMT400050201	21.5443	-6.377	1.41622	-4.50284	6.70515e-06	0.000134	leaf	PGSC0003DMG400019493	PGSC0003DMC400033883	PGSC0003DMP400033883	Serine/threonine protein kinase
943	PGSC0003DMT400050262	364.436	2.93339	0.712317	4.1181	3.82009e-05	0.000557562	leaf	PGSC0003DMG400019523	PGSC0003DMC400033929	PGSC0003DMP400033929	NAC domain-containing protein 21/22
944	PGSC0003DMT400050271	658.569	-1.21865	0.265949	-4.58225	4.60003e-06	9.80203e-05	leaf	PGSC0003DMG400019527	PGSC0003DMC400033934	PGSC0003DMP400033934	Calcium ion binding protein
945	PGSC0003DMT400050285	61.9135	-3.34271	0.83092	-4.02291	5.7484e-05	0.000773354	leaf	PGSC0003DMG401019533	PGSC0003DMC400033943	PGSC0003DMP400033943	Gip1
946	PGSC0003DMT400050448	182.918	3.28835	0.643029	5.11385	3.15663e-07	1.06969e-05	leaf	PGSC0003DMG400019604	PGSC0003DMC400034056	PGSC0003DMP400034056	Protein phosphatase 2c
947	PGSC0003DMT400050471	86.8286	-2.22011	0.508155	-4.36896	1.24839e-05	0.000223505	leaf	PGSC0003DMG400019610	PGSC0003DMC400034070	PGSC0003DMP400034070	SF16
948	PGSC0003DMT400050474	2185.32	-3.56429	0.30026	-11.8707	1.68116e-32	3.9309e-28	leaf	PGSC0003DMG400019611	PGSC0003DMC400034073	PGSC0003DMP400034073	Pectin methylesterase 1
949	PGSC0003DMT400050486	48.8445	-2.38312	0.417307	-5.7107	1.12512e-08	6.72826e-07	leaf	PGSC0003DMG400019617	PGSC0003DMC400034082	PGSC0003DMP400034082	Conserved gene of unknown function
950	PGSC0003DMT400050673	284.078	-2.08959	0.34897	-5.98788	2.12599e-09	1.62983e-07	leaf	PGSC0003DMG401019681	PGSC0003DMC400034203	PGSC0003DMP400034203	Serine-threonine protein kinase, plant-type
951	PGSC0003DMT400050754	550.397	-1.57142	0.212282	-7.40251	1.3363e-13	4.22236e-11	leaf	PGSC0003DMG400019713	PGSC0003DMC400034254	PGSC0003DMP400034254	Conserved gene of unknown function
952	PGSC0003DMT400050775	108.547	-1.31758	0.241942	-5.44587	5.15531e-08	2.44497e-06	leaf	PGSC0003DMG400019720	PGSC0003DMC400034273	PGSC0003DMP400034273	Conserved gene of unknown function
953	PGSC0003DMT400050781	101.802	-1.78202	0.352805	-5.05101	4.39486e-07	1.42558e-05	leaf	PGSC0003DMG400019723	PGSC0003DMC400034278	PGSC0003DMP400034278	Gene of unknown function
954	PGSC0003DMT400050787	502.506	-1.27689	0.226924	-5.62697	1.83408e-08	1.01622e-06	leaf	PGSC0003DMG400019726	PGSC0003DMC400034283	PGSC0003DMP400034283	Conserved gene of unknown function
955	PGSC0003DMT400050810	32.9655	1.58008	0.350649	4.50615	6.60133e-06	0.000132485	leaf	PGSC0003DMG400019734	PGSC0003DMC400034299	PGSC0003DMP400034299	Phosphofructokinase
956	PGSC0003DMT400051137	78.3317	1.11306	0.259192	4.29436	1.752e-05	0.000298839	leaf	PGSC0003DMG400019861	PGSC0003DMC400034485	PGSC0003DMP400034485	BHLH transcription factor Upa20
957	PGSC0003DMT400051265	2417.98	-1.71205	0.32027	-5.34566	9.0089e-08	3.81605e-06	leaf	PGSC0003DMG400019910	PGSC0003DMC400034568	PGSC0003DMP400034568	Histone H1
958	PGSC0003DMT400051332	180.841	1.15914	0.274866	4.21712	2.47447e-05	0.000394397	leaf	PGSC0003DMG400019935	PGSC0003DMC400034601	PGSC0003DMP400034601	Avr9 elicitor response protein
959	PGSC0003DMT400051575	69.2467	-3.50784	0.75925	-4.62013	3.83491e-06	8.38801e-05	leaf	PGSC0003DMG400020032	PGSC0003DMC400034737	PGSC0003DMP400034737	Conserved gene of unknown function
960	PGSC0003DMT400051592	31.8419	4.07702	0.986172	4.13418	3.56219e-05	0.000527403	leaf	PGSC0003DMG400020037	PGSC0003DMC400034745	PGSC0003DMP400034745	MtN19
961	PGSC0003DMT400051608	597.735	1.14278	0.235072	4.86138	1.16568e-06	3.23706e-05	leaf	PGSC0003DMG401020044	PGSC0003DMC400034751	PGSC0003DMP400034751	ER auxin binding protein 1
962	PGSC0003DMT400051681	16.8379	5.65594	1.19397	4.73709	2.16808e-06	5.30273e-05	leaf	PGSC0003DMG400020070	PGSC0003DMC400034797	PGSC0003DMP400034797	1-aminocyclopropane-1-carboxylate oxidase
963	PGSC0003DMT400051729	818.261	-1.65952	0.317583	-5.22548	1.73705e-07	6.54038e-06	leaf	PGSC0003DMG400020083	PGSC0003DMC400034825	PGSC0003DMP400034825	Conserved gene of unknown function
964	PGSC0003DMT400051730	181.484	-5.9447	0.827469	-7.1842	6.76031e-13	1.73703e-10	leaf	PGSC0003DMG400020084	PGSC0003DMC400034826	PGSC0003DMP400034826	Zinc finger protein
965	PGSC0003DMT400051746	8.30069	5.07007	1.26248	4.01596	5.9205e-05	0.000790595	leaf	PGSC0003DMG400020088	PGSC0003DMC400034841	PGSC0003DMP400034841	VP1-ABI3
966	PGSC0003DMT400051789	2438.24	-1.33027	0.279706	-4.75597	1.97494e-06	4.91255e-05	leaf	PGSC0003DMG400020099	PGSC0003DMC400034867	PGSC0003DMP400034867	RPM1 interacting protein 4 transcript 2
967	PGSC0003DMT400051829	412.276	-2.58844	0.469371	-5.51469	3.49402e-08	1.76452e-06	leaf	PGSC0003DMG401020115	PGSC0003DMC400034900	PGSC0003DMP400034900	Fimbrin
968	PGSC0003DMT400051852	1344.3	2.7449	0.585029	4.69191	2.70669e-06	6.32879e-05	leaf	PGSC0003DMG400020122	PGSC0003DMC400034918	PGSC0003DMP400034918	Circadian clock coupling factor ZGT
969	PGSC0003DMT400051857	17.2857	2.0281	0.483295	4.1964	2.71186e-05	0.000423573	leaf	PGSC0003DMG402020126	PGSC0003DMC400034923	PGSC0003DMP400034923	Armadillo/beta-catenin repeat family protein / BTB/POZ domain-containing protein
970	PGSC0003DMT400051896	363.576	-2.39789	0.464925	-5.15759	2.50153e-07	8.84883e-06	leaf	PGSC0003DMG400020139	PGSC0003DMC400034949	PGSC0003DMP400034949	Auxin-induced protein 22B
971	PGSC0003DMT400051932	2219.71	-1.69795	0.391575	-4.33619	1.44972e-05	0.000254867	leaf	PGSC0003DMG400020154	PGSC0003DMC400034978	PGSC0003DMP400034978	Photosystem I reaction center subunit IV A isoform 2
972	PGSC0003DMT400051972	893.959	1.02218	0.258874	3.94857	7.8621e-05	0.00098675	leaf	PGSC0003DMG400020172	PGSC0003DMC400035009	PGSC0003DMP400035009	ATP binding protein
973	PGSC0003DMT400052105	444.899	4.74197	0.777563	6.0985	1.07067e-09	9.3412e-08	leaf	PGSC0003DMG400020225	PGSC0003DMC400035116	PGSC0003DMP400035116	Conserved gene of unknown function
974	PGSC0003DMT400052335	619.583	-4.45996	0.848635	-5.25545	1.47661e-07	5.76394e-06	leaf	PGSC0003DMG400020315	PGSC0003DMC400035276	PGSC0003DMP400035276	Glycerol-3-phosphate acyltransferase 6
975	PGSC0003DMT400052363	256.787	-2.24008	0.383218	-5.84546	5.05161e-09	3.45371e-07	leaf	PGSC0003DMG400020326	PGSC0003DMC400035299	PGSC0003DMP400035299	Kinase
976	PGSC0003DMT400052364	40.1836	-1.64651	0.388191	-4.24151	2.22026e-05	0.000362147	leaf	PGSC0003DMG400020327	PGSC0003DMC400035300	PGSC0003DMP400035300	Kinase
977	PGSC0003DMT400052365	535.974	-1.63051	0.339384	-4.80433	1.55274e-06	4.07477e-05	leaf	PGSC0003DMG400020328	PGSC0003DMC400035301	PGSC0003DMP400035301	Kinase
978	PGSC0003DMT400052467	154.868	-2.46424	0.42378	-5.81491	6.0668e-09	4.04064e-07	leaf	PGSC0003DMG400020364	PGSC0003DMC400035372	PGSC0003DMP400035372	Receptor protein kinase
979	PGSC0003DMT400052480	986.947	-2.71887	0.47116	-5.77059	7.89934e-09	5.04651e-07	leaf	PGSC0003DMG402020367	PGSC0003DMC400035382	PGSC0003DMP400035382	Conserved gene of unknown function
980	PGSC0003DMT400052486	668.902	-1.19017	0.254432	-4.67776	2.90022e-06	6.72749e-05	leaf	PGSC0003DMG400020370	PGSC0003DMC400035386	PGSC0003DMP400035386	Integrin-linked protein kinase
981	PGSC0003DMT400052598	54.0084	-2.68499	0.344978	-7.78307	7.07861e-15	3.31024e-12	leaf	PGSC0003DMG400020417	PGSC0003DMC400035459	PGSC0003DMP400035459	Triacylglycerol lipase
982	PGSC0003DMT400052636	679.846	-2.32166	0.421476	-5.50839	3.62133e-08	1.81315e-06	leaf	PGSC0003DMG400020431	PGSC0003DMC400035490	PGSC0003DMP400035490	Conserved gene of unknown function
983	PGSC0003DMT400052815	2401.23	-2.07137	0.444957	-4.65521	3.23657e-06	7.28368e-05	leaf	PGSC0003DMG400020498	PGSC0003DMC400035611	PGSC0003DMP400035611	Inositol-1,4,5-triphosphate-5-phosphatase
984	PGSC0003DMT400052829	4865.9	-2.6347	0.513079	-5.13508	2.82028e-07	9.6976e-06	leaf	PGSC0003DMG400020505	PGSC0003DMC400035620	PGSC0003DMP400035620	Photosystem I reaction center subunit X psaK
985	PGSC0003DMT400052841	189.179	-1.35365	0.275763	-4.90876	9.16549e-07	2.68556e-05	leaf	PGSC0003DMG400020510	PGSC0003DMC400035627	PGSC0003DMP400035627	Ubiquitin-protein ligase
986	PGSC0003DMT400052984	2516.85	1.10524	0.214189	5.16012	2.46794e-07	8.75652e-06	leaf	PGSC0003DMG400020559	PGSC0003DMC400035726	PGSC0003DMP400035726	Gamma interferon inducible lysosomal thiol reductase family protein
987	PGSC0003DMT400053021	7.01696	2.91709	0.732181	3.98412	6.77315e-05	0.000877881	leaf	PGSC0003DMG400020578	PGSC0003DMC400035750	PGSC0003DMP400035750	Apyrase
988	PGSC0003DMT400053071	1511.04	-2.30294	0.342621	-6.72154	1.79817e-11	2.85212e-09	leaf	PGSC0003DMG400020589	PGSC0003DMC400035783	PGSC0003DMP400035783	NAD dependent epimerase
989	PGSC0003DMT400053117	2435.32	3.88583	0.709712	5.47521	4.36984e-08	2.12866e-06	leaf	PGSC0003DMG400020605	PGSC0003DMC400035812	PGSC0003DMP400035812	MLO1
990	PGSC0003DMT400053122	4539.96	-1.21953	0.251727	-4.84466	1.26827e-06	3.45222e-05	leaf	PGSC0003DMG400020608	PGSC0003DMC400035817	PGSC0003DMP400035817	DNA-binding protein 3
991	PGSC0003DMT400053284	154.298	-2.6276	0.43711	-6.0113	1.84043e-09	1.47373e-07	leaf	PGSC0003DMG400020679	PGSC0003DMC400035945	PGSC0003DMP400035945	Axonemal dynein light chain
992	PGSC0003DMT400053338	304.069	-2.47357	0.349036	-7.08687	1.37179e-12	3.27297e-10	leaf	PGSC0003DMG400020697	PGSC0003DMC400035977	PGSC0003DMP400035977	Conserved gene of unknown function
993	PGSC0003DMT400053397	281.766	-1.57942	0.331535	-4.76395	1.89839e-06	4.75248e-05	leaf	PGSC0003DMG400020716	PGSC0003DMC400036024	PGSC0003DMP400036024	Transcription factor
994	PGSC0003DMT400053402	2120.12	7.23075	1.38304	5.22817	1.71193e-07	6.48757e-06	leaf	PGSC0003DMG400020718	PGSC0003DMC400036029	PGSC0003DMP400036029	Heat-shock protein
995	PGSC0003DMT400053703	36.0349	-2.68073	0.500957	-5.35122	8.73611e-08	3.71396e-06	leaf	PGSC0003DMG400020834	PGSC0003DMC400036215	PGSC0003DMP400036215	Serine-threonine protein kinase, plant-type
996	PGSC0003DMT400053728	639.646	-2.41011	0.248461	-9.70014	3.01081e-22	1.40798e-18	leaf	PGSC0003DMG400020843	PGSC0003DMC400036229	PGSC0003DMP400036229	Photoassimilate-responsive protein PAR
997	PGSC0003DMT400053734	118.737	-1.79174	0.333751	-5.3685	7.93933e-08	3.47636e-06	leaf	PGSC0003DMG400020846	PGSC0003DMC400036232	PGSC0003DMP400036232	Serine-threonine protein kinase, plant-type
998	PGSC0003DMT400053736	30.3274	-1.87697	0.376057	-4.99119	6.00086e-07	1.8609e-05	leaf	PGSC0003DMG400020847	PGSC0003DMC400036233	PGSC0003DMP400036233	Serine-threonine protein kinase, plant-type
999	PGSC0003DMT400053742	301.846	-1.55798	0.285389	-5.45914	4.78455e-08	2.3019e-06	leaf	PGSC0003DMG400020848	PGSC0003DMC400036234	PGSC0003DMP400036234	Serine-threonine protein kinase, plant-type
1000	PGSC0003DMT400053754	37.1967	1.47575	0.289665	5.09468	3.49325e-07	1.16851e-05	leaf	PGSC0003DMG400020851	PGSC0003DMC400036240	PGSC0003DMP400036240	Tospovirus resistance protein D
1001	PGSC0003DMT400054145	853.288	3.79741	0.607075	6.25526	3.96845e-10	3.98242e-08	leaf	PGSC0003DMG400020999	PGSC0003DMC400036451	PGSC0003DMP400036451	Lipoxygenase
1002	PGSC0003DMT400054236	1229.88	1.75865	0.376407	4.6722	2.97997e-06	6.84709e-05	leaf	PGSC0003DMG400021039	PGSC0003DMC400036498	PGSC0003DMP400036498	ATP-dependent Clp protease ATP-binding subunit clpA homolog CD4A, chloroplastic
1003	PGSC0003DMT400054259	187.231	-1.18029	0.269576	-4.37834	1.19585e-05	0.000214922	leaf	PGSC0003DMG401021049	PGSC0003DMC400036509	PGSC0003DMP400036509	Hcr9-OR2C
1004	PGSC0003DMT400054260	684.204	-1.08557	0.259036	-4.19082	2.77954e-05	0.000431548	leaf	PGSC0003DMG402021049	PGSC0003DMC400036510	PGSC0003DMP400036510	Hcr9-OR2A
1005	PGSC0003DMT400054339	329.821	-2.304	0.449589	-5.12468	2.9804e-07	1.01578e-05	leaf	PGSC0003DMG400021091	PGSC0003DMC400036550	PGSC0003DMP400036550	K+ channel inward rectifying
1006	PGSC0003DMT400054393	33.7622	4.52806	0.924298	4.89892	9.63669e-07	2.79213e-05	leaf	PGSC0003DMG400021112	PGSC0003DMC400036593	PGSC0003DMP400036593	Reticuline oxidase
1007	PGSC0003DMT400054480	7691.27	-1.80235	0.451028	-3.99609	6.43975e-05	0.000843851	leaf	PGSC0003DMG400021144	PGSC0003DMC400036655	PGSC0003DMP400036655	Photosystem I subunit III
1008	PGSC0003DMT400054528	49.9636	10.1899	2.25744	4.51392	6.36388e-06	0.000128609	leaf	PGSC0003DMG400021166	PGSC0003DMC400036698	PGSC0003DMP400036698	Conserved gene of unknown function
1009	PGSC0003DMT400054730	1342.15	-1.63842	0.398365	-4.11287	3.9077e-05	0.000567205	leaf	PGSC0003DMG400021248	PGSC0003DMC400036811	PGSC0003DMP400036811	Glycolate oxidase
1010	PGSC0003DMT400054817	156.705	1.56257	0.39139	3.99235	6.54212e-05	0.000853615	leaf	PGSC0003DMG400021277	PGSC0003DMC400036872	PGSC0003DMP400036872	Conserved gene of unknown function
1011	PGSC0003DMT400054848	64.3977	6.20652	0.902156	6.87966	5.99969e-12	1.11337e-09	leaf	PGSC0003DMG400021292	PGSC0003DMC400036894	PGSC0003DMP400036894	Gibberellin 2-oxidase 3
1012	PGSC0003DMT400054985	1467.86	-1.24546	0.291117	-4.27822	1.88392e-05	0.00031577	leaf	PGSC0003DMG400021339	PGSC0003DMC400036982	PGSC0003DMP400036982	Lymphoid organ expressed yellow head virus receptor protein
1013	PGSC0003DMT400055078	1117.3	-2.02158	0.455697	-4.43624	9.15425e-06	0.000173597	leaf	PGSC0003DMG400021372	PGSC0003DMC400037047	PGSC0003DMP400037047	Fasciclin-like arabinogalactan protein 14
1014	PGSC0003DMT400055138	836.683	-3.98405	0.753104	-5.29017	1.222e-07	4.95194e-06	leaf	PGSC0003DMG400021398	PGSC0003DMC400037085	PGSC0003DMP400037085	Xyloglucan endotransglucosylase-hydrolase XTH7
1015	PGSC0003DMT400055171	28.3273	2.37595	0.579571	4.0995	4.14043e-05	0.000593207	leaf	PGSC0003DMG400021413	PGSC0003DMC400037109	PGSC0003DMP400037109	Conserved gene of unknown function
1016	PGSC0003DMT400055177	114.07	1.52719	0.199407	7.65866	1.87878e-14	7.84456e-12	leaf	PGSC0003DMG400021415	PGSC0003DMC400037114	PGSC0003DMP400037114	F-box family protein
1017	PGSC0003DMT400055180	720.083	2.55744	0.636237	4.01964	5.82871e-05	0.000782359	leaf	PGSC0003DMG400021416	PGSC0003DMC400037116	PGSC0003DMP400037116	Conserved gene of unknown function
1018	PGSC0003DMT400055210	21.5133	3.34352	0.759816	4.40043	1.08035e-05	0.000200006	leaf	PGSC0003DMG401021429	PGSC0003DMC400037141	PGSC0003DMP400037141	AP2 domain-containing transcription factor
1019	PGSC0003DMT400055214	277.933	2.50042	0.453791	5.51008	3.58669e-08	1.79966e-06	leaf	PGSC0003DMG400021431	PGSC0003DMC400037144	PGSC0003DMP400037144	Ocs element-binding factor
1020	PGSC0003DMT400055263	213.343	2.11694	0.455511	4.64739	3.36167e-06	7.48596e-05	leaf	PGSC0003DMG400021459	PGSC0003DMC400037187	PGSC0003DMP400037187	(Fragment)
1021	PGSC0003DMT400055319	180.547	-1.62386	0.307569	-5.27965	1.29428e-07	5.182e-06	leaf	PGSC0003DMG400021472	PGSC0003DMC400037229	PGSC0003DMP400037229	OO_Ba0013J05-OO_Ba0033A15.14 protein
1022	PGSC0003DMT400055332	19869.3	-1.6343	0.320106	-5.10552	3.29892e-07	1.11477e-05	leaf	PGSC0003DMG400021476	PGSC0003DMC400037236	PGSC0003DMP400037236	1-aminocyclopropane-1-carboxylate oxidase
1023	PGSC0003DMT400055393	40.4115	2.74358	0.566173	4.84583	1.26084e-06	3.4379e-05	leaf	PGSC0003DMG400021509	PGSC0003DMC400037283	PGSC0003DMP400037283	LOB domain-containing protein
1024	PGSC0003DMT400055410	951.58	-2.06941	0.344163	-6.01289	1.82249e-09	1.46943e-07	leaf	PGSC0003DMG400021513	PGSC0003DMC400037294	PGSC0003DMP400037294	SBT1 protein
1025	PGSC0003DMT400055412	77.4091	-1.05768	0.267181	-3.95865	7.53735e-05	0.000956258	leaf	PGSC0003DMG401021514	PGSC0003DMC400037296	PGSC0003DMP400037296	Receptor protein kinase
1026	PGSC0003DMT400055525	172.667	-1.9524	0.4833	-4.03972	5.35151e-05	0.000731997	leaf	PGSC0003DMG400021561	PGSC0003DMC400037384	PGSC0003DMP400037384	Cytokinin riboside 5'-monophosphate phosphoribohydrolase LOG3
1027	PGSC0003DMT400055629	3241.94	-1.58508	0.281154	-5.63777	1.72269e-08	9.71392e-07	leaf	PGSC0003DMG400021602	PGSC0003DMC400037450	PGSC0003DMP400037450	Chitinase
1028	PGSC0003DMT400055641	845.633	1.11107	0.227686	4.87984	1.06174e-06	2.99465e-05	leaf	PGSC0003DMG400021607	PGSC0003DMC400037459	PGSC0003DMP400037459	WD-repeat protein
1029	PGSC0003DMT400055650	1209.04	-1.82658	0.393833	-4.63796	3.51858e-06	7.78348e-05	leaf	PGSC0003DMG400021609	PGSC0003DMC400037466	PGSC0003DMP400037466	Receptor protein kinase
1030	PGSC0003DMT400055773	414.906	-1.27447	0.285035	-4.47127	7.77579e-06	0.000152018	leaf	PGSC0003DMG400021660	PGSC0003DMC400037556	PGSC0003DMP400037556	Diacylglycerol kinase
1031	PGSC0003DMT400055813	121.627	-2.38071	0.323937	-7.34927	1.99286e-13	5.82463e-11	leaf	PGSC0003DMG400021678	PGSC0003DMC400037589	PGSC0003DMP400037589	Protein phosphatase-2c
1032	PGSC0003DMT400055827	26.5009	-7.92732	1.61656	-4.90382	9.39908e-07	2.74026e-05	leaf	PGSC0003DMG400021682	PGSC0003DMC400037598	PGSC0003DMP400037598	Beta-expansin 3
1033	PGSC0003DMT400055847	12.0216	6.50292	1.4831	4.38467	1.16159e-05	0.000209895	leaf	PGSC0003DMG400021691	PGSC0003DMC400037611	PGSC0003DMP400037611	Lipid binding protein
1034	PGSC0003DMT400055929	85.6857	-2.05743	0.296655	-6.93543	4.04992e-12	8.02502e-10	leaf	PGSC0003DMG400021725	PGSC0003DMC400037657	PGSC0003DMP400037657	Transcription factor
1035	PGSC0003DMT400055930	789.467	5.53815	0.92158	6.00941	1.86204e-09	1.48595e-07	leaf	PGSC0003DMG400021726	PGSC0003DMC400037658	PGSC0003DMP400037658	Furin
1036	PGSC0003DMT400055958	1141.97	6.38249	1.36741	4.66758	3.04761e-06	6.95213e-05	leaf	PGSC0003DMG400021737	PGSC0003DMC400037679	PGSC0003DMP400037679	Class II small heat shock protein Le-HSP17.6
1037	PGSC0003DMT400055978	749.582	1.14784	0.279761	4.10294	4.07925e-05	0.000586599	leaf	PGSC0003DMG400021745	PGSC0003DMC400037690	PGSC0003DMP400037690	Mechanosensitive ion channel domain-containing protein
1038	PGSC0003DMT400055982	583.916	1.19484	0.207783	5.7504	8.90308e-09	5.5218e-07	leaf	PGSC0003DMG400021747	PGSC0003DMC400037694	PGSC0003DMP400037694	YA2
1039	PGSC0003DMT400056074	116.658	1.91834	0.39579	4.84687	1.25426e-06	3.42608e-05	leaf	PGSC0003DMG400021784	PGSC0003DMC400037741	PGSC0003DMP400037741	UDP-glucuronosyltransferase
1040	PGSC0003DMT400056076	858.672	2.90687	0.385933	7.53207	4.99436e-14	1.79659e-11	leaf	PGSC0003DMG400021785	PGSC0003DMC400037742	PGSC0003DMP400037742	UDP-glucuronosyltransferase
1041	PGSC0003DMT400056084	482.707	2.94242	0.422474	6.96474	3.29016e-12	6.68961e-10	leaf	PGSC0003DMG400021787	PGSC0003DMC400037746	PGSC0003DMP400037746	UDP-glucuronosyltransferase
1042	PGSC0003DMT400056116	21.4412	-5.37985	1.31972	-4.07652	4.57144e-05	0.000645467	leaf	PGSC0003DMG400021798	PGSC0003DMC400037764	PGSC0003DMP400037764	Conserved gene of unknown function
1043	PGSC0003DMT400056145	53.6524	-5.40771	0.757739	-7.13664	9.56364e-13	2.43062e-10	leaf	PGSC0003DMG400021814	PGSC0003DMC400037791	PGSC0003DMP400037791	Conserved gene of unknown function
1044	PGSC0003DMT400056265	1017.4	-1.05259	0.155507	-6.76872	1.29924e-11	2.15453e-09	leaf	PGSC0003DMG400021861	PGSC0003DMC400037870	PGSC0003DMP400037870	NRC1
1045	PGSC0003DMT400056323	831.206	-1.76064	0.3336	-5.2777	1.30813e-07	5.22849e-06	leaf	PGSC0003DMG400021882	PGSC0003DMC400037898	PGSC0003DMP400037898	Gene of unknown function
1046	PGSC0003DMT400056482	663.616	-1.65823	0.310245	-5.3449	9.04647e-08	3.82504e-06	leaf	PGSC0003DMG400021945	PGSC0003DMC400038003	PGSC0003DMP400038003	Disease resistance response protein
1047	PGSC0003DMT400056538	26.2837	-3.34901	0.640237	-5.23089	1.68699e-07	6.42582e-06	leaf	PGSC0003DMG400021976	PGSC0003DMC400038034	PGSC0003DMP400038034	Auxin-induced SAUR
1048	PGSC0003DMT400056539	25.5406	-4.60226	0.993465	-4.63254	3.61213e-06	7.96782e-05	leaf	PGSC0003DMG400021977	PGSC0003DMC400038035	PGSC0003DMP400038035	Auxin-induced SAUR
1049	PGSC0003DMT400056540	32.6541	-3.77106	0.693876	-5.43477	5.48662e-08	2.56064e-06	leaf	PGSC0003DMG400021978	PGSC0003DMC400038036	PGSC0003DMP400038036	Auxin-induced SAUR
1050	PGSC0003DMT400056565	126.912	-1.73699	0.29515	-5.88512	3.97768e-09	2.83268e-07	leaf	PGSC0003DMG400021993	PGSC0003DMC400038060	PGSC0003DMP400038060	BRASSINOSTEROID INSENSITIVE 1-associated receptor kinase 1
1051	PGSC0003DMT400056715	46.9967	2.62429	0.400277	6.5562	5.51954e-11	7.37474e-09	leaf	PGSC0003DMG400022057	PGSC0003DMC400038139	PGSC0003DMP400038139	Conserved gene of unknown function
1052	PGSC0003DMT400056716	1588.09	1.98344	0.377172	5.25871	1.45073e-07	5.68922e-06	leaf	PGSC0003DMG400022058	PGSC0003DMC400038140	PGSC0003DMP400038140	DNA binding protein
1053	PGSC0003DMT400056723	612.102	1.92837	0.304418	6.33462	2.37921e-10	2.58748e-08	leaf	PGSC0003DMG400022062	PGSC0003DMC400038145	PGSC0003DMP400038145	Aspartic proteinase
1054	PGSC0003DMT400056773	205.093	1.74282	0.366958	4.74937	2.0405e-06	5.05462e-05	leaf	PGSC0003DMG400022078	PGSC0003DMC400038169	PGSC0003DMP400038169	DNA damage-binding protein
1055	PGSC0003DMT400056960	1633.91	1.11069	0.185356	5.99217	2.07056e-09	1.59256e-07	leaf	PGSC0003DMG400022148	PGSC0003DMC400038291	PGSC0003DMP400038291	Actin, macronuclear
1056	PGSC0003DMT400057164	35.885	-2.33676	0.542915	-4.3041	1.67665e-05	0.000287838	leaf	PGSC0003DMG400022208	PGSC0003DMC400038445	PGSC0003DMP400038445	Endo-1,4-beta-glucanase
1057	PGSC0003DMT400057328	1562.15	2.15285	0.511889	4.20569	2.60289e-05	0.000409837	leaf	PGSC0003DMG400022260	PGSC0003DMC400038568	PGSC0003DMP400038568	BTB/POZ domain-containing protein
1058	PGSC0003DMT400057330	184.839	1.09794	0.268552	4.08839	4.34375e-05	0.000617947	leaf	PGSC0003DMG400022262	PGSC0003DMC400038570	PGSC0003DMP400038570	Conserved gene of unknown function
1059	PGSC0003DMT400057418	5400.06	-1.57482	0.251338	-6.26575	3.71026e-10	3.78835e-08	leaf	PGSC0003DMG400022294	PGSC0003DMC400038623	PGSC0003DMP400038623	Glycerophosphodiesterase
1060	PGSC0003DMT400057463	1689.76	-2.22289	0.399176	-5.56869	2.56661e-08	1.35163e-06	leaf	PGSC0003DMG400022312	PGSC0003DMC400038664	PGSC0003DMP400038664	Zinc finger protein
1061	PGSC0003DMT400057584	351.385	1.03118	0.252294	4.0872	4.36603e-05	0.000620209	leaf	PGSC0003DMG400022361	PGSC0003DMC400038748	PGSC0003DMP400038748	Sphingosine kinase
1062	PGSC0003DMT400057615	121.782	-2.14779	0.455265	-4.71768	2.3855e-06	5.70325e-05	leaf	PGSC0003DMG400022372	PGSC0003DMC400038774	PGSC0003DMP400038774	Conserved gene of unknown function
1063	PGSC0003DMT400057622	28.6838	-2.44838	0.585856	-4.17914	2.92609e-05	0.000450118	leaf	PGSC0003DMG402022374	PGSC0003DMC400038779	PGSC0003DMP400038779	Phosphoinositide-binding clathrin adaptor, N-terminal
1064	PGSC0003DMT400057690	151.379	2.58135	0.470117	5.49087	3.99948e-08	1.97708e-06	leaf	PGSC0003DMG400022399	PGSC0003DMC400038822	PGSC0003DMP400038822	MYB transcription factor
1065	PGSC0003DMT400057709	3014.39	-2.42999	0.36895	-6.58623	4.51132e-11	6.18095e-09	leaf	PGSC0003DMG400022402	PGSC0003DMC400038840	PGSC0003DMP400038840	Hexose transporter 1
1066	PGSC0003DMT400057710	319.166	-1.83726	0.415065	-4.42645	9.57961e-06	0.000180346	leaf	PGSC0003DMG400022403	PGSC0003DMC400038841	PGSC0003DMP400038841	Ubiquitin-protein ligase
1067	PGSC0003DMT400057711	2052.49	-1.23543	0.281914	-4.38229	1.17437e-05	0.000211712	leaf	PGSC0003DMG400022404	PGSC0003DMC400038842	PGSC0003DMP400038842	F-box family protein
1068	PGSC0003DMT400057774	80.3903	-2.54209	0.448605	-5.66666	1.45608e-08	8.42722e-07	leaf	PGSC0003DMG400022427	PGSC0003DMC400038890	PGSC0003DMP400038890	Conserved gene of unknown function
1069	PGSC0003DMT400057793	27.7957	-1.96539	0.407127	-4.82747	1.38279e-06	3.72923e-05	leaf	PGSC0003DMG400022437	PGSC0003DMC400038907	PGSC0003DMP400038907	Stem-specific protein TSJT1
1070	PGSC0003DMT400057891	44.2891	1.62299	0.301079	5.39058	7.02292e-08	3.15182e-06	leaf	PGSC0003DMG401022480	PGSC0003DMC400038973	PGSC0003DMP400038973	DNA-directed RNA polymerase II
1071	PGSC0003DMT400057892	46.3249	1.70891	0.365768	4.67212	2.98107e-06	6.84709e-05	leaf	PGSC0003DMG402022480	PGSC0003DMC400038974	PGSC0003DMP400038974	DNA-directed RNA polymerase II
1072	PGSC0003DMT400057913	896.812	1.38275	0.318884	4.33622	1.44952e-05	0.000254867	leaf	PGSC0003DMG400022490	PGSC0003DMC400038990	PGSC0003DMP400038990	Sodium/hydrogen exchanger
1073	PGSC0003DMT400058068	187.92	-1.64188	0.382744	-4.28975	1.78877e-05	0.00030286	leaf	PGSC0003DMG400022543	PGSC0003DMC400039081	PGSC0003DMP400039081	ATP binding protein
1074	PGSC0003DMT400058126	5022.53	-1.11174	0.205138	-5.41948	5.97736e-08	2.74044e-06	leaf	PGSC0003DMG400022562	PGSC0003DMC400039123	PGSC0003DMP400039123	Calcium-dependent protein kinase
1075	PGSC0003DMT400058186	28.1789	-4.34989	0.681956	-6.37855	1.78769e-10	2.0591e-08	leaf	PGSC0003DMG400022588	PGSC0003DMC400039148	PGSC0003DMP400039148	Auxin-induced SAUR
1076	PGSC0003DMT400058197	320.018	-1.49772	0.22322	-6.70963	1.95124e-11	3.04159e-09	leaf	PGSC0003DMG400022597	PGSC0003DMC400039157	PGSC0003DMP400039157	HIPL1 protein
1077	PGSC0003DMT400058204	124.765	-3.32937	0.557589	-5.97101	2.35796e-09	1.77279e-07	leaf	PGSC0003DMG401022600	PGSC0003DMC400039162	PGSC0003DMP400039162	MYC1
1078	PGSC0003DMT400058237	178.658	1.04155	0.206531	5.04309	4.58065e-07	1.47527e-05	leaf	PGSC0003DMG401022613	PGSC0003DMC400039190	PGSC0003DMP400039190	Zinc ion binding
1079	PGSC0003DMT400058256	37.8359	-1.52664	0.343189	-4.44841	8.65086e-06	0.000165799	leaf	PGSC0003DMG400022619	PGSC0003DMC400039205	PGSC0003DMP400039205	Conserved gene of unknown function
1080	PGSC0003DMT400058560	153.923	-1.25873	0.240533	-5.23309	1.66704e-07	6.3795e-06	leaf	PGSC0003DMG400022748	PGSC0003DMC400039438	PGSC0003DMP400039438	MADS box transcription factor
1081	PGSC0003DMT400058642	126.514	-1.32615	0.317145	-4.18154	2.89544e-05	0.000445989	leaf	PGSC0003DMG401022784	PGSC0003DMC400039501	PGSC0003DMP400039501	Resistance protein PSH-RGH6
1082	PGSC0003DMT400058673	80.4172	6.79663	0.892181	7.61799	2.5765e-14	1.00406e-11	leaf	PGSC0003DMG400022792	PGSC0003DMC400039521	PGSC0003DMP400039521	Cytochrome B561
1083	PGSC0003DMT400058753	513.014	-1.91937	0.484246	-3.96362	7.38215e-05	0.000939115	leaf	PGSC0003DMG400022824	PGSC0003DMC400039577	PGSC0003DMP400039577	Squamosa promoter binding
1084	PGSC0003DMT400058792	32.9036	1.66634	0.36336	4.58592	4.51989e-06	9.66918e-05	leaf	PGSC0003DMG400022844	PGSC0003DMC400039606	PGSC0003DMP400039606	DNAJ heat shock N-terminal domain-containing protein
1085	PGSC0003DMT400058810	964.784	-1.48726	0.351269	-4.23397	2.296e-05	0.000371851	leaf	PGSC0003DMG400022851	PGSC0003DMC400039615	PGSC0003DMP400039615	Rapid alkalinization factor 2
1086	PGSC0003DMT400058930	4920.98	-1.67335	0.326304	-5.12818	2.92551e-07	1.00006e-05	leaf	PGSC0003DMG400022893	PGSC0003DMC400039699	PGSC0003DMP400039699	Elicitor-inducible cytochrome P450
1087	PGSC0003DMT400059084	393.871	1.56707	0.367548	4.26359	2.01169e-05	0.000333538	leaf	PGSC0003DMG400022950	PGSC0003DMC400039797	PGSC0003DMP400039797	Ribosomal protein S6 kinase
1088	PGSC0003DMT400059095	32.8488	2.50056	0.589513	4.24174	2.21798e-05	0.000362147	leaf	PGSC0003DMG400022953	PGSC0003DMC400039802	PGSC0003DMP400039802	Pyruvate decarboxylase
1089	PGSC0003DMT400059155	33.71	-2.02885	0.510466	-3.9745	7.05271e-05	0.000907076	leaf	PGSC0003DMG400022977	PGSC0003DMC400039840	PGSC0003DMP400039840	EIX receptor 1
1090	PGSC0003DMT400059156	58.7006	-1.81038	0.431327	-4.19722	2.70208e-05	0.000422327	leaf	PGSC0003DMG400022978	PGSC0003DMC400039841	PGSC0003DMP400039841	EIX receptor 1
1091	PGSC0003DMT400059356	143.625	1.21997	0.247659	4.926	8.39304e-07	2.50314e-05	leaf	PGSC0003DMG401023061	PGSC0003DMC400039958	PGSC0003DMP400039958	Regulator of chromosome condensation RCC1
1092	PGSC0003DMT400059357	26.6754	3.23983	0.580635	5.5798	2.40798e-08	1.27383e-06	leaf	PGSC0003DMG402023061	PGSC0003DMC400039959	PGSC0003DMP400039959	HVA22 c
1093	PGSC0003DMT400059566	3783.71	-2.81918	0.368633	-7.64766	2.04671e-14	8.22919e-12	leaf	PGSC0003DMG400023144	PGSC0003DMC400040088	PGSC0003DMP400040088	41 kD chloroplast nucleoid DNA binding protein (CND41)
1094	PGSC0003DMT400059683	7.43459	3.24583	0.811655	3.99903	6.36039e-05	0.000836634	leaf	PGSC0003DMG400023201	PGSC0003DMC400040159	PGSC0003DMP400040159	CLE family OsCLE801 protein
1095	PGSC0003DMT400059705	3433.39	-1.49718	0.254415	-5.88478	3.98577e-09	2.83268e-07	leaf	PGSC0003DMG400023211	PGSC0003DMC400040171	PGSC0003DMP400040171	Phospholipase C
1096	PGSC0003DMT400059754	9475.28	-1.79735	0.342569	-5.24669	1.5486e-07	6.00485e-06	leaf	PGSC0003DMG400023235	PGSC0003DMC400040197	PGSC0003DMP400040197	Sn-2 protein
1097	PGSC0003DMT400059759	11.4372	2.67206	0.614594	4.34768	1.37586e-05	0.000243346	leaf	PGSC0003DMG400023237	PGSC0003DMC400040202	PGSC0003DMP400040202	Conserved gene of unknown function
1098	PGSC0003DMT400059890	328.871	1.82956	0.262017	6.98259	2.89794e-12	5.99643e-10	leaf	PGSC0003DMG400023297	PGSC0003DMC400040281	PGSC0003DMP400040281	Gene of unknown function
1099	PGSC0003DMT400059965	3199.47	-1.23399	0.273868	-4.5058	6.61235e-06	0.000132485	leaf	PGSC0003DMG400023332	PGSC0003DMC400040329	PGSC0003DMP400040329	ATP binding protein
1100	PGSC0003DMT400059995	7684.17	-2.14713	0.511894	-4.19449	2.73486e-05	0.00042631	leaf	PGSC0003DMG400023344	PGSC0003DMC400040356	PGSC0003DMP400040356	Chlorophyll a-b binding protein 6A, chloroplastic
1101	PGSC0003DMT400060046	38.826	-4.08392	0.919888	-4.43959	9.0132e-06	0.000171478	leaf	PGSC0003DMG400023361	PGSC0003DMC400040393	PGSC0003DMP400040393	Methylenetetrahydrofolate reductase
1102	PGSC0003DMT400060057	465.569	-3.46895	0.49831	-6.96143	3.36839e-12	6.78962e-10	leaf	PGSC0003DMG400023365	PGSC0003DMC400040404	PGSC0003DMP400040404	Flowering locus T protein
1103	PGSC0003DMT400060106	404.903	-3.13789	0.595863	-5.26613	1.39329e-07	5.52166e-06	leaf	PGSC0003DMG400023382	PGSC0003DMC400040433	PGSC0003DMP400040433	Cytochrome P450 77A2
1104	PGSC0003DMT400060171	384.512	4.50598	0.795604	5.6636	1.4823e-08	8.5578e-07	leaf	PGSC0003DMG400023407	PGSC0003DMC400040483	PGSC0003DMP400040483	Rrm-containing protein
1105	PGSC0003DMT400060281	79.6956	-1.89058	0.456681	-4.13982	3.47572e-05	0.000516652	leaf	PGSC0003DMG400023449	PGSC0003DMC400040571	PGSC0003DMP400040571	Pentatricopeptide repeat-containing protein
1106	PGSC0003DMT400060322	346.107	-4.18415	0.630424	-6.63704	3.20048e-11	4.67711e-09	leaf	PGSC0003DMG400023466	PGSC0003DMC400040604	PGSC0003DMP400040604	Plasma membrane intrinsic protein
1107	PGSC0003DMT400060348	471.174	-1.50109	0.372312	-4.03181	5.53495e-05	0.000752869	leaf	PGSC0003DMG400023475	PGSC0003DMC400040627	PGSC0003DMP400040627	Tyrosine-protein phosphatase SIW14
1108	PGSC0003DMT400060407	56.7469	2.8004	0.695958	4.02381	5.72638e-05	0.000770836	leaf	PGSC0003DMG400023497	PGSC0003DMC400040670	PGSC0003DMP400040670	Conserved gene of unknown function
1109	PGSC0003DMT400060454	545.761	-3.0359	0.632803	-4.79755	1.60616e-06	4.17281e-05	leaf	PGSC0003DMG400023514	PGSC0003DMC400040704	PGSC0003DMP400040704	Conserved gene of unknown function
1110	PGSC0003DMT400060477	76.2802	2.62592	0.392414	6.69171	2.20582e-11	3.32751e-09	leaf	PGSC0003DMG400023526	PGSC0003DMC400040724	PGSC0003DMP400040724	UPF0497 membrane protein 3
1111	PGSC0003DMT400060724	620.226	4.00375	0.918511	4.35896	1.30681e-05	0.000231835	leaf	PGSC0003DMG400023615	PGSC0003DMC400040859	PGSC0003DMP400040859	Universal stress protein family protein
1112	PGSC0003DMT400060736	1326.89	4.80358	0.842153	5.70393	1.17077e-08	6.98338e-07	leaf	PGSC0003DMG400023622	PGSC0003DMC400040869	PGSC0003DMP400040869	Peroxisomal small heat shock protein
1113	PGSC0003DMT400060777	40.5858	-2.12702	0.483657	-4.39778	1.09363e-05	0.000201349	leaf	PGSC0003DMG400023639	PGSC0003DMC400040897	PGSC0003DMP400040897	Serine-threonine protein kinase, plant-type
1114	PGSC0003DMT400060889	388.083	1.14327	0.2847	4.01569	5.92716e-05	0.000791032	leaf	PGSC0003DMG400023685	PGSC0003DMC400040975	PGSC0003DMP400040975	ATOZI1
1115	PGSC0003DMT400060978	1676.11	1.87607	0.389205	4.82027	1.43365e-06	3.83983e-05	leaf	PGSC0003DMG400023721	PGSC0003DMC400041047	PGSC0003DMP400041047	Remorin
1116	PGSC0003DMT400061303	149.15	-2.37884	0.533364	-4.46007	8.19337e-06	0.000158328	leaf	PGSC0003DMG400023864	PGSC0003DMC400041265	PGSC0003DMP400041265	Hcr2-0B
1117	PGSC0003DMT400061439	1835.12	-1.31642	0.136247	-9.66201	4.37206e-22	1.70379e-18	leaf	PGSC0003DMG400023912	PGSC0003DMC400041336	PGSC0003DMP400041336	Ankyrin repeat-containing protein
1118	PGSC0003DMT400061482	90.154	2.14518	0.521195	4.11589	3.85687e-05	0.000560481	leaf	PGSC0003DMG400023923	PGSC0003DMC400041360	PGSC0003DMP400041360	Endonuclease/exonuclease/phosphatase family protein
1119	PGSC0003DMT400061499	226.474	-1.21793	0.239293	-5.08971	3.58615e-07	1.19617e-05	leaf	PGSC0003DMG400023933	PGSC0003DMC400041374	PGSC0003DMP400041374	Conserved gene of unknown function
1120	PGSC0003DMT400061535	523.94	-3.14723	0.647268	-4.86233	1.1601e-06	3.22922e-05	leaf	PGSC0003DMG400023949	PGSC0003DMC400041401	PGSC0003DMP400041401	Abscisic acid receptor PYL4
1121	PGSC0003DMT400061541	22.5518	3.45123	0.798182	4.32387	1.53317e-05	0.000267926	leaf	PGSC0003DMG401023951	PGSC0003DMC400041406	PGSC0003DMP400041406	Dehydration responsive element binding protein
1122	PGSC0003DMT400061603	241.831	3.03728	0.544232	5.58086	2.39333e-08	1.26895e-06	leaf	PGSC0003DMG400023979	PGSC0003DMC400041447	PGSC0003DMP400041447	ATPase inhibitor
1123	PGSC0003DMT400061604	59.3966	5.10328	0.821168	6.21467	5.14328e-10	5.01084e-08	leaf	PGSC0003DMG400023980	PGSC0003DMC400041448	PGSC0003DMP400041448	Gene of unknown function
1124	PGSC0003DMT400061611	41.1599	3.15205	0.776145	4.06115	4.88308e-05	0.00067962	leaf	PGSC0003DMG400023984	PGSC0003DMC400041455	PGSC0003DMP400041455	Gene of unknown function
1125	PGSC0003DMT400061613	126.925	2.42764	0.469441	5.17135	2.32408e-07	8.34741e-06	leaf	PGSC0003DMG400023985	PGSC0003DMC400041457	PGSC0003DMP400041457	Ferredoxin-3, chloroplast
1126	PGSC0003DMT400061831	1117.99	-1.14463	0.193198	-5.92467	3.12933e-09	2.28656e-07	leaf	PGSC0003DMG400024055	PGSC0003DMC400041617	PGSC0003DMP400041617	Nematode resistance
1127	PGSC0003DMT400061894	9422.84	-1.7677	0.402684	-4.38979	1.13462e-05	0.000205879	leaf	PGSC0003DMG400024081	PGSC0003DMC400041666	PGSC0003DMP400041666	Oligopeptide transporter
1128	PGSC0003DMT400061942	790.839	-1.80952	0.321449	-5.62926	1.80986e-08	1.00518e-06	leaf	PGSC0003DMG400024107	PGSC0003DMC400041700	PGSC0003DMP400041700	GT2 protein
1129	PGSC0003DMT400062026	991.259	-1.44386	0.238415	-6.05608	1.39482e-09	1.17739e-07	leaf	PGSC0003DMG401024140	PGSC0003DMC400041742	PGSC0003DMP400041742	PAE
1130	PGSC0003DMT400062081	4671.08	-2.67412	0.499405	-5.35462	8.57369e-08	3.65821e-06	leaf	PGSC0003DMG400024157	PGSC0003DMC400041776	PGSC0003DMP400041776	Homeobox-leucine zipper protein
1131	PGSC0003DMT400062093	165.87	1.8418	0.449899	4.09381	4.24348e-05	0.000605375	leaf	PGSC0003DMG402024163	PGSC0003DMC400041785	PGSC0003DMP400041785	Glycerol-3-phosphate permease
1132	PGSC0003DMT400062149	665.994	-3.8364	0.470608	-8.15199	3.5797e-16	2.53638e-13	leaf	PGSC0003DMG400024185	PGSC0003DMC400041828	PGSC0003DMP400041828	Conserved gene of unknown function
1133	PGSC0003DMT400062236	2043.59	-2.03023	0.483613	-4.19805	2.69221e-05	0.000421066	leaf	PGSC0003DMG400024219	PGSC0003DMC400041891	PGSC0003DMP400041891	Inositol-1,4,5-triphosphate-5-phosphatase
1134	PGSC0003DMT400062283	149.915	1.20822	0.293912	4.11082	3.94259e-05	0.000571162	leaf	PGSC0003DMG400024236	PGSC0003DMC400041931	PGSC0003DMP400041931	2-oxoglutarate-dependent dioxygenase
1135	PGSC0003DMT400062317	36.5968	-3.14923	0.744429	-4.2304	2.3328e-05	0.000376502	leaf	PGSC0003DMG400024251	PGSC0003DMC400041952	PGSC0003DMP400041952	Conserved gene of unknown function
1136	PGSC0003DMT400062333	137.683	-1.79516	0.385042	-4.66224	3.12786e-06	7.10522e-05	leaf	PGSC0003DMG400024258	PGSC0003DMC400041966	PGSC0003DMP400041966	Receptor protein kinase zmpk1
1137	PGSC0003DMT400062335	42.1215	-3.03549	0.537976	-5.64243	1.67667e-08	9.51549e-07	leaf	PGSC0003DMG400024259	PGSC0003DMC400041967	PGSC0003DMP400041967	Receptor protein kinase zmpk1
1138	PGSC0003DMT400062337	278.078	-2.2782	0.335509	-6.79027	1.11927e-11	1.91027e-09	leaf	PGSC0003DMG400024260	PGSC0003DMC400041968	PGSC0003DMP400041968	Receptor protein kinase zmpk1
1139	PGSC0003DMT400062343	374.337	1.15401	0.277856	4.15326	3.2777e-05	0.000494722	leaf	PGSC0003DMG400024263	PGSC0003DMC400041973	PGSC0003DMP400041973	F-box family protein
1140	PGSC0003DMT400062366	93.4509	-2.30458	0.319547	-7.212	5.51361e-13	1.44853e-10	leaf	PGSC0003DMG400024273	PGSC0003DMC400041993	PGSC0003DMP400041993	Resistance protein PSH-RGH6
1141	PGSC0003DMT400062383	25.163	6.76303	1.51506	4.46388	8.04879e-06	0.00015618	leaf	PGSC0003DMG400024279	PGSC0003DMC400042005	PGSC0003DMP400042005	Conserved gene of unknown function
1142	PGSC0003DMT400062404	28.8782	-4.83104	0.830552	-5.81667	6.00318e-09	4.02196e-07	leaf	PGSC0003DMG400024286	PGSC0003DMC400042017	PGSC0003DMP400042017	Ca2+ antiporter/cation exchanger
1143	PGSC0003DMT400062784	523.488	-1.43943	0.323019	-4.45616	8.34396e-06	0.000160707	leaf	PGSC0003DMG400024437	PGSC0003DMC400042260	PGSC0003DMP400042260	Conserved gene of unknown function
1144	PGSC0003DMT400062853	2349.09	1.18161	0.292701	4.03694	5.41536e-05	0.000738106	leaf	PGSC0003DMG400024467	PGSC0003DMC400042300	PGSC0003DMP400042300	Putative anti-virus transcriptional factor
1145	PGSC0003DMT400062863	906.735	-1.09131	0.26907	-4.05585	4.99519e-05	0.000692749	leaf	PGSC0003DMG400024471	PGSC0003DMC400042309	PGSC0003DMP400042309	Ubiquitin-protein ligase
1146	PGSC0003DMT400062880	1731	-1.37019	0.323563	-4.23468	2.28877e-05	0.000371124	leaf	PGSC0003DMG400024475	PGSC0003DMC400042325	PGSC0003DMP400042325	Calmodulin binding protein
1147	PGSC0003DMT400062882	758.027	9.69899	1.48977	6.5104	7.49528e-11	9.73636e-09	leaf	PGSC0003DMG400024476	PGSC0003DMC400042327	PGSC0003DMP400042327	Heat-shock protein
1148	PGSC0003DMT400062891	211.102	-1.17391	0.282553	-4.15465	3.25782e-05	0.000492718	leaf	PGSC0003DMG400024479	PGSC0003DMC400042336	PGSC0003DMP400042336	Calmodulin-binding protein
1149	PGSC0003DMT400062895	24.1629	-2.07207	0.491803	-4.21322	2.51757e-05	0.000399361	leaf	PGSC0003DMG401024480	PGSC0003DMC400042337	PGSC0003DMP400042337	Conserved gene of unknown function
1150	PGSC0003DMT400062931	384.063	2.5162	0.564951	4.45385	8.43459e-06	0.000162319	leaf	PGSC0003DMG400024491	PGSC0003DMC400042354	PGSC0003DMP400042354	Spotted leaf protein
1151	PGSC0003DMT400062960	1059.71	-1.04749	0.174408	-6.00596	1.90205e-09	1.49743e-07	leaf	PGSC0003DMG400024501	PGSC0003DMC400042376	PGSC0003DMP400042376	Kinesin light chain
1152	PGSC0003DMT400063076	2016.64	-1.39931	0.285173	-4.90689	9.2534e-07	2.70792e-05	leaf	PGSC0003DMG400024535	PGSC0003DMC400042454	PGSC0003DMP400042454	Conserved gene of unknown function
1153	PGSC0003DMT400063125	78.4239	-2.66595	0.501575	-5.31516	1.06563e-07	4.38671e-06	leaf	PGSC0003DMG400024556	PGSC0003DMC400042488	PGSC0003DMP400042488	Dimethylaniline monooxygenase
1154	PGSC0003DMT400063166	58.7123	-1.70064	0.288968	-5.88521	3.97545e-09	2.83268e-07	leaf	PGSC0003DMG400024569	PGSC0003DMC400042520	PGSC0003DMP400042520	Rhicadhesin receptor
1155	PGSC0003DMT400063172	5191.14	1.53567	0.355867	4.3153	1.59383e-05	0.000276667	leaf	PGSC0003DMG400024572	PGSC0003DMC400042525	PGSC0003DMP400042525	MYB transcription factor
1156	PGSC0003DMT400063182	544.013	-1.90068	0.457823	-4.15156	3.30218e-05	0.000497498	leaf	PGSC0003DMG400024575	PGSC0003DMC400042534	PGSC0003DMP400042534	Microtubule-associated protein TORTIFOLIA1
1157	PGSC0003DMT400063196	366.702	1.07894	0.269563	4.00254	6.26658e-05	0.000826869	leaf	PGSC0003DMG400024580	PGSC0003DMC400042544	PGSC0003DMP400042544	Pyridoxamine 5-phosphate oxidase
1158	PGSC0003DMT400063316	1001.38	-1.80107	0.387659	-4.64601	3.38415e-06	7.5217e-05	leaf	PGSC0003DMG400024627	PGSC0003DMC400042631	PGSC0003DMP400042631	GRP 2
1159	PGSC0003DMT400063461	18.087	-3.61112	0.696558	-5.18423	2.16904e-07	7.89976e-06	leaf	PGSC0003DMG401024691	PGSC0003DMC400042723	PGSC0003DMP400042723	Lipoxygenase
1160	PGSC0003DMT400063477	99.9826	-2.25993	0.327214	-6.90658	4.96478e-12	9.43792e-10	leaf	PGSC0003DMG400024693	PGSC0003DMC400042728	PGSC0003DMP400042728	Lipoxygenase
1161	PGSC0003DMT400063543	516.824	4.40721	0.834283	5.28263	1.2734e-07	5.12474e-06	leaf	PGSC0003DMG400024707	PGSC0003DMC400042780	PGSC0003DMP400042780	Luminal binding protein
1162	PGSC0003DMT400063689	354.368	-3.67534	0.436704	-8.41609	3.89246e-17	4.33397e-14	leaf	PGSC0003DMG400024755	PGSC0003DMC400042888	PGSC0003DMP400042888	Xyloglucan endotransglucosylase/hydrolase 1
1163	PGSC0003DMT400063701	1248.47	2.23888	0.412313	5.43006	5.63358e-08	2.61358e-06	leaf	PGSC0003DMG400024759	PGSC0003DMC400042898	PGSC0003DMP400042898	Arginine/serine-rich splicing factor
1164	PGSC0003DMT400063717	469.358	2.75538	0.561729	4.90518	9.33399e-07	2.72809e-05	leaf	PGSC0003DMG400024764	PGSC0003DMC400042909	PGSC0003DMP400042909	MtN3/saliva family protein
1165	PGSC0003DMT400063718	307.896	-1.84942	0.468238	-3.94974	7.82369e-05	0.000983784	leaf	PGSC0003DMG400024765	PGSC0003DMC400042910	PGSC0003DMP400042910	Epoxide hydrolase
1166	PGSC0003DMT400063756	716.327	-1.14369	0.283098	-4.0399	5.34751e-05	0.000731997	leaf	PGSC0003DMG400024776	PGSC0003DMC400042942	PGSC0003DMP400042942	Protein phosphatase
1167	PGSC0003DMT400063770	49.0414	-2.23502	0.426765	-5.23712	1.63098e-07	6.27231e-06	leaf	PGSC0003DMG400024782	PGSC0003DMC400042955	PGSC0003DMP400042955	Glycosyltransferase, CAZy family GT8
1168	PGSC0003DMT400063802	1541.81	-1.08294	0.239668	-4.51852	6.22746e-06	0.000126288	leaf	PGSC0003DMG400024802	PGSC0003DMC400042978	PGSC0003DMP400042978	Serine carboxypeptidase
1169	PGSC0003DMT400063855	68.6627	-3.81235	0.823187	-4.63121	3.63532e-06	8.01142e-05	leaf	PGSC0003DMG400024819	PGSC0003DMC400043017	PGSC0003DMP400043017	Nodulin MtN3 family protein
1170	PGSC0003DMT400063857	90.9538	-2.72932	0.691271	-3.94826	7.87226e-05	0.000987496	leaf	PGSC0003DMG400024820	PGSC0003DMC400043019	PGSC0003DMP400043019	MAP3Ka
1171	PGSC0003DMT400063901	17.016	-4.06731	0.786006	-5.17465	2.28333e-07	8.22633e-06	leaf	PGSC0003DMG400024837	PGSC0003DMC400043047	PGSC0003DMP400043047	DNAJ heat shock N-terminal domain-containing protein
1172	PGSC0003DMT400064180	537.927	-1.2608	0.269914	-4.67111	2.99577e-06	6.86736e-05	leaf	PGSC0003DMG400024934	PGSC0003DMC400043258	PGSC0003DMP400043258	Cytoplasmic protein of eukaryotic origin (38.3 kD)
1173	PGSC0003DMT400064270	611.311	-2.79442	0.691859	-4.039	5.36794e-05	0.000733566	leaf	PGSC0003DMG400024967	PGSC0003DMC400043335	PGSC0003DMP400043335	Peroxidase
1174	PGSC0003DMT400064305	134.427	2.23172	0.476459	4.68396	2.81378e-06	6.55297e-05	leaf	PGSC0003DMG400024982	PGSC0003DMC400043358	PGSC0003DMP400043358	Conserved gene of unknown function
1175	PGSC0003DMT400064346	80.8614	1.6546	0.364957	4.53367	5.79664e-06	0.000118373	leaf	PGSC0003DMG400024998	PGSC0003DMC400043385	PGSC0003DMP400043385	Conserved gene of unknown function
1176	PGSC0003DMT400064351	1703.89	1.07549	0.268066	4.01202	6.02006e-05	0.000800689	leaf	PGSC0003DMG400025001	PGSC0003DMC400043390	PGSC0003DMP400043390	Global transcription factor group
1177	PGSC0003DMT400064911	74.6749	-5.84915	0.819895	-7.13403	9.74755e-13	2.45072e-10	leaf	PGSC0003DMG400025208	PGSC0003DMC400043759	PGSC0003DMP400043759	Formin 1
1178	PGSC0003DMT400065039	58.4269	2.05799	0.492827	4.1759	2.96815e-05	0.00045539	leaf	PGSC0003DMG400025271	PGSC0003DMC400043854	PGSC0003DMP400043854	Gene of unknown function
1179	PGSC0003DMT400065069	444.875	-1.07768	0.257471	-4.18563	2.84372e-05	0.000440052	leaf	PGSC0003DMG400025283	PGSC0003DMC400043874	PGSC0003DMP400043874	Conserved gene of unknown function
1180	PGSC0003DMT400065179	226.824	-1.72258	0.230698	-7.4668	8.21665e-14	2.86749e-11	leaf	PGSC0003DMG400025332	PGSC0003DMC400043947	PGSC0003DMP400043947	Integral membrane HPP family protein
1181	PGSC0003DMT400065213	36.9419	-5.69267	0.833228	-6.83207	8.37e-12	1.48263e-09	leaf	PGSC0003DMG400025346	PGSC0003DMC400043969	PGSC0003DMP400043969	Voltage-dependent anion channel
1182	PGSC0003DMT400065251	15595.2	-1.41846	0.227571	-6.23304	4.57484e-10	4.53258e-08	leaf	PGSC0003DMG400025361	PGSC0003DMC400043995	PGSC0003DMP400043995	Phototropin-1
1183	PGSC0003DMT400065271	398.306	2.16278	0.430101	5.02852	4.94271e-07	1.57883e-05	leaf	PGSC0003DMG400025372	PGSC0003DMC400044011	PGSC0003DMP400044011	Dof domain, zinc finger family protein
1184	PGSC0003DMT400065326	494.254	2.62367	0.576604	4.55021	5.35933e-06	0.000110895	leaf	PGSC0003DMG400025395	PGSC0003DMC400044048	PGSC0003DMP400044048	Nitrate transporter
1185	PGSC0003DMT400065364	763.415	1.25872	0.305726	4.11714	3.83606e-05	0.000558535	leaf	PGSC0003DMG400025407	PGSC0003DMC400044076	PGSC0003DMP400044076	Pyruvate dehydrogenase
1186	PGSC0003DMT400065433	126	-2.78241	0.567749	-4.90078	9.54589e-07	2.76926e-05	leaf	PGSC0003DMG400025441	PGSC0003DMC400044130	PGSC0003DMP400044130	Conserved gene of unknown function
1187	PGSC0003DMT400065504	1726.2	-3.61888	0.570524	-6.34308	2.25219e-10	2.49577e-08	leaf	PGSC0003DMG400025480	PGSC0003DMC400044187	PGSC0003DMP400044187	Receptor protein kinase
1188	PGSC0003DMT400065512	1502.6	-3.9974	0.783326	-5.10311	3.34113e-07	1.12731e-05	leaf	PGSC0003DMG400025487	PGSC0003DMC400044193	PGSC0003DMP400044193	Isocitrate lyase
1189	PGSC0003DMT400065724	429.045	-2.01813	0.271129	-7.44345	9.80896e-14	3.23033e-11	leaf	PGSC0003DMG400025577	PGSC0003DMC400044340	PGSC0003DMP400044340	Polyphosphoinositide binding protein Ssh2p
1190	PGSC0003DMT400065771	87.9302	-1.2085	0.255556	-4.72889	2.25749e-06	5.49267e-05	leaf	PGSC0003DMG400025600	PGSC0003DMC400044363	PGSC0003DMP400044363	Conserved gene of unknown function
1191	PGSC0003DMT400065969	719.8	1.37143	0.268807	5.10193	3.36208e-07	1.13274e-05	leaf	PGSC0003DMG400025682	PGSC0003DMC400044489	PGSC0003DMP400044489	Glucose acyltransferase
1192	PGSC0003DMT400065999	590.327	1.47919	0.360176	4.10686	4.01074e-05	0.000578884	leaf	PGSC0003DMG400025692	PGSC0003DMC400044500	PGSC0003DMP400044500	Amino acid binding protein
1193	PGSC0003DMT400066123	2764.3	3.51858	0.837899	4.19929	2.67756e-05	0.000419616	leaf	PGSC0003DMG400025737	PGSC0003DMC400044563	PGSC0003DMP400044563	Sterol regulatory element-binding protein site 2 protease
1194	PGSC0003DMT400066165	260.071	-2.1275	0.52494	-4.05285	5.05972e-05	0.000699988	leaf	PGSC0003DMG400025752	PGSC0003DMC400044597	PGSC0003DMP400044597	LOB domain-containing protein
1195	PGSC0003DMT400066392	149.436	2.74362	0.686266	3.9979	6.39079e-05	0.000839491	leaf	PGSC0003DMG400025819	PGSC0003DMC400044755	PGSC0003DMP400044755	Gibberellin receptor GID1
1196	PGSC0003DMT400066399	2742.65	-4.08776	0.561183	-7.28419	3.2362e-13	8.90222e-11	leaf	PGSC0003DMG400025823	PGSC0003DMC400044761	PGSC0003DMP400044761	Nitrite reductase
1197	PGSC0003DMT400066486	138.346	1.67854	0.32806	5.11656	3.11159e-07	1.05595e-05	leaf	PGSC0003DMG400025836	PGSC0003DMC400044819	PGSC0003DMP400044819	Conserved gene of unknown function
1198	PGSC0003DMT400066505	113.632	1.57811	0.368211	4.28587	1.82022e-05	0.000307073	leaf	PGSC0003DMG400025842	PGSC0003DMC400044834	PGSC0003DMP400044834	Anthranilate N-hydroxycinnamoyl/benzoyltransferase
1199	PGSC0003DMT400066544	6678.82	-2.00457	0.372197	-5.38577	7.21344e-08	3.22494e-06	leaf	PGSC0003DMG400025862	PGSC0003DMC400044862	PGSC0003DMP400044862	UDP-glucose:glucosyltransferase
1200	PGSC0003DMT400066572	42.9814	2.37076	0.593501	3.99454	6.4819e-05	0.000847176	leaf	PGSC0003DMG400025876	PGSC0003DMC400044885	PGSC0003DMP400044885	UDP-glucose:glucosyltransferase
1201	PGSC0003DMT400066737	505.46	3.34384	0.792136	4.2213	2.429e-05	0.000387943	leaf	PGSC0003DMG400025932	PGSC0003DMC400044998	PGSC0003DMP400044998	F-box and wd40 domain protein
1202	PGSC0003DMT400066762	1318.73	3.65737	0.734066	4.98234	6.28189e-07	1.93522e-05	leaf	PGSC0003DMG400025957	PGSC0003DMC400045016	PGSC0003DMP400045016	Conserved gene of unknown function
1203	PGSC0003DMT400066791	63.9796	-3.55106	0.700205	-5.07146	3.94767e-07	1.30189e-05	leaf	PGSC0003DMG400025967	PGSC0003DMC400045032	PGSC0003DMP400045032	Pectinesterase
1204	PGSC0003DMT400066798	276.327	-5.0784	0.755606	-6.72096	1.80529e-11	2.85212e-09	leaf	PGSC0003DMG400025972	PGSC0003DMC400045039	PGSC0003DMP400045039	14 kDa proline-rich protein DC2.15
1205	PGSC0003DMT400066838	337.892	-2.00777	0.457265	-4.39083	1.12917e-05	0.000205625	leaf	PGSC0003DMG400025984	PGSC0003DMC400045076	PGSC0003DMP400045076	HD-ZIP protein
1206	PGSC0003DMT400066925	113.233	5.80639	1.1566	5.02023	5.16083e-07	1.64178e-05	leaf	PGSC0003DMG400026017	PGSC0003DMC400045130	PGSC0003DMP400045130	Xenotropic and polytropic murine leukemia virus receptor
1207	PGSC0003DMT400066943	286.002	3.93177	0.731814	5.37264	7.75931e-08	3.40391e-06	leaf	PGSC0003DMG400026022	PGSC0003DMC400045145	PGSC0003DMP400045145	Beta expansin 1
1208	PGSC0003DMT400066993	170.981	-1.18156	0.2432	-4.8584	1.1834e-06	3.2682e-05	leaf	PGSC0003DMG401026043	PGSC0003DMC400045179	PGSC0003DMP400045179	NRC1
1209	PGSC0003DMT400067038	141.117	1.93328	0.465898	4.14957	3.33095e-05	0.000499578	leaf	PGSC0003DMG400026054	PGSC0003DMC400045214	PGSC0003DMP400045214	ATP binding protein
1210	PGSC0003DMT400067082	523.575	-2.02432	0.411035	-4.92492	8.4394e-07	2.51056e-05	leaf	PGSC0003DMG400026077	PGSC0003DMC400045247	PGSC0003DMP400045247	Calcium-dependent protein kinase
1211	PGSC0003DMT400067136	5.94971	4.39242	1.06318	4.13141	3.60552e-05	0.000531218	leaf	PGSC0003DMG400026099	PGSC0003DMC400045288	PGSC0003DMP400045288	Conserved gene of unknown function
1212	PGSC0003DMT400067210	430.401	-2.8434	0.528713	-5.37797	7.53319e-08	3.32997e-06	leaf	PGSC0003DMG400026131	PGSC0003DMC400045340	PGSC0003DMP400045340	ABC transporter
1213	PGSC0003DMT400067220	172.876	1.0392	0.21021	4.94363	7.66802e-07	2.31347e-05	leaf	PGSC0003DMG400026137	PGSC0003DMC400045349	PGSC0003DMP400045349	Conserved gene of unknown function
1214	PGSC0003DMT400067222	74.327	-2.56755	0.522248	-4.91635	8.81723e-07	2.60309e-05	leaf	PGSC0003DMG400026139	PGSC0003DMC400045351	PGSC0003DMP400045351	Flotillin-1
1215	PGSC0003DMT400067258	626.928	-1.1778	0.208969	-5.63624	1.73805e-08	9.76902e-07	leaf	PGSC0003DMG403026153	PGSC0003DMC400045380	PGSC0003DMP400045380	Lectin receptor kinase
1216	PGSC0003DMT400067259	296.959	-2.12205	0.267499	-7.93293	2.14029e-15	1.22186e-12	leaf	PGSC0003DMG400026154	PGSC0003DMC400045381	PGSC0003DMP400045381	Receptor kinase
1217	PGSC0003DMT400067283	364.521	-2.6918	0.549133	-4.90191	9.49102e-07	2.76019e-05	leaf	PGSC0003DMG400026162	PGSC0003DMC400045396	PGSC0003DMP400045396	Gene of unknown function
1218	PGSC0003DMT400067341	66.2375	1.90111	0.429984	4.42135	9.80869e-06	0.000184067	leaf	PGSC0003DMG400026183	PGSC0003DMC400045434	PGSC0003DMP400045434	D-mannose binding lectin family protein
1219	PGSC0003DMT400067359	234.963	-1.77194	0.365059	-4.85385	1.21087e-06	3.32698e-05	leaf	PGSC0003DMG400026190	PGSC0003DMC400045446	PGSC0003DMP400045446	Root phototropism protein
1220	PGSC0003DMT400067426	1777.64	1.31768	0.252517	5.21816	1.80705e-07	6.77122e-06	leaf	PGSC0003DMG400026211	PGSC0003DMC400045487	PGSC0003DMP400045487	PK11-C1
1221	PGSC0003DMT400067429	2677.37	-1.38708	0.252042	-5.50334	3.72653e-08	1.86183e-06	leaf	PGSC0003DMG400026212	PGSC0003DMC400045489	PGSC0003DMP400045489	Conserved gene of unknown function
1222	PGSC0003DMT400067458	510.627	6.3702	1.34302	4.74318	2.10391e-06	5.18919e-05	leaf	PGSC0003DMG400026221	PGSC0003DMC400045514	PGSC0003DMP400045514	Major pollen allergen Ory s 1
1223	PGSC0003DMT400067461	794.308	-4.03831	0.58458	-6.90806	4.91325e-12	9.41653e-10	leaf	PGSC0003DMG400026224	PGSC0003DMC400045517	PGSC0003DMP400045517	Methionine rich arabinogalactan
1224	PGSC0003DMT400067480	1618.11	-2.07007	0.314982	-6.57204	4.9632e-11	6.70806e-09	leaf	PGSC0003DMG400026235	PGSC0003DMC400045536	PGSC0003DMP400045536	Conserved gene of unknown function
1225	PGSC0003DMT400067534	44.677	2.62435	0.539068	4.86831	1.12559e-06	3.15193e-05	leaf	PGSC0003DMG400026260	PGSC0003DMC400045575	PGSC0003DMP400045575	AP2 domain class transcription factor
1226	PGSC0003DMT400067535	72.7095	2.74714	0.695296	3.95104	7.7813e-05	0.000980293	leaf	PGSC0003DMG400026261	PGSC0003DMC400045576	PGSC0003DMP400045576	ATERF-2/ATERF2/ERF2
1227	PGSC0003DMT400067581	39.4059	3.85275	0.875779	4.39923	1.08636e-05	0.000200642	leaf	PGSC0003DMG400026276	PGSC0003DMC400045615	PGSC0003DMP400045615	Leucoanthocyanidin dioxygenase
1228	PGSC0003DMT400067658	141.438	-1.93423	0.462202	-4.18483	2.85386e-05	0.000440509	leaf	PGSC0003DMG400026312	PGSC0003DMC400045676	PGSC0003DMP400045676	Glutamate-gated kainate-type ion channel receptor subunit GluR5
1229	PGSC0003DMT400067781	275.931	2.6256	0.624594	4.2037	2.6259e-05	0.000413182	leaf	PGSC0003DMG400026363	PGSC0003DMC400045765	PGSC0003DMP400045765	Conserved gene of unknown function
1230	PGSC0003DMT400067782	104.133	2.0752	0.313261	6.6245	3.48435e-11	5.06031e-09	leaf	PGSC0003DMG400026364	PGSC0003DMC400045766	PGSC0003DMP400045766	BZip protein AtbZip21
1231	PGSC0003DMT400067848	643.355	-1.04392	0.249456	-4.1848	2.85421e-05	0.000440509	leaf	PGSC0003DMG400026388	PGSC0003DMC400045807	PGSC0003DMP400045807	Serine/threonine kinase
1232	PGSC0003DMT400067888	352.293	1.05111	0.250063	4.20337	2.62966e-05	0.000413495	leaf	PGSC0003DMG400026405	PGSC0003DMC400045839	PGSC0003DMP400045839	Conserved gene of unknown function
1233	PGSC0003DMT400067992	37.524	1.96134	0.444563	4.41184	1.02497e-05	0.000190812	leaf	PGSC0003DMG400026441	PGSC0003DMC400045918	PGSC0003DMP400045918	Conserved gene of unknown function
1234	PGSC0003DMT400068252	318.595	-2.43093	0.454557	-5.34791	8.89754e-08	3.77572e-06	leaf	PGSC0003DMG400026531	PGSC0003DMC400046103	PGSC0003DMP400046103	Protein kinase
1235	PGSC0003DMT400068328	1573.17	-1.15254	0.244437	-4.71508	2.41612e-06	5.77054e-05	leaf	PGSC0003DMG400026565	PGSC0003DMC400046166	PGSC0003DMP400046166	Protein COBRA
1236	PGSC0003DMT400068333	297.338	4.55552	0.581754	7.83067	4.85258e-15	2.36381e-12	leaf	PGSC0003DMG400026569	PGSC0003DMC400046171	PGSC0003DMP400046171	Conserved gene of unknown function
1237	PGSC0003DMT400068421	4.72554	6.01997	1.41668	4.24935	2.14396e-05	0.000351791	leaf	PGSC0003DMG400026607	PGSC0003DMC400046230	PGSC0003DMP400046230	Gene of unknown function
1238	PGSC0003DMT400068694	20.8084	-7.13162	1.37373	-5.19144	2.08673e-07	7.64764e-06	leaf	PGSC0003DMG400026709	PGSC0003DMC400046416	PGSC0003DMP400046416	SAUR family protein
1239	PGSC0003DMT400068776	778.988	-1.35899	0.285545	-4.75929	1.94278e-06	4.84803e-05	leaf	PGSC0003DMG401026747	PGSC0003DMC400046470	PGSC0003DMP400046470	Conserved gene of unknown function
1240	PGSC0003DMT400068787	322.058	-1.28364	0.26088	-4.9204	8.63672e-07	2.56274e-05	leaf	PGSC0003DMG400026749	PGSC0003DMC400046474	PGSC0003DMP400046474	Conserved gene of unknown function
1241	PGSC0003DMT400068788	144.664	-2.05686	0.432611	-4.75452	1.98919e-06	4.94274e-05	leaf	PGSC0003DMG400026750	PGSC0003DMC400046475	PGSC0003DMP400046475	Serine-threonine protein kinase, plant-type
1242	PGSC0003DMT400068804	113.092	-2.07145	0.423782	-4.888	1.01863e-06	2.90354e-05	leaf	PGSC0003DMG400026760	PGSC0003DMC400046487	PGSC0003DMP400046487	Receptor-kinase
1243	PGSC0003DMT400068829	4410.71	2.91356	0.675756	4.31155	1.62113e-05	0.000280156	leaf	PGSC0003DMG402026767	PGSC0003DMC400046503	PGSC0003DMP400046503	Delta 1-pyrroline-5-carboxylate synthetase
1244	PGSC0003DMT400069012	670.26	-1.08903	0.237923	-4.57726	4.71107e-06	9.95463e-05	leaf	PGSC0003DMG403026842	PGSC0003DMC400046608	PGSC0003DMP400046608	NRC1
1245	PGSC0003DMT400069107	30.3246	3.15093	0.399571	7.88577	3.12595e-15	1.69979e-12	leaf	PGSC0003DMG400026880	PGSC0003DMC400046667	PGSC0003DMP400046667	Conserved gene of unknown function
1246	PGSC0003DMT400069120	838.261	-5.20024	0.619649	-8.39223	4.77003e-17	5.06968e-14	leaf	PGSC0003DMG400026885	PGSC0003DMC400046676	PGSC0003DMP400046676	GI11736
1247	PGSC0003DMT400069189	8849.19	-1.65013	0.375575	-4.39362	1.11481e-05	0.000203667	leaf	PGSC0003DMG400026913	PGSC0003DMC400046718	PGSC0003DMP400046718	NAD dependent epimerase/dehydratase
1248	PGSC0003DMT400069229	14.546	3.42234	0.86378	3.96205	7.43096e-05	0.000944811	leaf	PGSC0003DMG400026930	PGSC0003DMC400046748	PGSC0003DMP400046748	Flavonoid glucoyltransferase UGT73N1
1249	PGSC0003DMT400069259	46.4344	6.16483	0.782297	7.88042	3.26287e-15	1.73392e-12	leaf	PGSC0003DMG402026940	PGSC0003DMC400046766	PGSC0003DMP400046766	SAUR family protein
1250	PGSC0003DMT400069449	148.726	-1.82481	0.278689	-6.54785	5.83698e-11	7.75456e-09	leaf	PGSC0003DMG400026997	PGSC0003DMC400046877	PGSC0003DMP400046877	Protein kinase atmrk1
1251	PGSC0003DMT400069485	1068.98	-2.47327	0.578897	-4.27238	1.93395e-05	0.000322306	leaf	PGSC0003DMG400027013	PGSC0003DMC400046904	PGSC0003DMP400046904	Tetrapyrrole-binding protein, chloroplast
1252	PGSC0003DMT400069500	143.488	7.51576	1.4633	5.13618	2.80386e-07	9.66958e-06	leaf	PGSC0003DMG400027019	PGSC0003DMC400046917	PGSC0003DMP400046917	Polygalacturonase-1 non-catalytic subunit beta
1253	PGSC0003DMT400069547	201.201	2.52276	0.498652	5.05915	4.21126e-07	1.37142e-05	leaf	PGSC0003DMG400027035	PGSC0003DMC400046949	PGSC0003DMP400046949	Nucleic acid binding protein
1254	PGSC0003DMT400069576	421.383	-2.0596	0.285194	-7.22175	5.1321e-13	1.36362e-10	leaf	PGSC0003DMG400027046	PGSC0003DMC400046972	PGSC0003DMP400046972	DC1 domain containing protein
1255	PGSC0003DMT400069577	315.373	-5.25568	0.533764	-9.84645	7.10062e-23	4.15067e-19	leaf	PGSC0003DMG400027047	PGSC0003DMC400046973	PGSC0003DMP400046973	UPF0497 membrane protein
1256	PGSC0003DMT400069633	8025.31	-1.45369	0.267882	-5.42661	5.74356e-08	2.64884e-06	leaf	PGSC0003DMG400027071	PGSC0003DMC400047018	PGSC0003DMP400047018	Receptor kinase
1257	PGSC0003DMT400069736	1110.27	1.31054	0.331618	3.95194	7.75203e-05	0.000977659	leaf	PGSC0003DMG400027119	PGSC0003DMC400047103	PGSC0003DMP400047103	Ferritin
1258	PGSC0003DMT400069749	783.699	-1.36973	0.203951	-6.71596	1.86829e-11	2.93184e-09	leaf	PGSC0003DMG400027124	PGSC0003DMC400047116	PGSC0003DMP400047116	Serine/threonine-protein kinase CCR3
1259	PGSC0003DMT400069755	113.584	3.20926	0.574455	5.58662	2.31536e-08	1.23885e-06	leaf	PGSC0003DMG400027127	PGSC0003DMC400047121	PGSC0003DMP400047121	Anthocyanin 5-aromatic acyltransferase
1260	PGSC0003DMT400069908	367.412	1.05205	0.239698	4.38908	1.13829e-05	0.000206162	leaf	PGSC0003DMG400027185	PGSC0003DMC400047240	PGSC0003DMP400047240	Hydrolase
1261	PGSC0003DMT400069919	124.984	-3.13847	0.701286	-4.47531	7.62994e-06	0.000149793	leaf	PGSC0003DMG400027188	PGSC0003DMC400047251	PGSC0003DMP400047251	Proline transporter 2
1262	PGSC0003DMT400069927	644.411	1.33852	0.253458	5.28103	1.28459e-07	5.16086e-06	leaf	PGSC0003DMG400027192	PGSC0003DMC400047257	PGSC0003DMP400047257	Zinc ion binding protein
1263	PGSC0003DMT400069947	4098.51	2.62916	0.540325	4.86589	1.13944e-06	3.18308e-05	leaf	PGSC0003DMG400027196	PGSC0003DMC400047272	PGSC0003DMP400047272	Protein phosphatase 2C
1264	PGSC0003DMT400070122	946.814	-4.23217	0.710494	-5.95667	2.57435e-09	1.91699e-07	leaf	PGSC0003DMG400027259	PGSC0003DMC400047404	PGSC0003DMP400047404	Glucosyltransferase
1265	PGSC0003DMT400070302	26.1115	-2.50166	0.459631	-5.44275	5.24632e-08	2.47317e-06	leaf	PGSC0003DMG400027333	PGSC0003DMC400047526	PGSC0003DMP400047526	Leucoanthocyanidin dioxygenase
1266	PGSC0003DMT400070317	211.249	-3.87952	0.74795	-5.18687	2.13861e-07	7.81328e-06	leaf	PGSC0003DMG400027340	PGSC0003DMC400047538	PGSC0003DMP400047538	Cytochrome P450 77A1
1267	PGSC0003DMT400070323	114.551	-3.04495	0.59254	-5.1388	2.76492e-07	9.54938e-06	leaf	PGSC0003DMG400027343	PGSC0003DMC400047543	PGSC0003DMP400047543	Cellulose synthase-like A1
1268	PGSC0003DMT400070362	6648.92	-1.13421	0.255264	-4.44327	8.86021e-06	0.000169304	leaf	PGSC0003DMG400027356	PGSC0003DMC400047569	PGSC0003DMP400047569	Transferase, transferring glycosyl groups
1269	PGSC0003DMT400070558	874.854	-2.40206	0.315906	-7.60372	2.8774e-14	1.10294e-11	leaf	PGSC0003DMG400027425	PGSC0003DMC400047700	PGSC0003DMP400047700	Sugar transporter
1270	PGSC0003DMT400070567	220.87	-3.13488	0.608725	-5.14991	2.60617e-07	9.12237e-06	leaf	PGSC0003DMG400027428	PGSC0003DMC400047707	PGSC0003DMP400047707	Sigma factor sigb regulation protein rsbq
1271	PGSC0003DMT400070634	2904.08	-2.20609	0.462841	-4.76642	1.87529e-06	4.69967e-05	leaf	PGSC0003DMG400027459	PGSC0003DMC400047759	PGSC0003DMP400047759	ATP binding protein
1272	PGSC0003DMT400070666	635.556	-1.47165	0.229629	-6.40883	1.46639e-10	1.74046e-08	leaf	PGSC0003DMG400027469	PGSC0003DMC400047773	PGSC0003DMP400047773	Serine-threonine protein kinase, plant-type
1273	PGSC0003DMT400070667	367.61	-1.58312	0.279225	-5.66969	1.43056e-08	8.32073e-07	leaf	PGSC0003DMG400027470	PGSC0003DMC400047774	PGSC0003DMP400047774	ATP binding protein
1274	PGSC0003DMT400070680	2747.18	-3.47209	0.654629	-5.3039	1.13353e-07	4.62897e-06	leaf	PGSC0003DMG400027475	PGSC0003DMC400047781	PGSC0003DMP400047781	CONSTANS
1275	PGSC0003DMT400070694	334.317	-1.53259	0.29051	-5.27554	1.32369e-07	5.28166e-06	leaf	PGSC0003DMG400027482	PGSC0003DMC400047791	PGSC0003DMP400047791	Serine-threonine protein kinase, plant-type
1276	PGSC0003DMT400070703	119.152	-1.94808	0.470353	-4.14174	3.44674e-05	0.000513323	leaf	PGSC0003DMG400027491	PGSC0003DMC400047794	PGSC0003DMP400047794	STS14 protein
1277	PGSC0003DMT400070826	32.2259	-3.90094	0.816435	-4.77802	1.77032e-06	4.47982e-05	leaf	PGSC0003DMG400027541	PGSC0003DMC400047889	PGSC0003DMP400047889	Protein EPIDERMAL PATTERNING FACTOR 2
1278	PGSC0003DMT400070986	941.088	5.34285	0.889869	6.00408	1.92419e-09	1.50437e-07	leaf	PGSC0003DMG400027611	PGSC0003DMC400048006	PGSC0003DMP400048006	Heat shock protein 70
1279	PGSC0003DMT400071049	51.3701	-1.92123	0.448696	-4.28181	1.8538e-05	0.000311614	leaf	PGSC0003DMG400027634	PGSC0003DMC400048045	PGSC0003DMP400048045	Organic anion transmembrane transporter
1280	PGSC0003DMT400071057	158.65	3.83898	0.874512	4.38986	1.13424e-05	0.000205879	leaf	PGSC0003DMG400027636	PGSC0003DMC400048050	PGSC0003DMP400048050	Glutathione s-transferase
1281	PGSC0003DMT400071250	507.856	1.77528	0.338492	5.24469	1.56546e-07	6.0602e-06	leaf	PGSC0003DMG400027703	PGSC0003DMC400048187	PGSC0003DMP400048187	Alphavirus core protein family
1282	PGSC0003DMT400071285	590.796	-3.17461	0.479815	-6.61633	3.68237e-11	5.25007e-09	leaf	PGSC0003DMG400027722	PGSC0003DMC400048208	PGSC0003DMP400048208	Ankyrin repeat-containing protein
1283	PGSC0003DMT400071335	144.554	-3.67263	0.599108	-6.13017	8.77873e-10	7.86453e-08	leaf	PGSC0003DMG400027749	PGSC0003DMC400048252	PGSC0003DMP400048252	UPF0497 membrane protein PIMP1
1284	PGSC0003DMT400071348	139.973	1.4535	0.312737	4.64768	3.35684e-06	7.48232e-05	leaf	PGSC0003DMG400027758	PGSC0003DMC400048259	PGSC0003DMP400048259	Non-LTR retroelement reverse transcriptase
1285	PGSC0003DMT400071364	784.469	-1.49416	0.356196	-4.19475	2.73167e-05	0.00042631	leaf	PGSC0003DMG400027764	PGSC0003DMC400048270	PGSC0003DMP400048270	Ubiquitin-protein ligase
1286	PGSC0003DMT400071404	500.61	-1.00487	0.163943	-6.12939	8.82158e-10	7.87275e-08	leaf	PGSC0003DMG400027782	PGSC0003DMC400048304	PGSC0003DMP400048304	Acyl-CoA thioesterase
1287	PGSC0003DMT400071418	412.236	-2.10282	0.284223	-7.3985	1.37732e-13	4.23743e-11	leaf	PGSC0003DMG400027788	PGSC0003DMC400048316	PGSC0003DMP400048316	Conserved gene of unknown function
1288	PGSC0003DMT400071453	63.2035	-1.78839	0.424261	-4.21532	2.49429e-05	0.000397016	leaf	PGSC0003DMG400027800	PGSC0003DMC400048342	PGSC0003DMP400048342	Conserved gene of unknown function
1289	PGSC0003DMT400071510	137.822	2.12805	0.520908	4.08527	4.40248e-05	0.000625008	leaf	PGSC0003DMG400027819	PGSC0003DMC400048384	PGSC0003DMP400048384	Aquaporin NIP1.1
1290	PGSC0003DMT400071599	120.006	1.63076	0.403087	4.04568	5.2172e-05	0.000716055	leaf	PGSC0003DMG400027856	PGSC0003DMC400048439	PGSC0003DMP400048439	Geranylgeranyl pyrophosphate synthase 2
1291	PGSC0003DMT400071658	484.737	-1.18073	0.276134	-4.27595	1.90328e-05	0.000318105	leaf	PGSC0003DMG400027874	PGSC0003DMC400048474	PGSC0003DMP400048474	Isoform 2 of Probable beta-1,3-galactosyltransferase 2
1292	PGSC0003DMT400071770	4775.26	2.91239	0.6653	4.37756	1.20017e-05	0.000215533	leaf	PGSC0003DMG400027916	PGSC0003DMC400048544	PGSC0003DMP400048544	Inositol-3-phosphate synthase
1293	PGSC0003DMT400071807	7832.2	1.25144	0.305258	4.0996	4.13858e-05	0.000593207	leaf	PGSC0003DMG400027936	PGSC0003DMC400048567	PGSC0003DMP400048567	Sucrose-phosphate-synthase
1294	PGSC0003DMT400071866	36.0067	-3.46317	0.852538	-4.06219	4.86152e-05	0.000677022	leaf	PGSC0003DMG400027963	PGSC0003DMC400048609	PGSC0003DMP400048609	Ga20 oxidase
1295	PGSC0003DMT400071885	435.102	-1.90739	0.348682	-5.47027	4.4934e-08	2.17525e-06	leaf	PGSC0003DMG400027968	PGSC0003DMC400048617	PGSC0003DMP400048617	Conserved gene of unknown function
1296	PGSC0003DMT400072001	161.895	1.32842	0.284239	4.67359	2.95976e-06	6.81153e-05	leaf	PGSC0003DMG400028013	PGSC0003DMC400048684	PGSC0003DMP400048684	Conserved gene of unknown function
1297	PGSC0003DMT400072021	31.8647	4.95324	0.768319	6.44685	1.14198e-10	1.42791e-08	leaf	PGSC0003DMG400028021	PGSC0003DMC400048697	PGSC0003DMP400048697	Short chain alcohol dehydrogenase
1298	PGSC0003DMT400072037	288.57	-2.5387	0.409135	-6.20504	5.46837e-10	5.24851e-08	leaf	PGSC0003DMG400028026	PGSC0003DMC400048707	PGSC0003DMP400048707	Proton-dependent oligopeptide transport family protein
1299	PGSC0003DMT400072045	157.232	4.67499	1.14443	4.08499	4.40786e-05	0.000625285	leaf	PGSC0003DMG400028028	PGSC0003DMC400048713	PGSC0003DMP400048713	Conserved gene of unknown function
1300	PGSC0003DMT400072098	15.8237	-2.81241	0.63182	-4.45128	8.53609e-06	0.000163868	leaf	PGSC0003DMG402028052	PGSC0003DMC400048738	PGSC0003DMP400048738	Cytochrome P450
1301	PGSC0003DMT400072208	250.225	-3.59484	0.78902	-4.55608	5.2116e-06	0.000108126	leaf	PGSC0003DMG400028098	PGSC0003DMC400048814	PGSC0003DMP400048814	Myb RL3
1302	PGSC0003DMT400072259	43.0231	-2.35138	0.487702	-4.82135	1.42591e-06	3.82519e-05	leaf	PGSC0003DMG400028120	PGSC0003DMC400048855	PGSC0003DMP400048855	Phytochrome kinase substrate 1,
1303	PGSC0003DMT400072306	911.647	-1.99864	0.461355	-4.33209	1.47697e-05	0.000259074	leaf	PGSC0003DMG400028137	PGSC0003DMC400048888	PGSC0003DMP400048888	Fasciclin-like arabinogalactan protein 14
1304	PGSC0003DMT400072322	398.125	1.68085	0.39088	4.30017	1.70668e-05	0.000292348	leaf	PGSC0003DMG400028144	PGSC0003DMC400048896	PGSC0003DMP400048896	YA1
1305	PGSC0003DMT400072325	1116.46	-1.14493	0.218943	-5.22937	1.70087e-07	6.45612e-06	leaf	PGSC0003DMG400028145	PGSC0003DMC400048899	PGSC0003DMP400048899	Syntaxin
1306	PGSC0003DMT400072332	29.4408	2.86984	0.592241	4.84572	1.26153e-06	3.4379e-05	leaf	PGSC0003DMG400028148	PGSC0003DMC400048903	PGSC0003DMP400048903	Conserved gene of unknown function
1307	PGSC0003DMT400072375	3215.74	-2.48891	0.35559	-6.9994	2.57066e-12	5.46429e-10	leaf	PGSC0003DMG400028165	PGSC0003DMC400048936	PGSC0003DMP400048936	Calmodulin binding protein
1308	PGSC0003DMT400072413	753.853	1.70549	0.395545	4.31174	1.61974e-05	0.000280124	leaf	PGSC0003DMG400028178	PGSC0003DMC400048963	PGSC0003DMP400048963	ATPP2-A13
1309	PGSC0003DMT400072477	590.827	-1.41941	0.31553	-4.49848	6.84406e-06	0.00013631	leaf	PGSC0003DMG400028196	PGSC0003DMC400049009	PGSC0003DMP400049009	RING zinc finger protein
1310	PGSC0003DMT400072585	40.6776	-9.20786	1.55991	-5.90281	3.5737e-09	2.57108e-07	leaf	PGSC0003DMG400028244	PGSC0003DMC400049098	PGSC0003DMP400049098	Short chain alcohol dehydrogenase
1311	PGSC0003DMT400072645	131.519	-2.15405	0.478558	-4.50113	6.75934e-06	0.000134852	leaf	PGSC0003DMG400028268	PGSC0003DMC400049144	PGSC0003DMP400049144	Cytochrome P450 76A2
1312	PGSC0003DMT400072720	21.9317	2.40358	0.588908	4.08141	4.47625e-05	0.000633558	leaf	PGSC0003DMG403028300	PGSC0003DMC400049193	PGSC0003DMP400049193	Conserved gene of unknown function
1313	PGSC0003DMT400072760	1161.53	2.10219	0.420677	4.99716	5.81808e-07	1.81626e-05	leaf	PGSC0003DMG400028315	PGSC0003DMC400049222	PGSC0003DMP400049222	Ninja-family protein AFP2
1314	PGSC0003DMT400072874	182.449	1.63724	0.398387	4.10966	3.96237e-05	0.000572255	leaf	PGSC0003DMG400028349	PGSC0003DMC400049299	PGSC0003DMP400049299	Flavonol 4'-sulfotransferase
1315	PGSC0003DMT400072880	129.403	-1.33998	0.294886	-4.54406	5.51816e-06	0.000113479	leaf	PGSC0003DMG400028352	PGSC0003DMC400049303	PGSC0003DMP400049303	Cytochrome P450
1316	PGSC0003DMT400073140	993.711	-1.01258	0.158477	-6.38941	1.66524e-10	1.92755e-08	leaf	PGSC0003DMG400028443	PGSC0003DMC400049487	PGSC0003DMP400049487	Integrin-linked protein kinase
1317	PGSC0003DMT400073228	118.288	-2.15945	0.405335	-5.32756	9.95406e-08	4.14877e-06	leaf	PGSC0003DMG401028453	PGSC0003DMC400049528	PGSC0003DMP400049528	ATP binding protein
1318	PGSC0003DMT400073229	61.8635	-2.15211	0.429375	-5.01219	5.38141e-07	1.7073e-05	leaf	PGSC0003DMG402028453	PGSC0003DMC400049529	PGSC0003DMP400049529	ATP binding protein
1319	PGSC0003DMT400073246	200.504	-1.32754	0.277318	-4.78708	1.69228e-06	4.34148e-05	leaf	PGSC0003DMG401028457	PGSC0003DMC400049543	PGSC0003DMP400049543	Nodulin-26 like intrinsic protein
1320	PGSC0003DMT400073355	140.268	4.81271	0.929649	5.1769	2.25598e-07	8.15292e-06	leaf	PGSC0003DMG400028509	PGSC0003DMC400049627	PGSC0003DMP400049627	SNF4
1321	PGSC0003DMT400073398	990.404	1.57602	0.381759	4.12831	3.65437e-05	0.0005374	leaf	PGSC0003DMG400028521	PGSC0003DMC400049658	PGSC0003DMP400049658	Cinnamoyl-CoA reductase
1322	PGSC0003DMT400073479	731.782	4.64915	0.981589	4.73635	2.17605e-06	5.31228e-05	leaf	PGSC0003DMG400028543	PGSC0003DMC400049721	PGSC0003DMP400049721	Gene of unknown function
1323	PGSC0003DMT400073482	43.8215	3.11058	0.624131	4.98386	6.23271e-07	1.92514e-05	leaf	PGSC0003DMG400028544	PGSC0003DMC400049723	PGSC0003DMP400049723	Acyl-protein thioesterase
1324	PGSC0003DMT400073537	703.368	1.02892	0.2471	4.16399	3.12736e-05	0.000475139	leaf	PGSC0003DMG400028567	PGSC0003DMC400049755	PGSC0003DMP400049755	Sugar transporter
1325	PGSC0003DMT400073540	879.661	2.57486	0.608317	4.23275	2.30848e-05	0.000373542	leaf	PGSC0003DMG400028568	PGSC0003DMC400049758	PGSC0003DMP400049758	Conserved gene of unknown function
1326	PGSC0003DMT400073580	12.2765	3.85278	0.898342	4.28876	1.79671e-05	0.000303985	leaf	PGSC0003DMG400028582	PGSC0003DMC400049790	PGSC0003DMP400049790	Conserved gene of unknown function
1327	PGSC0003DMT400073689	845.513	10.3343	1.6371	6.31257	2.74443e-10	2.94621e-08	leaf	PGSC0003DMG400028624	PGSC0003DMC400049868	PGSC0003DMP400049868	Small heat-shock protein
1328	PGSC0003DMT400073713	401.849	5.14725	0.911004	5.65009	1.60365e-08	9.16788e-07	leaf	PGSC0003DMG400028634	PGSC0003DMC400049888	PGSC0003DMP400049888	Heat shock protein
1329	PGSC0003DMT400073715	355.229	3.47095	0.376932	9.20842	3.30953e-20	9.67292e-17	leaf	PGSC0003DMG400028635	PGSC0003DMC400049890	PGSC0003DMP400049890	Sulfate transporter
1330	PGSC0003DMT400073722	8.81862	2.40614	0.601091	4.00295	6.2558e-05	0.000825936	leaf	PGSC0003DMG400028640	PGSC0003DMC400049896	PGSC0003DMP400049896	Conserved gene of unknown function
1331	PGSC0003DMT400073836	185.996	-1.32225	0.270585	-4.88664	1.02571e-06	2.90705e-05	leaf	PGSC0003DMG400028687	PGSC0003DMC400049977	PGSC0003DMP400049977	E3 ubiquitin ligase PUB14
1332	PGSC0003DMT400073854	471.455	-5.62954	1.06081	-5.30683	1.11549e-07	4.56785e-06	leaf	PGSC0003DMG400028701	PGSC0003DMC400049991	PGSC0003DMP400049991	Zinc finger protein
1333	PGSC0003DMT400073888	370.547	1.06524	0.265338	4.01465	5.95338e-05	0.000794079	leaf	PGSC0003DMG400028711	PGSC0003DMC400050013	PGSC0003DMP400050013	Non-LTR retroelement reverse transcriptase
1334	PGSC0003DMT400074054	412.299	-2.06005	0.378709	-5.43967	5.33804e-08	2.51135e-06	leaf	PGSC0003DMG400028783	PGSC0003DMC400050126	PGSC0003DMP400050126	Glutathione S-transferase T4
1335	PGSC0003DMT400074330	142.001	1.11578	0.183794	6.07083	1.27251e-09	1.08195e-07	leaf	PGSC0003DMG400028892	PGSC0003DMC400050340	PGSC0003DMP400050340	Conserved gene of unknown function
1336	PGSC0003DMT400074364	2538.6	-1.33609	0.280692	-4.75999	1.93604e-06	4.84155e-05	leaf	PGSC0003DMG400028904	PGSC0003DMC400050363	PGSC0003DMP400050363	SGT1
1337	PGSC0003DMT400074377	8076.99	6.63361	1.52943	4.33731	1.44234e-05	0.000253953	leaf	PGSC0003DMG402028907	PGSC0003DMC400050375	PGSC0003DMP400050375	Heat shock protein 90
1338	PGSC0003DMT400074502	13.9388	-5.85114	1.44537	-4.04819	5.16163e-05	0.000711289	leaf	PGSC0003DMG401028957	PGSC0003DMC400050458	PGSC0003DMP400050458	Glycine-rich cell wall structural protein 1
1339	PGSC0003DMT400074503	52.6163	-4.02906	0.866424	-4.65022	3.31587e-06	7.4193e-05	leaf	PGSC0003DMG402028957	PGSC0003DMC400050459	PGSC0003DMP400050459	Glycine-rich cell wall structural protein 1
1340	PGSC0003DMT400074514	53.5059	2.34984	0.502402	4.6772	2.90813e-06	6.7357e-05	leaf	PGSC0003DMG400028960	PGSC0003DMC400050470	PGSC0003DMP400050470	Corticosteroid 11-beta-dehydrogenase
1341	PGSC0003DMT400074526	7.85726	-6.29434	1.56349	-4.02584	5.67734e-05	0.000765556	leaf	PGSC0003DMG400028967	PGSC0003DMC400050478	PGSC0003DMP400050478	CHP-rich zinc finger protein
1342	PGSC0003DMT400074570	100.397	3.54144	0.725223	4.88324	1.04356e-06	2.95047e-05	leaf	PGSC0003DMG400028989	PGSC0003DMC400050511	PGSC0003DMP400050511	Conserved gene of unknown function
1343	PGSC0003DMT400074655	123.906	-2.07499	0.512208	-4.05107	5.09838e-05	0.000703721	leaf	PGSC0003DMG400029026	PGSC0003DMC400050563	PGSC0003DMP400050563	Conserved gene of unknown function
1344	PGSC0003DMT400074744	19.6219	4.735	0.959213	4.93634	7.96016e-07	2.38621e-05	leaf	PGSC0003DMG400029063	PGSC0003DMC400050628	PGSC0003DMP400050628	Gibberellin 3beta-hydroxylase3
1345	PGSC0003DMT400074768	48.8562	1.84441	0.435143	4.23864	2.24881e-05	0.000366025	leaf	PGSC0003DMG400029075	PGSC0003DMC400050642	PGSC0003DMP400050642	CBL-interacting protein kinase 13
1346	PGSC0003DMT400074806	2541.87	-2.65014	0.619198	-4.27995	1.86935e-05	0.000313777	leaf	PGSC0003DMG400029086	PGSC0003DMC400050666	PGSC0003DMP400050666	Conserved gene of unknown function
1347	PGSC0003DMT400074847	5.92117	7.61658	1.8349	4.15094	3.31109e-05	0.000497963	leaf	PGSC0003DMG400029109	PGSC0003DMC400050694	PGSC0003DMP400050694	Cytochrome P450
1348	PGSC0003DMT400074952	540.339	3.37145	0.776391	4.34246	1.40894e-05	0.000249008	leaf	PGSC0003DMG400029153	PGSC0003DMC400050757	PGSC0003DMP400050757	Amino acid transporter
1349	PGSC0003DMT400074965	553.035	1.50524	0.315506	4.77086	1.83438e-06	4.61695e-05	leaf	PGSC0003DMG400029158	PGSC0003DMC400050768	PGSC0003DMP400050768	1-O-acylglucose:anthocyanin-O-acyltransferase
1350	PGSC0003DMT400074969	490.198	-2.58289	0.613284	-4.21157	2.53602e-05	0.000402016	leaf	PGSC0003DMG400029159	PGSC0003DMC400050772	PGSC0003DMP400050772	Conserved gene of unknown function
1351	PGSC0003DMT400075055	21.5602	2.85921	0.697359	4.10006	4.13045e-05	0.000592868	leaf	PGSC0003DMG400029193	PGSC0003DMC400050835	PGSC0003DMP400050835	Conserved gene of unknown function
1352	PGSC0003DMT400075057	598.031	4.50127	0.538596	8.35742	6.41053e-17	6.24546e-14	leaf	PGSC0003DMG400029195	PGSC0003DMC400050837	PGSC0003DMP400050837	Ferritin
1353	PGSC0003DMT400075105	55.9614	-3.45041	0.620997	-5.55625	2.75635e-08	1.44181e-06	leaf	PGSC0003DMG400029214	PGSC0003DMC400050871	PGSC0003DMP400050871	BURP domain-containing protein
1354	PGSC0003DMT400075376	3676.45	-1.18805	0.222358	-5.34296	9.14428e-08	3.85942e-06	leaf	PGSC0003DMG400029315	PGSC0003DMC400051043	PGSC0003DMP400051043	Conserved gene of unknown function
1355	PGSC0003DMT400075398	164.22	-3.2706	0.81007	-4.03743	5.40403e-05	0.000737206	leaf	PGSC0003DMG400029325	PGSC0003DMC400051059	PGSC0003DMP400051059	PS60 protein
1356	PGSC0003DMT400075404	263.331	1.93094	0.479615	4.02603	5.67263e-05	0.000765556	leaf	PGSC0003DMG400029328	PGSC0003DMC400051065	PGSC0003DMP400051065	Ring finger protein
1357	PGSC0003DMT400075439	413.874	-1.74138	0.394617	-4.41283	1.02028e-05	0.00019009	leaf	PGSC0003DMG400029344	PGSC0003DMC400051091	PGSC0003DMP400051091	Disease resistance protein RPP13
1358	PGSC0003DMT400075441	108.916	-2.78277	0.456585	-6.09475	1.09608e-09	9.52734e-08	leaf	PGSC0003DMG401029345	PGSC0003DMC400051092	PGSC0003DMP400051092	Isoform 2 of TMV resistance protein N
1359	PGSC0003DMT400075590	440.159	2.14395	0.473354	4.52928	5.91855e-06	0.000120442	leaf	PGSC0003DMG400029396	PGSC0003DMC400051198	PGSC0003DMP400051198	Nitrate transporter
1360	PGSC0003DMT400075600	54.4174	-2.92341	0.634503	-4.60739	4.0775e-06	8.8606e-05	leaf	PGSC0003DMG400029400	PGSC0003DMC400051206	PGSC0003DMP400051206	Cysteine protease 14
1361	PGSC0003DMT400075618	370.27	-1.13117	0.249098	-4.54107	5.597e-06	0.000114812	leaf	PGSC0003DMG400029412	PGSC0003DMC400051222	PGSC0003DMP400051222	Alcohol dehydrogenase ADH
1362	PGSC0003DMT400075628	345.798	1.37985	0.339249	4.06736	4.75483e-05	0.000665734	leaf	PGSC0003DMG400029417	PGSC0003DMC400051229	PGSC0003DMP400051229	Mechanosensitive ion channel domain-containing protein
1363	PGSC0003DMT400075635	7.8878	-5.69652	1.34837	-4.22474	2.39219e-05	0.000383636	leaf	PGSC0003DMG400029418	PGSC0003DMC400051230	PGSC0003DMP400051230	Tetracycline transporter
1364	PGSC0003DMT400075656	122.473	2.84782	0.507908	5.60696	2.05917e-08	1.12494e-06	leaf	PGSC0003DMG400029430	PGSC0003DMC400051246	PGSC0003DMP400051246	ARGOS
1365	PGSC0003DMT400075813	1254.48	-1.60085	0.278003	-5.75839	8.4921e-09	5.29499e-07	leaf	PGSC0003DMG400029473	PGSC0003DMC400051351	PGSC0003DMP400051351	DUF26 domain-containing protein 1
1366	PGSC0003DMT400075869	2772.59	-1.00204	0.246165	-4.07061	4.68908e-05	0.000658104	leaf	PGSC0003DMG400029498	PGSC0003DMC400051383	PGSC0003DMP400051383	PLE
1367	PGSC0003DMT400075873	9.46751	2.18029	0.499269	4.36697	1.25984e-05	0.000224695	leaf	PGSC0003DMG400029500	PGSC0003DMC400051387	PGSC0003DMP400051387	Purple acid phosphatase 1
1368	PGSC0003DMT400075993	39.4847	1.7566	0.375816	4.6741	2.95239e-06	6.80798e-05	leaf	PGSC0003DMG400029557	PGSC0003DMC400051461	PGSC0003DMP400051461	Conserved gene of unknown function
1369	PGSC0003DMT400076044	3564.63	-3.85492	0.602296	-6.40037	1.55002e-10	1.81213e-08	leaf	PGSC0003DMG400029569	PGSC0003DMC400051494	PGSC0003DMP400051494	Proline-rich protein
1370	PGSC0003DMT400076216	225.175	-1.60812	0.303204	-5.30377	1.13438e-07	4.62897e-06	leaf	PGSC0003DMG400029632	PGSC0003DMC400051618	PGSC0003DMP400051618	F-Box protein
1371	PGSC0003DMT400076223	143.642	-2.21884	0.423783	-5.2358	1.64268e-07	6.3069e-06	leaf	PGSC0003DMG400029634	PGSC0003DMC400051624	PGSC0003DMP400051624	Transcription factor FAMA
1372	PGSC0003DMT400076251	1339.08	-2.6769	0.474827	-5.63763	1.72409e-08	9.71392e-07	leaf	PGSC0003DMG400029645	PGSC0003DMC400051648	PGSC0003DMP400051648	Pectase lyase
1373	PGSC0003DMT400076418	17.1803	6.31219	1.49703	4.21647	2.48161e-05	0.000395266	leaf	PGSC0003DMG400029718	PGSC0003DMC400051767	PGSC0003DMP400051767	DNA binding protein
1374	PGSC0003DMT400076470	1903.54	-2.46937	0.541898	-4.5569	5.19145e-06	0.000107887	leaf	PGSC0003DMG400029738	PGSC0003DMC400051807	PGSC0003DMP400051807	LEXYL2 protein
1375	PGSC0003DMT400076514	596.573	2.2438	0.550725	4.07427	4.61594e-05	0.000650181	leaf	PGSC0003DMG400029751	PGSC0003DMC400051834	PGSC0003DMP400051834	Gene of unknown function
1376	PGSC0003DMT400076726	273.636	2.35022	0.301158	7.80393	6.00084e-15	2.86351e-12	leaf	PGSC0003DMG400029839	PGSC0003DMC400051991	PGSC0003DMP400051991	Type-a response regulator
1377	PGSC0003DMT400076731	348.202	1.31778	0.245976	5.35733	8.44606e-08	3.61696e-06	leaf	PGSC0003DMG400029841	PGSC0003DMC400051996	PGSC0003DMP400051996	RNA-binding region RNP-1 (RNA recognition motif)
1378	PGSC0003DMT400076953	395.179	1.21718	0.243473	4.99925	5.75524e-07	1.80146e-05	leaf	PGSC0003DMG400029931	PGSC0003DMC400052144	PGSC0003DMP400052144	Anthocyanin permease
1379	PGSC0003DMT400077008	73.5279	-1.82569	0.46001	-3.9688	7.22364e-05	0.000922968	leaf	PGSC0003DMG400029952	PGSC0003DMC400052190	PGSC0003DMP400052190	Bet v I allergen family protein
1380	PGSC0003DMT400077162	2191.05	-1.3726	0.325458	-4.21743	2.47105e-05	0.000394121	leaf	PGSC0003DMG400030006	PGSC0003DMC400052280	PGSC0003DMP400052280	PAR-1b protein
1381	PGSC0003DMT400077170	402.703	-1.98488	0.404278	-4.9097	9.12147e-07	2.68275e-05	leaf	PGSC0003DMG400030009	PGSC0003DMC400052288	PGSC0003DMP400052288	Leucine-rich repeat protein
1382	PGSC0003DMT400077209	618.355	-1.17487	0.253733	-4.63033	3.6509e-06	8.03816e-05	leaf	PGSC0003DMG400030029	PGSC0003DMC400052308	PGSC0003DMP400052308	Peptide-N4-(N-acetyl-beta-glucosaminyl)asparagine amidase A
1383	PGSC0003DMT400077223	3390.19	-1.15404	0.242072	-4.76735	1.86668e-06	4.68312e-05	leaf	PGSC0003DMG400030035	PGSC0003DMC400052319	PGSC0003DMP400052319	Receptor protein kinase
1384	PGSC0003DMT400077346	2146.31	1.09965	0.200604	5.48168	4.21305e-08	2.06087e-06	leaf	PGSC0003DMG400030084	PGSC0003DMC400052394	PGSC0003DMP400052394	Conserved gene of unknown function
1385	PGSC0003DMT400077357	1402.48	6.50968	1.21386	5.3628	8.19401e-08	3.53491e-06	leaf	PGSC0003DMG400030089	PGSC0003DMC400052405	PGSC0003DMP400052405	Heat shock protein 70kD
1386	PGSC0003DMT400077419	332.348	-1.85582	0.38544	-4.81482	1.47333e-06	3.91915e-05	leaf	PGSC0003DMG400030113	PGSC0003DMC400052448	PGSC0003DMP400052448	Leucine-rich repeat receptor kinase
1387	PGSC0003DMT400077423	76.3028	-1.23866	0.25884	-4.78541	1.70637e-06	4.37004e-05	leaf	PGSC0003DMG401030114	PGSC0003DMC400052450	PGSC0003DMP400052450	Serine-threonine protein kinase, plant-type
1388	PGSC0003DMT400077465	172.402	1.40099	0.294985	4.74935	2.0407e-06	5.05462e-05	leaf	PGSC0003DMG400030125	PGSC0003DMC400052477	PGSC0003DMP400052477	Conserved gene of unknown function
1389	PGSC0003DMT400077519	53.4857	-2.21694	0.455199	-4.87026	1.11451e-06	3.13214e-05	leaf	PGSC0003DMG400030144	PGSC0003DMC400052506	PGSC0003DMP400052506	Kinase
1390	PGSC0003DMT400077530	1955.39	-1.58913	0.21583	-7.36287	1.80003e-13	5.39594e-11	leaf	PGSC0003DMG400030149	PGSC0003DMC400052512	PGSC0003DMP400052512	Serine-threonine protein kinase, plant-type
1391	PGSC0003DMT400077533	886.386	-1.09878	0.249726	-4.39994	1.08279e-05	0.000200298	leaf	PGSC0003DMG400030150	PGSC0003DMC400052515	PGSC0003DMP400052515	Conserved gene of unknown function
1392	PGSC0003DMT400077562	38.3913	-1.97871	0.425801	-4.64703	3.36747e-06	7.49173e-05	leaf	PGSC0003DMG400030159	PGSC0003DMC400052531	PGSC0003DMP400052531	Conserved gene of unknown function
1393	PGSC0003DMT400077579	184.925	-3.22337	0.561276	-5.74293	9.30533e-09	5.72572e-07	leaf	PGSC0003DMG400030172	PGSC0003DMC400052543	PGSC0003DMP400052543	Aspartic proteinase oryzasin-1
1394	PGSC0003DMT400077648	6640.2	-2.96948	0.445226	-6.66959	2.56511e-11	3.83159e-09	leaf	PGSC0003DMG400030212	PGSC0003DMC400052593	PGSC0003DMP400052593	Nitrate reductase
1395	PGSC0003DMT400077696	28.7124	3.61643	0.61713	5.86007	4.62665e-09	3.2101e-07	leaf	PGSC0003DMG401030227	PGSC0003DMC400052618	PGSC0003DMP400052618	Gene of unknown function
1396	PGSC0003DMT400077701	23.8389	3.50597	0.795819	4.40549	1.05544e-05	0.000195705	leaf	PGSC0003DMG402030227	PGSC0003DMC400052621	PGSC0003DMP400052621	Gene of unknown function
1397	PGSC0003DMT400077702	76.1715	-3.32247	0.658658	-5.0443	4.55185e-07	1.46802e-05	leaf	PGSC0003DMG400030228	PGSC0003DMC400052622	PGSC0003DMP400052622	DNA binding protein
1398	PGSC0003DMT400077708	400.577	-2.45837	0.619158	-3.97051	7.17199e-05	0.000917873	leaf	PGSC0003DMG400030231	PGSC0003DMC400052628	PGSC0003DMP400052628	SAUR family protein
1399	PGSC0003DMT400077778	177.418	4.15643	0.765763	5.42782	5.70455e-08	2.64126e-06	leaf	PGSC0003DMG400030255	PGSC0003DMC400052673	PGSC0003DMP400052673	Sn-1 protein
1400	PGSC0003DMT400077785	18.7112	5.33013	1.00534	5.30179	1.1467e-07	4.66296e-06	leaf	PGSC0003DMG400030258	PGSC0003DMC400052676	PGSC0003DMP400052676	Cytochrome-c oxidase
1401	PGSC0003DMT400077797	393.427	1.43961	0.312973	4.59978	4.22944e-06	9.11453e-05	leaf	PGSC0003DMG400030262	PGSC0003DMC400052682	PGSC0003DMP400052682	WD-repeat protein
1402	PGSC0003DMT400077802	55.9838	-4.75259	0.819666	-5.7982	6.70297e-09	4.39016e-07	leaf	PGSC0003DMG400030265	PGSC0003DMC400052686	PGSC0003DMP400052686	Glucosyltransferase
1403	PGSC0003DMT400077951	45.7363	2.11081	0.436164	4.83947	1.30183e-06	3.52715e-05	leaf	PGSC0003DMG400030317	PGSC0003DMC400052763	PGSC0003DMP400052763	Conserved gene of unknown function
1404	PGSC0003DMT400078006	1290.42	8.23474	1.29962	6.33629	2.35363e-10	2.57162e-08	leaf	PGSC0003DMG400030339	PGSC0003DMC400052807	PGSC0003DMP400052807	17.6 kD class I small heat shock protein
1405	PGSC0003DMT400078007	556.236	10.6416	1.54425	6.89112	5.53533e-12	1.04377e-09	leaf	PGSC0003DMG400030340	PGSC0003DMC400052808	PGSC0003DMP400052808	17.6 kD class I small heat shock protein
1406	PGSC0003DMT400078008	2456.18	6.79748	1.30051	5.22677	1.72501e-07	6.50958e-06	leaf	PGSC0003DMG400030341	PGSC0003DMC400052809	PGSC0003DMP400052809	17.6 kDa class I heat shock protein
1407	PGSC0003DMT400078042	304.172	1.81741	0.307742	5.90564	3.51285e-09	2.5351e-07	leaf	PGSC0003DMG400030357	PGSC0003DMC400052837	PGSC0003DMP400052837	ELF4
1408	PGSC0003DMT400078166	1037.71	-1.41279	0.306748	-4.60571	4.11061e-06	8.90773e-05	leaf	PGSC0003DMG400030407	PGSC0003DMC400052920	PGSC0003DMP400052920	Spotted leaf protein
1409	PGSC0003DMT400078187	244.465	-1.47724	0.343932	-4.29516	1.74571e-05	0.000298379	leaf	PGSC0003DMG400030418	PGSC0003DMC400052938	PGSC0003DMP400052938	Ripening protein
1410	PGSC0003DMT400078201	3755.53	6.0214	0.758759	7.93585	2.09056e-15	1.22186e-12	leaf	PGSC0003DMG400030426	PGSC0003DMC400052949	PGSC0003DMP400052949	17.6 kD class I small heat shock protein
1411	PGSC0003DMT400078202	2225.33	8.85641	1.15056	7.69745	1.38808e-14	5.90109e-12	leaf	PGSC0003DMG400030427	PGSC0003DMC400052950	PGSC0003DMP400052950	Hsp20.1 protein
1412	PGSC0003DMT400078229	49.5757	-1.37676	0.342792	-4.01632	5.91144e-05	0.000789835	leaf	PGSC0003DMG400030443	PGSC0003DMC400052975	PGSC0003DMP400052975	Receptor protein kinase
1413	PGSC0003DMT400078298	475.658	-1.27131	0.254208	-5.00107	5.70139e-07	1.78946e-05	leaf	PGSC0003DMG400030474	PGSC0003DMC400053033	PGSC0003DMP400053033	Nodulation receptor kinase
1414	PGSC0003DMT400078314	159.387	-2.18631	0.402246	-5.43524	5.47217e-08	2.55901e-06	leaf	PGSC0003DMG400030486	PGSC0003DMC400053045	PGSC0003DMP400053045	Conserved gene of unknown function
1415	PGSC0003DMT400078330	3517.64	-1.29323	0.279853	-4.62111	3.81684e-06	8.36415e-05	leaf	PGSC0003DMG400030495	PGSC0003DMC400053057	PGSC0003DMP400053057	Auxin efflux carrier
1416	PGSC0003DMT400078360	237.813	1.83592	0.33477	5.48413	4.1552e-08	2.04111e-06	leaf	PGSC0003DMG400030510	PGSC0003DMC400053080	PGSC0003DMP400053080	Conserved gene of unknown function
1417	PGSC0003DMT400078374	924.478	-1.05483	0.186872	-5.64468	1.65485e-08	9.41453e-07	leaf	PGSC0003DMG402030515	PGSC0003DMC400053093	PGSC0003DMP400053093	TRANSPARENT TESTA 12 protein
1418	PGSC0003DMT400078399	349.339	2.45761	0.554009	4.43605	9.16258e-06	0.000173614	leaf	PGSC0003DMG400030521	PGSC0003DMC400053111	PGSC0003DMP400053111	E3 ubiquitin-protein ligase RHA2A
1419	PGSC0003DMT400078437	927.545	-1.32073	0.249086	-5.30231	1.14344e-07	4.65784e-06	leaf	PGSC0003DMG402030532	PGSC0003DMC400053143	PGSC0003DMP400053143	Wall-associated kinase
1420	PGSC0003DMT400078441	742.139	-1.66561	0.301682	-5.52109	3.369e-08	1.70877e-06	leaf	PGSC0003DMG400030533	PGSC0003DMC400053147	PGSC0003DMP400053147	Wall-associated kinase
1421	PGSC0003DMT400078444	614.907	-1.68949	0.312376	-5.4085	6.35552e-08	2.88553e-06	leaf	PGSC0003DMG400030534	PGSC0003DMC400053150	PGSC0003DMP400053150	Wall-associated kinase
1422	PGSC0003DMT400078448	79.5749	-1.22314	0.283983	-4.3071	1.65405e-05	0.000284585	leaf	PGSC0003DMG400030535	PGSC0003DMC400053151	PGSC0003DMP400053151	Wall-associated kinase
1423	PGSC0003DMT400078451	668.123	-1.04205	0.165515	-6.29581	3.05807e-10	3.20266e-08	leaf	PGSC0003DMG400030536	PGSC0003DMC400053152	PGSC0003DMP400053152	Wall-associated kinase
1424	PGSC0003DMT400078473	652.453	-1.34659	0.262228	-5.13521	2.81834e-07	9.6976e-06	leaf	PGSC0003DMG400030547	PGSC0003DMC400053168	PGSC0003DMP400053168	E3 ubiquitin ligase PUB14
1425	PGSC0003DMT400078477	35.6061	-5.17747	0.937757	-5.52112	3.36843e-08	1.70877e-06	leaf	PGSC0003DMG400030548	PGSC0003DMC400053171	PGSC0003DMP400053171	Myb-like transcription factor 6
1426	PGSC0003DMT400078562	232.782	-1.46774	0.269552	-5.44512	5.17697e-08	2.44541e-06	leaf	PGSC0003DMG401030580	PGSC0003DMC400053241	PGSC0003DMP400053241	Receptor kinase
1427	PGSC0003DMT400078564	407.701	-1.26054	0.306722	-4.10973	3.96128e-05	0.000572255	leaf	PGSC0003DMG402030580	PGSC0003DMC400053242	PGSC0003DMP400053242	Receptor kinase
1428	PGSC0003DMT400078610	28.788	1.79953	0.449092	4.00704	6.14838e-05	0.000814513	leaf	PGSC0003DMG400030594	PGSC0003DMC400053275	PGSC0003DMP400053275	ATP synthase subunit beta
1429	PGSC0003DMT400078688	44.6213	2.52951	0.54112	4.67458	2.9455e-06	6.79879e-05	leaf	PGSC0003DMG400030619	PGSC0003DMC400053324	PGSC0003DMP400053324	Starch synthase V
1430	PGSC0003DMT400078690	318.938	-1.09824	0.242077	-4.53675	5.71279e-06	0.000116763	leaf	PGSC0003DMG400030620	PGSC0003DMC400053325	PGSC0003DMP400053325	Chromosome-associated kinesin KIF4A
1431	PGSC0003DMT400078766	1186.54	-1.65567	0.345562	-4.79124	1.6575e-06	4.28239e-05	leaf	PGSC0003DMG400030645	PGSC0003DMC400053384	PGSC0003DMP400053384	Conserved gene of unknown function
1432	PGSC0003DMT400078809	21.3639	2.77012	0.5927	4.67374	2.95767e-06	6.81153e-05	leaf	PGSC0003DMG400030666	PGSC0003DMC400053416	PGSC0003DMP400053416	EPIDERMAL PATTERNING FACTOR 2
1433	PGSC0003DMT400078859	324.665	-3.08268	0.369654	-8.33936	7.4693e-17	6.98589e-14	leaf	PGSC0003DMG400030691	PGSC0003DMC400053450	PGSC0003DMP400053450	Conserved gene of unknown function
1434	PGSC0003DMT400078864	875.01	-3.14989	0.566114	-5.56404	2.63595e-08	1.38503e-06	leaf	PGSC0003DMG400030693	PGSC0003DMC400053455	PGSC0003DMP400053455	Conserved gene of unknown function
1435	PGSC0003DMT400079003	89.318	2.55754	0.605228	4.22574	2.38158e-05	0.00038246	leaf	PGSC0003DMG400030747	PGSC0003DMC400053551	PGSC0003DMP400053551	Conserved gene of unknown function
1436	PGSC0003DMT400079099	7.85081	-6.49699	1.38438	-4.69306	2.69143e-06	6.30572e-05	leaf	PGSC0003DMG400030784	PGSC0003DMC400053617	PGSC0003DMP400053617	Glutaredoxin family protein
1437	PGSC0003DMT400079121	42.7719	3.84892	0.7601	5.0637	4.11197e-07	1.34282e-05	leaf	PGSC0003DMG400030794	PGSC0003DMC400053637	PGSC0003DMP400053637	MRNA, clone: RAFL25-31-I24
1438	PGSC0003DMT400079157	368.297	-2.69288	0.678416	-3.96936	7.20658e-05	0.000921796	leaf	PGSC0003DMG400030808	PGSC0003DMC400053660	PGSC0003DMP400053660	Phi-1 protein
1439	PGSC0003DMT400079198	3077.02	-1.03164	0.255263	-4.0415	5.31106e-05	0.000727493	leaf	PGSC0003DMG402030822	PGSC0003DMC400053689	PGSC0003DMP400053689	Glycosyltransferase
1440	PGSC0003DMT400079230	423.363	-1.83366	0.417154	-4.39564	1.10447e-05	0.000202706	leaf	PGSC0003DMG400030837	PGSC0003DMC400053718	PGSC0003DMP400053718	Gene of unknown function
1441	PGSC0003DMT400079238	87.321	1.18355	0.245231	4.82628	1.39104e-06	3.73855e-05	leaf	PGSC0003DMG400030841	PGSC0003DMC400053726	PGSC0003DMP400053726	Conserved gene of unknown function
1442	PGSC0003DMT400079240	4272.95	-2.46959	0.408654	-6.04323	1.51061e-09	1.2481e-07	leaf	PGSC0003DMG400030842	PGSC0003DMC400053728	PGSC0003DMP400053728	PTP-1
1443	PGSC0003DMT400079253	240.364	-2.19605	0.494673	-4.4394	9.02112e-06	0.000171489	leaf	PGSC0003DMG400030849	PGSC0003DMC400053738	PGSC0003DMP400053738	Conserved gene of unknown function
1444	PGSC0003DMT400079262	19.7452	1.97754	0.459004	4.30833	1.64494e-05	0.000283434	leaf	PGSC0003DMG400030852	PGSC0003DMC400053746	PGSC0003DMP400053746	CYCLOPS
1445	PGSC0003DMT400079286	915.681	-1.50892	0.357404	-4.22189	2.42257e-05	0.000387304	leaf	PGSC0003DMG401030861	PGSC0003DMC400053757	PGSC0003DMP400053757	Early-responsive to dehydration 3
1446	PGSC0003DMT400079330	203.304	-3.2654	0.706658	-4.62091	3.82068e-06	8.3647e-05	leaf	PGSC0003DMG400030878	PGSC0003DMC400053786	PGSC0003DMP400053786	Major intrinsic protein
1447	PGSC0003DMT400079343	34.4178	-1.97122	0.410693	-4.79975	1.5886e-06	4.13637e-05	leaf	PGSC0003DMG402030883	PGSC0003DMC400053796	PGSC0003DMP400053796	Disease resistance protein RGA2
1448	PGSC0003DMT400079375	298.137	-2.90383	0.673065	-4.31435	1.60076e-05	0.000277458	leaf	PGSC0003DMG400030896	PGSC0003DMC400053819	PGSC0003DMP400053819	ATP binding protein
1449	PGSC0003DMT400079419	18.9816	1.70594	0.388599	4.38999	1.13355e-05	0.000205879	leaf	PGSC0003DMG400030915	PGSC0003DMC400053856	PGSC0003DMP400053856	C2 domain-containing protein
1450	PGSC0003DMT400079441	264.197	3.82853	0.729414	5.24878	1.5311e-07	5.94689e-06	leaf	PGSC0003DMG400030925	PGSC0003DMC400053874	PGSC0003DMP400053874	Conserved gene of unknown function
1451	PGSC0003DMT400079445	2010.61	2.5629	0.398675	6.42854	1.28835e-10	1.57718e-08	leaf	PGSC0003DMG400030928	PGSC0003DMC400053878	PGSC0003DMP400053878	EIN3-binding F-box protein 1
1452	PGSC0003DMT400079485	732.081	1.51567	0.315955	4.79712	1.60966e-06	4.17726e-05	leaf	PGSC0003DMG400030950	PGSC0003DMC400053900	PGSC0003DMP400053900	Myo inositol monophosphatase
1453	PGSC0003DMT400079642	26.1385	2.59636	0.530223	4.89673	9.74427e-07	2.80885e-05	leaf	PGSC0003DMG400031018	PGSC0003DMC400054019	PGSC0003DMP400054019	Pentatricopeptide repeat-containing protein
1454	PGSC0003DMT400079706	170.958	4.04214	0.941587	4.2929	1.76355e-05	0.000300112	leaf	PGSC0003DMG400031042	PGSC0003DMC400054064	PGSC0003DMP400054064	Glutamate decarboxylase isoform1
1455	PGSC0003DMT400079746	236.081	-1.48701	0.319013	-4.6613	3.14223e-06	7.11245e-05	leaf	PGSC0003DMG402031052	PGSC0003DMC400054089	PGSC0003DMP400054089	Polysialic acid capsule expression protein kpsF
1456	PGSC0003DMT400079770	209.818	2.13728	0.496269	4.30671	1.65704e-05	0.000284889	leaf	PGSC0003DMG401031064	PGSC0003DMC400054105	PGSC0003DMP400054105	AtRab GTP-binding protein
1457	PGSC0003DMT400079776	78.1835	-4.5739	1.01963	-4.48586	7.26188e-06	0.000143774	leaf	PGSC0003DMG400031065	PGSC0003DMC400054109	PGSC0003DMP400054109	Pectate lyase
1458	PGSC0003DMT400079893	2244.54	-1.66218	0.339706	-4.893	9.93116e-07	2.83876e-05	leaf	PGSC0003DMG400031115	PGSC0003DMC400054196	PGSC0003DMP400054196	Conserved gene of unknown function
1459	PGSC0003DMT400079902	1048.08	1.02156	0.181795	5.61926	1.91777e-08	1.05758e-06	leaf	PGSC0003DMG400031120	PGSC0003DMC400054203	PGSC0003DMP400054203	Glycine-rich protein A3
1460	PGSC0003DMT400079931	906.875	-1.1594	0.241109	-4.80862	1.51977e-06	4.02438e-05	leaf	PGSC0003DMG400031128	PGSC0003DMC400054228	PGSC0003DMP400054228	Beta-hexosaminidase 1
1461	PGSC0003DMT400079969	482.516	5.88345	0.63619	9.24795	2.28841e-20	7.64393e-17	leaf	PGSC0003DMG400031137	PGSC0003DMC400054252	PGSC0003DMP400054252	Ripening regulated protein DDTFR8
1462	PGSC0003DMT400079980	1647.98	-2.51614	0.358762	-7.0134	2.326e-12	5.0358e-10	leaf	PGSC0003DMG400031140	PGSC0003DMC400054257	PGSC0003DMP400054257	WRKY transcription factor
1463	PGSC0003DMT400080097	161.687	-3.54196	0.631595	-5.60796	2.04725e-08	1.12105e-06	leaf	PGSC0003DMG400031187	PGSC0003DMC400054332	PGSC0003DMP400054332	Zinc finger protein
1464	PGSC0003DMT400080167	102.863	-2.71215	0.392176	-6.91566	4.65691e-12	8.999e-10	leaf	PGSC0003DMG400031206	PGSC0003DMC400054376	PGSC0003DMP400054376	RAB7A
1465	PGSC0003DMT400080377	131.255	1.8519	0.317032	5.84136	5.17769e-09	3.52959e-07	leaf	PGSC0003DMG400031296	PGSC0003DMC400054528	PGSC0003DMP400054528	Purple acid phosphatase
1466	PGSC0003DMT400080507	1289.01	1.52716	0.378842	4.03111	5.55129e-05	0.000754215	leaf	PGSC0003DMG400031347	PGSC0003DMC400054605	PGSC0003DMP400054605	Amino acid transporter family protein
1467	PGSC0003DMT400080508	80.2315	3.92785	0.652056	6.02379	1.70376e-09	1.38324e-07	leaf	PGSC0003DMG400031348	PGSC0003DMC400054606	PGSC0003DMP400054606	Transferase family protein
1468	PGSC0003DMT400080601	165.091	-2.70525	0.558831	-4.84092	1.29243e-06	3.50574e-05	leaf	PGSC0003DMG400031385	PGSC0003DMC400054670	PGSC0003DMP400054670	Pectin acetylesterase
1469	PGSC0003DMT400080628	96.4927	5.15693	1.04872	4.91737	8.7714e-07	2.59283e-05	leaf	PGSC0003DMG400031395	PGSC0003DMC400054683	PGSC0003DMP400054683	Oxygen-evolving enhancer protein 2, chloroplastic
1470	PGSC0003DMT400080660	312.366	3.72809	0.655875	5.68415	1.31466e-08	7.76249e-07	leaf	PGSC0003DMG400031411	PGSC0003DMC400054704	PGSC0003DMP400054704	Seed maturation protein PM27
1471	PGSC0003DMT400080869	65.1165	-2.82684	0.699774	-4.03964	5.35333e-05	0.000731997	leaf	PGSC0003DMG400031494	PGSC0003DMC400054816	PGSC0003DMP400054816	Small molecule transporter
1472	PGSC0003DMT400080935	1252.35	8.93956	1.40275	6.37291	1.85479e-10	2.11554e-08	leaf	PGSC0003DMG400031522	PGSC0003DMC400054863	PGSC0003DMP400054863	Peptidylprolyl isomerase
1473	PGSC0003DMT400080976	338.632	-1.68888	0.290957	-5.80457	6.45305e-09	4.25029e-07	leaf	PGSC0003DMG400031548	PGSC0003DMC400054891	PGSC0003DMP400054891	Conserved gene of unknown function
1474	PGSC0003DMT400081247	1650.88	-3.68197	0.567915	-6.4833	8.97353e-11	1.14655e-08	leaf	PGSC0003DMG402031759	PGSC0003DMC400054976	PGSC0003DMP400054976	Phospholipase A1
1475	PGSC0003DMT400081287	1231.51	-1.09956	0.229906	-4.78264	1.73004e-06	4.41131e-05	leaf	PGSC0003DMG400031771	PGSC0003DMC400055002	PGSC0003DMP400055002	O-methyltransferase
1476	PGSC0003DMT400081294	7517.51	-1.61877	0.285131	-5.67727	1.3686e-08	8.00015e-07	leaf	PGSC0003DMG400031775	PGSC0003DMC400055007	PGSC0003DMP400055007	ROX1
1477	PGSC0003DMT400081296	384.317	-1.44183	0.333641	-4.32151	1.54967e-05	0.000270406	leaf	PGSC0003DMG400031777	PGSC0003DMC400055009	PGSC0003DMP400055009	Homeobox-leucine zipper protein ATHB-52
1478	PGSC0003DMT400081328	606.675	-1.54845	0.300763	-5.14841	2.62699e-07	9.17334e-06	leaf	PGSC0003DMG400031797	PGSC0003DMC400055030	PGSC0003DMP400055030	Polygalacturonase
1479	PGSC0003DMT400081388	93.8409	-3.25215	0.549302	-5.92052	3.20919e-09	2.33761e-07	leaf	PGSC0003DMG400031816	PGSC0003DMC400055069	PGSC0003DMP400055069	Pectinesterase
1480	PGSC0003DMT400081439	28.5047	1.61516	0.404876	3.98928	6.62738e-05	0.000863776	leaf	PGSC0003DMG400031838	PGSC0003DMC400055116	PGSC0003DMP400055116	Conserved gene of unknown function
1481	PGSC0003DMT400081478	1425.73	1.06371	0.221363	4.80526	1.54552e-06	4.06495e-05	leaf	PGSC0003DMG400031871	PGSC0003DMC400055149	PGSC0003DMP400055149	Stress-associated protein 3
1482	PGSC0003DMT400081531	86.6441	2.01084	0.335429	5.99483	2.03696e-09	1.5737e-07	leaf	PGSC0003DMG400031908	PGSC0003DMC400055174	PGSC0003DMP400055174	Gene of unknown function
1483	PGSC0003DMT400081725	72.4503	2.21634	0.345577	6.41346	1.42254e-10	1.71453e-08	leaf	PGSC0003DMG400032094	PGSC0003DMC400055194	PGSC0003DMP400055194	Inosine-uridine preferring nucleoside hydrolase
1484	PGSC0003DMT400081778	6122.78	-2.0383	0.331523	-6.14828	7.8329e-10	7.15425e-08	leaf	PGSC0003DMG400032119	PGSC0003DMC400055226	PGSC0003DMP400055226	Jasmonate ZIM-domain protein 3
1485	PGSC0003DMT400081830	184.592	-1.72785	0.259285	-6.66391	2.6664e-11	3.94593e-09	leaf	PGSC0003DMG400032130	PGSC0003DMC400055264	PGSC0003DMP400055264	NL0E
1486	PGSC0003DMT400081888	145.454	-1.68991	0.332744	-5.07871	3.80011e-07	1.26034e-05	leaf	PGSC0003DMG400032148	PGSC0003DMC400055306	PGSC0003DMP400055306	NDR1
1487	PGSC0003DMT400081965	81.1583	1.43954	0.321376	4.47931	7.48835e-06	0.000147384	leaf	PGSC0003DMG400032173	PGSC0003DMC400055376	PGSC0003DMP400055376	Importin beta-3
1488	PGSC0003DMT400082008	3219.83	-2.11436	0.406292	-5.20405	1.94996e-07	7.20283e-06	leaf	PGSC0003DMG400032199	PGSC0003DMC400055404	PGSC0003DMP400055404	Peroxidase
1489	PGSC0003DMT400082017	4630.26	1.63586	0.275365	5.94071	2.83795e-09	2.08015e-07	leaf	PGSC0003DMG400032204	PGSC0003DMC400055412	PGSC0003DMP400055412	D12 oleate desaturase
1490	PGSC0003DMT400082032	223.31	-2.88866	0.542479	-5.32492	1.00995e-07	4.19443e-06	leaf	PGSC0003DMG400032211	PGSC0003DMC400055423	PGSC0003DMP400055423	Conserved gene of unknown function
1491	PGSC0003DMT400082052	292.371	-1.7352	0.43757	-3.96555	7.32279e-05	0.000932578	leaf	PGSC0003DMG400032231	PGSC0003DMC400055433	PGSC0003DMP400055433	NDR1
1492	PGSC0003DMT400082065	13.5	3.04072	0.746808	4.07163	4.66859e-05	0.000656015	leaf	PGSC0003DMG400032243	PGSC0003DMC400055440	PGSC0003DMP400055440	Homocysteine s-methyltransferase
1493	PGSC0003DMT400082082	54.0221	1.79172	0.429737	4.16933	3.05494e-05	0.000466562	leaf	PGSC0003DMG400032251	PGSC0003DMC400055451	PGSC0003DMP400055451	Conserved gene of unknown function
1494	PGSC0003DMT400082092	434.486	1.33629	0.28388	4.70722	2.51118e-06	5.94897e-05	leaf	PGSC0003DMG400032255	PGSC0003DMC400055460	PGSC0003DMP400055460	Lactoylglutathione lyase
1495	PGSC0003DMT400082409	697.513	-1.27606	0.188847	-6.75711	1.40769e-11	2.26117e-09	leaf	PGSC0003DMG400032528	PGSC0003DMC400055566	PGSC0003DMP400055566	Conserved gene of unknown function
1496	PGSC0003DMT400082728	895.167	-1.32859	0.187294	-7.0936	1.30671e-12	3.18266e-10	leaf	PGSC0003DMG400032785	PGSC0003DMC400055680	PGSC0003DMP400055680	Conserved gene of unknown function
1497	PGSC0003DMT400082729	288.891	-2.69915	0.407636	-6.62147	3.55634e-11	5.12655e-09	leaf	PGSC0003DMG400032786	PGSC0003DMC400055681	PGSC0003DMP400055681	Conserved gene of unknown function
1498	PGSC0003DMT400082752	238.608	4.2145	0.892187	4.72378	2.31501e-06	5.56888e-05	leaf	PGSC0003DMG400032793	PGSC0003DMC400055694	PGSC0003DMP400055694	Heat stress transcription factor HSFA9
1499	PGSC0003DMT400082796	1844.52	-1.00914	0.177553	-5.68361	1.31884e-08	7.76756e-07	leaf	PGSC0003DMG400032820	PGSC0003DMC400055724	PGSC0003DMP400055724	Protein phosphatase 2c
1500	PGSC0003DMT400082814	21.4074	2.84876	0.706932	4.02975	5.58359e-05	0.000756844	leaf	PGSC0003DMG400032829	PGSC0003DMC400055736	PGSC0003DMP400055736	C3HL domain class transcription factor
1501	PGSC0003DMT400083027	2419.16	-1.06547	0.24423	-4.36255	1.28555e-05	0.000228409	leaf	PGSC0003DMG400033029	PGSC0003DMC400055760	PGSC0003DMP400055760	Enhanced disease susceptibility 1 protein
1502	PGSC0003DMT400083039	14.9449	4.77011	1.00779	4.73322	2.20984e-06	5.38234e-05	leaf	PGSC0003DMG400033032	PGSC0003DMC400055770	PGSC0003DMP400055770	Zinc finger protein
1503	PGSC0003DMT400083045	3804.38	-1.18634	0.246467	-4.81336	1.4841e-06	3.94333e-05	leaf	PGSC0003DMG400033035	PGSC0003DMC400055776	PGSC0003DMP400055776	Hypersensitive-induced reaction protein
1504	PGSC0003DMT400083063	1211.94	-1.56935	0.347083	-4.52155	6.13871e-06	0.000124669	leaf	PGSC0003DMG400033037	PGSC0003DMC400055787	PGSC0003DMP400055787	Ribulose bisphosphate carboxylase large chain
1505	PGSC0003DMT400083071	83.2848	1.25602	0.244248	5.14239	2.71263e-07	9.38264e-06	leaf	PGSC0003DMG400033042	PGSC0003DMC400055792	PGSC0003DMP400055792	Abc transporter
1506	PGSC0003DMT400083077	53.6777	-5.88779	1.228	-4.79461	1.62996e-06	4.22524e-05	leaf	PGSC0003DMG400033044	PGSC0003DMC400055795	PGSC0003DMP400055795	Gip1
1507	PGSC0003DMT400083120	24.842	-2.34753	0.543931	-4.31586	1.58986e-05	0.000276182	leaf	PGSC0003DMG400033062	PGSC0003DMC400055829	PGSC0003DMP400055829	Conserved gene of unknown function
1508	PGSC0003DMT400083137	1378.09	2.24789	0.455558	4.93438	8.04075e-07	2.40728e-05	leaf	PGSC0003DMG400033072	PGSC0003DMC400055842	PGSC0003DMP400055842	P5CDH1
1509	PGSC0003DMT400083158	450.847	-5.85696	1.04008	-5.63125	1.78906e-08	1.00076e-06	leaf	PGSC0003DMG400033084	PGSC0003DMC400055858	PGSC0003DMP400055858	Chlorophyll a/b-binding protein (cab-12)
1510	PGSC0003DMT400083164	34.6775	-6.68886	1.11906	-5.97724	2.26948e-09	1.71731e-07	leaf	PGSC0003DMG400033087	PGSC0003DMC400055864	PGSC0003DMP400055864	DNA binding protein
1511	PGSC0003DMT400083182	265.444	-2.69466	0.610463	-4.41414	1.01414e-05	0.000189247	leaf	PGSC0003DMG400033102	PGSC0003DMC400055876	PGSC0003DMP400055876	Phytochrome kinase substrate
1512	PGSC0003DMT400083187	70.3338	-2.0472	0.408945	-5.00606	5.55555e-07	1.75303e-05	leaf	PGSC0003DMG400033107	PGSC0003DMC400055879	PGSC0003DMP400055879	UDP-glucose dehydrogenase
1513	PGSC0003DMT400083213	94.7263	-1.82109	0.441997	-4.12013	3.78655e-05	0.000553703	leaf	PGSC0003DMG400033121	PGSC0003DMC400055895	PGSC0003DMP400055895	RING zinc finger protein
1514	PGSC0003DMT400083218	1197.77	-3.04237	0.426712	-7.12981	1.00508e-12	2.50009e-10	leaf	PGSC0003DMG400033126	PGSC0003DMC400055898	PGSC0003DMP400055898	Aspartate kinase
1515	PGSC0003DMT400083245	19.9785	-3.02334	0.739624	-4.08767	4.35725e-05	0.000619339	leaf	PGSC0003DMG400033139	PGSC0003DMC400055922	PGSC0003DMP400055922	Conserved gene of unknown function
1516	PGSC0003DMT400083733	2783.87	1.69581	0.278955	6.07914	1.20826e-09	1.038e-07	leaf	PGSC0003DMG400033567	PGSC0003DMC400056034	PGSC0003DMP400056034	Leucoanthocyanidin dioxygenase
1517	PGSC0003DMT400083788	858.801	1.98829	0.40914	4.85969	1.17571e-06	3.25716e-05	leaf	PGSC0003DMG400033586	PGSC0003DMC400056080	PGSC0003DMP400056080	Gene of unknown function
1518	PGSC0003DMT400083789	188.091	-4.21707	0.783115	-5.38499	7.24491e-08	3.22668e-06	leaf	PGSC0003DMG400033587	PGSC0003DMC400056081	PGSC0003DMP400056081	Proline-rich protein
1519	PGSC0003DMT400083871	29.2073	2.93851	0.473954	6.19999	5.64665e-10	5.36707e-08	leaf	PGSC0003DMG400033638	PGSC0003DMC400056124	PGSC0003DMP400056124	Endosomal P24A protein
1520	PGSC0003DMT400083884	917.864	1.04388	0.255906	4.07914	4.52025e-05	0.000639011	leaf	PGSC0003DMG400033641	PGSC0003DMC400056135	PGSC0003DMP400056135	Multidrug resistance-associated protein 1, 3 (Mrp1, 3), abc-transoprter
1521	PGSC0003DMT400083978	487.952	3.22723	0.686819	4.69881	2.61683e-06	6.15561e-05	leaf	PGSC0003DMG400033688	PGSC0003DMC400056201	PGSC0003DMP400056201	Tartrate-resistant acid phosphatase type 5
1522	PGSC0003DMT400084198	27.6779	-2.32442	0.558063	-4.16515	3.11143e-05	0.000473026	leaf	PGSC0003DMG400033872	PGSC0003DMC400056245	PGSC0003DMP400056245	Delta-8 sphingolipid desaturase
1523	PGSC0003DMT400084203	251.334	2.95993	0.67149	4.408	1.04329e-05	0.000193606	leaf	PGSC0003DMG400033876	PGSC0003DMC400056250	PGSC0003DMP400056250	TAF-3
1524	PGSC0003DMT400084214	1167.52	-1.02525	0.195005	-5.25758	1.45967e-07	5.70737e-06	leaf	PGSC0003DMG401033880	PGSC0003DMC400056261	PGSC0003DMP400056261	WRKY transcription factor 27
1525	PGSC0003DMT400084231	153.847	4.26016	0.70371	6.05386	1.41418e-09	1.18518e-07	leaf	PGSC0003DMG401033888	PGSC0003DMC400056275	PGSC0003DMP400056275	Universal stress protein family protein
1526	PGSC0003DMT400084495	45.2322	1.64174	0.373475	4.39584	1.10344e-05	0.000202706	leaf	PGSC0003DMG400034098	PGSC0003DMC400056363	PGSC0003DMP400056363	50S ribosomal protein L22
1527	PGSC0003DMT400084513	648.586	-2.50652	0.58481	-4.28604	1.81882e-05	0.00030706	leaf	PGSC0003DMG400034108	PGSC0003DMC400056379	PGSC0003DMP400056379	Conserved gene of unknown function
1528	PGSC0003DMT400084724	67.6379	1.03994	0.214403	4.85037	1.2323e-06	3.3779e-05	leaf	PGSC0003DMG400034306	PGSC0003DMC400056403	PGSC0003DMP400056403	Leafy cotyledon 1
1529	PGSC0003DMT400084734	545.067	1.32986	0.336468	3.95242	7.73633e-05	0.000977261	leaf	PGSC0003DMG400034310	PGSC0003DMC400056411	PGSC0003DMP400056411	LIGULELESS1 protein
1530	PGSC0003DMT400084751	344.003	2.84397	0.572595	4.96682	6.80602e-07	2.07752e-05	leaf	PGSC0003DMG400034322	PGSC0003DMC400056426	PGSC0003DMP400056426	Zinc finger protein
1531	PGSC0003DMT400084960	163.67	-1.11982	0.259239	-4.31964	1.56286e-05	0.000272504	leaf	PGSC0003DMG400034531	PGSC0003DMC400056635	PGSC0003DMP400056635	Leucine-rich repeat receptor kinase PEPR2
1532	PGSC0003DMT400085219	4358.99	-2.49496	0.410572	-6.0768	1.22603e-09	1.04624e-07	leaf	PGSC0003DMG400034790	PGSC0003DMC400056894	PGSC0003DMP400056894	P69B protein
1533	PGSC0003DMT400085629	570.777	4.82442	0.796743	6.05518	1.4026e-09	1.1797e-07	leaf	PGSC0003DMG400035200	PGSC0003DMC400057304	PGSC0003DMP400057304	Peripheral-type benzodiazepine receptor
1534	PGSC0003DMT400085888	54.2061	-2.56524	0.477991	-5.36672	8.01821e-08	3.49882e-06	leaf	PGSC0003DMG400035459	PGSC0003DMC400057563	PGSC0003DMP400057563	Plastid CUL1
1535	PGSC0003DMT400086002	180.957	-2.20264	0.513955	-4.28567	1.82192e-05	0.000307139	leaf	PGSC0003DMG400035573	PGSC0003DMC400057677	PGSC0003DMP400057677	Glucosyltransferase
1536	PGSC0003DMT400086363	134.643	-1.54356	0.305351	-5.05502	4.30355e-07	1.39952e-05	leaf	PGSC0003DMG400035934	PGSC0003DMC400058038	PGSC0003DMP400058038	Conserved gene of unknown function
1537	PGSC0003DMT400086367	170.348	-1.63137	0.316774	-5.14994	2.60574e-07	9.12237e-06	leaf	PGSC0003DMG400035938	PGSC0003DMC400058042	PGSC0003DMP400058042	Conserved gene of unknown function
1538	PGSC0003DMT400086405	5162.03	-1.70657	0.385658	-4.42509	9.64021e-06	0.000181341	leaf	PGSC0003DMG400035976	PGSC0003DMC400058080	PGSC0003DMP400058080	Glycosyltransferase
1539	PGSC0003DMT400087691	70.193	1.08225	0.247945	4.36489	1.27187e-05	0.000226438	leaf	PGSC0003DMG400037262	PGSC0003DMC400059366	PGSC0003DMP400059366	Mitochondrial deoxynucleotide carrier
1540	PGSC0003DMT400087830	52.923	-1.56513	0.336649	-4.64914	3.33317e-06	7.44375e-05	leaf	PGSC0003DMG400037401	PGSC0003DMC400059505	PGSC0003DMP400059505	2'-hydroxy isoflavone/dihydroflavonol reductase homolog
1541	PGSC0003DMT400088629	133.525	-1.83658	0.465346	-3.9467	7.92349e-05	0.000992325	leaf	PGSC0003DMG400038200	PGSC0003DMC400060304	PGSC0003DMP400060304	30S ribosomal protein S7, chloroplastic
1542	PGSC0003DMT400089291	118.845	1.1359	0.232018	4.89574	9.79367e-07	2.80976e-05	leaf	PGSC0003DMG400038862	PGSC0003DMC400060966	PGSC0003DMP400060966	Ring finger protein
1543	PGSC0003DMT400089643	598.046	-7.04933	0.841334	-8.37875	5.34916e-17	5.438e-14	leaf	PGSC0003DMG400039214	PGSC0003DMC400061318	PGSC0003DMP400061318	Arachidonic acid-induced DEA1
1544	PGSC0003DMT400089805	198.731	-1.57684	0.345982	-4.55758	5.17475e-06	0.000107648	leaf	PGSC0003DMG400039376	PGSC0003DMC400061480	PGSC0003DMP400061480	Conserved gene of unknown function
1545	PGSC0003DMT400089913	1316.65	5.83108	0.857246	6.8021	1.03103e-11	1.77262e-09	leaf	PGSC0003DMG400039484	PGSC0003DMC400061588	PGSC0003DMP400061588	Low molecular weight heat-shock protein
1546	PGSC0003DMT400090327	48.6434	-2.08216	0.512923	-4.0594	4.91986e-05	0.000683519	leaf	PGSC0003DMG400039898	PGSC0003DMC400062002	PGSC0003DMP400062002	NAC domain protein
1547	PGSC0003DMT400091102	38.7947	-2.92921	0.708282	-4.13565	3.53945e-05	0.000524458	leaf	PGSC0003DMG400040673	PGSC0003DMC400062777	PGSC0003DMP400062777	Gene of unknown function
1548	PGSC0003DMT400091411	147.708	-2.06229	0.436373	-4.72599	2.28997e-06	5.54383e-05	leaf	PGSC0003DMG400040982	PGSC0003DMC400063086	PGSC0003DMP400063086	Auxin-induced in root cultures protein 12
1549	PGSC0003DMT400091565	46.8551	2.09487	0.520492	4.02479	5.70264e-05	0.000768525	leaf	PGSC0003DMG400041136	PGSC0003DMC400063240	PGSC0003DMP400063240	Conserved gene of unknown function
1550	PGSC0003DMT400091649	1062.15	-2.42207	0.44435	-5.45083	5.01367e-08	2.39733e-06	leaf	PGSC0003DMG400041220	PGSC0003DMC400063324	PGSC0003DMP400063324	DUF26 domain-containing protein 1
1551	PGSC0003DMT400091937	123.037	-1.14895	0.213347	-5.38537	7.22944e-08	3.22593e-06	leaf	PGSC0003DMG400041508	PGSC0003DMC400063612	PGSC0003DMP400063612	Farnesyltranstransferase
1552	PGSC0003DMT400092910	230.028	3.79226	0.855849	4.43099	9.38001e-06	0.000177159	leaf	PGSC0003DMG400042481	PGSC0003DMC400064585	PGSC0003DMP400064585	Circadian clock coupling factor ZGT
1553	PGSC0003DMT400092927	1524	-5.27536	0.86308	-6.11225	9.8237e-10	8.63526e-08	leaf	PGSC0003DMG400042498	PGSC0003DMC400064602	PGSC0003DMP400064602	Chlorophyll a/b binding protein
1554	PGSC0003DMT400093474	625.182	-1.32268	0.25187	-5.25144	1.50915e-07	5.88116e-06	leaf	PGSC0003DMG400043045	PGSC0003DMC400065149	PGSC0003DMP400065149	AtRLP45 (Receptor 45); protein binding
1555	PGSC0003DMT400093622	234.697	-1.19787	0.249227	-4.80632	1.53731e-06	4.05705e-05	leaf	PGSC0003DMG400043193	PGSC0003DMC400065297	PGSC0003DMP400065297	Ring finger protein
1556	PGSC0003DMT400093696	119.413	-1.27691	0.274504	-4.65169	3.29232e-06	7.38074e-05	leaf	PGSC0003DMG400043267	PGSC0003DMC400065371	PGSC0003DMP400065371	Farnesyltranstransferase
1557	PGSC0003DMT400095128	12.1283	3.55583	0.80893	4.39572	1.10408e-05	0.000202706	leaf	PGSC0003DMG400044699	PGSC0003DMC400066803	PGSC0003DMP400066803	Interferon-induced GTP-binding protein mx
1558	PGSC0003DMT400095664	678.403	-1.76231	0.318205	-5.53829	3.05436e-08	1.5696e-06	leaf	PGSC0003DMG400045235	PGSC0003DMC400067339	PGSC0003DMP400067339	P69E protein
1559	PGSC0003DMT400096753	518.248	-1.14381	0.268326	-4.26274	2.01935e-05	0.000333922	leaf	PGSC0003DMG400046324	PGSC0003DMC400068428	PGSC0003DMP400068428	Receptor-like kinase
1560	PGSC0003DMT400097200	14.3575	2.63997	0.655533	4.02722	5.64404e-05	0.000763267	leaf	PGSC0003DMG400046771	PGSC0003DMC400068875	PGSC0003DMP400068875	Threonyl-tRNA synthetase
1561	PGSC0003DMT400097227	52.9641	4.81126	1.04831	4.58953	4.4425e-06	9.52103e-05	leaf	PGSC0003DMG400046798	PGSC0003DMC400068902	PGSC0003DMP400068902	Ubiquitin-protein ligase
