# Supplementary material for: Transcriptomic and metabolomic profiling of the potato plant response to zebra chip disease
Source: PLoS One. 2025 Jul 9;20(7):e0328035. doi: 10.1371/journal.pone.0328035 (PMC12240308; doi:10.1371/journal.pone.0328035)
Supplement: S5 Table — Genes were considered to be differentially expressed when padj < 0.001 and log2 fold change > |1|. CP = uninfected tomato potato psyllid (TPP), HP = TPP + Candidatus Liberibacter solanacearum (Lso). (XLSX) [file pone.0328035.s005.xlsx]

## Sheet: Sheet1
	transcript	baseMean	log2FoldChange	lfcSE	stat	pvalue	padj	tissue	gene	coding	protein	name
1	PGSC0003DMT400000098	46.7592	-3.82274	0.699863	-5.46213	4.70459e-08	2.41674e-06	stem	PGSC0003DMG400000028	PGSC0003DMC400000077	PGSC0003DMP400000077	Conserved gene of unknown function
2	PGSC0003DMT400000247	82410.8	3.16592	0.40941	7.7329	1.05126e-14	2.38923e-12	stem	PGSC0003DMG400000079	PGSC0003DMC400000187	PGSC0003DMP400000187	BCL-2-associated athanogene 6
3	PGSC0003DMT400000333	28.2469	-4.26996	0.947236	-4.5078	6.55019e-06	0.000166907	stem	PGSC0003DMG400000112	PGSC0003DMC400000251	PGSC0003DMP400000251	Gene of unknown function
4	PGSC0003DMT400000350	42.2494	-6.06659	0.777096	-7.80675	5.86826e-15	1.41974e-12	stem	PGSC0003DMG400000121	PGSC0003DMC400000267	PGSC0003DMP400000267	Conserved gene of unknown function
5	PGSC0003DMT400000351	13.2636	3.76552	0.602954	6.24511	4.2349e-10	3.65078e-08	stem	PGSC0003DMG400000122	PGSC0003DMC400000268	PGSC0003DMP400000268	Kinase
6	PGSC0003DMT400000466	265.729	-1.8686	0.432614	-4.31932	1.56512e-05	0.000349357	stem	PGSC0003DMG400000159	PGSC0003DMC400000354	PGSC0003DMP400000354	DNA binding protein
7	PGSC0003DMT400000740	177.415	-1.57988	0.280996	-5.62243	1.88292e-08	1.09755e-06	stem	PGSC0003DMG400000272	PGSC0003DMC400000545	PGSC0003DMP400000545	YA5
8	PGSC0003DMT400000873	75.2301	1.46363	0.292362	5.00621	5.5511e-07	2.09915e-05	stem	PGSC0003DMG400000331	PGSC0003DMC400000644	PGSC0003DMP400000644	Serine/threonine-protein kinase
9	PGSC0003DMT400000899	7947.11	-4.02664	0.707075	-5.69479	1.23527e-08	7.53215e-07	stem	PGSC0003DMG400000339	PGSC0003DMC400000661	PGSC0003DMP400000661	Beta-galactosidase
10	PGSC0003DMT400001067	617.255	-3.80504	0.659751	-5.76739	8.05097e-09	5.22037e-07	stem	PGSC0003DMG400000403	PGSC0003DMC400000790	PGSC0003DMP400000790	Conserved gene of unknown function
11	PGSC0003DMT400001149	1508.27	3.03552	0.314578	9.6495	4.93937e-22	3.58503e-19	stem	PGSC0003DMG400000432	PGSC0003DMC400000855	PGSC0003DMP400000855	Glucosyltransferase
12	PGSC0003DMT400001398	800.628	-2.65685	0.319329	-8.32011	8.78783e-17	2.78488e-14	stem	PGSC0003DMG400000519	PGSC0003DMC400001032	PGSC0003DMP400001032	Glucan endo-1,3-beta-glucosidase, acidic isoform GI9
13	PGSC0003DMT400001535	189.301	1.2322	0.276022	4.46412	8.03972e-06	0.000199442	stem	PGSC0003DMG400000570	PGSC0003DMC400001143	PGSC0003DMP400001143	Conserved gene of unknown function
14	PGSC0003DMT400001593	31.3698	-3.58806	0.821361	-4.36843	1.25144e-05	0.000288499	stem	PGSC0003DMG400000592	PGSC0003DMC400001188	PGSC0003DMP400001188	Gene of unknown function
15	PGSC0003DMT400001600	30.2885	4.17477	1.02855	4.05887	4.93104e-05	0.000919209	stem	PGSC0003DMG402000594	PGSC0003DMC400001193	PGSC0003DMP400001193	Flavonol synthase/flavanone 3-hydroxylase
16	PGSC0003DMT400001611	28.1122	3.74345	0.920114	4.06847	4.73238e-05	0.000887321	stem	PGSC0003DMG400000595	PGSC0003DMC400001200	PGSC0003DMP400001200	Flavonol synthase/flavanone 3-hydroxylase
17	PGSC0003DMT400001663	178.196	-1.63382	0.306271	-5.33457	9.57737e-08	4.50818e-06	stem	PGSC0003DMG400000620	PGSC0003DMC400001237	PGSC0003DMP400001237	Stellacyanin CASLP1
18	PGSC0003DMT400001701	908.051	1.96644	0.318502	6.17402	6.65759e-10	5.44712e-08	stem	PGSC0003DMG400000634	PGSC0003DMC400001261	PGSC0003DMP400001261	CAPIP2
19	PGSC0003DMT400001712	424.554	1.66177	0.373278	4.45184	8.51378e-06	0.000208217	stem	PGSC0003DMG400000640	PGSC0003DMC400001268	PGSC0003DMP400001268	Conserved gene of unknown function
20	PGSC0003DMT400001836	625.586	1.04544	0.171302	6.10294	1.04138e-09	7.96971e-08	stem	PGSC0003DMG400000690	PGSC0003DMC400001355	PGSC0003DMP400001355	Conserved gene of unknown function
21	PGSC0003DMT400001901	662.628	1.94509	0.447507	4.34651	1.38323e-05	0.000315965	stem	PGSC0003DMG400000718	PGSC0003DMC400001400	PGSC0003DMP400001400	Conserved gene of unknown function
22	PGSC0003DMT400001965	74.4062	-3.31188	0.779204	-4.25034	2.13448e-05	0.000456953	stem	PGSC0003DMG400000746	PGSC0003DMC400001446	PGSC0003DMP400001446	Geraniol 10-hydroxylase
23	PGSC0003DMT400001975	46.5499	1.77954	0.400576	4.44246	8.89378e-06	0.000216335	stem	PGSC0003DMG400000750	PGSC0003DMC400001450	PGSC0003DMP400001450	SWIB/MDM2 domain containing protein
24	PGSC0003DMT400002003	417.252	-2.78103	0.55169	-5.04092	4.63293e-07	1.79416e-05	stem	PGSC0003DMG400000761	PGSC0003DMC400001472	PGSC0003DMP400001472	Multicopper oxidase
25	PGSC0003DMT400002020	169.778	1.7374	0.298225	5.82578	5.68465e-09	3.82135e-07	stem	PGSC0003DMG400000767	PGSC0003DMC400001480	PGSC0003DMP400001480	Short-chain dehydrogenase
26	PGSC0003DMT400002024	37.9118	-2.99177	0.660368	-4.53046	5.8856e-06	0.000152708	stem	PGSC0003DMG400000771	PGSC0003DMC400001483	PGSC0003DMP400001483	Protein MKS1
27	PGSC0003DMT400002125	694.054	-4.20699	0.614913	-6.8416	7.83153e-12	1.00691e-09	stem	PGSC0003DMG400000811	PGSC0003DMC400001547	PGSC0003DMP400001547	RAV transcription factor
28	PGSC0003DMT400002220	232.138	1.60083	0.277946	5.75952	8.43514e-09	5.43813e-07	stem	PGSC0003DMG400000850	PGSC0003DMC400001618	PGSC0003DMP400001618	Conserved gene of unknown function
29	PGSC0003DMT400002265	10.2436	4.08535	0.808419	5.0535	4.33788e-07	1.69743e-05	stem	PGSC0003DMG400000866	PGSC0003DMC400001652	PGSC0003DMP400001652	22 kDa peroxisomal membrane protein
30	PGSC0003DMT400002407	5294.38	-2.03666	0.343506	-5.92903	3.04737e-09	2.14804e-07	stem	PGSC0003DMG400000919	PGSC0003DMC400001750	PGSC0003DMP400001750	Nodulin family protein
31	PGSC0003DMT400002509	164.41	2.01365	0.480249	4.19292	2.75381e-05	0.000565336	stem	PGSC0003DMG400000957	PGSC0003DMC400001825	PGSC0003DMP400001825	ATP binding protein
32	PGSC0003DMT400002802	21.4915	-3.80721	0.699958	-5.43919	5.35228e-08	2.71231e-06	stem	PGSC0003DMG400001089	PGSC0003DMC400002025	PGSC0003DMP400002025	Conserved gene of unknown function
33	PGSC0003DMT400002931	756.772	1.56701	0.333098	4.70434	2.54691e-06	7.5204e-05	stem	PGSC0003DMG400001147	PGSC0003DMC400002122	PGSC0003DMP400002122	Conserved gene of unknown function
34	PGSC0003DMT400003275	16.3662	1.87761	0.380233	4.93804	7.8913e-07	2.83633e-05	stem	PGSC0003DMG400001300	PGSC0003DMC400002330	PGSC0003DMP400002330	Conserved gene of unknown function
35	PGSC0003DMT400003317	144.975	1.38628	0.295144	4.69695	2.64074e-06	7.76689e-05	stem	PGSC0003DMG400001313	PGSC0003DMC400002353	PGSC0003DMP400002353	UPA19
36	PGSC0003DMT400003387	52.0988	2.39251	0.493436	4.84867	1.24291e-06	4.21168e-05	stem	PGSC0003DMG401001341	PGSC0003DMC400002402	PGSC0003DMP400002402	Conserved gene of unknown function
37	PGSC0003DMT400003451	586.872	1.0914	0.230588	4.73309	2.21123e-06	6.78753e-05	stem	PGSC0003DMG400001361	PGSC0003DMC400002456	PGSC0003DMP400002456	LysM type receptor kinase
38	PGSC0003DMT400003464	1033.84	-1.11549	0.269519	-4.13882	3.49096e-05	0.00068242	stem	PGSC0003DMG400001369	PGSC0003DMC400002467	PGSC0003DMP400002467	Kinase
39	PGSC0003DMT400003509	84.6825	-6.21235	1.16914	-5.31361	1.07476e-07	4.94523e-06	stem	PGSC0003DMG401001384	PGSC0003DMC400002502	PGSC0003DMP400002502	Protein GAST1
40	PGSC0003DMT400003516	239.575	-3.89893	0.610538	-6.38605	1.70225e-10	1.73014e-08	stem	PGSC0003DMG400001387	PGSC0003DMC400002507	PGSC0003DMP400002507	Ocs element-binding factor
41	PGSC0003DMT400003540	62.379	2.2533	0.36184	6.22734	4.74432e-10	3.99803e-08	stem	PGSC0003DMG400001398	PGSC0003DMC400002528	PGSC0003DMP400002528	Paired amphipathic helix protein Sin3-like 2
42	PGSC0003DMT400003545	438.409	1.35122	0.251232	5.37837	7.51621e-08	3.64472e-06	stem	PGSC0003DMG400001399	PGSC0003DMC400002530	PGSC0003DMP400002530	Paired amphipathic helix protein Sin3-like 2
43	PGSC0003DMT400003585	776.889	-1.54071	0.319141	-4.82766	1.38144e-06	4.62536e-05	stem	PGSC0003DMG400001417	PGSC0003DMC400002557	PGSC0003DMP400002557	DNA-binding protein
44	PGSC0003DMT400003590	583.24	-1.22074	0.273042	-4.47088	7.78998e-06	0.000194533	stem	PGSC0003DMG400001419	PGSC0003DMC400002562	PGSC0003DMP400002562	LO4
45	PGSC0003DMT400003717	82.086	-7.6406	1.06565	-7.16987	7.50684e-13	1.16485e-10	stem	PGSC0003DMG400001462	PGSC0003DMC400002653	PGSC0003DMP400002653	Conserved gene of unknown function
46	PGSC0003DMT400003750	30.8681	2.60576	0.543924	4.79067	1.66223e-06	5.40466e-05	stem	PGSC0003DMG400001477	PGSC0003DMC400002678	PGSC0003DMP400002678	Conserved gene of unknown function
47	PGSC0003DMT400003838	1059.39	2.86557	0.622983	4.59976	4.22983e-06	0.000115921	stem	PGSC0003DMG400001518	PGSC0003DMC400002733	PGSC0003DMP400002733	Conserved gene of unknown function
48	PGSC0003DMT400003907	170.132	-1.59232	0.384556	-4.14066	3.46301e-05	0.000678258	stem	PGSC0003DMG400001543	PGSC0003DMC400002778	PGSC0003DMP400002778	Conserved gene of unknown function
49	PGSC0003DMT400004181	5130.22	2.9997	0.443097	6.76985	1.28918e-11	1.57644e-09	stem	PGSC0003DMG400001662	PGSC0003DMC400002989	PGSC0003DMP400002989	Arginine decarboxylase
50	PGSC0003DMT400004360	4908.5	2.18626	0.389616	5.61132	2.00788e-08	1.15248e-06	stem	PGSC0003DMG401001731	PGSC0003DMC400003107	PGSC0003DMP400003107	Ascorbate peroxidase
51	PGSC0003DMT400004390	231.928	-1.58862	0.259169	-6.12966	8.80661e-10	7.02655e-08	stem	PGSC0003DMG400001747	PGSC0003DMC400003130	PGSC0003DMP400003130	C2H2L domain class transcription factor
52	PGSC0003DMT400004447	228.104	-3.21237	0.645732	-4.97477	6.53248e-07	2.40952e-05	stem	PGSC0003DMG400001774	PGSC0003DMC400003170	PGSC0003DMP400003170	Peroxidase
53	PGSC0003DMT400004553	8778.58	-1.67877	0.34412	-4.87846	1.06918e-06	3.67276e-05	stem	PGSC0003DMG400001809	PGSC0003DMC400003240	PGSC0003DMP400003240	Xyloglucan endotransglucosylase-hydrolase XTH5
54	PGSC0003DMT400004597	315.274	-2.97093	0.382775	-7.76154	8.3902e-15	1.94618e-12	stem	PGSC0003DMG400001823	PGSC0003DMC400003270	PGSC0003DMP400003270	Ent-kaurenoic acid oxidase
55	PGSC0003DMT400004606	31.406	2.5652	0.419312	6.11765	9.49626e-10	7.4448e-08	stem	PGSC0003DMG401001828	PGSC0003DMC400003276	PGSC0003DMP400003276	Disease resistance protein
56	PGSC0003DMT400004617	169.073	2.19414	0.441672	4.9678	6.77182e-07	2.4775e-05	stem	PGSC0003DMG400001830	PGSC0003DMC400003279	PGSC0003DMP400003279	Conserved gene of unknown function
57	PGSC0003DMT400004618	90.9816	2.0602	0.358759	5.74258	9.32431e-09	5.92647e-07	stem	PGSC0003DMG400001831	PGSC0003DMC400003280	PGSC0003DMP400003280	Conserved gene of unknown function
58	PGSC0003DMT400004654	250.778	-1.7954	0.43318	-4.1447	3.40261e-05	0.000669804	stem	PGSC0003DMG400001846	PGSC0003DMC400003305	PGSC0003DMP400003305	Purine permease
59	PGSC0003DMT400004790	59.6381	-4.14278	1.02418	-4.04496	5.23327e-05	0.000962785	stem	PGSC0003DMG401001903	PGSC0003DMC400003395	PGSC0003DMP400003395	Cytochrome P450
60	PGSC0003DMT400004821	85.2151	-2.63573	0.56611	-4.65585	3.22643e-06	9.18919e-05	stem	PGSC0003DMG400001916	PGSC0003DMC400003412	PGSC0003DMP400003412	Ocs element-binding factor
61	PGSC0003DMT400004850	302.266	4.58209	0.385621	11.8823	1.46204e-32	3.28958e-29	stem	PGSC0003DMG402001926	PGSC0003DMC400003437	PGSC0003DMP400003437	LATD/NIP
62	PGSC0003DMT400005002	250.768	1.52603	0.326529	4.67351	2.96096e-06	8.58526e-05	stem	PGSC0003DMG402001978	PGSC0003DMC400003554	PGSC0003DMP400003554	Pyridine nucleotide-disulfide oxidoreductase family protein
63	PGSC0003DMT400005005	19.6828	1.89279	0.400502	4.72606	2.28922e-06	6.9417e-05	stem	PGSC0003DMG401001979	PGSC0003DMC400003555	PGSC0003DMP400003555	Disease resistance protein BS2
64	PGSC0003DMT400005006	77.6421	1.45119	0.294671	4.92477	8.44601e-07	3.01643e-05	stem	PGSC0003DMG402001979	PGSC0003DMC400003556	PGSC0003DMP400003556	Disease resistance protein BS2
65	PGSC0003DMT400005104	757.924	1.65592	0.229641	7.21092	5.5575e-13	8.86835e-11	stem	PGSC0003DMG400002018	PGSC0003DMC400003613	PGSC0003DMP400003613	Glutathione S-transferase omega
66	PGSC0003DMT400005162	186.424	-2.17052	0.261656	-8.29532	1.08292e-16	3.38413e-14	stem	PGSC0003DMG400002040	PGSC0003DMC400003653	PGSC0003DMP400003653	Hydroxyproline-rich glycoprotein
67	PGSC0003DMT400005177	149.05	-2.79791	0.673825	-4.15228	3.29181e-05	0.000652562	stem	PGSC0003DMG400002045	PGSC0003DMC400003658	PGSC0003DMP400003658	ATP binding protein
68	PGSC0003DMT400005419	3101.81	-1.04486	0.173042	-6.03815	1.55895e-09	1.16147e-07	stem	PGSC0003DMG400002118	PGSC0003DMC400003791	PGSC0003DMP400003791	LeTIR
69	PGSC0003DMT400005506	70.5676	-3.36744	0.709837	-4.74397	2.09573e-06	6.49503e-05	stem	PGSC0003DMG400002151	PGSC0003DMC400003849	PGSC0003DMP400003849	Zinc transporter
70	PGSC0003DMT400005519	734.94	7.74268	0.612731	12.6364	1.33074e-36	3.32684e-33	stem	PGSC0003DMG400002156	PGSC0003DMC400003857	PGSC0003DMP400003857	C-4 sterol methyl oxidase 2
71	PGSC0003DMT400005544	750.28	-2.60718	0.553982	-4.70626	2.52306e-06	7.48931e-05	stem	PGSC0003DMG400002167	PGSC0003DMC400003872	PGSC0003DMP400003872	Glutathion S-transferase
72	PGSC0003DMT400005606	32.0936	4.92916	0.950954	5.18338	2.17896e-07	9.28533e-06	stem	PGSC0003DMG400002196	PGSC0003DMC400003920	PGSC0003DMP400003920	Aspartic proteinase nepenthesin-1
73	PGSC0003DMT400005637	83.5015	-7.74258	1.48632	-5.20922	1.89633e-07	8.18952e-06	stem	PGSC0003DMG400002208	PGSC0003DMC400003938	PGSC0003DMP400003938	Protein phosphatase-2c
74	PGSC0003DMT400005782	660.183	-2.37741	0.536477	-4.43152	9.357e-06	0.000225893	stem	PGSC0003DMG400002261	PGSC0003DMC400004037	PGSC0003DMP400004037	Conserved gene of unknown function
75	PGSC0003DMT400005785	23.6814	-3.17581	0.581411	-5.46224	4.7016e-08	2.41674e-06	stem	PGSC0003DMG402002262	PGSC0003DMC400004040	PGSC0003DMP400004040	ATP-binding cassette transporter
76	PGSC0003DMT400005956	2571.96	2.77641	0.599791	4.62897	3.67496e-06	0.000101956	stem	PGSC0003DMG400002312	PGSC0003DMC400004129	PGSC0003DMP400004129	Photosystem II 10 kDa polypeptide, chloroplast
77	PGSC0003DMT400006155	14.2624	-2.6268	0.620102	-4.23607	2.27463e-05	0.00048146	stem	PGSC0003DMG400002394	PGSC0003DMC400004266	PGSC0003DMP400004266	Homeobox protein
78	PGSC0003DMT400006459	8.70515	-4.55505	1.06218	-4.2884	1.79969e-05	0.000394284	stem	PGSC0003DMG400002519	PGSC0003DMC400004464	PGSC0003DMP400004464	Zinc finger protein
79	PGSC0003DMT400006523	2892.11	-1.31035	0.233264	-5.61743	1.93813e-08	1.12392e-06	stem	PGSC0003DMG400002544	PGSC0003DMC400004517	PGSC0003DMP400004517	Conserved gene of unknown function
80	PGSC0003DMT400006558	3210.65	-2.51911	0.380843	-6.61455	3.72678e-11	4.09037e-09	stem	PGSC0003DMG400002552	PGSC0003DMC400004546	PGSC0003DMP400004546	Delta TIP
81	PGSC0003DMT400006709	1446	-1.48283	0.312381	-4.74685	2.06611e-06	6.43872e-05	stem	PGSC0003DMG400002608	PGSC0003DMC400004659	PGSC0003DMP400004659	ARF domain class transcription factor
82	PGSC0003DMT400006794	1559.93	-2.44904	0.55494	-4.41316	1.01871e-05	0.000243324	stem	PGSC0003DMG400002634	PGSC0003DMC400004721	PGSC0003DMP400004721	Conserved gene of unknown function
83	PGSC0003DMT400006847	162.914	2.11878	0.420188	5.04245	4.59598e-07	1.78292e-05	stem	PGSC0003DMG400002658	PGSC0003DMC400004760	PGSC0003DMP400004760	Esterase/lipase superfamily protein
84	PGSC0003DMT400007043	953.239	2.24165	0.352229	6.36418	1.9634e-10	1.9461e-08	stem	PGSC0003DMG400002720	PGSC0003DMC400004888	PGSC0003DMP400004888	Delta14-sterol reductase
85	PGSC0003DMT400007129	302.912	1.13081	0.2458	4.60053	4.21425e-06	0.000115635	stem	PGSC0003DMG400002758	PGSC0003DMC400004945	PGSC0003DMP400004945	Agenet domain-containing protein
86	PGSC0003DMT400007189	8688.42	-1.18201	0.270425	-4.37092	1.23722e-05	0.000285958	stem	PGSC0003DMG400002782	PGSC0003DMC400004990	PGSC0003DMP400004990	Oxygen-evolving enhancer protein 1, chloroplastic
87	PGSC0003DMT400007275	402.872	-2.77832	0.358844	-7.74242	9.75422e-15	2.23949e-12	stem	PGSC0003DMG400002800	PGSC0003DMC400005064	PGSC0003DMP400005064	Nicotianamine synthase
88	PGSC0003DMT400007419	21.5639	-6.01553	1.06967	-5.62374	1.86868e-08	1.09209e-06	stem	PGSC0003DMG400002855	PGSC0003DMC400005161	PGSC0003DMP400005161	UPF0497 membrane protein 1
89	PGSC0003DMT400007454	816.321	1.61868	0.316079	5.12114	3.03694e-07	1.24465e-05	stem	PGSC0003DMG400002870	PGSC0003DMC400005184	PGSC0003DMP400005184	Leucine-rich repeat receptor-like kinase
90	PGSC0003DMT400007477	344.555	-2.10628	0.46813	-4.49935	6.81626e-06	0.000172709	stem	PGSC0003DMG400002885	PGSC0003DMC400005202	PGSC0003DMP400005202	Serine-threonine protein kinase, plant-type
91	PGSC0003DMT400007587	3383.43	5.39568	0.711212	7.5866	3.2841e-14	6.65695e-12	stem	PGSC0003DMG400002928	PGSC0003DMC400005276	PGSC0003DMP400005276	Small molecular heat shock protein
92	PGSC0003DMT400007678	89.1327	2.39478	0.514176	4.65751	3.20053e-06	9.127e-05	stem	PGSC0003DMG400002967	PGSC0003DMC400005339	PGSC0003DMP400005339	Pheophorbide A oxygenase
93	PGSC0003DMT400007865	1691.7	-3.0838	0.454697	-6.78209	1.1845e-11	1.47283e-09	stem	PGSC0003DMG400003040	PGSC0003DMC400005463	PGSC0003DMP400005463	Osmotin
94	PGSC0003DMT400007876	560.218	-2.63661	0.365889	-7.20604	5.76037e-13	9.12735e-11	stem	PGSC0003DMG400003046	PGSC0003DMC400005472	PGSC0003DMP400005472	GTP binding protein
95	PGSC0003DMT400007905	31.8664	-4.56461	0.733788	-6.22061	4.95219e-10	4.15762e-08	stem	PGSC0003DMG400003057	PGSC0003DMC400005490	PGSC0003DMP400005490	Osmotin
96	PGSC0003DMT400007933	29.0841	2.66586	0.564646	4.72129	2.34349e-06	7.05854e-05	stem	PGSC0003DMG400003070	PGSC0003DMC400005513	PGSC0003DMP400005513	Gene of unknown function
97	PGSC0003DMT400008202	23.4513	2.99867	0.463556	6.46884	9.87577e-11	1.04814e-08	stem	PGSC0003DMG400003161	PGSC0003DMC400005716	PGSC0003DMP400005716	Inositol-tetrakisphosphate 1-kinase
98	PGSC0003DMT400008351	1920.3	5.45445	0.990478	5.50689	3.6523e-08	1.95194e-06	stem	PGSC0003DMG400003219	PGSC0003DMC400005812	PGSC0003DMP400005812	Small heat shock protein, chloroplastic
99	PGSC0003DMT400008352	41.3318	-3.36049	0.790898	-4.24895	2.14776e-05	0.000459359	stem	PGSC0003DMG400003220	PGSC0003DMC400005813	PGSC0003DMP400005813	AtGRF7
100	PGSC0003DMT400008621	52.9419	3.76993	0.842349	4.47549	7.62346e-06	0.000191228	stem	PGSC0003DMG400003339	PGSC0003DMC400005983	PGSC0003DMP400005983	F-box and wd40 domain protein
101	PGSC0003DMT400008694	882.731	-1.14695	0.15024	-7.63408	2.2744e-14	4.78303e-12	stem	PGSC0003DMG400003372	PGSC0003DMC400006035	PGSC0003DMP400006035	Nucleic acid binding protein
102	PGSC0003DMT400008751	1007.78	-2.6054	0.343289	-7.58953	3.21076e-14	6.56746e-12	stem	PGSC0003DMG400003397	PGSC0003DMC400006063	PGSC0003DMP400006063	Amino acid transporter
103	PGSC0003DMT400008929	677.158	-3.64139	0.373762	-9.74253	1.98558e-22	1.48919e-19	stem	PGSC0003DMG400003477	PGSC0003DMC400006178	PGSC0003DMP400006178	Nodulin
104	PGSC0003DMT400008930	32.5702	8.42388	1.27093	6.6281	3.40035e-11	3.82539e-09	stem	PGSC0003DMG400003478	PGSC0003DMC400006179	PGSC0003DMP400006179	Oxidoreductase, 2OG-Fe(II) oxygenase family protein
105	PGSC0003DMT400008936	2323.39	6.2373	0.476384	13.093	3.6097e-39	1.35364e-35	stem	PGSC0003DMG402003479	PGSC0003DMC400006182	PGSC0003DMP400006182	Oxidoreductase, 2OG-Fe(II) oxygenase family protein
106	PGSC0003DMT400009189	1117.12	-2.92788	0.697243	-4.19923	2.67822e-05	0.000552608	stem	PGSC0003DMG400003565	PGSC0003DMC400006365	PGSC0003DMP400006365	DnaJ
107	PGSC0003DMT400009286	295.414	1.38217	0.235111	5.87881	4.13223e-09	2.82599e-07	stem	PGSC0003DMG400003604	PGSC0003DMC400006440	PGSC0003DMP400006440	Conserved gene of unknown function
108	PGSC0003DMT400009294	137.753	-1.2505	0.254341	-4.91663	8.80463e-07	3.11975e-05	stem	PGSC0003DMG402003606	PGSC0003DMC400006447	PGSC0003DMP400006447	Conserved gene of unknown function
109	PGSC0003DMT400009330	65.9655	-6.06444	0.972555	-6.23557	4.50127e-10	3.83631e-08	stem	PGSC0003DMG400003626	PGSC0003DMC400006482	PGSC0003DMP400006482	Lactoylglutathione lyase
110	PGSC0003DMT400009393	16.6834	-5.55241	1.27084	-4.3691	1.24762e-05	0.000287911	stem	PGSC0003DMG400003652	PGSC0003DMC400006530	PGSC0003DMP400006530	Self-pruning G-box protein
111	PGSC0003DMT400009428	1539.74	-2.98441	0.301788	-9.88908	4.64269e-23	3.86891e-20	stem	PGSC0003DMG400003663	PGSC0003DMC400006551	PGSC0003DMP400006551	Conserved gene of unknown function
112	PGSC0003DMT400009483	219.868	2.41597	0.390468	6.18738	6.1174e-10	5.04181e-08	stem	PGSC0003DMG400003697	PGSC0003DMC400006593	PGSC0003DMP400006593	Conserved gene of unknown function
113	PGSC0003DMT400009592	93.1626	-1.58421	0.374696	-4.22799	2.35792e-05	0.000495362	stem	PGSC0003DMG400003742	PGSC0003DMC400006680	PGSC0003DMP400006680	Cytochrome P450
114	PGSC0003DMT400009594	71.8392	-7.13879	1.24857	-5.71758	1.08054e-08	6.75335e-07	stem	PGSC0003DMG400003743	PGSC0003DMC400006681	PGSC0003DMP400006681	Jasmonate O-methyltransferase
115	PGSC0003DMT400009606	24.4829	-5.28651	0.831937	-6.35446	2.09161e-10	2.02496e-08	stem	PGSC0003DMG400003748	PGSC0003DMC400006691	PGSC0003DMP400006691	Peroxidase
116	PGSC0003DMT400009621	157.458	-3.40336	0.506711	-6.71656	1.8606e-11	2.16909e-09	stem	PGSC0003DMG400003754	PGSC0003DMC400006706	PGSC0003DMP400006706	Cytokinin oxidase/dehydrogenase
117	PGSC0003DMT400009749	318.9	-1.55846	0.380823	-4.09235	4.2703e-05	0.00080945	stem	PGSC0003DMG401003815	PGSC0003DMC400006792	PGSC0003DMP400006792	Ankyrin repeat-containing protein
118	PGSC0003DMT400009759	25.0645	2.4446	0.453888	5.38591	7.20771e-08	3.51163e-06	stem	PGSC0003DMG400003820	PGSC0003DMC400006800	PGSC0003DMP400006800	Oligopeptide transporter
119	PGSC0003DMT400009900	17.0385	-3.6347	0.662221	-5.48865	4.05023e-08	2.1342e-06	stem	PGSC0003DMG400003880	PGSC0003DMC400006896	PGSC0003DMP400006896	Leucoanthocyanidin dioxygenase
120	PGSC0003DMT400010077	236.028	-3.44438	0.319548	-10.7789	4.32946e-27	4.87064e-24	stem	PGSC0003DMG400003946	PGSC0003DMC400007021	PGSC0003DMP400007021	Multidrug resistance pump
121	PGSC0003DMT400010147	449.051	1.48543	0.351597	4.22481	2.39147e-05	0.000501941	stem	PGSC0003DMG400003976	PGSC0003DMC400007078	PGSC0003DMP400007078	Cellulose synthase
122	PGSC0003DMT400010187	745.521	-1.83077	0.351035	-5.21536	1.83462e-07	7.96892e-06	stem	PGSC0003DMG400003990	PGSC0003DMC400007113	PGSC0003DMP400007113	Transporter
123	PGSC0003DMT400010262	40.1112	1.67575	0.342876	4.88732	1.02218e-06	3.53288e-05	stem	PGSC0003DMG402004013	PGSC0003DMC400007155	PGSC0003DMP400007155	Gene of unknown function
124	PGSC0003DMT400010306	84.0975	8.03829	1.21294	6.62713	3.42283e-11	3.83152e-09	stem	PGSC0003DMG400004029	PGSC0003DMC400007187	PGSC0003DMP400007187	Anthranilate N-benzoyltransferase protein
125	PGSC0003DMT400010380	36.6544	-5.53359	0.919684	-6.01683	1.77865e-09	1.31212e-07	stem	PGSC0003DMG400004054	PGSC0003DMC400007237	PGSC0003DMP400007237	TCP protein
126	PGSC0003DMT400010442	142.119	-2.62174	0.645575	-4.0611	4.88416e-05	0.000912084	stem	PGSC0003DMG400004078	PGSC0003DMC400007284	PGSC0003DMP400007284	Conserved gene of unknown function
127	PGSC0003DMT400010451	2383.22	1.99596	0.314649	6.34345	2.24675e-10	2.13299e-08	stem	PGSC0003DMG400004081	PGSC0003DMC400007293	PGSC0003DMP400007293	Agamous-like MADS-box protein AGL8 homolog
128	PGSC0003DMT400010525	508.856	-1.49938	0.198079	-7.56962	3.74315e-14	7.45317e-12	stem	PGSC0003DMG400004113	PGSC0003DMC400007346	PGSC0003DMP400007346	Potassium transporter
129	PGSC0003DMT400010618	33.6343	-4.17784	0.749457	-5.57449	2.48252e-08	1.38602e-06	stem	PGSC0003DMG400004146	PGSC0003DMC400007415	PGSC0003DMP400007415	Receptor protein kinase CLAVATA1
130	PGSC0003DMT400011063	776.43	-2.15008	0.473675	-4.53915	5.64813e-06	0.000147943	stem	PGSC0003DMG400004329	PGSC0003DMC400007698	PGSC0003DMP400007698	Nitrate transporter
131	PGSC0003DMT400011217	724.287	1.89056	0.345307	5.47501	4.37498e-08	2.27863e-06	stem	PGSC0003DMG402004392	PGSC0003DMC400007796	PGSC0003DMP400007796	Multidrug resistance protein ABC transporter family
132	PGSC0003DMT400011301	472.946	-1.64231	0.306928	-5.3508	8.7566e-08	4.18655e-06	stem	PGSC0003DMG401004423	PGSC0003DMC400007855	PGSC0003DMP400007855	Cc-nbs-lrr resistance protein
133	PGSC0003DMT400011387	67.5289	-2.9858	0.532423	-5.60796	2.04731e-08	1.16732e-06	stem	PGSC0003DMG400004460	PGSC0003DMC400007922	PGSC0003DMP400007922	Conserved gene of unknown function
134	PGSC0003DMT400011464	26.3425	-6.19209	1.29696	-4.77431	1.80321e-06	5.76311e-05	stem	PGSC0003DMG400004499	PGSC0003DMC400007968	PGSC0003DMP400007968	Homeobox protein
135	PGSC0003DMT400011522	1911.49	3.81966	0.603907	6.32491	2.53374e-10	2.33644e-08	stem	PGSC0003DMG400004532	PGSC0003DMC400008007	PGSC0003DMP400008007	Chloroplast ferredoxin I
136	PGSC0003DMT400011630	279.947	1.22037	0.20691	5.8981	3.6772e-09	2.55209e-07	stem	PGSC0003DMG400004574	PGSC0003DMC400008082	PGSC0003DMP400008082	UDP-glucose:glucosyltransferase
137	PGSC0003DMT400011748	15.8287	-4.28637	1.00171	-4.27905	1.87693e-05	0.000408818	stem	PGSC0003DMG402004611	PGSC0003DMC400008159	PGSC0003DMP400008159	MYB transcription factor
138	PGSC0003DMT400011824	54.7538	-4.18451	0.950222	-4.40372	1.06409e-05	0.000251228	stem	PGSC0003DMG400004646	PGSC0003DMC400008217	PGSC0003DMP400008217	Calcium-dependent protein kinase
139	PGSC0003DMT400011865	137.517	1.87362	0.33461	5.59941	2.1508e-08	1.21488e-06	stem	PGSC0003DMG400004657	PGSC0003DMC400008246	PGSC0003DMP400008246	Non-imprinted in Prader-Willi/Angelman syndrome region protein
140	PGSC0003DMT400011867	1210.3	-3.52428	0.505999	-6.96499	3.28439e-12	4.64772e-10	stem	PGSC0003DMG400004659	PGSC0003DMC400008248	PGSC0003DMP400008248	UDP-D-glucuronic acid 4-epimerase
141	PGSC0003DMT400011907	1414.55	1.08677	0.1705	6.374	1.84155e-10	1.8334e-08	stem	PGSC0003DMG400004674	PGSC0003DMC400008278	PGSC0003DMP400008278	Cyclopropyl isomerase
142	PGSC0003DMT400011970	767.446	2.36666	0.274004	8.63731	5.75497e-18	2.2717e-15	stem	PGSC0003DMG400004698	PGSC0003DMC400008325	PGSC0003DMP400008325	Aldehyde dehydrogenase
143	PGSC0003DMT400012004	113.498	-7.58095	1.38285	-5.48212	4.20263e-08	2.20418e-06	stem	PGSC0003DMG400004712	PGSC0003DMC400008356	PGSC0003DMP400008356	Fringe
144	PGSC0003DMT400012226	1138.9	-3.88247	0.688381	-5.64	1.7005e-08	9.98988e-07	stem	PGSC0003DMG400004795	PGSC0003DMC400008499	PGSC0003DMP400008499	Nitrate transporter
145	PGSC0003DMT400012297	144.664	1.61388	0.377691	4.27302	1.92847e-05	0.000419233	stem	PGSC0003DMG401004821	PGSC0003DMC400008547	PGSC0003DMP400008547	Formyltetrahydrofolate deformylase
146	PGSC0003DMT400012346	30.4844	3.15888	0.592757	5.32913	9.86834e-08	4.61617e-06	stem	PGSC0003DMG401004840	PGSC0003DMC400008580	PGSC0003DMP400008580	Phosphatase
147	PGSC0003DMT400012517	55.19	1.71942	0.357219	4.81336	1.48416e-06	4.91083e-05	stem	PGSC0003DMG402004883	PGSC0003DMC400008691	PGSC0003DMP400008691	Nucleosome assembly protein 1 4
148	PGSC0003DMT400012538	262.547	1.70421	0.358373	4.75541	1.98047e-06	6.19511e-05	stem	PGSC0003DMG400004892	PGSC0003DMC400008706	PGSC0003DMP400008706	Conserved gene of unknown function
149	PGSC0003DMT400012593	3265.42	2.55233	0.477166	5.34893	8.84769e-08	4.20873e-06	stem	PGSC0003DMG400004923	PGSC0003DMC400008752	PGSC0003DMP400008752	Squalene monooxygenase
150	PGSC0003DMT400012703	32.9597	5.98844	0.796823	7.5154	5.67388e-14	1.10054e-11	stem	PGSC0003DMG400004949	PGSC0003DMC400008823	PGSC0003DMP400008823	Branched-chain-amino-acid aminotransferase
151	PGSC0003DMT400012718	279.398	1.40858	0.273718	5.1461	2.6596e-07	1.10612e-05	stem	PGSC0003DMG400004956	PGSC0003DMC400008832	PGSC0003DMP400008832	Erg28
152	PGSC0003DMT400012888	1065.91	-2.11847	0.390242	-5.42861	5.67943e-08	2.85877e-06	stem	PGSC0003DMG400005016	PGSC0003DMC400008948	PGSC0003DMP400008948	Pathogenesis-induced protein
153	PGSC0003DMT400012972	75.6305	-1.39346	0.279528	-4.98506	6.1944e-07	2.2999e-05	stem	PGSC0003DMG400005055	PGSC0003DMC400009007	PGSC0003DMP400009007	Conserved gene of unknown function
154	PGSC0003DMT400012979	13.7077	-3.92029	0.886105	-4.42418	9.68073e-06	0.000232462	stem	PGSC0003DMG400005057	PGSC0003DMC400009014	PGSC0003DMP400009014	FAD-binding domain-containing protein
155	PGSC0003DMT400013090	83.9331	4.68713	0.735098	6.3762	1.81534e-10	1.82345e-08	stem	PGSC0003DMG400005108	PGSC0003DMC400009079	PGSC0003DMP400009079	Conserved gene of unknown function
156	PGSC0003DMT400013200	1557.42	1.29892	0.208125	6.24109	4.3453e-10	3.73165e-08	stem	PGSC0003DMG400005155	PGSC0003DMC400009151	PGSC0003DMP400009151	Transporter
157	PGSC0003DMT400013484	374.638	1.45657	0.333251	4.37081	1.23788e-05	0.000285958	stem	PGSC0003DMG400005260	PGSC0003DMC400009342	PGSC0003DMP400009342	Proline-rich family protein
158	PGSC0003DMT400013627	477.569	-4.87644	0.381783	-12.7728	2.32628e-37	6.54265e-34	stem	PGSC0003DMG400005327	PGSC0003DMC400009432	PGSC0003DMP400009432	Auxin-responsive protein IAA16
159	PGSC0003DMT400013662	157.054	-2.38653	0.525462	-4.54178	5.57805e-06	0.000146619	stem	PGSC0003DMG400005338	PGSC0003DMC400009456	PGSC0003DMP400009456	Nt-iaa4.5 deduced protein
160	PGSC0003DMT400013740	49.8635	2.97413	0.614044	4.84352	1.27562e-06	4.30952e-05	stem	PGSC0003DMG400005375	PGSC0003DMC400009512	PGSC0003DMP400009512	Oxidoreductase
161	PGSC0003DMT400013769	157.201	2.60804	0.62332	4.1841	2.86295e-05	0.000581857	stem	PGSC0003DMG400005390	PGSC0003DMC400009535	PGSC0003DMP400009535	Calmodulin-binding protein
162	PGSC0003DMT400013894	691.246	4.48222	0.628433	7.13238	9.86483e-13	1.49972e-10	stem	PGSC0003DMG400005436	PGSC0003DMC400009601	PGSC0003DMP400009601	Sterol desaturase
163	PGSC0003DMT400013990	849.085	-1.26703	0.249499	-5.07831	3.80811e-07	1.51993e-05	stem	PGSC0003DMG400005484	PGSC0003DMC400009671	PGSC0003DMP400009671	Protein kinase family protein
164	PGSC0003DMT400014097	723.898	-1.34115	0.315385	-4.25242	2.11473e-05	0.000453157	stem	PGSC0003DMG400005528	PGSC0003DMC400009742	PGSC0003DMP400009742	DNA binding protein
165	PGSC0003DMT400014098	34.8401	-4.0986	0.687898	-5.95816	2.55097e-09	1.83376e-07	stem	PGSC0003DMG400005529	PGSC0003DMC400009743	PGSC0003DMP400009743	Conserved gene of unknown function
166	PGSC0003DMT400014179	223.36	-1.5886	0.253204	-6.27401	3.51861e-10	3.10465e-08	stem	PGSC0003DMG400005560	PGSC0003DMC400009787	PGSC0003DMP400009787	Transcription factor
167	PGSC0003DMT400014217	1417.31	4.90565	1.18298	4.14685	3.37082e-05	0.00066471	stem	PGSC0003DMG400005573	PGSC0003DMC400009820	PGSC0003DMP400009820	Heat shock protein 83
168	PGSC0003DMT400014232	213.685	2.87921	0.454135	6.33997	2.29805e-10	2.16463e-08	stem	PGSC0003DMG400005580	PGSC0003DMC400009833	PGSC0003DMP400009833	Cytochrome P450 92B1
169	PGSC0003DMT400014352	2691.33	-1.84388	0.354991	-5.19416	2.05645e-07	8.81334e-06	stem	PGSC0003DMG400005628	PGSC0003DMC400009908	PGSC0003DMP400009908	Aspartic proteinase nepenthesin-1
170	PGSC0003DMT400014572	117.669	-3.39938	0.398696	-8.52624	1.51179e-17	5.57628e-15	stem	PGSC0003DMG400005705	PGSC0003DMC400010075	PGSC0003DMP400010075	TCP transcription factor
171	PGSC0003DMT400014687	588.557	-1.32636	0.165087	-8.03431	9.41048e-16	2.61402e-13	stem	PGSC0003DMG400005732	PGSC0003DMC400010172	PGSC0003DMP400010172	Muconate cycloisomerase
172	PGSC0003DMT400014780	57.5863	-3.4495	0.670365	-5.1457	2.66525e-07	1.10642e-05	stem	PGSC0003DMG400005763	PGSC0003DMC400010233	PGSC0003DMP400010233	Conserved gene of unknown function
173	PGSC0003DMT400014929	110.034	-3.02177	0.480791	-6.28501	3.27839e-10	2.90408e-08	stem	PGSC0003DMG400005823	PGSC0003DMC400010330	PGSC0003DMP400010330	Zinc finger protein
174	PGSC0003DMT400014953	68.6701	-1.88301	0.459185	-4.10077	4.11782e-05	0.000785844	stem	PGSC0003DMG400005837	PGSC0003DMC400010352	PGSC0003DMP400010352	AP2/ERF domain-containing transcription factor
175	PGSC0003DMT400015041	771.06	-2.2456	0.376969	-5.95699	2.56926e-09	1.83787e-07	stem	PGSC0003DMG400005871	PGSC0003DMC400010405	PGSC0003DMP400010405	NIN 2
176	PGSC0003DMT400015075	2952.23	-1.60311	0.361188	-4.43845	9.06109e-06	0.000219692	stem	PGSC0003DMG400005890	PGSC0003DMC400010435	PGSC0003DMP400010435	16kDa membrane protein
177	PGSC0003DMT400015102	458.193	2.89508	0.515154	5.61984	1.91133e-08	1.11124e-06	stem	PGSC0003DMG400005904	PGSC0003DMC400010456	PGSC0003DMP400010456	Conserved gene of unknown function
178	PGSC0003DMT400015173	27.2406	2.86339	0.576745	4.96474	6.87934e-07	2.50867e-05	stem	PGSC0003DMG400005924	PGSC0003DMC400010506	PGSC0003DMP400010506	Ankyrin repeat protein
179	PGSC0003DMT400015174	380.001	1.1332	0.261157	4.33915	1.43033e-05	0.000325074	stem	PGSC0003DMG400005925	PGSC0003DMC400010507	PGSC0003DMP400010507	Cytochrome P450
180	PGSC0003DMT400015184	5003	5.83681	0.338853	17.2252	1.71776e-66	1.93248e-62	stem	PGSC0003DMG400005931	PGSC0003DMC400010516	PGSC0003DMP400010516	Sterol delta-7 reductase DWF5
181	PGSC0003DMT400015267	21.043	-6.05375	1.30957	-4.62269	3.78797e-06	0.000104843	stem	PGSC0003DMG400005956	PGSC0003DMC400010574	PGSC0003DMP400010574	Auxin efflux carrier
182	PGSC0003DMT400015281	242.123	5.45742	0.683154	7.98857	1.36508e-15	3.57142e-13	stem	PGSC0003DMG400005960	PGSC0003DMC400010581	PGSC0003DMP400010581	Glucosyltransferase
183	PGSC0003DMT400015610	6032.05	-2.61446	0.335892	-7.78363	7.04728e-15	1.68685e-12	stem	PGSC0003DMG400006093	PGSC0003DMC400010816	PGSC0003DMP400010816	Auxin responsive protein
184	PGSC0003DMT400015621	80.5001	4.22948	0.630562	6.70747	1.98024e-11	2.29667e-09	stem	PGSC0003DMG400006096	PGSC0003DMC400010819	PGSC0003DMP400010819	Gene of unknown function
185	PGSC0003DMT400015633	176.597	-3.31626	0.595522	-5.56866	2.56711e-08	1.42617e-06	stem	PGSC0003DMG400006101	PGSC0003DMC400010831	PGSC0003DMP400010831	Acyltransferase
186	PGSC0003DMT400015729	1562.41	-1.26824	0.218652	-5.80028	6.6205e-09	4.36885e-07	stem	PGSC0003DMG400006145	PGSC0003DMC400010898	PGSC0003DMP400010898	Histidine kinase 1, 2, 3 plant
187	PGSC0003DMT400015754	496.505	1.41472	0.205954	6.86908	6.46189e-12	8.45306e-10	stem	PGSC0003DMG400006155	PGSC0003DMC400010920	PGSC0003DMP400010920	Thermal hysteresis protein STHP-64
188	PGSC0003DMT400015775	14.7328	1.90395	0.438934	4.33767	1.44002e-05	0.000326619	stem	PGSC0003DMG402006167	PGSC0003DMC400010938	PGSC0003DMP400010938	26S proteasome regulatory subunit S3
189	PGSC0003DMT400015931	286.381	-3.77385	0.906281	-4.1641	3.12578e-05	0.000625156	stem	PGSC0003DMG400006231	PGSC0003DMC400011044	PGSC0003DMP400011044	Gene of unknown function
190	PGSC0003DMT400016069	10163.1	1.06074	0.205192	5.1695	2.34721e-07	9.90768e-06	stem	PGSC0003DMG400006283	PGSC0003DMC400011134	PGSC0003DMP400011134	Multidrug resistance-associated protein 2, 6 (Mrp2, 6), abc-transoprter
191	PGSC0003DMT400016296	20.1879	3.45463	0.545199	6.33645	2.35121e-10	2.20426e-08	stem	PGSC0003DMG400006367	PGSC0003DMC400011295	PGSC0003DMP400011295	Cytochrome P450 92B1
192	PGSC0003DMT400016302	31.9027	5.21749	1.12282	4.64677	3.37166e-06	9.51849e-05	stem	PGSC0003DMG400006368	PGSC0003DMC400011296	PGSC0003DMP400011296	Cytochrome P450 92B1
193	PGSC0003DMT400016330	5768.89	-1.25657	0.271043	-4.63606	3.55111e-06	9.95998e-05	stem	PGSC0003DMG400006383	PGSC0003DMC400011319	PGSC0003DMP400011319	PB1 domain-containing protein
194	PGSC0003DMT400016339	3097.13	-1.86262	0.439172	-4.2412	2.22331e-05	0.000471928	stem	PGSC0003DMG400006385	PGSC0003DMC400011327	PGSC0003DMP400011327	Oligopeptide transporter OPT family
195	PGSC0003DMT400016340	18.9108	-9.21287	1.50999	-6.10129	1.05216e-09	8.02496e-08	stem	PGSC0003DMG400006386	PGSC0003DMC400011328	PGSC0003DMP400011328	Peroxidase
196	PGSC0003DMT400016348	406.058	1.37994	0.258833	5.33138	9.74684e-08	4.56883e-06	stem	PGSC0003DMG400006389	PGSC0003DMC400011333	PGSC0003DMP400011333	Conserved gene of unknown function
197	PGSC0003DMT400016354	1358.18	1.83899	0.361787	5.08307	3.71392e-07	1.48954e-05	stem	PGSC0003DMG400006391	PGSC0003DMC400011337	PGSC0003DMP400011337	Phosphoenolpyruvate carboxykinase
198	PGSC0003DMT400016355	162.759	-3.48144	0.377485	-9.22273	2.89636e-20	1.55162e-17	stem	PGSC0003DMG400006392	PGSC0003DMC400011338	PGSC0003DMP400011338	Conserved gene of unknown function
199	PGSC0003DMT400016636	563.172	1.38231	0.27517	5.02349	5.074e-07	1.94158e-05	stem	PGSC0003DMG400006502	PGSC0003DMC400011521	PGSC0003DMP400011521	Receptor-kinase
200	PGSC0003DMT400016684	26.3229	-3.11915	0.754081	-4.13636	3.52856e-05	0.000686787	stem	PGSC0003DMG400006523	PGSC0003DMC400011550	PGSC0003DMP400011550	Conserved gene of unknown function
201	PGSC0003DMT400016706	461.633	-2.03503	0.45898	-4.43381	9.25824e-06	0.00022399	stem	PGSC0003DMG400006530	PGSC0003DMC400011558	PGSC0003DMP400011558	Conserved gene of unknown function
202	PGSC0003DMT400016976	104.045	1.00573	0.179889	5.59084	2.2597e-08	1.27108e-06	stem	PGSC0003DMG400006633	PGSC0003DMC400011728	PGSC0003DMP400011728	Conserved gene of unknown function
203	PGSC0003DMT400017167	2206.63	1.97583	0.341459	5.78643	7.18971e-09	4.73007e-07	stem	PGSC0003DMG400006700	PGSC0003DMC400011844	PGSC0003DMP400011844	Conserved gene of unknown function
204	PGSC0003DMT400017451	227.828	-3.27132	0.747572	-4.37592	1.20922e-05	0.000280201	stem	PGSC0003DMG400006781	PGSC0003DMC400011990	PGSC0003DMP400011990	Subtilase
205	PGSC0003DMT400017668	1283.22	-1.51051	0.228128	-6.62131	3.56027e-11	3.92677e-09	stem	PGSC0003DMG400006855	PGSC0003DMC400012142	PGSC0003DMP400012142	S-adenosyl-methionine-sterol-C-methyltransferase
206	PGSC0003DMT400017779	10.281	-7.3527	1.55213	-4.73715	2.1674e-06	6.69869e-05	stem	PGSC0003DMG400006904	PGSC0003DMC400012222	PGSC0003DMP400012222	Gene of unknown function
207	PGSC0003DMT400017804	94.3463	3.89379	0.960393	4.05437	5.02706e-05	0.000933241	stem	PGSC0003DMG400006913	PGSC0003DMC400012236	PGSC0003DMP400012236	Nitrate transporter
208	PGSC0003DMT400017840	544.222	-1.46175	0.356218	-4.10353	4.06889e-05	0.000778487	stem	PGSC0003DMG400006928	PGSC0003DMC400012267	PGSC0003DMP400012267	Homeobox domain, ZF-HD class; ZF-HD homeobox protein Cys/His-rich dimerisation region; Homeodomain
209	PGSC0003DMT400017844	34.6297	-2.09306	0.466195	-4.48967	7.13352e-06	0.000180139	stem	PGSC0003DMG400006930	PGSC0003DMC400012270	PGSC0003DMP400012270	Transcription factor
210	PGSC0003DMT400017897	24.2968	-5.12895	0.675273	-7.59537	3.06922e-14	6.33555e-12	stem	PGSC0003DMG400006951	PGSC0003DMC400012314	PGSC0003DMP400012314	Zinc finger protein
211	PGSC0003DMT400017948	45.2001	1.71924	0.389012	4.41949	9.89346e-06	0.000237064	stem	PGSC0003DMG400006969	PGSC0003DMC400012351	PGSC0003DMP400012351	Zinc finger family protein
212	PGSC0003DMT400017968	656.374	-1.11331	0.257678	-4.32053	1.55655e-05	0.000348135	stem	PGSC0003DMG400006978	PGSC0003DMC400012369	PGSC0003DMP400012369	Nodulin
213	PGSC0003DMT400018099	899.789	-1.26729	0.252772	-5.01356	5.34314e-07	2.02733e-05	stem	PGSC0003DMG401007028	PGSC0003DMC400012456	PGSC0003DMP400012456	1-O-acylglucose:anthocyanin-O-acyltransferase
214	PGSC0003DMT400018165	479.071	1.61581	0.3305	4.88899	1.01354e-06	3.51381e-05	stem	PGSC0003DMG401007052	PGSC0003DMC400012501	PGSC0003DMP400012501	Callose synthase 8
215	PGSC0003DMT400018192	4011.48	1.75846	0.283595	6.20061	5.62445e-10	4.68704e-08	stem	PGSC0003DMG400007059	PGSC0003DMC400012521	PGSC0003DMP400012521	RHM1/ROL1
216	PGSC0003DMT400018307	10.9499	-7.28037	1.5201	-4.7894	1.67279e-06	5.4233e-05	stem	PGSC0003DMG400007111	PGSC0003DMC400012606	PGSC0003DMP400012606	Protein SELF-PRUNING
217	PGSC0003DMT400018310	33.9592	-3.09681	0.696581	-4.44573	8.75939e-06	0.000213297	stem	PGSC0003DMG400007113	PGSC0003DMC400012609	PGSC0003DMP400012609	Fatty acyl-CoA reductase 3
218	PGSC0003DMT400018353	153.369	1.7739	0.284368	6.23805	4.43073e-10	3.79055e-08	stem	PGSC0003DMG400007127	PGSC0003DMC400012626	PGSC0003DMP400012626	Phosphatidylcholine-sterol acyltransferase
219	PGSC0003DMT400018497	108.236	-3.95414	0.585144	-6.75756	1.40338e-11	1.70682e-09	stem	PGSC0003DMG400007180	PGSC0003DMC400012730	PGSC0003DMP400012730	P-coumaroyl quinate/shikimate 3'-hydroxylase
220	PGSC0003DMT400018693	78.2809	4.16398	0.680136	6.12228	9.22433e-10	7.30801e-08	stem	PGSC0003DMG400007241	PGSC0003DMC400012844	PGSC0003DMP400012844	Zinc finger protein
221	PGSC0003DMT400018725	344.303	-1.36896	0.180065	-7.60259	2.90254e-14	6.04696e-12	stem	PGSC0003DMG400007258	PGSC0003DMC400012868	PGSC0003DMP400012868	Tyrosine specific protein phosphatase and dual specificity protein phosphatase
222	PGSC0003DMT400018755	1464.94	1.05108	0.14167	7.41919	1.1784e-13	2.11779e-11	stem	PGSC0003DMG400007268	PGSC0003DMC400012883	PGSC0003DMP400012883	Plastid isopentenyl diphosphate isomerase
223	PGSC0003DMT400018853	522.685	2.65334	0.366582	7.23804	4.5523e-13	7.42223e-11	stem	PGSC0003DMG400007309	PGSC0003DMC400012944	PGSC0003DMP400012944	3beta-hydroxysteroid-dehydrogenase/decarboxylase isoform 2
224	PGSC0003DMT400018904	800.394	2.12459	0.250512	8.48101	2.23245e-17	7.84847e-15	stem	PGSC0003DMG400007330	PGSC0003DMC400012978	PGSC0003DMP400012978	Mo-molybdopterin cofactor sulfurase
225	PGSC0003DMT400019050	420.15	-1.67201	0.379293	-4.40824	1.04213e-05	0.000247602	stem	PGSC0003DMG400007384	PGSC0003DMC400013070	PGSC0003DMP400013070	Conserved gene of unknown function
226	PGSC0003DMT400019058	257.726	3.7803	0.738832	5.1166	3.11099e-07	1.27268e-05	stem	PGSC0003DMG400007387	PGSC0003DMC400013078	PGSC0003DMP400013078	MRNA, 1346 bp sequence
227	PGSC0003DMT400019063	278.112	-3.26244	0.43978	-7.41834	1.18596e-13	2.11779e-11	stem	PGSC0003DMG400007390	PGSC0003DMC400013083	PGSC0003DMP400013083	Beta-ketoacyl-CoA synthase
228	PGSC0003DMT400019128	21.9952	-5.81232	1.25375	-4.63596	3.55282e-06	9.95998e-05	stem	PGSC0003DMG402007406	PGSC0003DMC400013117	PGSC0003DMP400013117	Male sterility protein
229	PGSC0003DMT400019450	20223.9	2.26369	0.418428	5.40997	6.30336e-08	3.12391e-06	stem	PGSC0003DMG400007518	PGSC0003DMC400013314	PGSC0003DMP400013314	S-adenosylmethionine decarboxylase beta chain
230	PGSC0003DMT400019550	263.122	3.4238	0.549286	6.23317	4.57081e-10	3.88088e-08	stem	PGSC0003DMG400007559	PGSC0003DMC400013372	PGSC0003DMP400013372	DNA binding protein
231	PGSC0003DMT400019715	491.505	-4.51403	0.636858	-7.08796	1.36098e-12	1.98845e-10	stem	PGSC0003DMG401007615	PGSC0003DMC400013477	PGSC0003DMP400013477	Urea active transporter
232	PGSC0003DMT400019864	18.2288	-3.78865	0.91432	-4.14368	3.4177e-05	0.0006716	stem	PGSC0003DMG400007684	PGSC0003DMC400013579	PGSC0003DMP400013579	Serine-threonine protein kinase, plant-type
233	PGSC0003DMT400020051	1016.97	1.65004	0.272056	6.06507	1.31897e-09	9.92538e-08	stem	PGSC0003DMG400007759	PGSC0003DMC400013678	PGSC0003DMP400013678	ARF GTPase activator
234	PGSC0003DMT400020111	147.842	-4.42991	0.584166	-7.5833	3.36883e-14	6.76774e-12	stem	PGSC0003DMG400007790	PGSC0003DMC400013718	PGSC0003DMP400013718	Metal ion binding protein
235	PGSC0003DMT400020118	10.6145	-7.06796	1.42881	-4.94674	7.54679e-07	2.72557e-05	stem	PGSC0003DMG400007793	PGSC0003DMC400013721	PGSC0003DMP400013721	Lipoxygenase
236	PGSC0003DMT400020225	120.544	3.06995	0.502283	6.11199	9.83965e-10	7.60797e-08	stem	PGSC0003DMG400007818	PGSC0003DMC400013783	PGSC0003DMP400013783	Conserved gene of unknown function
237	PGSC0003DMT400020306	33.6189	-2.16244	0.463973	-4.6607	3.15134e-06	9.02101e-05	stem	PGSC0003DMG400007851	PGSC0003DMC400013837	PGSC0003DMP400013837	Gene of unknown function
238	PGSC0003DMT400020314	51.678	-3.86068	0.800938	-4.8202	1.43417e-06	4.76646e-05	stem	PGSC0003DMG400007854	PGSC0003DMC400013842	PGSC0003DMP400013842	Xyloglucan endotransglucosylase-hydrolase XTH9
239	PGSC0003DMT400020466	72.5068	4.08163	0.547972	7.44861	9.43296e-14	1.73968e-11	stem	PGSC0003DMG400007908	PGSC0003DMC400013946	PGSC0003DMP400013946	UDP-glucosyltransferase
240	PGSC0003DMT400020468	91.4627	4.88906	0.708323	6.9023	5.11661e-12	6.85261e-10	stem	PGSC0003DMG400007909	PGSC0003DMC400013948	PGSC0003DMP400013948	Zeatin O-glucosyltransferase
241	PGSC0003DMT400020480	460.14	-2.25088	0.527314	-4.26858	1.96719e-05	0.000426824	stem	PGSC0003DMG400007915	PGSC0003DMC400013958	PGSC0003DMP400013958	Conserved gene of unknown function
242	PGSC0003DMT400020512	230.052	5.05784	1.03544	4.88471	1.03579e-06	3.5635e-05	stem	PGSC0003DMG402007944	PGSC0003DMC400013971	PGSC0003DMP400013971	Gene of unknown function
243	PGSC0003DMT400020560	285.733	2.86556	0.417115	6.86993	6.42322e-12	8.4516e-10	stem	PGSC0003DMG400007965	PGSC0003DMC400014010	PGSC0003DMP400014010	Triacylglycerol lipase
244	PGSC0003DMT400020634	149.322	-2.32511	0.498781	-4.66158	3.13786e-06	9.00534e-05	stem	PGSC0003DMG400007993	PGSC0003DMC400014054	PGSC0003DMP400014054	Pheromone receptor
245	PGSC0003DMT400020945	195.926	-1.55036	0.361947	-4.28337	1.8408e-05	0.000402117	stem	PGSC0003DMG400008110	PGSC0003DMC400014268	PGSC0003DMP400014268	Nucleic acid binding protein
246	PGSC0003DMT400021076	76.4451	-3.47651	0.321961	-10.7979	3.52028e-27	4.16875e-24	stem	PGSC0003DMG400008160	PGSC0003DMC400014353	PGSC0003DMP400014353	BOP/NPR1/NIM1-like regulatory protein
247	PGSC0003DMT400021142	6801.66	3.55749	0.673445	5.28253	1.27412e-07	5.69935e-06	stem	PGSC0003DMG400008187	PGSC0003DMC400014394	PGSC0003DMP400014394	Class II small heat shock protein Le-HSP17.6
248	PGSC0003DMT400021223	110.955	-1.01008	0.233826	-4.31978	1.56188e-05	0.00034898	stem	PGSC0003DMG400008218	PGSC0003DMC400014449	PGSC0003DMP400014449	Carboxy-lyase
249	PGSC0003DMT400021384	12.6785	-5.23754	1.08775	-4.81503	1.47175e-06	4.87693e-05	stem	PGSC0003DMG400008296	PGSC0003DMC400014552	PGSC0003DMP400014552	LRR receptor-like serine/threonine-protein kinase FLS2
250	PGSC0003DMT400021390	66.2805	-4.39788	0.88483	-4.97031	6.68446e-07	2.44952e-05	stem	PGSC0003DMG400008299	PGSC0003DMC400014556	PGSC0003DMP400014556	Chlorophyll a/b binding protein
251	PGSC0003DMT400021429	30.3105	2.7237	0.491198	5.54502	2.93927e-08	1.61302e-06	stem	PGSC0003DMG400008315	PGSC0003DMC400014583	PGSC0003DMP400014583	Avr9/Cf-9 rapidly elicited protein 180
252	PGSC0003DMT400021516	22.8758	4.38925	0.665486	6.59555	4.23671e-11	4.62747e-09	stem	PGSC0003DMG400008346	PGSC0003DMC400014637	PGSC0003DMP400014637	Pentatricopeptide repeat-containing protein
253	PGSC0003DMT400021855	509.136	-2.77913	0.498063	-5.57988	2.40682e-08	1.35046e-06	stem	PGSC0003DMG400008482	PGSC0003DMC400014885	PGSC0003DMP400014885	ATP binding protein
254	PGSC0003DMT400021923	2669.24	-1.75873	0.317623	-5.53714	3.07446e-08	1.6831e-06	stem	PGSC0003DMG400008504	PGSC0003DMC400014930	PGSC0003DMP400014930	Auxin influx transport protein
255	PGSC0003DMT400021958	87.6076	2.74968	0.606991	4.53002	5.89791e-06	0.000152708	stem	PGSC0003DMG400008512	PGSC0003DMC400014951	PGSC0003DMP400014951	Dopamine beta-monooxygenase
256	PGSC0003DMT400021985	298.654	1.27604	0.307073	4.1555	3.24583e-05	0.000644582	stem	PGSC0003DMG400008524	PGSC0003DMC400014971	PGSC0003DMP400014971	F-box family protein
257	PGSC0003DMT400022170	16.811	-4.02059	0.942809	-4.26448	2.00371e-05	0.000433494	stem	PGSC0003DMG400008600	PGSC0003DMC400015119	PGSC0003DMP400015119	UDP-glucosyltransferase
258	PGSC0003DMT400022230	12.0524	-8.53629	1.86269	-4.58277	4.58863e-06	0.000124519	stem	PGSC0003DMG400008625	PGSC0003DMC400015159	PGSC0003DMP400015159	Disease resistance-responsive family protein
259	PGSC0003DMT400022255	10.6987	-5.89376	1.2235	-4.81713	1.45639e-06	4.83316e-05	stem	PGSC0003DMG400008633	PGSC0003DMC400015174	PGSC0003DMP400015174	Chalcone synthase G
260	PGSC0003DMT400022480	7.03586	3.23435	0.774218	4.17757	2.94635e-05	0.000595088	stem	PGSC0003DMG400008714	PGSC0003DMC400015319	PGSC0003DMP400015319	Hsp20/alpha crystallin family protein
261	PGSC0003DMT400022539	849.949	-1.71263	0.419425	-4.08328	4.44051e-05	0.000837481	stem	PGSC0003DMG400008737	PGSC0003DMC400015367	PGSC0003DMP400015367	Conserved gene of unknown function
262	PGSC0003DMT400022567	26413.8	4.34218	0.983541	4.41484	1.01084e-05	0.0002417	stem	PGSC0003DMG400008749	PGSC0003DMC400015381	PGSC0003DMP400015381	Patatin-05
263	PGSC0003DMT400022679	94.952	7.08531	0.764002	9.27394	1.79389e-20	1.00907e-17	stem	PGSC0003DMG400008794	PGSC0003DMC400015450	PGSC0003DMP400015450	Major latex
264	PGSC0003DMT400022684	328.79	-4.09133	0.601948	-6.79681	1.06963e-11	1.3597e-09	stem	PGSC0003DMG400008796	PGSC0003DMC400015454	PGSC0003DMP400015454	Basic 30 kDa endochitinase
265	PGSC0003DMT400022769	528.135	4.10946	0.454848	9.03478	1.64329e-19	7.70291e-17	stem	PGSC0003DMG400008833	PGSC0003DMC400015511	PGSC0003DMP400015511	Expansin
266	PGSC0003DMT400022961	152.906	1.03373	0.225606	4.582	4.6054e-06	0.000124695	stem	PGSC0003DMG400008891	PGSC0003DMC400015640	PGSC0003DMP400015640	GDP-mannose pyrophosphorylase
267	PGSC0003DMT400022983	37.0924	-4.11545	0.987564	-4.16728	3.0826e-05	0.000617619	stem	PGSC0003DMG400008897	PGSC0003DMC400015651	PGSC0003DMP400015651	Kinase
268	PGSC0003DMT400023014	10108.9	1.61628	0.313027	5.1634	2.42509e-07	1.0161e-05	stem	PGSC0003DMG401008909	PGSC0003DMC400015672	PGSC0003DMP400015672	Metallothionein type 2 B
269	PGSC0003DMT400023016	12029.6	1.78997	0.247439	7.23398	4.69048e-13	7.59251e-11	stem	PGSC0003DMG402008909	PGSC0003DMC400015674	PGSC0003DMP400015674	Metallothionein
270	PGSC0003DMT400023033	680.686	1.02536	0.241691	4.24242	2.2112e-05	0.000470246	stem	PGSC0003DMG400008914	PGSC0003DMC400015688	PGSC0003DMP400015688	F-box family protein
271	PGSC0003DMT400023091	14.8113	-5.9979	1.36024	-4.40944	1.03637e-05	0.000246966	stem	PGSC0003DMG400008943	PGSC0003DMC400015733	PGSC0003DMP400015733	Invertase
272	PGSC0003DMT400023104	386.944	-1.86508	0.347089	-5.3735	7.72216e-08	3.72851e-06	stem	PGSC0003DMG400008947	PGSC0003DMC400015745	PGSC0003DMP400015745	Desacetoxyvindoline 4-hydroxylase
273	PGSC0003DMT400023192	221.325	2.23731	0.498964	4.48391	7.32885e-06	0.000184658	stem	PGSC0003DMG400008984	PGSC0003DMC400015800	PGSC0003DMP400015800	Basic 7S globulin 2 small subunit
274	PGSC0003DMT400023264	116.167	-1.50418	0.27328	-5.50419	3.70859e-08	1.97733e-06	stem	PGSC0003DMG400009012	PGSC0003DMC400015846	PGSC0003DMP400015846	Conserved gene of unknown function
275	PGSC0003DMT400023289	19.9938	-4.42449	0.793065	-5.57897	2.41941e-08	1.35415e-06	stem	PGSC0003DMG400009021	PGSC0003DMC400015865	PGSC0003DMP400015865	Gibberellin 2-oxidase
276	PGSC0003DMT400023326	10.6782	-4.60406	1.03042	-4.46816	7.88953e-06	0.000196365	stem	PGSC0003DMG400009037	PGSC0003DMC400015896	PGSC0003DMP400015896	Multidrug resistance protein ABC transporter family protein
277	PGSC0003DMT400023374	69.0507	-1.86572	0.460507	-4.05144	5.09032e-05	0.000940331	stem	PGSC0003DMG400009052	PGSC0003DMC400015933	PGSC0003DMP400015933	Long-chain-fatty-acid CoA ligase
278	PGSC0003DMT400023568	489.884	-1.09936	0.253736	-4.33268	1.47304e-05	0.000333099	stem	PGSC0003DMG401009127	PGSC0003DMC400016074	PGSC0003DMP400016074	Calcium sensor calcineurin B
279	PGSC0003DMT400023728	36.5156	3.58025	0.752616	4.75707	1.96422e-06	6.16411e-05	stem	PGSC0003DMG400009179	PGSC0003DMC400016184	PGSC0003DMP400016184	Conserved gene of unknown function
280	PGSC0003DMT400023800	18.1422	3.56283	0.560716	6.35407	2.09696e-10	2.02496e-08	stem	PGSC0003DMG400009211	PGSC0003DMC400016241	PGSC0003DMP400016241	Acyltransferase
281	PGSC0003DMT400023845	220.724	1.68392	0.336309	5.00707	5.52638e-07	2.09332e-05	stem	PGSC0003DMG400009225	PGSC0003DMC400016275	PGSC0003DMP400016275	Conserved gene of unknown function
282	PGSC0003DMT400023914	139.519	1.98162	0.471206	4.20543	2.60584e-05	0.000538892	stem	PGSC0003DMG400009244	PGSC0003DMC400016314	PGSC0003DMP400016314	Gibberellin-regulated protein 1
283	PGSC0003DMT400023932	1976.49	6.6875	1.19145	5.61292	1.98938e-08	1.14479e-06	stem	PGSC0003DMG400009255	PGSC0003DMC400016325	PGSC0003DMP400016325	Small heat-shock protein homolog protein
284	PGSC0003DMT400023962	4264.35	4.51673	0.610349	7.40025	1.35933e-13	2.38944e-11	stem	PGSC0003DMG400009268	PGSC0003DMC400016344	PGSC0003DMP400016344	Proteinase inhibitor
285	PGSC0003DMT400024514	404.558	-1.85184	0.372915	-4.96587	6.83946e-07	2.49818e-05	stem	PGSC0003DMG400009479	PGSC0003DMC400016767	PGSC0003DMP400016767	Conserved gene of unknown function
286	PGSC0003DMT400024517	239.442	-5.97082	0.778582	-7.66884	1.73562e-14	3.71918e-12	stem	PGSC0003DMG400009480	PGSC0003DMC400016769	PGSC0003DMP400016769	Sulfate transporter
287	PGSC0003DMT400024599	4489.08	6.12819	0.721818	8.48994	2.06744e-17	7.38372e-15	stem	PGSC0003DMG400009512	PGSC0003DMC400016823	PGSC0003DMP400016823	Kunitz-type proteinase inhibitor
288	PGSC0003DMT400025004	32.7424	2.2398	0.384371	5.82718	5.63711e-09	3.80886e-07	stem	PGSC0003DMG400009659	PGSC0003DMC400017060	PGSC0003DMP400017060	YUP8H12R.2 protein
289	PGSC0003DMT400025118	465.378	-2.51619	0.302249	-8.32489	8.4404e-17	2.71299e-14	stem	PGSC0003DMG400009705	PGSC0003DMC400017134	PGSC0003DMP400017134	Purine transporter
290	PGSC0003DMT400025122	778.34	-4.00784	0.382091	-10.4892	9.68136e-26	9.07627e-23	stem	PGSC0003DMG400009706	PGSC0003DMC400017136	PGSC0003DMP400017136	Purine transporter
291	PGSC0003DMT400025275	315.96	-1.43937	0.343601	-4.18907	2.80098e-05	0.000573971	stem	PGSC0003DMG400009762	PGSC0003DMC400017235	PGSC0003DMP400017235	Cytochrome P450
292	PGSC0003DMT400025547	1934.64	-1.1345	0.241499	-4.69774	2.63055e-06	7.74704e-05	stem	PGSC0003DMG400009871	PGSC0003DMC400017399	PGSC0003DMP400017399	Allergen Pru du 2.04
293	PGSC0003DMT400025657	1296.92	-2.83776	0.50604	-5.60779	2.04929e-08	1.16732e-06	stem	PGSC0003DMG400009909	PGSC0003DMC400017484	PGSC0003DMP400017484	NIN 1
294	PGSC0003DMT400025737	1805.87	1.9367	0.427968	4.52534	6.02979e-06	0.000155407	stem	PGSC0003DMG400009937	PGSC0003DMC400017549	PGSC0003DMP400017549	Conserved gene of unknown function
295	PGSC0003DMT400025792	468.876	2.74164	0.485419	5.648	1.62325e-08	9.56101e-07	stem	PGSC0003DMG400009959	PGSC0003DMC400017584	PGSC0003DMP400017584	Ornithine decarboxylase
296	PGSC0003DMT400025890	41.5827	1.62687	0.392059	4.14956	3.33118e-05	0.000658047	stem	PGSC0003DMG401009997	PGSC0003DMC400017660	PGSC0003DMP400017660	Heat shock protein
297	PGSC0003DMT400025976	122.983	-3.11279	0.583601	-5.33376	9.62022e-08	4.51889e-06	stem	PGSC0003DMG401010026	PGSC0003DMC400017721	PGSC0003DMP400017721	Geraniol 10-hydroxylase
298	PGSC0003DMT400025979	251.312	-1.95691	0.39285	-4.98132	6.3153e-07	2.34093e-05	stem	PGSC0003DMG402010026	PGSC0003DMC400017724	PGSC0003DMP400017724	Geraniol 10-hydroxylase
299	PGSC0003DMT400025985	360.681	1.1166	0.244192	4.57263	4.8164e-06	0.000129628	stem	PGSC0003DMG400010028	PGSC0003DMC400017727	PGSC0003DMP400017727	Ubiquitin-protein ligase/ zinc ion binding protein
300	PGSC0003DMT400026045	127.142	-2.14763	0.328279	-6.54209	6.06641e-11	6.49973e-09	stem	PGSC0003DMG400010048	PGSC0003DMC400017777	PGSC0003DMP400017777	Conserved gene of unknown function
301	PGSC0003DMT400026121	159.319	1.67229	0.230836	7.24452	4.33983e-13	7.17986e-11	stem	PGSC0003DMG402010071	PGSC0003DMC400017841	PGSC0003DMP400017841	Geraniol 10-hydroxylase
302	PGSC0003DMT400026198	379.224	-2.05117	0.410091	-5.00175	5.68119e-07	2.13757e-05	stem	PGSC0003DMG400010095	PGSC0003DMC400017895	PGSC0003DMP400017895	Conserved gene of unknown function
303	PGSC0003DMT400026228	1829.58	1.18004	0.185926	6.34685	2.19769e-10	2.10417e-08	stem	PGSC0003DMG400010115	PGSC0003DMC400017913	PGSC0003DMP400017913	C2 domain-containing protein
304	PGSC0003DMT400026232	759.152	-1.22286	0.210565	-5.8075	6.34116e-09	4.22119e-07	stem	PGSC0003DMG400010118	PGSC0003DMC400017917	PGSC0003DMP400017917	Hydroxyproline-rich glycoprotein family protein
305	PGSC0003DMT400026257	2015.96	6.60818	0.755686	8.74461	2.23792e-18	9.5006e-16	stem	PGSC0003DMG400010128	PGSC0003DMC400017933	PGSC0003DMP400017933	Serine protease inhibitor 7
306	PGSC0003DMT400026262	123.502	-3.68569	0.641349	-5.74677	9.09642e-09	5.798e-07	stem	PGSC0003DMG400010132	PGSC0003DMC400017937	PGSC0003DMP400017937	Conserved gene of unknown function
307	PGSC0003DMT400026276	42.332	6.64532	0.961352	6.91247	4.76297e-12	6.45583e-10	stem	PGSC0003DMG400010139	PGSC0003DMC400017944	PGSC0003DMP400017944	Cysteine protease inhibitor 1
308	PGSC0003DMT400026285	1978.14	8.10021	0.746992	10.8438	2.13492e-27	2.66865e-24	stem	PGSC0003DMG400010143	PGSC0003DMC400017950	PGSC0003DMP400017950	Cysteine protease inhibitor 1
309	PGSC0003DMT400026288	539.165	5.95027	0.655175	9.08195	1.06647e-19	5.10543e-17	stem	PGSC0003DMG400010145	PGSC0003DMC400017952	PGSC0003DMP400017952	Cysteine protease inhibitor 9
310	PGSC0003DMT400026289	653.41	4.94892	0.698054	7.08959	1.34509e-12	1.97807e-10	stem	PGSC0003DMG400010146	PGSC0003DMC400017953	PGSC0003DMP400017953	Kunitz-type tuber invertase inhibitor
311	PGSC0003DMT400026353	165.336	1.57213	0.37337	4.21063	2.54654e-05	0.00052906	stem	PGSC0003DMG400010165	PGSC0003DMC400017998	PGSC0003DMP400017998	Anthocyanin permease
312	PGSC0003DMT400026448	18884	-8.79962	1.39691	-6.29933	2.98928e-10	2.69035e-08	stem	PGSC0003DMG400010207	PGSC0003DMC400018054	PGSC0003DMP400018054	Senescence-specific cysteine protease
313	PGSC0003DMT400026449	28.8223	-5.95494	1.37062	-4.34472	1.39453e-05	0.000317902	stem	PGSC0003DMG400010208	PGSC0003DMC400018055	PGSC0003DMP400018055	DNA binding protein
314	PGSC0003DMT400026473	8.01585	3.81582	0.905853	4.2124	2.52669e-05	0.000525976	stem	PGSC0003DMG401010218	PGSC0003DMC400018067	PGSC0003DMP400018067	Phospholipase A1
315	PGSC0003DMT400026625	93.8853	4.70438	1.10824	4.24493	2.18664e-05	0.000465902	stem	PGSC0003DMG400010283	PGSC0003DMC400018170	PGSC0003DMP400018170	Class I chitinase
316	PGSC0003DMT400026632	51.2631	7.46165	0.797146	9.36045	7.93941e-21	4.82802e-18	stem	PGSC0003DMG400010288	PGSC0003DMC400018176	PGSC0003DMP400018176	Inorganic phosphate transporter
317	PGSC0003DMT400026636	12.4896	4.99018	0.982665	5.07822	3.80996e-07	1.51993e-05	stem	PGSC0003DMG400010290	PGSC0003DMC400018178	PGSC0003DMP400018178	Inorganic phosphate transporter
318	PGSC0003DMT400026965	27.1171	-2.49171	0.503332	-4.95043	7.40483e-07	2.68291e-05	stem	PGSC0003DMG400010400	PGSC0003DMC400018385	PGSC0003DMP400018385	Serine-threonine protein kinase, plant-type
319	PGSC0003DMT400026983	18.4128	-4.25394	0.755218	-5.63273	1.77378e-08	1.03932e-06	stem	PGSC0003DMG400010407	PGSC0003DMC400018397	PGSC0003DMP400018397	Hydroxyproline-rich glycoprotein
320	PGSC0003DMT400026984	326.359	1.87913	0.234788	8.0035	1.20928e-15	3.27816e-13	stem	PGSC0003DMG400010408	PGSC0003DMC400018398	PGSC0003DMP400018398	Oxidoreductase
321	PGSC0003DMT400027065	60.375	-2.87449	0.60425	-4.75712	1.96376e-06	6.16411e-05	stem	PGSC0003DMG400010439	PGSC0003DMC400018457	PGSC0003DMP400018457	CHP-rich zinc finger protein
322	PGSC0003DMT400027377	926.655	5.30024	1.18428	4.47549	7.62362e-06	0.000191228	stem	PGSC0003DMG400010557	PGSC0003DMC400018673	PGSC0003DMP400018673	Allene oxide syntase
323	PGSC0003DMT400027553	84.8268	4.77994	0.91854	5.20385	1.952e-07	8.41378e-06	stem	PGSC0003DMG400010622	PGSC0003DMC400018768	PGSC0003DMP400018768	Conserved gene of unknown function
324	PGSC0003DMT400027591	241.648	-1.74883	0.208578	-8.38453	5.09267e-17	1.71023e-14	stem	PGSC0003DMG400010635	PGSC0003DMC400018797	PGSC0003DMP400018797	BOP/NPR1/NIM1-like regulatory protein
325	PGSC0003DMT400027896	241.914	1.24649	0.303433	4.10795	3.99186e-05	0.000767336	stem	PGSC0003DMG400010738	PGSC0003DMC400018999	PGSC0003DMP400018999	E3 ubiquitin ligase
326	PGSC0003DMT400027943	184.864	-3.47854	0.421666	-8.24951	1.59041e-16	4.90194e-14	stem	PGSC0003DMG400010759	PGSC0003DMC400019038	PGSC0003DMP400019038	Gene of unknown function
327	PGSC0003DMT400027952	55.079	-3.68797	0.782921	-4.71053	2.47074e-06	7.36549e-05	stem	PGSC0003DMG400010768	PGSC0003DMC400019047	PGSC0003DMP400019047	Glutaredoxin
328	PGSC0003DMT400027955	174.471	-5.33755	1.23206	-4.3322	1.47624e-05	0.000333152	stem	PGSC0003DMG400010771	PGSC0003DMC400019050	PGSC0003DMP400019050	Pectate lyase
329	PGSC0003DMT400028289	1182.52	2.44546	0.332487	7.35506	1.90835e-13	3.27771e-11	stem	PGSC0003DMG400010900	PGSC0003DMC400019263	PGSC0003DMP400019263	Cytosolic acetoacetyl-coenzyme A thiolase
330	PGSC0003DMT400028329	16.6606	-3.8127	0.894244	-4.26361	2.01155e-05	0.000434772	stem	PGSC0003DMG400010921	PGSC0003DMC400019286	PGSC0003DMP400019286	Conserved gene of unknown function
331	PGSC0003DMT400028603	27.8986	2.32555	0.404033	5.75583	8.62165e-09	5.5267e-07	stem	PGSC0003DMG400011009	PGSC0003DMC400019444	PGSC0003DMP400019444	Subtilisin inhibitor 1
332	PGSC0003DMT400028622	190.102	-1.68303	0.369546	-4.55431	5.25578e-06	0.000139287	stem	PGSC0003DMG400011015	PGSC0003DMC400019455	PGSC0003DMP400019455	Receptor protein kinase
333	PGSC0003DMT400028645	838.114	3.14289	0.281582	11.1615	6.28965e-29	9.43448e-26	stem	PGSC0003DMG400011026	PGSC0003DMC400019475	PGSC0003DMP400019475	Heparanase
334	PGSC0003DMT400028648	7.83194	4.30071	0.900085	4.77811	1.76951e-06	5.704e-05	stem	PGSC0003DMG400011027	PGSC0003DMC400019477	PGSC0003DMP400019477	UDP-glucuronosyltransferase
335	PGSC0003DMT400028656	46.505	6.21144	0.835711	7.43253	1.06542e-13	1.94895e-11	stem	PGSC0003DMG400011031	PGSC0003DMC400019483	PGSC0003DMP400019483	UDP-glucuronosyltransferase
336	PGSC0003DMT400028658	179.012	-4.76457	0.773656	-6.15852	7.34291e-10	5.96446e-08	stem	PGSC0003DMG400011033	PGSC0003DMC400019485	PGSC0003DMP400019485	Abscisic acid receptor PYL4
337	PGSC0003DMT400028676	2344.11	-2.23504	0.50005	-4.46963	7.83565e-06	0.00019524	stem	PGSC0003DMG400011039	PGSC0003DMC400019496	PGSC0003DMP400019496	Conserved gene of unknown function
338	PGSC0003DMT400028706	199.562	-1.00941	0.203576	-4.95837	7.1086e-07	2.58808e-05	stem	PGSC0003DMG400011046	PGSC0003DMC400019514	PGSC0003DMP400019514	PHAP2B protein
339	PGSC0003DMT400028714	1187.84	1.10787	0.101952	10.8667	1.66158e-27	2.19915e-24	stem	PGSC0003DMG400011049	PGSC0003DMC400019521	PGSC0003DMP400019521	Glutathione S-transferase omega
340	PGSC0003DMT400029079	1259.59	1.58706	0.298729	5.3127	1.08012e-07	4.95973e-06	stem	PGSC0003DMG400011189	PGSC0003DMC400019784	PGSC0003DMP400019784	HQT
341	PGSC0003DMT400029083	730.268	1.59393	0.340062	4.68717	2.77005e-06	8.09432e-05	stem	PGSC0003DMG400011191	PGSC0003DMC400019787	PGSC0003DMP400019787	Gene of unknown function
342	PGSC0003DMT400029275	16.4727	-7.77993	1.40584	-5.53399	3.13029e-08	1.70429e-06	stem	PGSC0003DMG403011252	PGSC0003DMC400019918	PGSC0003DMP400019918	Linalool synthase
343	PGSC0003DMT400029290	154.064	-1.66029	0.386671	-4.2938	1.7564e-05	0.000385552	stem	PGSC0003DMG400011256	PGSC0003DMC400019928	PGSC0003DMP400019928	Homeobox-leucine zipper protein MERISTEM L1
344	PGSC0003DMT400029363	17.8653	-3.28652	0.814537	-4.03483	5.46414e-05	0.000997915	stem	PGSC0003DMG400011282	PGSC0003DMC400019982	PGSC0003DMP400019982	Tryptophan synthase beta chain
345	PGSC0003DMT400029420	28.6282	3.52761	0.492106	7.1684	7.58817e-13	1.16941e-10	stem	PGSC0003DMG400011310	PGSC0003DMC400020025	PGSC0003DMP400020025	Epoxide hydrolase 1
346	PGSC0003DMT400029505	330.161	2.71836	0.34028	7.98861	1.36466e-15	3.57142e-13	stem	PGSC0003DMG400011345	PGSC0003DMC400020088	PGSC0003DMP400020088	Flowering promoting factor-like 1
347	PGSC0003DMT400029532	1200.1	1.12984	0.184662	6.11842	9.45055e-10	7.4448e-08	stem	PGSC0003DMG400011361	PGSC0003DMC400020106	PGSC0003DMP400020106	Cold-induced thioredoxin domain-containing protein
348	PGSC0003DMT400030044	34.9092	2.63111	0.555752	4.73431	2.19801e-06	6.77044e-05	stem	PGSC0003DMG400011528	PGSC0003DMC400020412	PGSC0003DMP400020412	R2
349	PGSC0003DMT400030111	351.465	4.50304	0.996438	4.51914	6.20925e-06	0.000159484	stem	PGSC0003DMG400011538	PGSC0003DMC400020470	PGSC0003DMP400020470	Amino acid transporter
350	PGSC0003DMT400030200	500.213	2.09273	0.393388	5.31977	1.03901e-07	4.81022e-06	stem	PGSC0003DMG401011556	PGSC0003DMC400020515	PGSC0003DMP400020515	Conserved gene of unknown function
351	PGSC0003DMT400030271	29.2335	-8.85734	1.53477	-5.77112	7.8748e-09	5.13574e-07	stem	PGSC0003DMG400011577	PGSC0003DMC400020561	PGSC0003DMP400020561	Disease resistance-responsive family protein
352	PGSC0003DMT400030385	300.238	4.85266	1.07181	4.52754	5.96737e-06	0.000154151	stem	PGSC0003DMG400011630	PGSC0003DMC400020628	PGSC0003DMP400020628	Chloroplast small heat shock protein class I
353	PGSC0003DMT400030386	347.999	5.01479	1.10732	4.52877	5.93268e-06	0.000153431	stem	PGSC0003DMG400011631	PGSC0003DMC400020629	PGSC0003DMP400020629	Chloroplast small heat shock protein class I
354	PGSC0003DMT400030402	491.348	-3.3168	0.600726	-5.52132	3.36468e-08	1.80681e-06	stem	PGSC0003DMG400011640	PGSC0003DMC400020640	PGSC0003DMP400020640	Peroxidase
355	PGSC0003DMT400030516	44.4889	3.12118	0.677175	4.60912	4.04373e-06	0.000111364	stem	PGSC0003DMG400011687	PGSC0003DMC400020715	PGSC0003DMP400020715	Protein Z
356	PGSC0003DMT400030518	29.9382	-2.21666	0.469377	-4.72256	2.32893e-06	7.03369e-05	stem	PGSC0003DMG400011688	PGSC0003DMC400020716	PGSC0003DMP400020716	ATS/KAN4 (ABERRANT TESTA SHAPE)
357	PGSC0003DMT400030650	2606.38	8.32678	0.757684	10.9898	4.27968e-28	6.0183e-25	stem	PGSC0003DMG400011740	PGSC0003DMC400020813	PGSC0003DMP400020813	SGA
358	PGSC0003DMT400030670	1705.85	8.79893	0.771492	11.4051	3.94434e-30	6.33912e-27	stem	PGSC0003DMG400011749	PGSC0003DMC400020829	PGSC0003DMP400020829	UDP-galactose:solanidine galactosyltransferase
359	PGSC0003DMT400030674	3150.45	7.22351	0.526945	13.7083	9.05887e-43	5.09561e-39	stem	PGSC0003DMG400011750	PGSC0003DMC400020833	PGSC0003DMP400020833	Cytochrome P-450
360	PGSC0003DMT400030676	15436.2	7.42784	0.415877	17.8607	2.38711e-71	5.37101e-67	stem	PGSC0003DMG400011751	PGSC0003DMC400020834	PGSC0003DMP400020834	2-oxoglutarate-dependent dioxygenase
361	PGSC0003DMT400030678	8768.58	8.47068	0.810799	10.4473	1.50707e-25	1.35636e-22	stem	PGSC0003DMG400011752	PGSC0003DMC400020836	PGSC0003DMP400020836	Cellulose synthase
362	PGSC0003DMT400030789	20.0795	-3.50497	0.753427	-4.65204	3.28662e-06	9.31347e-05	stem	PGSC0003DMG402011794	PGSC0003DMC400020909	PGSC0003DMP400020909	ATP binding protein
363	PGSC0003DMT400030830	1749.35	-1.26826	0.239278	-5.30038	1.15561e-07	5.24216e-06	stem	PGSC0003DMG400011811	PGSC0003DMC400020941	PGSC0003DMP400020941	Ferredoxin--NADP reductase, root-type isozyme, chloroplastic
364	PGSC0003DMT400030876	95.5923	1.56502	0.304337	5.1424	2.71247e-07	1.11983e-05	stem	PGSC0003DMG400011830	PGSC0003DMC400020974	PGSC0003DMP400020974	Conserved gene of unknown function
365	PGSC0003DMT400030966	784.669	-1.22322	0.167838	-7.28812	3.14313e-13	5.27765e-11	stem	PGSC0003DMG400011864	PGSC0003DMC400021033	PGSC0003DMP400021033	F-box protein, atfbl3
366	PGSC0003DMT400031174	124.262	1.28619	0.314029	4.09577	4.20769e-05	0.000800279	stem	PGSC0003DMG400011937	PGSC0003DMC400021146	PGSC0003DMP400021146	1-phosphatidylinositol-4,5-bisphosphate phosphodiesterase
367	PGSC0003DMT400031196	6865.09	1.89578	0.423133	4.48033	7.45263e-06	0.000187357	stem	PGSC0003DMG400011949	PGSC0003DMC400021163	PGSC0003DMP400021163	Non-specific lipid-transfer protein
368	PGSC0003DMT400031245	4383.91	-2.42262	0.557468	-4.34576	1.38796e-05	0.000316724	stem	PGSC0003DMG400011974	PGSC0003DMC400021196	PGSC0003DMP400021196	BZIP domain class transcription factor
369	PGSC0003DMT400031584	534.085	3.62622	0.83843	4.32501	1.52524e-05	0.000342152	stem	PGSC0003DMG400012118	PGSC0003DMC400021411	PGSC0003DMP400021411	Gene of unknown function
370	PGSC0003DMT400031628	1706.57	-3.01591	0.365976	-8.24071	1.71185e-16	5.20496e-14	stem	PGSC0003DMG400012130	PGSC0003DMC400021444	PGSC0003DMP400021444	Gene of unknown function
371	PGSC0003DMT400031674	63.9385	-4.71812	0.685473	-6.88302	5.85988e-12	7.80161e-10	stem	PGSC0003DMG400012147	PGSC0003DMC400021469	PGSC0003DMP400021469	Conserved gene of unknown function
372	PGSC0003DMT400031715	297.315	1.09839	0.205438	5.34658	8.963e-08	4.25459e-06	stem	PGSC0003DMG400012167	PGSC0003DMC400021501	PGSC0003DMP400021501	Multidrug resistance protein ABC transporter family
373	PGSC0003DMT400031762	32.8208	-5.6731	1.19992	-4.72791	2.26841e-06	6.92527e-05	stem	PGSC0003DMG400012183	PGSC0003DMC400021534	PGSC0003DMP400021534	Endo-1,4-beta-glucanase
374	PGSC0003DMT400031804	9.04427	-3.05738	0.681708	-4.48489	7.29516e-06	0.000184015	stem	PGSC0003DMG400012202	PGSC0003DMC400021569	PGSC0003DMP400021569	Cytochrome P450 fatty acid omega-hydroxylase
375	PGSC0003DMT400031916	757.72	-2.45715	0.316248	-7.7697	7.86694e-15	1.86255e-12	stem	PGSC0003DMG401012244	PGSC0003DMC400021666	PGSC0003DMP400021666	Oligopeptide transporter OPT family
376	PGSC0003DMT400031965	20.333	-2.59436	0.633891	-4.09275	4.26292e-05	0.000809415	stem	PGSC0003DMG400012261	PGSC0003DMC400021708	PGSC0003DMP400021708	Auxin response factor 9
377	PGSC0003DMT400032061	411.761	-1.45414	0.359983	-4.03948	5.35701e-05	0.000979941	stem	PGSC0003DMG400012307	PGSC0003DMC400021777	PGSC0003DMP400021777	ATP binding protein
378	PGSC0003DMT400032063	1214.87	-1.6665	0.196773	-8.46916	2.47175e-17	8.55606e-15	stem	PGSC0003DMG400012308	PGSC0003DMC400021779	PGSC0003DMP400021779	Aldose 1-epimerase
379	PGSC0003DMT400032232	2077.52	1.05248	0.225863	4.65983	3.16467e-06	9.03618e-05	stem	PGSC0003DMG402012386	PGSC0003DMC400021892	PGSC0003DMP400021892	CYP72A58
380	PGSC0003DMT400032275	402.437	-1.96885	0.306768	-6.41803	1.38045e-10	1.43134e-08	stem	PGSC0003DMG400012399	PGSC0003DMC400021920	PGSC0003DMP400021920	Conserved gene of unknown function
381	PGSC0003DMT400032307	1020.35	1.19898	0.240171	4.9922	5.96962e-07	2.23117e-05	stem	PGSC0003DMG400012408	PGSC0003DMC400021944	PGSC0003DMP400021944	Protein phosphatase 2C
382	PGSC0003DMT400032390	31.4121	-2.87439	0.633989	-4.53381	5.79284e-06	0.000151205	stem	PGSC0003DMG402012439	PGSC0003DMC400022005	PGSC0003DMP400022005	Homeobox protein
383	PGSC0003DMT400032520	42.1455	-3.28506	0.619668	-5.30133	1.14963e-07	5.23619e-06	stem	PGSC0003DMG400012492	PGSC0003DMC400022100	PGSC0003DMP400022100	Serine protease
384	PGSC0003DMT400032546	1761.39	-1.80096	0.378504	-4.75811	1.95417e-06	6.15809e-05	stem	PGSC0003DMG402012500	PGSC0003DMC400022115	PGSC0003DMP400022115	Homeobox-leucine zipper protein
385	PGSC0003DMT400032684	1380.95	2.66471	0.517957	5.14464	2.68033e-07	1.11063e-05	stem	PGSC0003DMG400012551	PGSC0003DMC400022211	PGSC0003DMP400022211	UDP-glucuronosyltransferase
386	PGSC0003DMT400032693	1555.16	1.93718	0.224364	8.63409	5.91945e-18	2.29634e-15	stem	PGSC0003DMG400012554	PGSC0003DMC400022219	PGSC0003DMP400022219	Caspase
387	PGSC0003DMT400032707	611.668	1.22505	0.167146	7.32921	2.31519e-13	3.91667e-11	stem	PGSC0003DMG400012559	PGSC0003DMC400022228	PGSC0003DMP400022228	Copper-transporting atpase paa1
388	PGSC0003DMT400032735	200.835	-1.51271	0.269919	-5.60429	2.09106e-08	1.1881e-06	stem	PGSC0003DMG400012569	PGSC0003DMC400022252	PGSC0003DMP400022252	Ring finger protein
389	PGSC0003DMT400032784	51.2097	-2.45045	0.525711	-4.66122	3.14344e-06	9.00987e-05	stem	PGSC0003DMG400012588	PGSC0003DMC400022298	PGSC0003DMP400022298	Serine-threonine protein kinase, plant-type
390	PGSC0003DMT400032851	397.556	5.74937	1.12153	5.12636	2.95395e-07	1.21285e-05	stem	PGSC0003DMG400012619	PGSC0003DMC400022353	PGSC0003DMP400022353	Heat-shock protein
391	PGSC0003DMT400032877	32.2269	-7.01731	1.2526	-5.60222	2.11629e-08	1.19941e-06	stem	PGSC0003DMG400012629	PGSC0003DMC400022372	PGSC0003DMP400022372	LOB domain-containing protein
392	PGSC0003DMT400032880	9160.15	-3.16805	0.462267	-6.85329	7.21706e-12	9.38635e-10	stem	PGSC0003DMG400012631	PGSC0003DMC400022375	PGSC0003DMP400022375	Microtubule-associated protein futsch
393	PGSC0003DMT400033088	34.3471	2.10874	0.449596	4.6903	2.72809e-06	7.98205e-05	stem	PGSC0003DMG400012706	PGSC0003DMC400022514	PGSC0003DMP400022514	GI15025
394	PGSC0003DMT400033180	57.7325	-4.60286	0.940144	-4.8959	9.78543e-07	3.41882e-05	stem	PGSC0003DMG400012742	PGSC0003DMC400022569	PGSC0003DMP400022569	GNS1/SUR4 membrane protein
395	PGSC0003DMT400033232	527.673	1.95717	0.170697	11.4658	1.95999e-30	3.45819e-27	stem	PGSC0003DMG400012762	PGSC0003DMC400022608	PGSC0003DMP400022608	Glutathione-s-transferase theta, gst
396	PGSC0003DMT400033236	1047.95	7.65196	0.739755	10.3439	4.45943e-25	3.85912e-22	stem	PGSC0003DMG400012763	PGSC0003DMC400022612	PGSC0003DMP400022612	C-4 sterol methyl oxidase
397	PGSC0003DMT400033308	2074.41	-1.38538	0.255311	-5.42622	5.75606e-08	2.88444e-06	stem	PGSC0003DMG400012792	PGSC0003DMC400022655	PGSC0003DMP400022655	Leucine zipper transcription factor
398	PGSC0003DMT400033379	260.922	-3.36568	0.743501	-4.5268	5.98825e-06	0.000154513	stem	PGSC0003DMG400012822	PGSC0003DMC400022705	PGSC0003DMP400022705	Stem-specific protein TSJT1
399	PGSC0003DMT400033385	187.775	-4.83391	1.0344	-4.67314	2.96622e-06	8.58945e-05	stem	PGSC0003DMG400012826	PGSC0003DMC400022709	PGSC0003DMP400022709	Auxin repressed/dormancy associated protein
400	PGSC0003DMT400033445	52.3667	4.65117	0.814881	5.70779	1.14455e-08	7.05546e-07	stem	PGSC0003DMG400012849	PGSC0003DMC400022754	PGSC0003DMP400022754	Benzoate carboxyl methyltransferase
401	PGSC0003DMT400033687	397.307	1.40228	0.292243	4.79833	1.59993e-06	5.21406e-05	stem	PGSC0003DMG400012940	PGSC0003DMC400022914	PGSC0003DMP400022914	Beta-1,3-glucanase, acidic
402	PGSC0003DMT400033757	6.56812	-6.46066	1.405	-4.59835	4.2586e-06	0.000116426	stem	PGSC0003DMG400012969	PGSC0003DMC400022973	PGSC0003DMP400022973	Isoform 2 of Transcription factor bHLH18
403	PGSC0003DMT400033797	519.816	-2.5165	0.401326	-6.27046	3.59989e-10	3.16397e-08	stem	PGSC0003DMG401012985	PGSC0003DMC400023003	PGSC0003DMP400023003	Glycosyltransferase
404	PGSC0003DMT400033876	1457.47	-2.13896	0.46149	-4.6349	3.57106e-06	9.99365e-05	stem	PGSC0003DMG400013016	PGSC0003DMC400023068	PGSC0003DMP400023068	Nucleotide binding protein
405	PGSC0003DMT400033911	3708.92	-1.09729	0.264647	-4.14626	3.37948e-05	0.000665834	stem	PGSC0003DMG400013030	PGSC0003DMC400023091	PGSC0003DMP400023091	Amino acid binding protein
406	PGSC0003DMT400033919	32.4491	5.52117	0.906847	6.08831	1.1411e-09	8.67391e-08	stem	PGSC0003DMG400013034	PGSC0003DMC400023095	PGSC0003DMP400023095	Sesquiterpene synthase 2
407	PGSC0003DMT400034196	1240.44	-1.74642	0.319567	-5.46495	4.63044e-08	2.39506e-06	stem	PGSC0003DMG400013146	PGSC0003DMC400023267	PGSC0003DMP400023267	Endo-beta-mannanase
408	PGSC0003DMT400034293	924.561	-2.01696	0.329815	-6.11545	9.62863e-10	7.52237e-08	stem	PGSC0003DMG400013184	PGSC0003DMC400023325	PGSC0003DMP400023325	Zinc finger protein
409	PGSC0003DMT400034331	595.797	-1.21914	0.275159	-4.43068	9.39361e-06	0.000226534	stem	PGSC0003DMG400013199	PGSC0003DMC400023346	PGSC0003DMP400023346	Conserved gene of unknown function
410	PGSC0003DMT400034375	374.049	1.61301	0.294106	5.48447	4.14707e-08	2.18012e-06	stem	PGSC0003DMG400013218	PGSC0003DMC400023379	PGSC0003DMP400023379	Transferase, transferring glycosyl groups
411	PGSC0003DMT400034490	15.2817	-4.50101	0.761642	-5.90961	3.42915e-09	2.40361e-07	stem	PGSC0003DMG400013257	PGSC0003DMC400023448	PGSC0003DMP400023448	ERF transcription factor 5
412	PGSC0003DMT400034526	940.71	3.80959	0.595328	6.39914	1.56259e-10	1.6054e-08	stem	PGSC0003DMG400013271	PGSC0003DMC400023469	PGSC0003DMP400023469	Blue (Type 1) copper domain
413	PGSC0003DMT400034752	47.4267	-5.78039	0.93921	-6.15452	7.53041e-10	6.09476e-08	stem	PGSC0003DMG400013352	PGSC0003DMC400023636	PGSC0003DMP400023636	Dopamine beta-monooxygenase
414	PGSC0003DMT400034853	1672.48	-1.78987	0.428263	-4.17938	2.92305e-05	0.000591445	stem	PGSC0003DMG400013398	PGSC0003DMC400023709	PGSC0003DMP400023709	Cellulose synthase
415	PGSC0003DMT400034984	21.451	-7.17192	1.42578	-5.03019	4.90004e-07	1.88141e-05	stem	PGSC0003DMG400013450	PGSC0003DMC400023799	PGSC0003DMP400023799	AP2/ERF domain-containing transcription factor
416	PGSC0003DMT400035007	181.194	-1.96616	0.429483	-4.57796	4.69526e-06	0.000126823	stem	PGSC0003DMG400013461	PGSC0003DMC400023813	PGSC0003DMP400023813	Chlorophyll a-b binding protein 3C, chloroplastic
417	PGSC0003DMT400035395	141.248	2.77113	0.440188	6.29533	3.06754e-10	2.72805e-08	stem	PGSC0003DMG400013604	PGSC0003DMC400024067	PGSC0003DMP400024067	UDP-glucosyltransferase
418	PGSC0003DMT400035396	50.9254	3.06959	0.443506	6.92119	4.47857e-12	6.13238e-10	stem	PGSC0003DMG400013605	PGSC0003DMC400024068	PGSC0003DMP400024068	UDP-glucosyltransferase
419	PGSC0003DMT400035398	30.9393	3.10042	0.481752	6.43572	1.22889e-10	1.28605e-08	stem	PGSC0003DMG400013606	PGSC0003DMC400024069	PGSC0003DMP400024069	UDP-glucosyltransferase
420	PGSC0003DMT400035507	25.4749	2.48056	0.516531	4.80234	1.56826e-06	5.1512e-05	stem	PGSC0003DMG400013648	PGSC0003DMC400024148	PGSC0003DMP400024148	Sugar transporter
421	PGSC0003DMT400035525	11.0619	4.41864	0.934376	4.72897	2.25658e-06	6.90608e-05	stem	PGSC0003DMG400013657	PGSC0003DMC400024159	PGSC0003DMP400024159	Conserved gene of unknown function
422	PGSC0003DMT400035542	620.68	3.20897	0.368985	8.69674	3.41544e-18	1.4231e-15	stem	PGSC0003DMG400013663	PGSC0003DMC400024174	PGSC0003DMP400024174	3-hydroxy-3-methylglutaryl-coenzyme A reductase 1
423	PGSC0003DMT400035609	125.541	-2.23632	0.537338	-4.16185	3.15686e-05	0.000629692	stem	PGSC0003DMG400013696	PGSC0003DMC400024217	PGSC0003DMP400024217	Cytochrome P450
424	PGSC0003DMT400035699	441.142	-1.33301	0.308953	-4.3146	1.5989e-05	0.000355486	stem	PGSC0003DMG401013731	PGSC0003DMC400024274	PGSC0003DMP400024274	Kinase
425	PGSC0003DMT400035727	170.732	2.58124	0.524764	4.91886	8.70497e-07	3.10399e-05	stem	PGSC0003DMG400013741	PGSC0003DMC400024293	PGSC0003DMP400024293	Conserved gene of unknown function
426	PGSC0003DMT400035734	68.2469	1.92227	0.440086	4.36795	1.25418e-05	0.000288833	stem	PGSC0003DMG400013746	PGSC0003DMC400024298	PGSC0003DMP400024298	PHB2
427	PGSC0003DMT400035748	17.6119	-3.07695	0.701337	-4.38726	1.14787e-05	0.000268753	stem	PGSC0003DMG400013752	PGSC0003DMC400024309	PGSC0003DMP400024309	MYB domain class transcription factor
428	PGSC0003DMT400035751	155.055	-4.35057	0.68388	-6.3616	1.99663e-10	1.96379e-08	stem	PGSC0003DMG400013753	PGSC0003DMC400024311	PGSC0003DMP400024311	COL domain class transcription factor
429	PGSC0003DMT400035873	619.721	-4.85576	0.52705	-9.2131	3.16843e-20	1.6579e-17	stem	PGSC0003DMG400013810	PGSC0003DMC400024377	PGSC0003DMP400024377	Nodulin MtN3 family protein
430	PGSC0003DMT400035910	543.905	1.48442	0.317106	4.68114	2.85282e-06	8.29309e-05	stem	PGSC0003DMG400013825	PGSC0003DMC400024406	PGSC0003DMP400024406	Gene of unknown function
431	PGSC0003DMT400035925	56733.3	-3.11748	0.735382	-4.23926	2.24256e-05	0.000475567	stem	PGSC0003DMG400013828	PGSC0003DMC400024416	PGSC0003DMP400024416	Vacoular processing enzyme 1
432	PGSC0003DMT400036051	350.738	-2.40255	0.539146	-4.45621	8.34204e-06	0.000204908	stem	PGSC0003DMG400013886	PGSC0003DMC400024488	PGSC0003DMP400024488	S-locus-specific glycoprotein S6
433	PGSC0003DMT400036055	1443.22	-2.20358	0.48592	-4.53487	5.76387e-06	0.000150624	stem	PGSC0003DMG400013887	PGSC0003DMC400024492	PGSC0003DMP400024492	Conserved gene of unknown function
434	PGSC0003DMT400036189	74.5961	2.808	0.510713	5.49819	3.83703e-08	2.03137e-06	stem	PGSC0003DMG400013929	PGSC0003DMC400024563	PGSC0003DMP400024563	Cytochrome P450 92B1
435	PGSC0003DMT400036273	418.13	-1.68237	0.395253	-4.25643	2.07715e-05	0.000446806	stem	PGSC0003DMG400013962	PGSC0003DMC400024603	PGSC0003DMP400024603	Amino acid transporter
436	PGSC0003DMT400036284	436.112	2.17279	0.476185	4.56292	5.04461e-06	0.000134802	stem	PGSC0003DMG400013966	PGSC0003DMC400024608	PGSC0003DMP400024608	MYB transcription factor
437	PGSC0003DMT400036329	150.513	-3.39366	0.533957	-6.35569	2.07495e-10	2.02106e-08	stem	PGSC0003DMG400013975	PGSC0003DMC400024633	PGSC0003DMP400024633	Xyloglucan endotransglycosylase/hydrolase XTH-6
438	PGSC0003DMT400036388	2050.71	1.24165	0.229091	5.41992	5.96269e-08	2.96816e-06	stem	PGSC0003DMG400014007	PGSC0003DMC400024675	PGSC0003DMP400024675	Protein disulfide isomerase
439	PGSC0003DMT400036428	86.4841	-5.28637	0.885589	-5.96933	2.38233e-09	1.72911e-07	stem	PGSC0003DMG400014027	PGSC0003DMC400024701	PGSC0003DMP400024701	Germin
440	PGSC0003DMT400036431	229.862	7.94369	0.596685	13.313	1.94438e-40	8.74971e-37	stem	PGSC0003DMG400014029	PGSC0003DMC400024704	PGSC0003DMP400024704	Abhydrolase domain containing
441	PGSC0003DMT400036569	1641.15	-2.22524	0.425774	-5.22635	1.72893e-07	7.56599e-06	stem	PGSC0003DMG400014095	PGSC0003DMC400024795	PGSC0003DMP400024795	2,4-dienoyl-CoA reductase
442	PGSC0003DMT400036586	21489.6	4.49393	0.929816	4.83314	1.34398e-06	4.5201e-05	stem	PGSC0003DMG400014104	PGSC0003DMC400024808	PGSC0003DMP400024808	Patatin-2-Kuras 4
443	PGSC0003DMT400036706	163.197	-3.13666	0.559195	-5.60925	2.03201e-08	1.16337e-06	stem	PGSC0003DMG400014156	PGSC0003DMC400024893	PGSC0003DMP400024893	Aspartic proteinase nepenthesin-1
444	PGSC0003DMT400036833	38.9989	-5.77401	1.09813	-5.25803	1.45607e-07	6.43648e-06	stem	PGSC0003DMG400014200	PGSC0003DMC400024981	PGSC0003DMP400024981	Flotillin-1
445	PGSC0003DMT400036856	10094.1	6.00388	1.32125	4.5441	5.51711e-06	0.000145357	stem	PGSC0003DMG400014212	PGSC0003DMC400025002	PGSC0003DMP400025002	Heat shock protein
446	PGSC0003DMT400036859	1785.44	-1.66036	0.371058	-4.47466	7.65343e-06	0.000191762	stem	PGSC0003DMG400014214	PGSC0003DMC400025005	PGSC0003DMP400025005	Conserved gene of unknown function
447	PGSC0003DMT400036925	1125	5.30425	1.28475	4.12861	3.64961e-05	0.000707289	stem	PGSC0003DMG400014234	PGSC0003DMC400025067	PGSC0003DMP400025067	Conserved gene of unknown function
448	PGSC0003DMT400037036	59.3717	4.03859	0.422703	9.55422	1.24524e-21	8.49026e-19	stem	PGSC0003DMG400014273	PGSC0003DMC400025152	PGSC0003DMP400025152	Cytochrome P450
449	PGSC0003DMT400037043	845.117	-1.37374	0.303241	-4.5302	5.89293e-06	0.000152708	stem	PGSC0003DMG400014276	PGSC0003DMC400025158	PGSC0003DMP400025158	Calmodulin binding protein
450	PGSC0003DMT400037083	913.588	4.83955	0.984849	4.914	8.92363e-07	3.15694e-05	stem	PGSC0003DMG400014293	PGSC0003DMC400025183	PGSC0003DMP400025183	Low-temperature-induced 65 kDa protein
451	PGSC0003DMT400037423	316.877	2.74037	0.538039	5.09326	3.51966e-07	1.42689e-05	stem	PGSC0003DMG400014441	PGSC0003DMC400025440	PGSC0003DMP400025440	Snakin-1
452	PGSC0003DMT400037473	8558.68	-2.31693	0.471724	-4.91162	9.03284e-07	3.18639e-05	stem	PGSC0003DMG400014459	PGSC0003DMC400025476	PGSC0003DMP400025476	Phosphoethanolamine N-methyltransferase
453	PGSC0003DMT400037518	128.781	-1.42441	0.302392	-4.71046	2.47153e-06	7.36549e-05	stem	PGSC0003DMG400014474	PGSC0003DMC400025505	PGSC0003DMP400025505	LeOPT1
454	PGSC0003DMT400037716	30.2083	-3.43673	0.751437	-4.57355	4.79539e-06	0.000129217	stem	PGSC0003DMG400014550	PGSC0003DMC400025629	PGSC0003DMP400025629	MYB transcription factor MYB84
455	PGSC0003DMT400037720	248.553	1.99302	0.423915	4.70147	2.5829e-06	7.61669e-05	stem	PGSC0003DMG400014553	PGSC0003DMC400025633	PGSC0003DMP400025633	Zinc finger protein
456	PGSC0003DMT400037788	34.6934	-5.66503	1.29357	-4.37938	1.1902e-05	0.000276647	stem	PGSC0003DMG400014580	PGSC0003DMC400025684	PGSC0003DMP400025684	Conserved gene of unknown function
457	PGSC0003DMT400037835	17.9616	3.6861	0.85021	4.33552	1.45416e-05	0.000329161	stem	PGSC0003DMG400014598	PGSC0003DMC400025709	PGSC0003DMP400025709	AP2 domain-containing transcription factor
458	PGSC0003DMT400037877	12.4753	-3.2709	0.735491	-4.44723	8.6985e-06	0.000212274	stem	PGSC0003DMG400014610	PGSC0003DMC400025741	PGSC0003DMP400025741	ERF transcription factor 5
459	PGSC0003DMT400037882	47.7881	1.02186	0.233736	4.37186	1.23193e-05	0.000285168	stem	PGSC0003DMG400014614	PGSC0003DMC400025743	PGSC0003DMP400025743	Conserved gene of unknown function
460	PGSC0003DMT400037884	178.744	-2.78438	0.491558	-5.66441	1.47535e-08	8.87577e-07	stem	PGSC0003DMG400014615	PGSC0003DMC400025745	PGSC0003DMP400025745	GRAS family transcription factor
461	PGSC0003DMT400037951	214.956	1.93716	0.227945	8.49837	1.92279e-17	6.97786e-15	stem	PGSC0003DMG400014639	PGSC0003DMC400025790	PGSC0003DMP400025790	Gene of unknown function
462	PGSC0003DMT400038010	1013.2	-2.61845	0.435557	-6.01171	1.83572e-09	1.3454e-07	stem	PGSC0003DMG400014662	PGSC0003DMC400025820	PGSC0003DMP400025820	RWP-RK domain-containing protein
463	PGSC0003DMT400038163	55.4484	3.79017	0.643788	5.88729	3.92575e-09	2.70949e-07	stem	PGSC0003DMG400014717	PGSC0003DMC400025936	PGSC0003DMP400025936	Hcr2-0A
464	PGSC0003DMT400038291	302.944	-2.55598	0.614546	-4.15914	3.19451e-05	0.000635179	stem	PGSC0003DMG400014776	PGSC0003DMC400026003	PGSC0003DMP400026003	Tyramine hydroxycinnamoyl transferase
465	PGSC0003DMT400038366	484.437	1.09938	0.250985	4.38028	1.18527e-05	0.000275787	stem	PGSC0003DMG400014803	PGSC0003DMC400026056	PGSC0003DMP400026056	Transcription factor
466	PGSC0003DMT400038514	327.127	-4.15158	0.509967	-8.14087	3.92444e-16	1.14675e-13	stem	PGSC0003DMG400014867	PGSC0003DMC400026173	PGSC0003DMP400026173	Peroxidase
467	PGSC0003DMT400038525	1208.64	-2.0527	0.253936	-8.08354	6.29142e-16	1.76946e-13	stem	PGSC0003DMG400014870	PGSC0003DMC400026182	PGSC0003DMP400026182	Alcohol dehydrogenase
468	PGSC0003DMT400038700	529.963	-3.03123	0.673817	-4.4986	6.84023e-06	0.000173122	stem	PGSC0003DMG400014954	PGSC0003DMC400026307	PGSC0003DMP400026307	Cytochrome P450
469	PGSC0003DMT400038780	10.1645	2.93497	0.685733	4.28004	1.86859e-05	0.000407397	stem	PGSC0003DMG400014988	PGSC0003DMC400026355	PGSC0003DMP400026355	Conserved gene of unknown function
470	PGSC0003DMT400038846	4677.53	-1.04141	0.177546	-5.86559	4.47551e-09	3.04227e-07	stem	PGSC0003DMG400015010	PGSC0003DMC400026400	PGSC0003DMP400026400	Proline-rich protein
471	PGSC0003DMT400038852	1106.51	-1.79134	0.431327	-4.15308	3.28025e-05	0.000650844	stem	PGSC0003DMG400015015	PGSC0003DMC400026405	PGSC0003DMP400026405	WRKY transcription factor
472	PGSC0003DMT400039134	327.715	2.97589	0.629629	4.72642	2.28516e-06	6.9417e-05	stem	PGSC0003DMG400015132	PGSC0003DMC400026562	PGSC0003DMP400026562	Defensin J1-2
473	PGSC0003DMT400039153	1743.1	-1.42512	0.30114	-4.73242	2.21857e-06	6.80079e-05	stem	PGSC0003DMG400015138	PGSC0003DMC400026567	PGSC0003DMP400026567	Diacylglycerol kinase
474	PGSC0003DMT400039287	1672.03	-5.50876	0.604564	-9.11196	8.09065e-20	3.95738e-17	stem	PGSC0003DMG400015194	PGSC0003DMC400026656	PGSC0003DMP400026656	Malate synthase
475	PGSC0003DMT400039514	56.5203	1.8472	0.420021	4.39786	1.09324e-05	0.000257299	stem	PGSC0003DMG400015278	PGSC0003DMC400026792	PGSC0003DMP400026792	Cytochrome P450
476	PGSC0003DMT400039555	105.606	-4.91932	1.15137	-4.27259	1.93213e-05	0.000419623	stem	PGSC0003DMG400015301	PGSC0003DMC400026819	PGSC0003DMP400026819	Conserved gene of unknown function
477	PGSC0003DMT400039732	28.241	-2.67325	0.654988	-4.08137	4.47715e-05	0.000842977	stem	PGSC0003DMG400015355	PGSC0003DMC400026920	PGSC0003DMP400026920	Monooxygenase
478	PGSC0003DMT400039817	1255.84	-1.42693	0.291547	-4.89433	9.86401e-07	3.44093e-05	stem	PGSC0003DMG400015391	PGSC0003DMC400026987	PGSC0003DMP400026987	Leucine-rich repeat family protein / protein kinase family protein
479	PGSC0003DMT400039851	747.799	-2.01031	0.313156	-6.41952	1.36702e-10	1.42398e-08	stem	PGSC0003DMG400015410	PGSC0003DMC400027005	PGSC0003DMP400027005	Subtilisin-like protease preproenzyme
480	PGSC0003DMT400039951	97.2131	2.28068	0.449682	5.07177	3.94134e-07	1.56127e-05	stem	PGSC0003DMG400015454	PGSC0003DMC400027079	PGSC0003DMP400027079	Conserved gene of unknown function
481	PGSC0003DMT400039959	104.67	1.31681	0.27189	4.84316	1.2779e-06	4.31075e-05	stem	PGSC0003DMG401015455	PGSC0003DMC400027085	PGSC0003DMP400027085	Pore protein of 24 kD (OEP24)
482	PGSC0003DMT400039985	129.935	-2.4329	0.593563	-4.0988	4.15298e-05	0.000791212	stem	PGSC0003DMG400015465	PGSC0003DMC400027106	PGSC0003DMP400027106	Conserved gene of unknown function
483	PGSC0003DMT400039994	75.7314	-3.56823	0.729315	-4.89258	9.95244e-07	3.46105e-05	stem	PGSC0003DMG400015468	PGSC0003DMC400027111	PGSC0003DMP400027111	Sugar transporter
484	PGSC0003DMT400040021	852.384	-1.98085	0.293681	-6.74491	1.53126e-11	1.83262e-09	stem	PGSC0003DMG400015482	PGSC0003DMC400027130	PGSC0003DMP400027130	Transcription factor bHLH63
485	PGSC0003DMT400040043	26.8688	4.54257	0.974442	4.66171	3.13591e-06	9.00534e-05	stem	PGSC0003DMG400015490	PGSC0003DMC400027147	PGSC0003DMP400027147	Galactinol synthase
486	PGSC0003DMT400040198	7.66846	-7.31647	1.54546	-4.73416	2.19964e-06	6.77044e-05	stem	PGSC0003DMG400015552	PGSC0003DMC400027264	PGSC0003DMP400027264	Beta-ketoacyl-coa synthase family protein
487	PGSC0003DMT400040199	287.241	-2.52967	0.54051	-4.68016	2.86654e-06	8.32221e-05	stem	PGSC0003DMG400015553	PGSC0003DMC400027265	PGSC0003DMP400027265	Beta-ketoacyl-coa synthase family protein
488	PGSC0003DMT400040204	24.9399	-8.62477	1.72908	-4.98807	6.0987e-07	2.27186e-05	stem	PGSC0003DMG400015556	PGSC0003DMC400027270	PGSC0003DMP400027270	Conserved gene of unknown function
489	PGSC0003DMT400040232	239.173	2.67181	0.619834	4.31053	1.62865e-05	0.000360676	stem	PGSC0003DMG400015573	PGSC0003DMC400027292	PGSC0003DMP400027292	Purine permease
490	PGSC0003DMT400040242	68.7214	1.36769	0.279862	4.88701	1.02378e-06	3.53297e-05	stem	PGSC0003DMG400015577	PGSC0003DMC400027302	PGSC0003DMP400027302	RNase H domain-containing protein
491	PGSC0003DMT400040275	907.099	4.04844	0.560221	7.2265	4.95608e-13	7.96512e-11	stem	PGSC0003DMG400015591	PGSC0003DMC400027319	PGSC0003DMP400027319	Nitrate transporter
492	PGSC0003DMT400040282	296.082	3.62122	0.483087	7.49601	6.57905e-14	1.24712e-11	stem	PGSC0003DMG400015593	PGSC0003DMC400027322	PGSC0003DMP400027322	LATD/NIP
493	PGSC0003DMT400040287	1571.25	-1.02657	0.2143	-4.79036	1.66485e-06	5.40537e-05	stem	PGSC0003DMG400015597	PGSC0003DMC400027327	PGSC0003DMP400027327	D1-type cyclin
494	PGSC0003DMT400040448	1006.15	-1.61113	0.349967	-4.60365	4.15157e-06	0.000114054	stem	PGSC0003DMG400015659	PGSC0003DMC400027441	PGSC0003DMP400027441	Transcription factor bHLH51
495	PGSC0003DMT400040461	296.214	-3.55651	0.564723	-6.29779	3.01914e-10	2.7064e-08	stem	PGSC0003DMG400015667	PGSC0003DMC400027452	PGSC0003DMP400027452	Pto-responsive gene 1 protein
496	PGSC0003DMT400040469	166.523	1.12084	0.274231	4.08719	4.36625e-05	0.000825615	stem	PGSC0003DMG400015670	PGSC0003DMC400027458	PGSC0003DMP400027458	Calmodulin-binding heat-shock protein
497	PGSC0003DMT400040582	214.726	-1.84022	0.30103	-6.11306	9.77368e-10	7.60797e-08	stem	PGSC0003DMG400015688	PGSC0003DMC400027521	PGSC0003DMP400027521	Glycosyltransferase
498	PGSC0003DMT400040589	2635.66	-1.01352	0.219511	-4.61716	3.89034e-06	0.000107534	stem	PGSC0003DMG400015692	PGSC0003DMC400027527	PGSC0003DMP400027527	DELLA protein GAI
499	PGSC0003DMT400040626	30.7182	-6.53543	1.14163	-5.72462	1.03662e-08	6.52351e-07	stem	PGSC0003DMG400015708	PGSC0003DMC400027547	PGSC0003DMP400027547	Receptor serine-threonine protein kinase
500	PGSC0003DMT400040634	704.524	-3.25997	0.575259	-5.66695	1.45362e-08	8.76848e-07	stem	PGSC0003DMG400015711	PGSC0003DMC400027551	PGSC0003DMP400027551	PAE
501	PGSC0003DMT400040847	288.429	2.04004	0.303002	6.73277	1.66461e-11	1.97125e-09	stem	PGSC0003DMG402015792	PGSC0003DMC400027708	PGSC0003DMP400027708	Short-chain dehydrogenase
502	PGSC0003DMT400040897	537.985	1.96468	0.184358	10.6569	1.61965e-26	1.73534e-23	stem	PGSC0003DMG400015817	PGSC0003DMC400027741	PGSC0003DMP400027741	UDP-glucose:sterol 3-O-glucosyltransferase
503	PGSC0003DMT400040940	27.4941	-1.99788	0.490138	-4.07616	4.57848e-05	0.000860616	stem	PGSC0003DMG400015835	PGSC0003DMC400027762	PGSC0003DMP400027762	Receptor kinase
504	PGSC0003DMT400040971	492.795	1.49533	0.307648	4.86054	1.17067e-06	3.99092e-05	stem	PGSC0003DMG400015850	PGSC0003DMC400027779	PGSC0003DMP400027779	IDS4
505	PGSC0003DMT400041025	345.932	2.89492	0.699789	4.13685	3.52112e-05	0.000685932	stem	PGSC0003DMG400015873	PGSC0003DMC400027813	PGSC0003DMP400027813	Conserved gene of unknown function
506	PGSC0003DMT400041080	108.404	-7.64749	1.32232	-5.78338	7.32155e-09	4.80277e-07	stem	PGSC0003DMG400015897	PGSC0003DMC400027854	PGSC0003DMP400027854	Abscisic acid receptor PYL4
507	PGSC0003DMT400041156	1327.26	-1.81616	0.398278	-4.56002	5.11488e-06	0.000136356	stem	PGSC0003DMG401015926	PGSC0003DMC400027897	PGSC0003DMP400027897	Isoform 2 of Transcription factor PIF5
508	PGSC0003DMT400041176	543.993	2.54169	0.509097	4.99254	5.95902e-07	2.23091e-05	stem	PGSC0003DMG400015933	PGSC0003DMC400027914	PGSC0003DMP400027914	Pectinesterase PPE8B
509	PGSC0003DMT400041449	49.3821	4.81684	0.837962	5.74828	9.01557e-09	5.7628e-07	stem	PGSC0003DMG400016066	PGSC0003DMC400028085	PGSC0003DMP400028085	Major latex
510	PGSC0003DMT400041573	95.333	-1.1738	0.238682	-4.91782	8.75129e-07	3.11065e-05	stem	PGSC0003DMG400016114	PGSC0003DMC400028145	PGSC0003DMP400028145	Sinapyl alcohol dehydrogenase 2
511	PGSC0003DMT400041976	53.058	-4.28604	0.775231	-5.52873	3.2256e-08	1.74461e-06	stem	PGSC0003DMG400016280	PGSC0003DMC400028445	PGSC0003DMP400028445	Auxin/indole-3-acetic acid
512	PGSC0003DMT400042013	150.251	1.39376	0.328866	4.23809	2.25434e-05	0.000477614	stem	PGSC0003DMG400016295	PGSC0003DMC400028472	PGSC0003DMP400028472	Peroxisomal membrane protein 2, pxmp2
513	PGSC0003DMT400042064	406.687	1.00872	0.210216	4.79849	1.59866e-06	5.21406e-05	stem	PGSC0003DMG400016314	PGSC0003DMC400028510	PGSC0003DMP400028510	Conserved gene of unknown function
514	PGSC0003DMT400042074	1252.01	-2.43857	0.584518	-4.17193	3.02033e-05	0.000607306	stem	PGSC0003DMG400016317	PGSC0003DMC400028515	PGSC0003DMP400028515	LEAUX=ARABIDOPSIS auxin-regulated protein homolog
515	PGSC0003DMT400042209	163.576	-1.13654	0.249298	-4.55894	5.1412e-06	0.000136896	stem	PGSC0003DMG400016379	PGSC0003DMC400028617	PGSC0003DMP400028617	Zinc finger protein
516	PGSC0003DMT400042256	7831.26	2.26371	0.243081	9.31258	1.24765e-20	7.38741e-18	stem	PGSC0003DMG400016402	PGSC0003DMC400028658	PGSC0003DMP400028658	Obtusifoliol 14alpha-demethylase
517	PGSC0003DMT400042258	331.004	1.40307	0.232066	6.046	1.4849e-09	1.11367e-07	stem	PGSC0003DMG400016403	PGSC0003DMC400028660	PGSC0003DMP400028660	Transferase, transferring glycosyl groups
518	PGSC0003DMT400042334	43.0922	-4.6162	0.939864	-4.91157	9.03517e-07	3.18639e-05	stem	PGSC0003DMG400016415	PGSC0003DMC400028716	PGSC0003DMP400028716	Conserved gene of unknown function
519	PGSC0003DMT400042400	203.208	3.48957	0.425162	8.20762	2.25611e-16	6.76832e-14	stem	PGSC0003DMG400016441	PGSC0003DMC400028763	PGSC0003DMP400028763	WRKY protein
520	PGSC0003DMT400042401	854.675	1.39213	0.262522	5.30292	1.13964e-07	5.2012e-06	stem	PGSC0003DMG400016442	PGSC0003DMC400028764	PGSC0003DMP400028764	Aspartic proteinase
521	PGSC0003DMT400042417	10910.4	1.22012	0.28163	4.33235	1.47529e-05	0.000333152	stem	PGSC0003DMG400016448	PGSC0003DMC400028772	PGSC0003DMP400028772	Lactoylglutathione lyase
522	PGSC0003DMT400042439	1456.17	2.06944	0.38414	5.3872	7.15625e-08	3.50796e-06	stem	PGSC0003DMG400016458	PGSC0003DMC400028789	PGSC0003DMP400028789	Multi antimicrobial extrusion family protein
523	PGSC0003DMT400042516	24.0564	-2.79703	0.675358	-4.14155	3.44971e-05	0.000677299	stem	PGSC0003DMG400016488	PGSC0003DMC400028836	PGSC0003DMP400028836	Conserved gene of unknown function
524	PGSC0003DMT400042527	311.568	4.52041	0.721389	6.26626	3.69825e-10	3.23777e-08	stem	PGSC0003DMG401016495	PGSC0003DMC400028845	PGSC0003DMP400028845	Stem 28 kDa glycoprotein
525	PGSC0003DMT400042614	9.62251	-4.27153	1.02099	-4.18371	2.86791e-05	0.000581857	stem	PGSC0003DMG400016529	PGSC0003DMC400028907	PGSC0003DMP400028907	Uncharacterized Cys-rich domain
526	PGSC0003DMT400043033	278.955	1.1811	0.274059	4.30965	1.63516e-05	0.000361679	stem	PGSC0003DMG400016689	PGSC0003DMC400029185	PGSC0003DMP400029185	Metal ion binding protein
527	PGSC0003DMT400043054	245.586	-2.85522	0.629837	-4.53327	5.80775e-06	0.000151244	stem	PGSC0003DMG400016695	PGSC0003DMC400029202	PGSC0003DMP400029202	Chlorophyll a-b binding protein 50, chloroplastic
528	PGSC0003DMT400043087	445.91	-2.21339	0.451169	-4.9059	9.30012e-07	3.26447e-05	stem	PGSC0003DMG400016714	PGSC0003DMC400029229	PGSC0003DMP400029229	1-aminocyclopropane-1-carboxylate oxidase
529	PGSC0003DMT400043094	105.014	-3.75334	0.676104	-5.55143	2.83342e-08	1.55928e-06	stem	PGSC0003DMG400016717	PGSC0003DMC400029235	PGSC0003DMP400029235	Ran GTPase binding protein
530	PGSC0003DMT400043108	2081.6	-2.22011	0.377195	-5.88585	3.96007e-09	2.72482e-07	stem	PGSC0003DMG400016723	PGSC0003DMC400029244	PGSC0003DMP400029244	Acyl:coa ligase acetate-coa synthetase
531	PGSC0003DMT400043110	832.338	-1.1681	0.284372	-4.10765	3.99697e-05	0.000767336	stem	PGSC0003DMG400016725	PGSC0003DMC400029246	PGSC0003DMP400029246	Conserved gene of unknown function
532	PGSC0003DMT400043125	1563.45	-2.00974	0.325408	-6.17606	6.57224e-10	5.39691e-08	stem	PGSC0003DMG400016733	PGSC0003DMC400029260	PGSC0003DMP400029260	Acyl:coa ligase acetate-coa synthetase
533	PGSC0003DMT400043146	3065.3	3.46701	0.63122	5.49256	3.96153e-08	2.09236e-06	stem	PGSC0003DMG400016742	PGSC0003DMC400029272	PGSC0003DMP400029272	Protein phosphatase 2C AHG3 homolog
534	PGSC0003DMT400043166	16.0462	-5.93341	1.43907	-4.12307	3.73853e-05	0.000722654	stem	PGSC0003DMG400016749	PGSC0003DMC400029285	PGSC0003DMP400029285	TMV-induced protein I
535	PGSC0003DMT400043197	185.079	1.23306	0.259023	4.76044	1.93168e-06	6.10433e-05	stem	PGSC0003DMG401016766	PGSC0003DMC400029296	PGSC0003DMP400029296	Ceo protein
536	PGSC0003DMT400043270	69.4353	2.77594	0.448079	6.1952	5.82101e-10	4.81517e-08	stem	PGSC0003DMG400016797	PGSC0003DMC400029348	PGSC0003DMP400029348	ATP-binding cassette transporter
537	PGSC0003DMT400043358	49.7522	-3.11771	0.414028	-7.5302	5.06639e-14	9.9125e-12	stem	PGSC0003DMG400016833	PGSC0003DMC400029410	PGSC0003DMP400029410	Protein SCARECROW
538	PGSC0003DMT400043399	212.291	-2.06935	0.386739	-5.35077	8.75817e-08	4.18655e-06	stem	PGSC0003DMG400016845	PGSC0003DMC400029443	PGSC0003DMP400029443	Uncharacterized histidine-rich protein DDB_G0274557
539	PGSC0003DMT400043408	132.729	-1.68816	0.355769	-4.7451	2.08406e-06	6.46776e-05	stem	PGSC0003DMG400016850	PGSC0003DMC400029451	PGSC0003DMP400029451	Short chain alcohol dehydrogenase
540	PGSC0003DMT400043496	148.827	-3.47531	0.614307	-5.6573	1.53777e-08	9.20209e-07	stem	PGSC0003DMG401016888	PGSC0003DMC400029512	PGSC0003DMP400029512	SCUTL2
541	PGSC0003DMT400043659	379.655	1.45738	0.255051	5.71409	1.10296e-08	6.83652e-07	stem	PGSC0003DMG400016954	PGSC0003DMC400029623	PGSC0003DMP400029623	Ripening regulated protein DDTFR8
542	PGSC0003DMT400043704	885.174	-3.31121	0.801293	-4.13234	3.59093e-05	0.000697117	stem	PGSC0003DMG400016973	PGSC0003DMC400029655	PGSC0003DMP400029655	F-box and wd40 domain protein
543	PGSC0003DMT400043794	324.432	-3.30301	0.757161	-4.36236	1.28665e-05	0.000294802	stem	PGSC0003DMG400016996	PGSC0003DMC400029708	PGSC0003DMP400029708	Nitrate transporter
544	PGSC0003DMT400043948	325.826	-1.02644	0.187373	-5.47807	4.29988e-08	2.24472e-06	stem	PGSC0003DMG400017055	PGSC0003DMC400029811	PGSC0003DMP400029811	Ring finger protein
545	PGSC0003DMT400044021	67.7718	1.70061	0.407359	4.17473	2.9834e-05	0.000601516	stem	PGSC0003DMG400017081	PGSC0003DMC400029862	PGSC0003DMP400029862	Serine/threonine-protein kinase bri1
546	PGSC0003DMT400044052	11798.4	5.18902	0.861024	6.02657	1.67475e-09	1.24363e-07	stem	PGSC0003DMG402017090	PGSC0003DMC400029876	PGSC0003DMP400029876	Patatin-04/09
547	PGSC0003DMT400044066	140.701	5.40828	1.09106	4.95689	7.16312e-07	2.60372e-05	stem	PGSC0003DMG400017098	PGSC0003DMC400029883	PGSC0003DMP400029883	Hsp20.1 protein
548	PGSC0003DMT400044068	544.001	-1.61165	0.191644	-8.40964	4.11278e-17	1.40209e-14	stem	PGSC0003DMG400017100	PGSC0003DMC400029884	PGSC0003DMP400029884	Branched-chain amino acid aminotransferase
549	PGSC0003DMT400044175	15.5531	-3.97062	0.882112	-4.50127	6.75496e-06	0.000171542	stem	PGSC0003DMG400017148	PGSC0003DMC400029951	PGSC0003DMP400029951	Zinc finger
550	PGSC0003DMT400044213	700.931	-1.96027	0.398662	-4.91712	8.78256e-07	3.11684e-05	stem	PGSC0003DMG400017168	PGSC0003DMC400029981	PGSC0003DMP400029981	Conserved gene of unknown function
551	PGSC0003DMT400044229	108.241	-3.38069	0.670694	-5.04059	4.64096e-07	1.79419e-05	stem	PGSC0003DMG400017177	PGSC0003DMC400029994	PGSC0003DMP400029994	Germin subfamily 1 member 19
552	PGSC0003DMT400044325	131.099	1.83236	0.436947	4.19354	2.7463e-05	0.000564308	stem	PGSC0003DMG400017211	PGSC0003DMC400030069	PGSC0003DMP400030069	Disulfide oxidoreductase
553	PGSC0003DMT400044425	27.1321	-1.46404	0.362696	-4.03654	5.42445e-05	0.000991472	stem	PGSC0003DMG400017243	PGSC0003DMC400030138	PGSC0003DMP400030138	Conserved gene of unknown function
554	PGSC0003DMT400044429	23.6596	-2.10914	0.448237	-4.70541	2.53357e-06	7.50071e-05	stem	PGSC0003DMG400017244	PGSC0003DMC400030140	PGSC0003DMP400030140	Desacetoxyvindoline 4-hydroxylase
555	PGSC0003DMT400044589	164.658	-2.96889	0.547482	-5.42281	5.86698e-08	2.92699e-06	stem	PGSC0003DMG400017306	PGSC0003DMC400030242	PGSC0003DMP400030242	Metal ion binding protein
556	PGSC0003DMT400044605	441.143	1.25235	0.280636	4.46254	8.09947e-06	0.000200482	stem	PGSC0003DMG400017312	PGSC0003DMC400030252	PGSC0003DMP400030252	Zinc finger family protein
557	PGSC0003DMT400044607	138.98	2.55909	0.314205	8.14465	3.80392e-16	1.12616e-13	stem	PGSC0003DMG400017314	PGSC0003DMC400030254	PGSC0003DMP400030254	CYP72A57
558	PGSC0003DMT400044724	205.397	1.43233	0.292922	4.88978	1.0095e-06	3.5052e-05	stem	PGSC0003DMG400017351	PGSC0003DMC400030320	PGSC0003DMP400030320	Triacylglycerol lipase
559	PGSC0003DMT400044818	1891.96	-1.12072	0.236166	-4.74546	2.08033e-06	6.4651e-05	stem	PGSC0003DMG400017394	PGSC0003DMC400030382	PGSC0003DMP400030382	Glucose-6-phosphate 1-dehydrogenase, chloroplastic
560	PGSC0003DMT400044828	12.7145	3.93627	0.720114	5.46617	4.59852e-08	2.38402e-06	stem	PGSC0003DMG400017399	PGSC0003DMC400030391	PGSC0003DMP400030391	Mutt domain protein
561	PGSC0003DMT400044831	53.8345	3.95378	0.966306	4.09164	4.28324e-05	0.00081122	stem	PGSC0003DMG400017400	PGSC0003DMC400030392	PGSC0003DMP400030392	Mutt domain protein
562	PGSC0003DMT400044850	22.9328	4.71329	0.617402	7.63407	2.2746e-14	4.78303e-12	stem	PGSC0003DMG400017406	PGSC0003DMC400030406	PGSC0003DMP400030406	Conserved gene of unknown function
563	PGSC0003DMT400044938	417.549	2.22872	0.372105	5.98949	2.10504e-09	1.53777e-07	stem	PGSC0003DMG400017432	PGSC0003DMC400030462	PGSC0003DMP400030462	Multidrug resistance-associated protein 2, 6 (Mrp2, 6), abc-transoprter
564	PGSC0003DMT400045129	294.333	2.35865	0.553812	4.25894	2.05402e-05	0.000442254	stem	PGSC0003DMG400017505	PGSC0003DMC400030569	PGSC0003DMP400030569	Nam 11
565	PGSC0003DMT400045156	34.8491	-2.60377	0.49944	-5.21339	1.85422e-07	8.02308e-06	stem	PGSC0003DMG400017514	PGSC0003DMC400030588	PGSC0003DMP400030588	Abscisic acid receptor PYL1
566	PGSC0003DMT400045216	631.764	-2.16369	0.375447	-5.76297	8.26458e-09	5.34348e-07	stem	PGSC0003DMG400017542	PGSC0003DMC400030637	PGSC0003DMP400030637	Cinnamoyl-CoA reductase
567	PGSC0003DMT400045415	48.9841	1.15123	0.284706	4.04357	5.26443e-05	0.000966147	stem	PGSC0003DMG400017621	PGSC0003DMC400030771	PGSC0003DMP400030771	Nitrate transporter
568	PGSC0003DMT400045450	2314.69	2.71232	0.403092	6.72877	1.71098e-11	2.00506e-09	stem	PGSC0003DMG400017632	PGSC0003DMC400030794	PGSC0003DMP400030794	Thioredoxin H
569	PGSC0003DMT400045740	312.831	1.49764	0.341828	4.38128	1.17986e-05	0.000275096	stem	PGSC0003DMG400017737	PGSC0003DMC400030997	PGSC0003DMP400030997	UDP-glucosyltransferase
570	PGSC0003DMT400045906	698.14	3.40071	0.816966	4.16261	3.14626e-05	0.000628136	stem	PGSC0003DMG401017804	PGSC0003DMC400031101	PGSC0003DMP400031101	RNA binding protein
571	PGSC0003DMT400045958	36.905	3.46281	0.835553	4.14433	3.40802e-05	0.000670284	stem	PGSC0003DMG400017829	PGSC0003DMC400031139	PGSC0003DMP400031139	C2 domain-containing protein
572	PGSC0003DMT400046026	701.639	1.50915	0.216898	6.95789	3.45403e-12	4.85723e-10	stem	PGSC0003DMG400017857	PGSC0003DMC400031183	PGSC0003DMP400031183	Synaptotagmin
573	PGSC0003DMT400046146	25.9898	3.10218	0.723839	4.28573	1.82138e-05	0.00039826	stem	PGSC0003DMG400017913	PGSC0003DMC400031250	PGSC0003DMP400031250	Cytochrome-c oxidase
574	PGSC0003DMT400046159	31.8165	-5.35012	1.18016	-4.5334	5.80407e-06	0.000151244	stem	PGSC0003DMG400017918	PGSC0003DMC400031255	PGSC0003DMP400031255	Glycine-rich protein
575	PGSC0003DMT400046161	184.088	3.22456	0.433983	7.43015	1.08478e-13	1.96834e-11	stem	PGSC0003DMG400017919	PGSC0003DMC400031256	PGSC0003DMP400031256	Conserved gene of unknown function
576	PGSC0003DMT400046187	9.43375	3.89628	0.792237	4.91807	8.74023e-07	3.11065e-05	stem	PGSC0003DMG401017925	PGSC0003DMC400031265	PGSC0003DMP400031265	Gene of unknown function
577	PGSC0003DMT400046249	69.0639	2.23042	0.533147	4.1835	2.87061e-05	0.000581881	stem	PGSC0003DMG401017953	PGSC0003DMC400031312	PGSC0003DMP400031312	Leucine-rich repeat protein
578	PGSC0003DMT400046694	69.5593	-2.97792	0.62613	-4.75607	1.974e-06	6.18594e-05	stem	PGSC0003DMG400018128	PGSC0003DMC400031590	PGSC0003DMP400031590	Protein phosphatase 2c
579	PGSC0003DMT400046700	314.236	-1.09647	0.23982	-4.57207	4.82932e-06	0.00012982	stem	PGSC0003DMG400018131	PGSC0003DMC400031594	PGSC0003DMP400031594	CYP71AU1
580	PGSC0003DMT400046769	2115.52	-1.61469	0.313282	-5.1541	2.54858e-07	1.06388e-05	stem	PGSC0003DMG400018158	PGSC0003DMC400031648	PGSC0003DMP400031648	Conserved gene of unknown function
581	PGSC0003DMT400046772	91.3585	1.36115	0.333462	4.08186	4.46767e-05	0.000841899	stem	PGSC0003DMG400018160	PGSC0003DMC400031651	PGSC0003DMP400031651	Conserved gene of unknown function
582	PGSC0003DMT400046787	1630.53	1.95923	0.309033	6.33989	2.29932e-10	2.16463e-08	stem	PGSC0003DMG400018167	PGSC0003DMC400031662	PGSC0003DMP400031662	UBX domain-containing protein 8-B
583	PGSC0003DMT400046794	498.938	2.10087	0.442661	4.74599	2.07489e-06	6.45711e-05	stem	PGSC0003DMG400018169	PGSC0003DMC400031669	PGSC0003DMP400031669	Cyclin D2.1 protein
584	PGSC0003DMT400047023	1852.44	-1.90892	0.39536	-4.8283	1.37701e-06	4.61739e-05	stem	PGSC0003DMG400018263	PGSC0003DMC400031817	PGSC0003DMP400031817	Serine/threonine-protein kinase PBS1
585	PGSC0003DMT400047076	194.481	-2.4331	0.396157	-6.14175	8.16186e-10	6.5353e-08	stem	PGSC0003DMG400018279	PGSC0003DMC400031848	PGSC0003DMP400031848	MYB domain class transcription factor
586	PGSC0003DMT400047165	31.3309	-5.2999	1.14191	-4.64127	3.46267e-06	9.73876e-05	stem	PGSC0003DMG400018304	PGSC0003DMC400031899	PGSC0003DMP400031899	Gene of unknown function
587	PGSC0003DMT400047177	184.335	3.76944	0.920592	4.09458	4.22936e-05	0.000803722	stem	PGSC0003DMG400018312	PGSC0003DMC400031910	PGSC0003DMP400031910	Beta-expansin 3
588	PGSC0003DMT400047403	3916.38	-2.60287	0.482977	-5.38922	7.07652e-08	3.48406e-06	stem	PGSC0003DMG400018422	PGSC0003DMC400032092	PGSC0003DMP400032092	Sulfate/bicarbonate/oxalate exchanger and transporter sat-1
589	PGSC0003DMT400047413	594.612	1.22579	0.192802	6.35774	2.04737e-10	2.00287e-08	stem	PGSC0003DMG400018426	PGSC0003DMC400032101	PGSC0003DMP400032101	Transcription factor
590	PGSC0003DMT400047433	567.63	1.02023	0.218717	4.66461	3.09203e-06	8.89649e-05	stem	PGSC0003DMG400018433	PGSC0003DMC400032114	PGSC0003DMP400032114	Negatively light-regulated protein
591	PGSC0003DMT400047880	3397.71	-1.53935	0.357376	-4.30737	1.65204e-05	0.000364421	stem	PGSC0003DMG400018610	PGSC0003DMC400032424	PGSC0003DMP400032424	Elicitor resposible protein
592	PGSC0003DMT400048100	81.1574	-1.82315	0.338893	-5.37972	7.46012e-08	3.62533e-06	stem	PGSC0003DMG400018688	PGSC0003DMC400032579	PGSC0003DMP400032579	O-methyltransferase
593	PGSC0003DMT400048126	10.8701	5.78198	1.36888	4.22388	2.40136e-05	0.00050261	stem	PGSC0003DMG400018699	PGSC0003DMC400032595	PGSC0003DMP400032595	Anthranilate N-benzoyltransferase protein
594	PGSC0003DMT400048130	20.4985	4.226	0.993435	4.25392	2.1006e-05	0.000450987	stem	PGSC0003DMG400018700	PGSC0003DMC400032596	PGSC0003DMP400032596	Anthranilate N-benzoyltransferase protein
595	PGSC0003DMT400048179	465.643	1.06164	0.223171	4.75706	1.9643e-06	6.16411e-05	stem	PGSC0003DMG400018712	PGSC0003DMC400032628	PGSC0003DMP400032628	Carbonyl reductase
596	PGSC0003DMT400048261	26.9115	-4.82702	0.712371	-6.77599	1.2356e-11	1.51918e-09	stem	PGSC0003DMG400018750	PGSC0003DMC400032674	PGSC0003DMP400032674	MYB transcription factor MYB64
597	PGSC0003DMT400048449	91.1031	2.33729	0.338597	6.90287	5.09633e-12	6.85261e-10	stem	PGSC0003DMG400018818	PGSC0003DMC400032813	PGSC0003DMP400032813	ATP-binding cassette transporter
598	PGSC0003DMT400048535	299.847	-4.6481	0.734127	-6.33147	2.42839e-10	2.24851e-08	stem	PGSC0003DMG400018853	PGSC0003DMC400032866	PGSC0003DMP400032866	Sugar transporter
599	PGSC0003DMT400048721	340.024	7.03181	0.719986	9.76659	1.56637e-22	1.21529e-19	stem	PGSC0003DMG400018934	PGSC0003DMC400032972	PGSC0003DMP400032972	Anthranilate N-hydroxycinnamoyl/benzoyltransferase
600	PGSC0003DMT400048857	5.62841	6.84161	1.55253	4.40676	1.04931e-05	0.00024852	stem	PGSC0003DMG400018986	PGSC0003DMC400033040	PGSC0003DMP400033040	BHelix-loop-helix transcription factor
601	PGSC0003DMT400049042	184.629	1.54936	0.379134	4.08657	4.37803e-05	0.000827083	stem	PGSC0003DMG401019060	PGSC0003DMC400033134	PGSC0003DMP400033134	Sucrose-phosphate synthase isoform C
602	PGSC0003DMT400049062	18.6775	-3.57068	0.805596	-4.43235	9.32127e-06	0.000225272	stem	PGSC0003DMG400019068	PGSC0003DMC400033147	PGSC0003DMP400033147	Sn-1 protein
603	PGSC0003DMT400049147	246.159	1.80599	0.430087	4.19912	2.67953e-05	0.000552608	stem	PGSC0003DMG400019100	PGSC0003DMC400033195	PGSC0003DMP400033195	TRANSPARENT TESTA 12 protein
604	PGSC0003DMT400049166	43.4666	-2.76921	0.637422	-4.34439	1.39663e-05	0.000318059	stem	PGSC0003DMG400019111	PGSC0003DMC400033205	PGSC0003DMP400033205	S-adenosyl-L-methionine:salicylic acid carboxyl methyltransferase 1
605	PGSC0003DMT400049226	272.071	5.30915	0.690721	7.68638	1.51358e-14	3.27457e-12	stem	PGSC0003DMG400019137	PGSC0003DMC400033248	PGSC0003DMP400033248	18.1 kDa class I heat shock protein
606	PGSC0003DMT400049302	52.5027	2.01593	0.40696	4.95363	7.28417e-07	2.64345e-05	stem	PGSC0003DMG400019161	PGSC0003DMC400033289	PGSC0003DMP400033289	AtRab GTP-binding protein
607	PGSC0003DMT400049395	265.551	-3.26671	0.674804	-4.84098	1.29203e-06	4.3519e-05	stem	PGSC0003DMG400019189	PGSC0003DMC400033339	PGSC0003DMP400033339	Fructose-1,6-bisphosphatase
608	PGSC0003DMT400049460	247.622	2.62546	0.347784	7.54912	4.38221e-14	8.6491e-12	stem	PGSC0003DMG400019217	PGSC0003DMC400033389	PGSC0003DMP400033389	AN2
609	PGSC0003DMT400049498	140.755	-2.6598	0.598957	-4.44072	8.96567e-06	0.000217848	stem	PGSC0003DMG400019235	PGSC0003DMC400033415	PGSC0003DMP400033415	Beta-glucosidase 41
610	PGSC0003DMT400049531	468.805	-1.83482	0.278931	-6.57804	4.76683e-11	5.18134e-09	stem	PGSC0003DMG400019241	PGSC0003DMC400033433	PGSC0003DMP400033433	Conserved gene of unknown function
611	PGSC0003DMT400049571	45.1336	2.14827	0.496602	4.32595	1.51877e-05	0.000341211	stem	PGSC0003DMG400019256	PGSC0003DMC400033460	PGSC0003DMP400033460	Pectinesterase
612	PGSC0003DMT400049596	255.384	1.84839	0.247564	7.46632	8.24666e-14	1.53347e-11	stem	PGSC0003DMG400019265	PGSC0003DMC400033476	PGSC0003DMP400033476	Small heat-shock protein
613	PGSC0003DMT400049613	260.528	-5.62352	0.792066	-7.09981	1.24928e-12	1.86151e-10	stem	PGSC0003DMG400019274	PGSC0003DMC400033488	PGSC0003DMP400033488	Indole-3-acetic acid-amido synthetase GH3.6
614	PGSC0003DMT400049628	115.969	-2.52324	0.56688	-4.45111	8.54285e-06	0.000208702	stem	PGSC0003DMG400019278	PGSC0003DMC400033498	PGSC0003DMP400033498	ATP binding protein
615	PGSC0003DMT400049664	1032.88	2.44854	0.555267	4.40967	1.03529e-05	0.000246966	stem	PGSC0003DMG400019293	PGSC0003DMC400033522	PGSC0003DMP400033522	NAC domain-containing protein
616	PGSC0003DMT400050008	28.5084	5.06946	0.817685	6.19977	5.65459e-10	4.69477e-08	stem	PGSC0003DMG400019431	PGSC0003DMC400033760	PGSC0003DMP400033760	Cation-transporting atpase plant
617	PGSC0003DMT400050249	437.673	7.49608	0.708973	10.5732	3.96872e-26	4.05892e-23	stem	PGSC0003DMG400019517	PGSC0003DMC400033919	PGSC0003DMP400033919	Chitin-binding lectin 1
618	PGSC0003DMT400050286	147.384	-2.09146	0.507989	-4.11713	3.83623e-05	0.000738999	stem	PGSC0003DMG400019534	PGSC0003DMC400033944	PGSC0003DMP400033944	Transcription factor
619	PGSC0003DMT400050302	33.7422	2.0227	0.467587	4.32584	1.51953e-05	0.000341211	stem	PGSC0003DMG400019544	PGSC0003DMC400033954	PGSC0003DMP400033954	Conserved gene of unknown function
620	PGSC0003DMT400050416	48.9482	-6.12989	0.866918	-7.0709	1.53932e-12	2.2345e-10	stem	PGSC0003DMG400019598	PGSC0003DMC400034031	PGSC0003DMP400034031	Conserved gene of unknown function
621	PGSC0003DMT400050766	2057.65	1.25586	0.175628	7.15069	8.63436e-13	1.32159e-10	stem	PGSC0003DMG400019717	PGSC0003DMC400034266	PGSC0003DMP400034266	Protease C56
622	PGSC0003DMT400050776	126.158	-2.15435	0.451058	-4.77622	1.78623e-06	5.74146e-05	stem	PGSC0003DMG400019721	PGSC0003DMC400034274	PGSC0003DMP400034274	Receptor serine/threonine kinase
623	PGSC0003DMT400050787	234.517	-2.10288	0.501244	-4.19533	2.72479e-05	0.000560401	stem	PGSC0003DMG400019726	PGSC0003DMC400034283	PGSC0003DMP400034283	Conserved gene of unknown function
624	PGSC0003DMT400051027	583.609	-4.96829	0.836957	-5.93614	2.91808e-09	2.06468e-07	stem	PGSC0003DMG401019811	PGSC0003DMC400034413	PGSC0003DMP400034413	Conserved gene of unknown function
625	PGSC0003DMT400051542	186.531	-1.58217	0.349081	-4.53239	5.83194e-06	0.000151698	stem	PGSC0003DMG400020021	PGSC0003DMC400034727	PGSC0003DMP400034727	Nucleic acid binding protein
626	PGSC0003DMT400051561	7.42282	-4.50754	0.893541	-5.04458	4.54507e-07	1.76622e-05	stem	PGSC0003DMG400020028	PGSC0003DMC400034732	PGSC0003DMP400034732	Specific tissue protein 2
627	PGSC0003DMT400051659	15.5304	2.62372	0.587249	4.46782	7.90222e-06	0.000196464	stem	PGSC0003DMG400020060	PGSC0003DMC400034777	PGSC0003DMP400034777	Interferon-induced guanylate-binding protein
628	PGSC0003DMT400051681	45.1075	4.66203	0.647889	7.19572	6.21316e-13	9.77595e-11	stem	PGSC0003DMG400020070	PGSC0003DMC400034797	PGSC0003DMP400034797	1-aminocyclopropane-1-carboxylate oxidase
629	PGSC0003DMT400051682	377.861	5.81229	0.740766	7.84633	4.28403e-15	1.05924e-12	stem	PGSC0003DMG400020071	PGSC0003DMC400034798	PGSC0003DMP400034798	MYB8
630	PGSC0003DMT400051829	1157.1	-2.10033	0.330165	-6.36144	1.9987e-10	1.96379e-08	stem	PGSC0003DMG401020115	PGSC0003DMC400034900	PGSC0003DMP400034900	Fimbrin
631	PGSC0003DMT400051832	92.0113	3.27128	0.515651	6.34399	2.23893e-10	2.13299e-08	stem	PGSC0003DMG400020116	PGSC0003DMC400034903	PGSC0003DMP400034903	Wound-inducible carboxypeptidase
632	PGSC0003DMT400051838	81.2611	1.66425	0.330829	5.03053	4.89117e-07	1.88122e-05	stem	PGSC0003DMG400020118	PGSC0003DMC400034908	PGSC0003DMP400034908	Oxidoreductase
633	PGSC0003DMT400052105	1185.64	2.0972	0.456995	4.58911	4.45143e-06	0.000121109	stem	PGSC0003DMG400020225	PGSC0003DMC400035116	PGSC0003DMP400035116	Conserved gene of unknown function
634	PGSC0003DMT400052184	93.3441	2.56223	0.404527	6.33388	2.39065e-10	2.22272e-08	stem	PGSC0003DMG403020240	PGSC0003DMC400035174	PGSC0003DMP400035174	Glycerophosphodiester phosphodiesterase
635	PGSC0003DMT400052242	1322.83	-2.63075	0.461933	-5.69508	1.23316e-08	7.53215e-07	stem	PGSC0003DMG400020266	PGSC0003DMC400035220	PGSC0003DMP400035220	Amino acid transporter
636	PGSC0003DMT400052250	9228.3	1.18272	0.153253	7.71743	1.18702e-14	2.61843e-12	stem	PGSC0003DMG400020269	PGSC0003DMC400035225	PGSC0003DMP400035225	Glucose-6-phosphate 1-dehydrogenase, cytoplasmic isoform
637	PGSC0003DMT400052363	57.3071	-2.17399	0.482165	-4.50881	6.51909e-06	0.000166492	stem	PGSC0003DMG400020326	PGSC0003DMC400035299	PGSC0003DMP400035299	Kinase
638	PGSC0003DMT400052383	130.434	1.21295	0.228936	5.29822	1.16936e-07	5.28325e-06	stem	PGSC0003DMG400020335	PGSC0003DMC400035314	PGSC0003DMP400035314	Axi 1 protein from Nicotiana tabacum
639	PGSC0003DMT400052486	675.048	-1.11847	0.236649	-4.72625	2.28701e-06	6.9417e-05	stem	PGSC0003DMG400020370	PGSC0003DMC400035386	PGSC0003DMP400035386	Integrin-linked protein kinase
640	PGSC0003DMT400052553	339.26	1.01559	0.247512	4.10318	4.07513e-05	0.000779019	stem	PGSC0003DMG400020391	PGSC0003DMC400035427	PGSC0003DMP400035427	Multidrug resistance pump
641	PGSC0003DMT400052873	3145.62	-2.78434	0.451619	-6.16523	7.03788e-10	5.7374e-08	stem	PGSC0003DMG400020514	PGSC0003DMC400035652	PGSC0003DMP400035652	Peptide transporter
642	PGSC0003DMT400053144	307.211	-2.74635	0.578049	-4.75107	2.02346e-06	6.31453e-05	stem	PGSC0003DMG400020619	PGSC0003DMC400035835	PGSC0003DMP400035835	Trehalose-6-phosphate synthase
643	PGSC0003DMT400053148	1337.68	3.47195	0.511143	6.79253	1.10184e-11	1.385e-09	stem	PGSC0003DMG400020622	PGSC0003DMC400035839	PGSC0003DMP400035839	Elicitor-inducible protein EIG-J7
644	PGSC0003DMT400053243	298.265	-1.74396	0.355478	-4.90594	9.29795e-07	3.26447e-05	stem	PGSC0003DMG400020666	PGSC0003DMC400035912	PGSC0003DMP400035912	Conserved gene of unknown function
645	PGSC0003DMT400053259	32.8953	7.98922	1.52726	5.23109	1.68512e-07	7.39089e-06	stem	PGSC0003DMG400020672	PGSC0003DMC400035926	PGSC0003DMP400035926	Conserved gene of unknown function
646	PGSC0003DMT400053281	42.6724	6.92627	1.42057	4.8757	1.08426e-06	3.71887e-05	stem	PGSC0003DMG400020677	PGSC0003DMC400035943	PGSC0003DMP400035943	Conserved gene of unknown function
647	PGSC0003DMT400053284	73.8998	-2.69526	0.470876	-5.72393	1.04086e-08	6.52351e-07	stem	PGSC0003DMG400020679	PGSC0003DMC400035945	PGSC0003DMP400035945	Axonemal dynein light chain
648	PGSC0003DMT400053306	13.0335	6.63549	1.40401	4.72608	2.28894e-06	6.9417e-05	stem	PGSC0003DMG400020687	PGSC0003DMC400035962	PGSC0003DMP400035962	Conserved gene of unknown function
649	PGSC0003DMT400053339	528.827	4.93641	1.06295	4.64407	3.41617e-06	9.62361e-05	stem	PGSC0003DMG400020698	PGSC0003DMC400035978	PGSC0003DMP400035978	Gene of unknown function
650	PGSC0003DMT400053373	846.923	-3.60955	0.736073	-4.90379	9.40036e-07	3.2894e-05	stem	PGSC0003DMG400020708	PGSC0003DMC400036006	PGSC0003DMP400036006	Peptide/nitrate transporter
651	PGSC0003DMT400053402	1933.1	5.97881	1.37774	4.33958	1.42756e-05	0.000324773	stem	PGSC0003DMG400020718	PGSC0003DMC400036029	PGSC0003DMP400036029	Heat-shock protein
652	PGSC0003DMT400053688	2055.16	-3.99774	0.592281	-6.74973	1.48116e-11	1.79172e-09	stem	PGSC0003DMG400020829	PGSC0003DMC400036209	PGSC0003DMP400036209	Copper transporter 1
653	PGSC0003DMT400053696	86.3282	1.98929	0.354298	5.61473	1.96866e-08	1.13577e-06	stem	PGSC0003DMG400020833	PGSC0003DMC400036214	PGSC0003DMP400036214	Serine-threonine protein kinase, plant-type
654	PGSC0003DMT400053880	107.036	-1.60786	0.269633	-5.96316	2.47412e-09	1.78422e-07	stem	PGSC0003DMG400020907	PGSC0003DMC400036310	PGSC0003DMP400036310	ATP binding protein
655	PGSC0003DMT400053940	1170.31	-1.59013	0.333042	-4.77457	1.80091e-06	5.76311e-05	stem	PGSC0003DMG401020927	PGSC0003DMC400036339	PGSC0003DMP400036339	Putative bHLH transcription factor
656	PGSC0003DMT400053967	696.722	-1.7721	0.423502	-4.18441	2.85912e-05	0.000581647	stem	PGSC0003DMG400020939	PGSC0003DMC400036352	PGSC0003DMP400036352	Sesquiterpene synthase 2
657	PGSC0003DMT400054145	3503.12	3.63297	0.597447	6.08082	1.19567e-09	9.0535e-08	stem	PGSC0003DMG400020999	PGSC0003DMC400036451	PGSC0003DMP400036451	Lipoxygenase
658	PGSC0003DMT400054207	1407.19	-2.24381	0.416612	-5.38584	7.21056e-08	3.51163e-06	stem	PGSC0003DMG400021023	PGSC0003DMC400036480	PGSC0003DMP400036480	Purine transporter
659	PGSC0003DMT400054213	99.9956	1.20671	0.298257	4.04588	5.21261e-05	0.000959769	stem	PGSC0003DMG400021028	PGSC0003DMC400036485	PGSC0003DMP400036485	Conserved gene of unknown function
660	PGSC0003DMT400054278	14.1239	2.60842	0.577735	4.5149	6.33458e-06	0.000162333	stem	PGSC0003DMG401021057	PGSC0003DMC400036514	PGSC0003DMP400036514	Cytochrome P450
661	PGSC0003DMT400054280	24.709	7.20363	1.36549	5.27549	1.32399e-07	5.89895e-06	stem	PGSC0003DMG402021057	PGSC0003DMC400036515	PGSC0003DMP400036515	Cytochrome P450
662	PGSC0003DMT400054388	59.1609	-1.88837	0.418328	-4.51409	6.35887e-06	0.00016272	stem	PGSC0003DMG400021110	PGSC0003DMC400036591	PGSC0003DMP400036591	Conserved gene of unknown function
663	PGSC0003DMT400054476	8325.76	6.81901	0.747448	9.12306	7.3032e-20	3.6516e-17	stem	PGSC0003DMG400021142	PGSC0003DMC400036651	PGSC0003DMP400036651	DWARF1/DIMINUTO
664	PGSC0003DMT400054599	405.587	-1.20751	0.221994	-5.43937	5.34699e-08	2.71231e-06	stem	PGSC0003DMG400021186	PGSC0003DMC400036732	PGSC0003DMP400036732	Kinase
665	PGSC0003DMT400054729	887.727	1.70621	0.353596	4.82531	1.39787e-06	4.6734e-05	stem	PGSC0003DMG400021247	PGSC0003DMC400036810	PGSC0003DMP400036810	Glutathione S-transferase
666	PGSC0003DMT400054730	15180.4	-2.3439	0.556432	-4.21237	2.52702e-05	0.000525976	stem	PGSC0003DMG400021248	PGSC0003DMC400036811	PGSC0003DMP400036811	Glycolate oxidase
667	PGSC0003DMT400054748	16.3373	-2.93045	0.693696	-4.2244	2.3958e-05	0.000502381	stem	PGSC0003DMG401021252	PGSC0003DMC400036821	PGSC0003DMP400036821	Conserved gene of unknown function
668	PGSC0003DMT400055029	86.6731	2.94443	0.563923	5.22133	1.77638e-07	7.73087e-06	stem	PGSC0003DMG400021350	PGSC0003DMC400037009	PGSC0003DMP400037009	C2 domain-containing protein
669	PGSC0003DMT400055111	98.2104	10.0813	1.34783	7.47965	7.45218e-14	1.39728e-11	stem	PGSC0003DMG400021383	PGSC0003DMC400037071	PGSC0003DMP400037071	Oxidoreductase, 2OG-Fe(II) oxygenase family protein
670	PGSC0003DMT400055148	12.6909	-7.10092	1.38902	-5.11219	3.18449e-07	1.30038e-05	stem	PGSC0003DMG400021401	PGSC0003DMC400037090	PGSC0003DMP400037090	Transcription factor
671	PGSC0003DMT400055180	276.743	1.66967	0.353532	4.72281	2.32604e-06	7.03369e-05	stem	PGSC0003DMG400021416	PGSC0003DMC400037116	PGSC0003DMP400037116	Conserved gene of unknown function
672	PGSC0003DMT400055224	230.868	1.07575	0.20739	5.18709	2.13608e-07	9.11988e-06	stem	PGSC0003DMG400021438	PGSC0003DMC400037153	PGSC0003DMP400037153	Conserved gene of unknown function
673	PGSC0003DMT400055410	5682.59	-2.31101	0.454778	-5.08162	3.7422e-07	1.49821e-05	stem	PGSC0003DMG400021513	PGSC0003DMC400037294	PGSC0003DMP400037294	SBT1 protein
674	PGSC0003DMT400055773	1291.53	-1.46079	0.304051	-4.80443	1.55195e-06	5.10561e-05	stem	PGSC0003DMG400021660	PGSC0003DMC400037556	PGSC0003DMP400037556	Diacylglycerol kinase
675	PGSC0003DMT400055784	705.568	1.19456	0.250192	4.77459	1.80076e-06	5.76311e-05	stem	PGSC0003DMG400021666	PGSC0003DMC400037565	PGSC0003DMP400037565	Epoxide hydrolase
676	PGSC0003DMT400055828	532.637	4.04902	0.384604	10.5278	6.43451e-26	6.29463e-23	stem	PGSC0003DMG400021683	PGSC0003DMC400037599	PGSC0003DMP400037599	E3 ubiquitin-protein ligase RMA1H1
677	PGSC0003DMT400055930	1808.67	2.50894	0.606861	4.13429	3.56057e-05	0.000692419	stem	PGSC0003DMG400021726	PGSC0003DMC400037658	PGSC0003DMP400037658	Furin
678	PGSC0003DMT400055958	1918.12	4.18568	0.815925	5.12998	2.89766e-07	1.19191e-05	stem	PGSC0003DMG400021737	PGSC0003DMC400037679	PGSC0003DMP400037679	Class II small heat shock protein Le-HSP17.6
679	PGSC0003DMT400055959	40.0992	3.26036	0.67912	4.80087	1.57979e-06	5.18153e-05	stem	PGSC0003DMG400021738	PGSC0003DMC400037680	PGSC0003DMP400037680	UDP-glucosyltransferase 74F2
680	PGSC0003DMT400056116	77.9461	-5.22783	0.941719	-5.55137	2.83442e-08	1.55928e-06	stem	PGSC0003DMG400021798	PGSC0003DMC400037764	PGSC0003DMP400037764	Conserved gene of unknown function
681	PGSC0003DMT400056122	76.6472	-7.2845	0.970081	-7.50917	5.95036e-14	1.1443e-11	stem	PGSC0003DMG400021803	PGSC0003DMC400037770	PGSC0003DMP400037770	Indole-3-acetic acid-amido synthetase GH3.6
682	PGSC0003DMT400056250	127.296	2.91247	0.599454	4.85854	1.18253e-06	4.02527e-05	stem	PGSC0003DMG400021854	PGSC0003DMC400037856	PGSC0003DMP400037856	O-methyltransferase 3
683	PGSC0003DMT400056352	380.986	1.78938	0.392676	4.55687	5.19209e-06	0.000138087	stem	PGSC0003DMG400021895	PGSC0003DMC400037922	PGSC0003DMP400037922	WRKY-type DNA binding protein
684	PGSC0003DMT400056515	25.1264	-7.62115	1.36113	-5.59912	2.15439e-08	1.21488e-06	stem	PGSC0003DMG400021963	PGSC0003DMC400038021	PGSC0003DMP400038021	Gene of unknown function
685	PGSC0003DMT400056723	548.704	2.73398	0.473901	5.76908	7.97032e-09	5.18301e-07	stem	PGSC0003DMG400022062	PGSC0003DMC400038145	PGSC0003DMP400038145	Aspartic proteinase
686	PGSC0003DMT400056767	1257.45	-1.831	0.364573	-5.02231	5.10533e-07	1.95025e-05	stem	PGSC0003DMG400022075	PGSC0003DMC400038164	PGSC0003DMP400038164	Cytochrome P450
687	PGSC0003DMT400056811	1401.99	1.23321	0.281066	4.38762	1.14599e-05	0.000268592	stem	PGSC0003DMG400022094	PGSC0003DMC400038194	PGSC0003DMP400038194	Major latex
688	PGSC0003DMT400056891	45.0934	-2.49574	0.513129	-4.86376	1.15176e-06	3.93839e-05	stem	PGSC0003DMG400022124	PGSC0003DMC400038243	PGSC0003DMP400038243	Activator of sporamin LUC 2
689	PGSC0003DMT400056911	9.65724	-4.76929	1.00296	-4.75521	1.98244e-06	6.19511e-05	stem	PGSC0003DMG400022132	PGSC0003DMC400038258	PGSC0003DMP400038258	Conserved gene of unknown function
690	PGSC0003DMT400056916	507.969	-4.69326	0.732759	-6.40492	1.50445e-10	1.55276e-08	stem	PGSC0003DMG400022134	PGSC0003DMC400038263	PGSC0003DMP400038263	Salicylic acid-induced protein 19
691	PGSC0003DMT400057238	616.572	-1.76162	0.30866	-5.70731	1.14775e-08	7.05583e-07	stem	PGSC0003DMG400022233	PGSC0003DMC400038499	PGSC0003DMP400038499	Indole-3-acetic acid-induced protein ARG7
692	PGSC0003DMT400057397	101.504	4.44137	0.996771	4.45576	8.35973e-06	0.000205119	stem	PGSC0003DMG401022285	PGSC0003DMC400038609	PGSC0003DMP400038609	Conserved gene of unknown function
693	PGSC0003DMT400057522	1546.46	-1.27827	0.291592	-4.38377	1.16646e-05	0.000272536	stem	PGSC0003DMG400022342	PGSC0003DMC400038711	PGSC0003DMP400038711	Suberization-associated anionic peroxidase
694	PGSC0003DMT400057597	81.8586	-3.53644	0.705213	-5.01471	5.31128e-07	2.01865e-05	stem	PGSC0003DMG400022365	PGSC0003DMC400038759	PGSC0003DMP400038759	Beta-galactosidase
695	PGSC0003DMT400057649	2086.67	-1.68744	0.403049	-4.18668	2.83063e-05	0.000577418	stem	PGSC0003DMG400022386	PGSC0003DMC400038801	PGSC0003DMP400038801	Allantoinase
696	PGSC0003DMT400057709	1667.43	-2.75421	0.297325	-9.2633	1.98215e-20	1.08777e-17	stem	PGSC0003DMG400022402	PGSC0003DMC400038840	PGSC0003DMP400038840	Hexose transporter 1
697	PGSC0003DMT400057711	2252.6	-2.27813	0.348076	-6.54493	5.95226e-11	6.40794e-09	stem	PGSC0003DMG400022404	PGSC0003DMC400038842	PGSC0003DMP400038842	F-box family protein
698	PGSC0003DMT400057819	134.47	-2.44848	0.584901	-4.18615	2.83731e-05	0.000578256	stem	PGSC0003DMG400022448	PGSC0003DMC400038927	PGSC0003DMP400038927	Conserved gene of unknown function
699	PGSC0003DMT400057917	232.611	-2.08987	0.500818	-4.17291	3.0073e-05	0.000605768	stem	PGSC0003DMG400022492	PGSC0003DMC400038994	PGSC0003DMP400038994	Gibberellin receptor GID1
700	PGSC0003DMT400058030	390.337	-2.17901	0.370409	-5.88271	4.03614e-09	2.76869e-07	stem	PGSC0003DMG401022530	PGSC0003DMC400039057	PGSC0003DMP400039057	Oligopeptide transporter OPT family
701	PGSC0003DMT400058159	172.54	-2.83626	0.480595	-5.90156	3.60091e-09	2.51617e-07	stem	PGSC0003DMG400022574	PGSC0003DMC400039135	PGSC0003DMP400039135	ATP binding protein
702	PGSC0003DMT400058306	951.681	1.97415	0.424039	4.65558	3.23069e-06	9.1897e-05	stem	PGSC0003DMG402022640	PGSC0003DMC400039249	PGSC0003DMP400039249	Two-component sensor protein histidine protein kinase
703	PGSC0003DMT400058325	182.452	-2.22492	0.437564	-5.08479	3.68027e-07	1.48132e-05	stem	PGSC0003DMG400022653	PGSC0003DMC400039263	PGSC0003DMP400039263	Glutaredoxin, grx
704	PGSC0003DMT400058615	761.213	-1.00446	0.226873	-4.42742	9.5367e-06	0.000229738	stem	PGSC0003DMG400022772	PGSC0003DMC400039480	PGSC0003DMP400039480	ZFP4 (ZINC FINGER PROTEIN 4)
705	PGSC0003DMT400058627	13400.5	-1.37207	0.307523	-4.46169	8.13171e-06	0.000200839	stem	PGSC0003DMG400022778	PGSC0003DMC400039490	PGSC0003DMP400039490	Alpha,alpha-trehalose-phosphate synthase [UDP-forming] 6
706	PGSC0003DMT400058753	75.7822	-4.81279	0.655136	-7.34625	2.03841e-13	3.47457e-11	stem	PGSC0003DMG400022824	PGSC0003DMC400039577	PGSC0003DMP400039577	Squamosa promoter binding
707	PGSC0003DMT400059283	60.1178	2.19405	0.369027	5.9455	2.75622e-09	1.9625e-07	stem	PGSC0003DMG400023033	PGSC0003DMC400039919	PGSC0003DMP400039919	ATP binding protein
708	PGSC0003DMT400059345	8.09635	-6.39155	1.51105	-4.22987	2.33823e-05	0.000492604	stem	PGSC0003DMG400023056	PGSC0003DMC400039949	PGSC0003DMP400039949	Transcription regulator
709	PGSC0003DMT400059356	336.028	1.2888	0.273894	4.70547	2.53277e-06	7.50071e-05	stem	PGSC0003DMG401023061	PGSC0003DMC400039958	PGSC0003DMP400039958	Regulator of chromosome condensation RCC1
710	PGSC0003DMT400059705	4624.58	-1.49062	0.221081	-6.7424	1.55792e-11	1.85466e-09	stem	PGSC0003DMG400023211	PGSC0003DMC400040171	PGSC0003DMP400040171	Phospholipase C
711	PGSC0003DMT400059720	422.234	1.97436	0.310902	6.35043	2.14719e-10	2.06461e-08	stem	PGSC0003DMG400023218	PGSC0003DMC400040179	PGSC0003DMP400040179	C2 domain-containing protein
712	PGSC0003DMT400059752	121.959	-3.70274	0.579856	-6.38562	1.70707e-10	1.73014e-08	stem	PGSC0003DMG400023234	PGSC0003DMC400040195	PGSC0003DMP400040195	Sn-1 protein
713	PGSC0003DMT400060018	253.019	1.66241	0.29377	5.6589	1.5235e-08	9.141e-07	stem	PGSC0003DMG400023354	PGSC0003DMC400040376	PGSC0003DMP400040376	F-box family protein
714	PGSC0003DMT400060322	11.6314	-3.94534	0.750238	-5.25878	1.45014e-07	6.42286e-06	stem	PGSC0003DMG400023466	PGSC0003DMC400040604	PGSC0003DMP400040604	Plasma membrane intrinsic protein
715	PGSC0003DMT400060348	151.302	-3.15261	0.577042	-5.46339	4.67133e-08	2.41066e-06	stem	PGSC0003DMG400023475	PGSC0003DMC400040627	PGSC0003DMP400040627	Tyrosine-protein phosphatase SIW14
716	PGSC0003DMT400060438	37.1168	-4.94846	0.875474	-5.65233	1.58291e-08	9.39412e-07	stem	PGSC0003DMG400023506	PGSC0003DMC400040689	PGSC0003DMP400040689	ATP-binding cassette transporter
717	PGSC0003DMT400060454	132.593	-3.55667	0.523502	-6.794	1.09068e-11	1.37867e-09	stem	PGSC0003DMG400023514	PGSC0003DMC400040704	PGSC0003DMP400040704	Conserved gene of unknown function
718	PGSC0003DMT400060605	590.663	-1.92411	0.305625	-6.29567	3.06083e-10	2.72805e-08	stem	PGSC0003DMG400023574	PGSC0003DMC400040797	PGSC0003DMP400040797	BRASSINOSTEROID INSENSITIVE 1-associated receptor kinase 1
719	PGSC0003DMT400060683	142.115	1.37114	0.240765	5.69495	1.2341e-08	7.53215e-07	stem	PGSC0003DMG401023603	PGSC0003DMC400040842	PGSC0003DMP400040842	Inositol monophosphatase 1
720	PGSC0003DMT400060788	16.6661	-3.18851	0.725368	-4.39571	1.10409e-05	0.000259583	stem	PGSC0003DMG400023641	PGSC0003DMC400040902	PGSC0003DMP400040902	Conserved gene of unknown function
721	PGSC0003DMT400061021	10892.4	-1.02469	0.208679	-4.91035	9.0914e-07	3.2012e-05	stem	PGSC0003DMG400023745	PGSC0003DMC400041085	PGSC0003DMP400041085	Ribosomal protein L10
722	PGSC0003DMT400061055	47.2344	2.99965	0.711794	4.21421	2.50659e-05	0.000522691	stem	PGSC0003DMG400023756	PGSC0003DMC400041109	PGSC0003DMP400041109	Zinc finger protein
723	PGSC0003DMT400061301	23.1589	-2.67911	0.536756	-4.9913	5.99732e-07	2.23781e-05	stem	PGSC0003DMG400023863	PGSC0003DMC400041264	PGSC0003DMP400041264	Cf-2.2
724	PGSC0003DMT400061323	25.3953	-3.78033	0.531638	-7.11072	1.15437e-12	1.74318e-10	stem	PGSC0003DMG400023867	PGSC0003DMC400041269	PGSC0003DMP400041269	Hcr2-p3
725	PGSC0003DMT400061557	205.571	1.78373	0.328908	5.42319	5.85431e-08	2.92699e-06	stem	PGSC0003DMG400023960	PGSC0003DMC400041420	PGSC0003DMP400041420	Metal ion binding protein
726	PGSC0003DMT400061578	205.686	-1.07496	0.254235	-4.22819	2.35574e-05	0.000495362	stem	PGSC0003DMG400023971	PGSC0003DMC400041431	PGSC0003DMP400041431	Calcium/calmodulin protein kinase
727	PGSC0003DMT400061603	464.963	2.2512	0.494208	4.55516	5.23453e-06	0.000138917	stem	PGSC0003DMG400023979	PGSC0003DMC400041447	PGSC0003DMP400041447	ATPase inhibitor
728	PGSC0003DMT400061716	110.625	-3.71573	0.457152	-8.128	4.36445e-16	1.25898e-13	stem	PGSC0003DMG400024019	PGSC0003DMC400041535	PGSC0003DMP400041535	Peroxidase 29
729	PGSC0003DMT400061790	1823.6	1.77255	0.211753	8.37085	5.72035e-17	1.89276e-14	stem	PGSC0003DMG402024041	PGSC0003DMC400041585	PGSC0003DMP400041585	Shikimate dehydrogenase
730	PGSC0003DMT400061859	34.0873	-2.23675	0.445676	-5.01879	5.1999e-07	1.98301e-05	stem	PGSC0003DMG400024068	PGSC0003DMC400041641	PGSC0003DMP400041641	Homeobox-leucine zipper protein PROTODERMAL FACTOR 2
731	PGSC0003DMT400061888	546.905	1.63362	0.342242	4.7733	1.81232e-06	5.78401e-05	stem	PGSC0003DMG400024080	PGSC0003DMC400041664	PGSC0003DMP400041664	Conserved gene of unknown function
732	PGSC0003DMT400061938	106.751	-6.96355	0.858268	-8.11349	4.9185e-16	1.40084e-13	stem	PGSC0003DMG400024106	PGSC0003DMC400041699	PGSC0003DMP400041699	Auxin-induced protein 5NG4
733	PGSC0003DMT400061942	636.139	-1.64365	0.240118	-6.8452	7.63688e-12	9.87527e-10	stem	PGSC0003DMG400024107	PGSC0003DMC400041700	PGSC0003DMP400041700	GT2 protein
734	PGSC0003DMT400062188	13.7399	-5.88616	1.38152	-4.26064	2.0384e-05	0.000439398	stem	PGSC0003DMG400024205	PGSC0003DMC400041851	PGSC0003DMP400041851	Pit1 protein
735	PGSC0003DMT400062314	223.693	-3.72165	0.431263	-8.62965	6.15422e-18	2.34695e-15	stem	PGSC0003DMG400024249	PGSC0003DMC400041949	PGSC0003DMP400041949	Gibberellin 20-oxidase-1
736	PGSC0003DMT400062354	490.154	-1.38523	0.329241	-4.20734	2.58397e-05	0.000536166	stem	PGSC0003DMG400024268	PGSC0003DMC400041982	PGSC0003DMP400041982	Peptide transporter
737	PGSC0003DMT400062367	2326.68	4.1577	0.57295	7.25665	3.96794e-13	6.61323e-11	stem	PGSC0003DMG400024274	PGSC0003DMC400041994	PGSC0003DMP400041994	Cytochrome P450 monooxygenase
738	PGSC0003DMT400062385	6093.35	6.64061	0.513704	12.9269	3.17307e-38	1.01992e-34	stem	PGSC0003DMG400024281	PGSC0003DMC400042007	PGSC0003DMP400042007	Gamma aminobutyrate transaminase isoform2
739	PGSC0003DMT400062584	40.5708	2.98104	0.557166	5.35036	8.77776e-08	4.18655e-06	stem	PGSC0003DMG401024352	PGSC0003DMC400042140	PGSC0003DMP400042140	Mitochondrial substrate carrier family protein
740	PGSC0003DMT400062882	694.791	7.1252	1.30838	5.44583	5.15634e-08	2.63079e-06	stem	PGSC0003DMG400024476	PGSC0003DMC400042327	PGSC0003DMP400042327	Heat-shock protein
741	PGSC0003DMT400062950	1076.04	1.27166	0.242804	5.2374	1.62855e-07	7.15673e-06	stem	PGSC0003DMG400024498	PGSC0003DMC400042368	PGSC0003DMP400042368	UPF0497 membrane protein
742	PGSC0003DMT400062962	186.654	1.27481	0.269034	4.73847	2.15336e-06	6.66446e-05	stem	PGSC0003DMG400024502	PGSC0003DMC400042378	PGSC0003DMP400042378	AtPex14p
743	PGSC0003DMT400063045	550.882	-1.09623	0.255343	-4.29317	1.76139e-05	0.00038627	stem	PGSC0003DMG400024527	PGSC0003DMC400042429	PGSC0003DMP400042429	LIGULELESS1 protein
744	PGSC0003DMT400063166	31.6209	-3.78057	0.701828	-5.38674	7.1746e-08	3.50931e-06	stem	PGSC0003DMG400024569	PGSC0003DMC400042520	PGSC0003DMP400042520	Rhicadhesin receptor
745	PGSC0003DMT400063324	311.466	2.31624	0.298161	7.76842	7.94688e-15	1.86255e-12	stem	PGSC0003DMG400024630	PGSC0003DMC400042635	PGSC0003DMP400042635	Cytochrome P450
746	PGSC0003DMT400063543	853.891	5.23852	0.888232	5.89769	3.68635e-09	2.55209e-07	stem	PGSC0003DMG400024707	PGSC0003DMC400042780	PGSC0003DMP400042780	Luminal binding protein
747	PGSC0003DMT400063701	1786.68	1.29702	0.29015	4.47018	7.81554e-06	0.000194955	stem	PGSC0003DMG400024759	PGSC0003DMC400042898	PGSC0003DMP400042898	Arginine/serine-rich splicing factor
748	PGSC0003DMT400063717	936.135	3.09652	0.533774	5.80118	6.5848e-09	4.36885e-07	stem	PGSC0003DMG400024764	PGSC0003DMC400042909	PGSC0003DMP400042909	MtN3/saliva family protein
749	PGSC0003DMT400063787	67.8831	-2.56975	0.597623	-4.29995	1.7084e-05	0.000375747	stem	PGSC0003DMG400024795	PGSC0003DMC400042968	PGSC0003DMP400042968	Brassinosteroid LRR receptor kinase
750	PGSC0003DMT400063790	20.3458	-4.15568	0.864763	-4.80558	1.54307e-06	5.09077e-05	stem	PGSC0003DMG400024796	PGSC0003DMC400042970	PGSC0003DMP400042970	Conserved gene of unknown function
751	PGSC0003DMT400063850	1467.07	-1.28486	0.268833	-4.77939	1.75826e-06	5.67588e-05	stem	PGSC0003DMG400024818	PGSC0003DMC400043013	PGSC0003DMP400043013	Nodulin MtN3 family protein
752	PGSC0003DMT400063857	43.313	-5.65584	0.958745	-5.89922	3.65229e-09	2.54417e-07	stem	PGSC0003DMG400024820	PGSC0003DMC400043019	PGSC0003DMP400043019	MAP3Ka
753	PGSC0003DMT400064087	101.098	1.78048	0.360716	4.93597	7.97521e-07	2.85736e-05	stem	PGSC0003DMG400024904	PGSC0003DMC400043185	PGSC0003DMP400043185	C1C-Nt1 protein
754	PGSC0003DMT400064096	586.579	-1.07572	0.216191	-4.97579	6.49831e-07	2.40085e-05	stem	PGSC0003DMG400024906	PGSC0003DMC400043194	PGSC0003DMP400043194	Conserved gene of unknown function
755	PGSC0003DMT400064185	723.729	-2.49861	0.555306	-4.49952	6.81076e-06	0.000172709	stem	PGSC0003DMG400024936	PGSC0003DMC400043262	PGSC0003DMP400043262	LOB domain-containing protein
756	PGSC0003DMT400064189	1718.28	-1.17435	0.275938	-4.25587	2.08242e-05	0.000447511	stem	PGSC0003DMG400024938	PGSC0003DMC400043266	PGSC0003DMP400043266	Conserved gene of unknown function
757	PGSC0003DMT400064198	907.921	1.56348	0.258882	6.03935	1.54736e-09	1.15666e-07	stem	PGSC0003DMG400024941	PGSC0003DMC400043271	PGSC0003DMP400043271	Prolyl 4-hydroxylase
758	PGSC0003DMT400064305	523.017	1.32407	0.260174	5.08916	3.59649e-07	1.45541e-05	stem	PGSC0003DMG400024982	PGSC0003DMC400043358	PGSC0003DMP400043358	Conserved gene of unknown function
759	PGSC0003DMT400064346	53.881	1.69478	0.315755	5.36741	7.98773e-08	3.84848e-06	stem	PGSC0003DMG400024998	PGSC0003DMC400043385	PGSC0003DMP400043385	Conserved gene of unknown function
760	PGSC0003DMT400064406	365.214	-1.60676	0.343012	-4.68426	2.80973e-06	8.1996e-05	stem	PGSC0003DMG400025024	PGSC0003DMC400043426	PGSC0003DMP400043426	COL domain class transcription factor
761	PGSC0003DMT400064447	1130.85	-1.23587	0.254768	-4.85095	1.22868e-06	4.16974e-05	stem	PGSC0003DMG400025039	PGSC0003DMC400043455	PGSC0003DMP400043455	Conserved gene of unknown function
762	PGSC0003DMT400064510	654.123	-1.30347	0.208609	-6.24841	4.14646e-10	3.58829e-08	stem	PGSC0003DMG401025066	PGSC0003DMC400043491	PGSC0003DMP400043491	Conserved gene of unknown function
763	PGSC0003DMT400064555	135.386	2.77521	0.58988	4.7047	2.5424e-06	7.51695e-05	stem	PGSC0003DMG400025084	PGSC0003DMC400043523	PGSC0003DMP400043523	Peroxidase 4
764	PGSC0003DMT400064620	894.848	1.84028	0.327705	5.61566	1.95816e-08	1.13261e-06	stem	PGSC0003DMG400025108	PGSC0003DMC400043566	PGSC0003DMP400043566	Gene of unknown function
765	PGSC0003DMT400064623	180.94	1.88703	0.461109	4.09236	4.27004e-05	0.00080945	stem	PGSC0003DMG400025109	PGSC0003DMC400043567	PGSC0003DMP400043567	Gene of unknown function
766	PGSC0003DMT400064877	163.47	-3.35764	0.614227	-5.46644	4.59169e-08	2.38402e-06	stem	PGSC0003DMG400025191	PGSC0003DMC400043740	PGSC0003DMP400043740	Dehydration-responsive protein RD22
767	PGSC0003DMT400064961	13.8997	8.32638	1.36097	6.11798	9.47664e-10	7.4448e-08	stem	PGSC0003DMG400025228	PGSC0003DMC400043799	PGSC0003DMP400043799	Gamma aminobutyrate transaminase isoform2
768	PGSC0003DMT400065179	75.7112	-1.7592	0.40767	-4.31526	1.59418e-05	0.000355304	stem	PGSC0003DMG400025332	PGSC0003DMC400043947	PGSC0003DMP400043947	Integral membrane HPP family protein
769	PGSC0003DMT400065197	578.468	3.41515	0.69142	4.93933	7.83934e-07	2.82216e-05	stem	PGSC0003DMG400025337	PGSC0003DMC400043959	PGSC0003DMP400043959	Nitrate transporter
770	PGSC0003DMT400065218	473.041	1.11946	0.211589	5.29073	1.2183e-07	5.48233e-06	stem	PGSC0003DMG400025348	PGSC0003DMC400043974	PGSC0003DMP400043974	Quirky
771	PGSC0003DMT400065251	5421.96	-1.38313	0.301158	-4.59269	4.37569e-06	0.000119482	stem	PGSC0003DMG400025361	PGSC0003DMC400043995	PGSC0003DMP400043995	Phototropin-1
772	PGSC0003DMT400065326	648.592	3.70165	0.385081	9.61266	7.06955e-22	4.97078e-19	stem	PGSC0003DMG400025395	PGSC0003DMC400044048	PGSC0003DMP400044048	Nitrate transporter
773	PGSC0003DMT400065447	98.8035	1.62731	0.392279	4.14835	3.34873e-05	0.000660934	stem	PGSC0003DMG400025455	PGSC0003DMC400044143	PGSC0003DMP400044143	Phosphofructokinase
774	PGSC0003DMT400065498	33.4724	-7.6226	1.37087	-5.56042	2.69125e-08	1.48779e-06	stem	PGSC0003DMG400025478	PGSC0003DMC400044181	PGSC0003DMP400044181	Peroxidase 25
775	PGSC0003DMT400065501	163.296	-1.47929	0.28763	-5.14303	2.70349e-07	1.11817e-05	stem	PGSC0003DMG400025479	PGSC0003DMC400044184	PGSC0003DMP400044184	PHAP2A protein
776	PGSC0003DMT400065512	9523.91	-6.07197	0.962943	-6.30564	2.87004e-10	2.59341e-08	stem	PGSC0003DMG400025487	PGSC0003DMC400044193	PGSC0003DMP400044193	Isocitrate lyase
777	PGSC0003DMT400065524	92.1527	-5.0031	0.546845	-9.14903	5.74481e-20	2.93769e-17	stem	PGSC0003DMG400025494	PGSC0003DMC400044202	PGSC0003DMP400044202	Conserved gene of unknown function
778	PGSC0003DMT400065724	87.1483	-2.95761	0.417168	-7.08974	1.34366e-12	1.97807e-10	stem	PGSC0003DMG400025577	PGSC0003DMC400044340	PGSC0003DMP400044340	Polyphosphoinositide binding protein Ssh2p
779	PGSC0003DMT400065792	189.166	1.09836	0.257796	4.2606	2.03881e-05	0.000439398	stem	PGSC0003DMG400025611	PGSC0003DMC400044376	PGSC0003DMP400044376	Disease resistance protein
780	PGSC0003DMT400065805	227.65	-5.39004	0.599774	-8.98677	2.54594e-19	1.16905e-16	stem	PGSC0003DMG400025614	PGSC0003DMC400044384	PGSC0003DMP400044384	Homeobox-leucine zipper protein HAT7
781	PGSC0003DMT400065950	75.6837	1.50257	0.258715	5.80783	6.32891e-09	4.22119e-07	stem	PGSC0003DMG400025671	PGSC0003DMC400044479	PGSC0003DMP400044479	HECT; Ubiquitin
782	PGSC0003DMT400066165	501.953	-3.05752	0.477864	-6.39829	1.57123e-10	1.60694e-08	stem	PGSC0003DMG400025752	PGSC0003DMC400044597	PGSC0003DMP400044597	LOB domain-containing protein
783	PGSC0003DMT400066399	1776.69	-3.78346	0.440922	-8.58079	9.42273e-18	3.53352e-15	stem	PGSC0003DMG400025823	PGSC0003DMC400044761	PGSC0003DMP400044761	Nitrite reductase
784	PGSC0003DMT400066533	77.531	-4.29292	0.546408	-7.85661	3.94673e-15	9.97768e-13	stem	PGSC0003DMG400025856	PGSC0003DMC400044852	PGSC0003DMP400044852	Auxin and ethylene responsive GH3
785	PGSC0003DMT400066536	1503.2	-2.53315	0.445204	-5.68986	1.2714e-08	7.71065e-07	stem	PGSC0003DMG400025858	PGSC0003DMC400044855	PGSC0003DMP400044855	C2H2L domain class transcription factor
786	PGSC0003DMT400066544	533.226	-1.71294	0.299635	-5.71676	1.08574e-08	6.76706e-07	stem	PGSC0003DMG400025862	PGSC0003DMC400044862	PGSC0003DMP400044862	UDP-glucose:glucosyltransferase
787	PGSC0003DMT400066603	2584.1	2.11049	0.309038	6.82923	8.53732e-12	1.09142e-09	stem	PGSC0003DMG400025889	PGSC0003DMC400044913	PGSC0003DMP400044913	Phi-2
788	PGSC0003DMT400066608	25.8382	5.11909	0.580984	8.81107	1.23962e-18	5.36375e-16	stem	PGSC0003DMG400025891	PGSC0003DMC400044916	PGSC0003DMP400044916	Conserved gene of unknown function
789	PGSC0003DMT400066791	2092.58	-5.18154	0.556657	-9.30832	1.29875e-20	7.49277e-18	stem	PGSC0003DMG400025967	PGSC0003DMC400045032	PGSC0003DMP400045032	Pectinesterase
790	PGSC0003DMT400066846	228.042	10.631	1.12479	9.45156	3.33834e-21	2.14607e-18	stem	PGSC0003DMG400025989	PGSC0003DMC400045082	PGSC0003DMP400045082	ERF1
791	PGSC0003DMT400066943	148.463	2.83208	0.563295	5.0277	4.96392e-07	1.9027e-05	stem	PGSC0003DMG400026022	PGSC0003DMC400045145	PGSC0003DMP400045145	Beta expansin 1
792	PGSC0003DMT400067003	140.998	2.47551	0.505909	4.8932	9.92088e-07	3.45541e-05	stem	PGSC0003DMG401026044	PGSC0003DMC400045188	PGSC0003DMP400045188	Palmitoyl-protein thioesterase
793	PGSC0003DMT400067220	237.635	1.20708	0.273885	4.40726	1.04686e-05	0.000248202	stem	PGSC0003DMG400026137	PGSC0003DMC400045349	PGSC0003DMP400045349	Conserved gene of unknown function
794	PGSC0003DMT400067403	37.7851	2.06221	0.494426	4.17092	3.03372e-05	0.000608908	stem	PGSC0003DMG400026199	PGSC0003DMC400045472	PGSC0003DMP400045472	Beta-amylase
795	PGSC0003DMT400067707	401.82	-2.92938	0.639599	-4.58002	4.64927e-06	0.000125732	stem	PGSC0003DMG400026332	PGSC0003DMC400045708	PGSC0003DMP400045708	NAC-domain protein
796	PGSC0003DMT400067836	70.5727	1.58615	0.319016	4.97201	6.62637e-07	2.4351e-05	stem	PGSC0003DMG400026385	PGSC0003DMC400045802	PGSC0003DMP400045802	Conserved gene of unknown function
797	PGSC0003DMT400067881	917.725	5.50083	0.366625	15.004	6.91569e-51	5.18677e-47	stem	PGSC0003DMG400026401	PGSC0003DMC400045832	PGSC0003DMP400045832	Delta(7)-sterol-C5(6)-desaturase
798	PGSC0003DMT400067936	39.4674	1.31875	0.306623	4.30087	1.70126e-05	0.000374911	stem	PGSC0003DMG400026425	PGSC0003DMC400045880	PGSC0003DMP400045880	Desacetoxyvindoline 4-hydroxylase
799	PGSC0003DMT400067995	76.8242	2.96653	0.717589	4.13402	3.5647e-05	0.000692622	stem	PGSC0003DMG400026443	PGSC0003DMC400045921	PGSC0003DMP400045921	Avr9/Cf-9 rapidly elicited protein 146
800	PGSC0003DMT400067996	31.5075	3.94479	0.693294	5.68992	1.27098e-08	7.71065e-07	stem	PGSC0003DMG400026444	PGSC0003DMC400045922	PGSC0003DMP400045922	Avr9/Cf-9 rapidly elicited protein 146
801	PGSC0003DMT400067998	2081.52	1.50495	0.316076	4.76136	1.92291e-06	6.09372e-05	stem	PGSC0003DMG400026446	PGSC0003DMC400045924	PGSC0003DMP400045924	Conserved gene of unknown function
802	PGSC0003DMT400068025	211.669	-2.59213	0.626508	-4.13743	3.51222e-05	0.000685386	stem	PGSC0003DMG400026455	PGSC0003DMC400045945	PGSC0003DMP400045945	Nitrate transporter
803	PGSC0003DMT400068086	65.7833	1.99154	0.385429	5.16708	2.37783e-07	9.98157e-06	stem	PGSC0003DMG400026481	PGSC0003DMC400045997	PGSC0003DMP400045997	Inositol polyphosphate kinase
804	PGSC0003DMT400068269	86.6539	4.02262	0.701558	5.73383	9.8187e-09	6.20564e-07	stem	PGSC0003DMG402026539	PGSC0003DMC400046117	PGSC0003DMP400046117	Conserved gene of unknown function
805	PGSC0003DMT400068333	552.725	2.13157	0.420372	5.07067	3.96412e-07	1.56659e-05	stem	PGSC0003DMG400026569	PGSC0003DMC400046171	PGSC0003DMP400046171	Conserved gene of unknown function
806	PGSC0003DMT400068373	833.549	3.68826	0.389204	9.47641	2.63184e-21	1.74166e-18	stem	PGSC0003DMG400026586	PGSC0003DMC400046202	PGSC0003DMP400046202	Cytochrome P450
807	PGSC0003DMT400068379	221.577	7.70253	1.60243	4.80678	1.53378e-06	5.06756e-05	stem	PGSC0003DMG400026590	PGSC0003DMC400046206	PGSC0003DMP400046206	Major pollen allergen Ory s 1
808	PGSC0003DMT400068395	39.1801	1.97363	0.46175	4.27424	1.91788e-05	0.000417333	stem	PGSC0003DMG400026596	PGSC0003DMC400046215	PGSC0003DMP400046215	Ribose-phosphate pyrophosphokinase
809	PGSC0003DMT400068458	882.236	-1.27921	0.184505	-6.93318	4.11487e-12	5.75059e-10	stem	PGSC0003DMG400026621	PGSC0003DMC400046250	PGSC0003DMP400046250	Calmodulin binding protein
810	PGSC0003DMT400068512	81.2435	-1.76116	0.408241	-4.31403	1.60307e-05	0.000356063	stem	PGSC0003DMG400026646	PGSC0003DMC400046286	PGSC0003DMP400046286	Kinase
811	PGSC0003DMT400068513	54.4882	-2.0368	0.448525	-4.54111	5.59596e-06	0.000146918	stem	PGSC0003DMG400026647	PGSC0003DMC400046287	PGSC0003DMP400046287	Kinase
812	PGSC0003DMT400069218	207.675	4.74107	1.0336	4.58694	4.49784e-06	0.000122224	stem	PGSC0003DMG401026923	PGSC0003DMC400046739	PGSC0003DMP400046739	1-aminocyclopropane-1-carboxylate oxidase
813	PGSC0003DMT400069250	6238.73	-1.16113	0.245289	-4.73374	2.2042e-06	6.77521e-05	stem	PGSC0003DMG400026938	PGSC0003DMC400046761	PGSC0003DMP400046761	Metal ion binding protein
814	PGSC0003DMT400069298	39.753	-4.69531	0.939417	-4.99811	5.78953e-07	2.1747e-05	stem	PGSC0003DMG400026956	PGSC0003DMC400046787	PGSC0003DMP400046787	Inositol polyphosphate-5-phosphatase
815	PGSC0003DMT400069306	288.006	-2.63337	0.341133	-7.71947	1.1681e-14	2.6022e-12	stem	PGSC0003DMG400026959	PGSC0003DMC400046794	PGSC0003DMP400046794	C3HL domain class transcription factor
816	PGSC0003DMT400069526	82.9292	1.87	0.361474	5.17326	2.30045e-07	9.74769e-06	stem	PGSC0003DMG400027028	PGSC0003DMC400046932	PGSC0003DMP400046932	Conserved gene of unknown function
817	PGSC0003DMT400069530	106.71	-7.59588	0.947038	-8.02067	1.05169e-15	2.88573e-13	stem	PGSC0003DMG400027031	PGSC0003DMC400046936	PGSC0003DMP400046936	Hydrogen peroxide-induced 1
818	PGSC0003DMT400069577	44.8376	-7.7209	1.44467	-5.3444	9.07185e-08	4.28816e-06	stem	PGSC0003DMG400027047	PGSC0003DMC400046973	PGSC0003DMP400046973	UPF0497 membrane protein
819	PGSC0003DMT400069644	148.91	-2.80006	0.599222	-4.67283	2.97082e-06	8.59171e-05	stem	PGSC0003DMG400027077	PGSC0003DMC400047028	PGSC0003DMP400047028	R2r3-myb transcription factor
820	PGSC0003DMT400069660	460.657	-1.73086	0.412337	-4.19768	2.69662e-05	0.000555622	stem	PGSC0003DMG400027083	PGSC0003DMC400047041	PGSC0003DMP400047041	Nitrate transporter
821	PGSC0003DMT400069841	20.4945	-3.12887	0.75839	-4.12567	3.69658e-05	0.000715775	stem	PGSC0003DMG400027157	PGSC0003DMC400047194	PGSC0003DMP400047194	R2R3 transcription factor MYB108 1
822	PGSC0003DMT400069844	209.82	-1.59194	0.25184	-6.32123	2.59497e-10	2.37172e-08	stem	PGSC0003DMG400027159	PGSC0003DMC400047196	PGSC0003DMP400047196	ZIP transporter
823	PGSC0003DMT400069851	18.8871	6.98175	1.16058	6.01574	1.79061e-09	1.31663e-07	stem	PGSC0003DMG400027163	PGSC0003DMC400047200	PGSC0003DMP400047200	Zeatin O-xylosyltransferase
824	PGSC0003DMT400069917	2711.92	-1.6309	0.206547	-7.89602	2.87947e-15	7.36228e-13	stem	PGSC0003DMG400027187	PGSC0003DMC400047249	PGSC0003DMP400047249	Proline transporter 3
825	PGSC0003DMT400069953	34.743	6.90151	0.879011	7.85145	4.11253e-15	1.02813e-12	stem	PGSC0003DMG400027200	PGSC0003DMC400047278	PGSC0003DMP400047278	Family 1 glycosyltransferase
826	PGSC0003DMT400069961	19.684	-7.20092	1.41613	-5.08494	3.67742e-07	1.48132e-05	stem	PGSC0003DMG400027206	PGSC0003DMC400047286	PGSC0003DMP400047286	Gibberellin 2-oxidase
827	PGSC0003DMT400069972	247.692	7.28547	0.617489	11.7985	3.97178e-32	8.12409e-29	stem	PGSC0003DMG402027210	PGSC0003DMC400047294	PGSC0003DMP400047294	Glucosyltransferase
828	PGSC0003DMT400069999	52.9939	-2.77102	0.662311	-4.18387	2.86594e-05	0.000581857	stem	PGSC0003DMG400027219	PGSC0003DMC400047307	PGSC0003DMP400047307	Conserved gene of unknown function
829	PGSC0003DMT400070026	12.8111	-3.09235	0.699398	-4.42144	9.8044e-06	0.00023518	stem	PGSC0003DMG400027233	PGSC0003DMC400047327	PGSC0003DMP400047327	ATP binding / carbohydrate binding / kinase/ protein kinase/ protein serine/threonine kinase/ protein tyrosine kinase/ sugar binding
830	PGSC0003DMT400070122	158.357	-2.70431	0.573135	-4.71845	2.37643e-06	7.13882e-05	stem	PGSC0003DMG400027259	PGSC0003DMC400047404	PGSC0003DMP400047404	Glucosyltransferase
831	PGSC0003DMT400070465	528.84	-1.59908	0.370745	-4.31316	1.60939e-05	0.000357113	stem	PGSC0003DMG402027395	PGSC0003DMC400047643	PGSC0003DMP400047643	2-oxoglutarate-dependent dioxygenase
832	PGSC0003DMT400070558	438.835	-2.97585	0.418663	-7.10797	1.17759e-12	1.76639e-10	stem	PGSC0003DMG400027425	PGSC0003DMC400047700	PGSC0003DMP400047700	Sugar transporter
833	PGSC0003DMT400070631	986.067	-1.28979	0.317599	-4.06108	4.88472e-05	0.000912084	stem	PGSC0003DMG400027457	PGSC0003DMC400047757	PGSC0003DMP400047757	GDU1
834	PGSC0003DMT400070680	1145.15	-2.38645	0.465043	-5.13168	2.87166e-07	1.18338e-05	stem	PGSC0003DMG400027475	PGSC0003DMC400047781	PGSC0003DMP400047781	CONSTANS
835	PGSC0003DMT400070721	213.05	2.38386	0.543276	4.38794	1.14431e-05	0.000268477	stem	PGSC0003DMG400027498	PGSC0003DMC400047804	PGSC0003DMP400047804	Hsp20/alpha crystallin family protein
836	PGSC0003DMT400070945	208.676	-1.69388	0.416814	-4.06386	4.82671e-05	0.000902751	stem	PGSC0003DMG400027586	PGSC0003DMC400047977	PGSC0003DMP400047977	Serine-threonine protein kinase, plant-type
837	PGSC0003DMT400071037	1870.32	2.62446	0.302049	8.68887	3.66068e-18	1.47081e-15	stem	PGSC0003DMG400027630	PGSC0003DMC400048033	PGSC0003DMP400048033	Heme-binding protein
838	PGSC0003DMT400071043	13.8866	-2.77689	0.616553	-4.50389	6.67213e-06	0.000169631	stem	PGSC0003DMG400027631	PGSC0003DMC400048039	PGSC0003DMP400048039	Gibberellin 2-oxidase
839	PGSC0003DMT400071121	417.608	-5.24817	0.672012	-7.80964	5.73525e-15	1.40264e-12	stem	PGSC0003DMG400027660	PGSC0003DMC400048103	PGSC0003DMP400048103	Gene of unknown function
840	PGSC0003DMT400071184	2695.93	1.75288	0.264136	6.63628	3.21692e-11	3.67414e-09	stem	PGSC0003DMG400027684	PGSC0003DMC400048142	PGSC0003DMP400048142	C-8,7 sterol isomerase
841	PGSC0003DMT400071398	52.8725	2.38444	0.580578	4.10701	4.00814e-05	0.000768825	stem	PGSC0003DMG400027778	PGSC0003DMC400048300	PGSC0003DMP400048300	Progesterone 5beta reductase-A
842	PGSC0003DMT400071453	11.2718	-3.13467	0.685271	-4.57435	4.77704e-06	0.000128877	stem	PGSC0003DMG400027800	PGSC0003DMC400048342	PGSC0003DMP400048342	Conserved gene of unknown function
843	PGSC0003DMT400071510	586.212	4.04636	0.889713	4.54794	5.41725e-06	0.000142893	stem	PGSC0003DMG400027819	PGSC0003DMC400048384	PGSC0003DMP400048384	Aquaporin NIP1.1
844	PGSC0003DMT400071749	4049.26	-1.86318	0.371308	-5.0179	5.22395e-07	1.98881e-05	stem	PGSC0003DMG400027912	PGSC0003DMC400048536	PGSC0003DMP400048536	Sulfate/bicarbonate/oxalate exchanger and transporter sat-1
845	PGSC0003DMT400072021	41.0194	4.04558	0.818355	4.94355	7.67117e-07	2.76605e-05	stem	PGSC0003DMG400028021	PGSC0003DMC400048697	PGSC0003DMP400048697	Short chain alcohol dehydrogenase
846	PGSC0003DMT400072259	87.5638	-1.94442	0.440987	-4.40926	1.03726e-05	0.000246966	stem	PGSC0003DMG400028120	PGSC0003DMC400048855	PGSC0003DMP400048855	Phytochrome kinase substrate 1,
847	PGSC0003DMT400072314	44.0838	-1.96432	0.444497	-4.41919	9.90705e-06	0.000237137	stem	PGSC0003DMG400028140	PGSC0003DMC400048891	PGSC0003DMP400048891	Ring finger protein
848	PGSC0003DMT400072365	431.115	-1.67511	0.35138	-4.76724	1.86768e-06	5.93543e-05	stem	PGSC0003DMG400028163	PGSC0003DMC400048926	PGSC0003DMP400048926	Conserved gene of unknown function
849	PGSC0003DMT400072587	1379.75	-1.90088	0.350027	-5.43065	5.6148e-08	2.83258e-06	stem	PGSC0003DMG400028245	PGSC0003DMC400049100	PGSC0003DMP400049100	Short-chain dehydrogenase/reductase 2
850	PGSC0003DMT400072599	31.5519	-6.03182	1.45355	-4.14971	3.32891e-05	0.000658047	stem	PGSC0003DMG400028249	PGSC0003DMC400049109	PGSC0003DMP400049109	UPF0497 membrane protein
851	PGSC0003DMT400072606	59.0714	-4.79919	0.752614	-6.37669	1.80951e-10	1.82345e-08	stem	PGSC0003DMG401028252	PGSC0003DMC400049112	PGSC0003DMP400049112	Beta-fructofuranosidase
852	PGSC0003DMT400072608	146.464	-2.94383	0.635682	-4.63097	3.63948e-06	0.000101425	stem	PGSC0003DMG402028252	PGSC0003DMC400049114	PGSC0003DMP400049114	Beta-fructofuranosidase
853	PGSC0003DMT400072645	216.413	-3.76799	0.547673	-6.88001	5.98496e-12	7.92127e-10	stem	PGSC0003DMG400028268	PGSC0003DMC400049144	PGSC0003DMP400049144	Cytochrome P450 76A2
854	PGSC0003DMT400072760	638.386	1.8545	0.447809	4.14129	3.45361e-05	0.000677473	stem	PGSC0003DMG400028315	PGSC0003DMC400049222	PGSC0003DMP400049222	Ninja-family protein AFP2
855	PGSC0003DMT400072824	751.819	5.97139	0.752733	7.93295	2.14006e-15	5.53464e-13	stem	PGSC0003DMG400028331	PGSC0003DMC400049266	PGSC0003DMP400049266	Zeatin O-glucosyltransferase
856	PGSC0003DMT400072875	381.948	1.59284	0.35115	4.53608	5.73105e-06	0.00014994	stem	PGSC0003DMG400028350	PGSC0003DMC400049300	PGSC0003DMP400049300	Flavonol 4'-sulfotransferase
857	PGSC0003DMT400072880	214.026	-1.69452	0.338692	-5.00312	5.64094e-07	2.12598e-05	stem	PGSC0003DMG400028352	PGSC0003DMC400049303	PGSC0003DMP400049303	Cytochrome P450
858	PGSC0003DMT400073229	35.0754	-1.66058	0.319984	-5.18957	2.10782e-07	9.01634e-06	stem	PGSC0003DMG402028453	PGSC0003DMC400049529	PGSC0003DMP400049529	ATP binding protein
859	PGSC0003DMT400073263	538.698	-1.90933	0.352712	-5.41328	6.18791e-08	3.07346e-06	stem	PGSC0003DMG400028467	PGSC0003DMC400049556	PGSC0003DMP400049556	Trehalose-6-phosphate synthase
860	PGSC0003DMT400073267	374.881	-1.3098	0.276578	-4.73573	2.18273e-06	6.73682e-05	stem	PGSC0003DMG400028469	PGSC0003DMC400049560	PGSC0003DMP400049560	WRKY transcription factor 5
861	PGSC0003DMT400073396	1516.3	-2.42931	0.536252	-4.53017	5.89375e-06	0.000152708	stem	PGSC0003DMG400028520	PGSC0003DMC400049656	PGSC0003DMP400049656	WRKY transcription factor 1
862	PGSC0003DMT400073479	672.944	4.3865	0.982813	4.46321	8.074e-06	0.000200072	stem	PGSC0003DMG400028543	PGSC0003DMC400049721	PGSC0003DMP400049721	Gene of unknown function
863	PGSC0003DMT400073675	541.419	-2.68295	0.598822	-4.48038	7.45119e-06	0.000187357	stem	PGSC0003DMG400028617	PGSC0003DMC400049857	PGSC0003DMP400049857	Conserved gene of unknown function
864	PGSC0003DMT400073689	1704.86	6.33936	1.32058	4.80045	1.58308e-06	5.18194e-05	stem	PGSC0003DMG400028624	PGSC0003DMC400049868	PGSC0003DMP400049868	Small heat-shock protein
865	PGSC0003DMT400073715	1140.21	2.78172	0.282084	9.86131	6.12458e-23	4.92153e-20	stem	PGSC0003DMG400028635	PGSC0003DMC400049890	PGSC0003DMP400049890	Sulfate transporter
866	PGSC0003DMT400073887	106.354	-5.68793	0.880774	-6.45788	1.06183e-10	1.12165e-08	stem	PGSC0003DMG400028710	PGSC0003DMC400050012	PGSC0003DMP400050012	Ammonium transporter 1 member 2
867	PGSC0003DMT400074343	118.723	1.34799	0.264953	5.08765	3.62524e-07	1.46441e-05	stem	PGSC0003DMG402028895	PGSC0003DMC400050346	PGSC0003DMP400050346	Ornithine cyclodeaminase
868	PGSC0003DMT400074438	486.938	1.08432	0.209631	5.17253	2.30945e-07	9.7674e-06	stem	PGSC0003DMG400028925	PGSC0003DMC400050412	PGSC0003DMP400050412	Phosphate abc transporter
869	PGSC0003DMT400074804	114.658	4.9705	0.771586	6.44192	1.17972e-10	1.24036e-08	stem	PGSC0003DMG400029085	PGSC0003DMC400050665	PGSC0003DMP400050665	Mta/sah nucleosidase
870	PGSC0003DMT400074969	106.875	-2.257	0.50001	-4.51392	6.36415e-06	0.00016272	stem	PGSC0003DMG400029159	PGSC0003DMC400050772	PGSC0003DMP400050772	Conserved gene of unknown function
871	PGSC0003DMT400075158	3085.53	-1.5681	0.386553	-4.05661	4.97895e-05	0.000926604	stem	PGSC0003DMG400029239	PGSC0003DMC400050907	PGSC0003DMP400050907	Conserved gene of unknown function
872	PGSC0003DMT400075213	18.5442	4.09744	0.894139	4.58255	4.59335e-06	0.000124519	stem	PGSC0003DMG401029257	PGSC0003DMC400050937	PGSC0003DMP400050937	Trans-2-enoyl-CoA reductase, mitochondrial
873	PGSC0003DMT400075214	20.7522	3.79924	0.713722	5.32314	1.01992e-07	4.74135e-06	stem	PGSC0003DMG402029257	PGSC0003DMC400050938	PGSC0003DMP400050938	Trans-2-enoyl CoA reductase
874	PGSC0003DMT400075234	34.036	4.11526	0.986336	4.17228	3.01573e-05	0.000606922	stem	PGSC0003DMG400029263	PGSC0003DMC400050943	PGSC0003DMP400050943	Anthocyanin acyltransferase
875	PGSC0003DMT400075317	784.931	1.84424	0.271929	6.78205	1.18481e-11	1.47283e-09	stem	PGSC0003DMG400029291	PGSC0003DMC400051000	PGSC0003DMP400051000	Ubiquitin-fold modifier 1
876	PGSC0003DMT400075384	35.5768	-2.36114	0.583919	-4.04361	5.26355e-05	0.000966147	stem	PGSC0003DMG400029318	PGSC0003DMC400051048	PGSC0003DMP400051048	Conserved gene of unknown function
877	PGSC0003DMT400075410	23.8432	2.78275	0.656035	4.24177	2.21762e-05	0.000471167	stem	PGSC0003DMG400029330	PGSC0003DMC400051071	PGSC0003DMP400051071	Monooxygenase
878	PGSC0003DMT400075439	168.415	-2.14688	0.448406	-4.78781	1.68609e-06	5.45857e-05	stem	PGSC0003DMG400029344	PGSC0003DMC400051091	PGSC0003DMP400051091	Disease resistance protein RPP13
879	PGSC0003DMT400075441	52.2066	-3.90246	0.563889	-6.92061	4.49708e-12	6.13238e-10	stem	PGSC0003DMG401029345	PGSC0003DMC400051092	PGSC0003DMP400051092	Isoform 2 of TMV resistance protein N
880	PGSC0003DMT400075447	48.3281	-2.98551	0.448116	-6.66235	2.69482e-11	3.09354e-09	stem	PGSC0003DMG402029345	PGSC0003DMC400051096	PGSC0003DMP400051096	Isoform 2 of TMV resistance protein N
881	PGSC0003DMT400075476	21.9499	4.33119	0.730556	5.92862	3.05498e-09	2.14804e-07	stem	PGSC0003DMG402029354	PGSC0003DMC400051118	PGSC0003DMP400051118	Trans-2-enoyl-CoA reductase, mitochondrial
882	PGSC0003DMT400075590	709.846	1.84146	0.288876	6.37457	1.83476e-10	1.8334e-08	stem	PGSC0003DMG400029396	PGSC0003DMC400051198	PGSC0003DMP400051198	Nitrate transporter
883	PGSC0003DMT400075839	71.497	6.7201	0.839843	8.00161	1.22802e-15	3.28933e-13	stem	PGSC0003DMG400029484	PGSC0003DMC400051367	PGSC0003DMP400051367	Defensin J1-2
884	PGSC0003DMT400075850	54.8934	1.9975	0.399182	5.00398	5.61583e-07	2.12007e-05	stem	PGSC0003DMG400029490	PGSC0003DMC400051374	PGSC0003DMP400051374	Glucosyltransferase
885	PGSC0003DMT400075895	166.533	-1.4871	0.307868	-4.83032	1.36317e-06	4.5778e-05	stem	PGSC0003DMG400029510	PGSC0003DMC400051401	PGSC0003DMP400051401	ZFP4 (ZINC FINGER PROTEIN 4)
886	PGSC0003DMT400075899	507.114	-1.41828	0.226573	-6.2597	3.85723e-10	3.36386e-08	stem	PGSC0003DMG400029512	PGSC0003DMC400051404	PGSC0003DMP400051404	ZFP4 (ZINC FINGER PROTEIN 4)
887	PGSC0003DMT400076187	64.647	-4.09476	0.860541	-4.75836	1.95177e-06	6.15809e-05	stem	PGSC0003DMG400029623	PGSC0003DMC400051592	PGSC0003DMP400051592	Salicylic acid/benzoic acid carboxyl methyltransferase
888	PGSC0003DMT400076188	217.298	-2.45347	0.480108	-5.11025	3.21734e-07	1.31142e-05	stem	PGSC0003DMG400029624	PGSC0003DMC400051593	PGSC0003DMP400051593	S-adenosyl-L-methionine: salicylic acid carboxyl methyltransferase
889	PGSC0003DMT400076418	27.0226	5.56627	0.955479	5.82564	5.68957e-09	3.82135e-07	stem	PGSC0003DMG400029718	PGSC0003DMC400051767	PGSC0003DMP400051767	DNA binding protein
890	PGSC0003DMT400076435	10495.2	-1.43519	0.335226	-4.28126	1.85836e-05	0.000405558	stem	PGSC0003DMG400029724	PGSC0003DMC400051779	PGSC0003DMP400051779	PHO2
891	PGSC0003DMT400076444	157.564	3.44981	0.524663	6.57529	4.85586e-11	5.25273e-09	stem	PGSC0003DMG400029728	PGSC0003DMC400051788	PGSC0003DMP400051788	DNA binding protein
892	PGSC0003DMT400076479	9052.84	-1.15297	0.273578	-4.21442	2.50424e-05	0.000522684	stem	PGSC0003DMG400029740	PGSC0003DMC400051812	PGSC0003DMP400051812	Conserved gene of unknown function
893	PGSC0003DMT400076499	1002.07	-1.53518	0.307889	-4.98614	6.15961e-07	2.29077e-05	stem	PGSC0003DMG400029745	PGSC0003DMC400051821	PGSC0003DMP400051821	Actin-101
894	PGSC0003DMT400076501	1186.94	-1.54166	0.327048	-4.71387	2.4306e-06	7.2821e-05	stem	PGSC0003DMG400029746	PGSC0003DMC400051823	PGSC0003DMP400051823	Actin-101
895	PGSC0003DMT400076726	659.276	1.47477	0.357856	4.12113	3.77019e-05	0.000727524	stem	PGSC0003DMG400029839	PGSC0003DMC400051991	PGSC0003DMP400051991	Type-a response regulator
896	PGSC0003DMT400076930	824.587	2.85545	0.380946	7.49567	6.59587e-14	1.24712e-11	stem	PGSC0003DMG400029920	PGSC0003DMC400052125	PGSC0003DMP400052125	Conserved gene of unknown function
897	PGSC0003DMT400076938	4198.18	-1.16733	0.168412	-6.93139	4.16727e-12	5.78788e-10	stem	PGSC0003DMG400029926	PGSC0003DMC400052131	PGSC0003DMP400052131	Tubulin beta chain
898	PGSC0003DMT400076995	38.404	-2.89773	0.671577	-4.31481	1.59737e-05	0.000355486	stem	PGSC0003DMG400029946	PGSC0003DMC400052181	PGSC0003DMP400052181	Bell-like homeodomain protein 4
899	PGSC0003DMT400077010	13.0762	-6.53642	1.59517	-4.09762	4.17411e-05	0.000794565	stem	PGSC0003DMG400029954	PGSC0003DMC400052192	PGSC0003DMP400052192	Polygalacturonase
900	PGSC0003DMT400077052	542.442	-1.38445	0.341668	-4.05204	5.07735e-05	0.000939843	stem	PGSC0003DMG400029966	PGSC0003DMC400052215	PGSC0003DMP400052215	Sodium transporter hkt1
901	PGSC0003DMT400077055	879.022	-1.44357	0.356308	-4.05146	5.08997e-05	0.000940331	stem	PGSC0003DMG400029967	PGSC0003DMC400052218	PGSC0003DMP400052218	Cytochrome P450
902	PGSC0003DMT400077162	1319.01	-1.78337	0.386669	-4.61212	3.98585e-06	0.000110039	stem	PGSC0003DMG400030006	PGSC0003DMC400052280	PGSC0003DMP400052280	PAR-1b protein
903	PGSC0003DMT400077180	3454.56	1.41074	0.223194	6.32071	2.60361e-10	2.37172e-08	stem	PGSC0003DMG400030017	PGSC0003DMC400052293	PGSC0003DMP400052293	Vacuolar sorting receptor protein PV72
904	PGSC0003DMT400077342	7.34466	-5.93123	1.4103	-4.20566	2.6032e-05	0.000538841	stem	PGSC0003DMG400030082	PGSC0003DMC400052390	PGSC0003DMP400052390	Primary amine oxidase
905	PGSC0003DMT400077357	2290.56	4.15737	1.00434	4.1394	3.48216e-05	0.000681293	stem	PGSC0003DMG400030089	PGSC0003DMC400052405	PGSC0003DMP400052405	Heat shock protein 70kD
906	PGSC0003DMT400077373	548.133	-1.95894	0.414369	-4.72752	2.27273e-06	6.92907e-05	stem	PGSC0003DMG400030097	PGSC0003DMC400052418	PGSC0003DMP400052418	Gamma-glutamyl transferase
907	PGSC0003DMT400077393	84.0478	6.29658	0.892456	7.05534	1.72175e-12	2.48329e-10	stem	PGSC0003DMG400030105	PGSC0003DMC400052437	PGSC0003DMP400052437	Glutaredoxin
908	PGSC0003DMT400077568	43.1715	2.67279	0.524277	5.09806	3.43159e-07	1.3937e-05	stem	PGSC0003DMG400030165	PGSC0003DMC400052536	PGSC0003DMP400052536	Avr9/Cf-9 rapidly elicited protein 180
909	PGSC0003DMT400077598	878.716	-1.99528	0.478928	-4.16615	3.09792e-05	0.000620136	stem	PGSC0003DMG400030181	PGSC0003DMC400052557	PGSC0003DMP400052557	Esterase/lipase/thioesterase family protein
910	PGSC0003DMT400077599	19.9494	-9.26478	1.62117	-5.71487	1.09788e-08	6.82385e-07	stem	PGSC0003DMG400030182	PGSC0003DMC400052558	PGSC0003DMP400052558	Conserved gene of unknown function
911	PGSC0003DMT400077629	273.203	-1.13747	0.259839	-4.3776	1.19995e-05	0.000278338	stem	PGSC0003DMG400030198	PGSC0003DMC400052580	PGSC0003DMP400052580	AT.I.24-7 protein
912	PGSC0003DMT400077632	27.489	1.71854	0.404085	4.25292	2.11002e-05	0.000452577	stem	PGSC0003DMG400030200	PGSC0003DMC400052583	PGSC0003DMP400052583	Conserved gene of unknown function
913	PGSC0003DMT400077633	57.2509	1.87138	0.358861	5.21477	1.84042e-07	7.9787e-06	stem	PGSC0003DMG400030201	PGSC0003DMC400052584	PGSC0003DMP400052584	Conserved gene of unknown function
914	PGSC0003DMT400077648	3147.93	-6.50737	0.690396	-9.42557	4.27787e-21	2.67367e-18	stem	PGSC0003DMG400030212	PGSC0003DMC400052593	PGSC0003DMP400052593	Nitrate reductase
915	PGSC0003DMT400077696	39.5654	2.36938	0.525981	4.5047	6.64674e-06	0.000169176	stem	PGSC0003DMG401030227	PGSC0003DMC400052618	PGSC0003DMP400052618	Gene of unknown function
916	PGSC0003DMT400077718	64.3624	1.4388	0.268162	5.36542	8.07612e-08	3.88275e-06	stem	PGSC0003DMG401030236	PGSC0003DMC400052637	PGSC0003DMP400052637	CC-NBS-LRR protein
917	PGSC0003DMT400077743	293.255	3.73801	0.793465	4.711	2.46508e-06	7.36549e-05	stem	PGSC0003DMG400030243	PGSC0003DMC400052650	PGSC0003DMP400052650	Major latex
918	PGSC0003DMT400077746	32.3513	-3.17928	0.654922	-4.85445	1.20723e-06	4.10312e-05	stem	PGSC0003DMG400030244	PGSC0003DMC400052652	PGSC0003DMP400052652	Conserved gene of unknown function
919	PGSC0003DMT400077785	65.3593	3.1327	0.520243	6.02161	1.72685e-09	1.2781e-07	stem	PGSC0003DMG400030258	PGSC0003DMC400052676	PGSC0003DMP400052676	Cytochrome-c oxidase
920	PGSC0003DMT400077951	194.19	1.3563	0.258926	5.23816	1.62181e-07	7.14105e-06	stem	PGSC0003DMG400030317	PGSC0003DMC400052763	PGSC0003DMP400052763	Conserved gene of unknown function
921	PGSC0003DMT400078001	3355.33	-2.64302	0.398437	-6.63346	3.27911e-11	3.72626e-09	stem	PGSC0003DMG400030336	PGSC0003DMC400052802	PGSC0003DMP400052802	IMP dehydrogenase/GMP reductase
922	PGSC0003DMT400078006	1334.23	4.95062	0.864847	5.72428	1.03876e-08	6.52351e-07	stem	PGSC0003DMG400030339	PGSC0003DMC400052807	PGSC0003DMP400052807	17.6 kD class I small heat shock protein
923	PGSC0003DMT400078007	917.857	6.27399	0.873562	7.18207	6.86648e-13	1.07289e-10	stem	PGSC0003DMG400030340	PGSC0003DMC400052808	PGSC0003DMP400052808	17.6 kD class I small heat shock protein
924	PGSC0003DMT400078008	5031.86	4.54768	0.821819	5.53368	3.1359e-08	1.70429e-06	stem	PGSC0003DMG400030341	PGSC0003DMC400052809	PGSC0003DMP400052809	17.6 kDa class I heat shock protein
925	PGSC0003DMT400078135	30.4947	5.12734	1.07439	4.77234	1.82099e-06	5.80342e-05	stem	PGSC0003DMG400030388	PGSC0003DMC400052896	PGSC0003DMP400052896	Conserved gene of unknown function
926	PGSC0003DMT400078136	417.046	1.57671	0.286714	5.49923	3.81445e-08	2.02418e-06	stem	PGSC0003DMG400030389	PGSC0003DMC400052897	PGSC0003DMP400052897	Myb family transcription factor
927	PGSC0003DMT400078147	16.8901	-5.67426	1.06138	-5.34613	8.98537e-08	4.25623e-06	stem	PGSC0003DMG400030396	PGSC0003DMC400052903	PGSC0003DMP400052903	Conserved gene of unknown function
928	PGSC0003DMT400078158	415.147	-4.13709	0.47584	-8.69427	3.49055e-18	1.42795e-15	stem	PGSC0003DMG400030403	PGSC0003DMC400052914	PGSC0003DMP400052914	Conserved gene of unknown function
929	PGSC0003DMT400078201	9132.67	3.48978	0.503818	6.92666	4.30886e-12	5.94782e-10	stem	PGSC0003DMG400030426	PGSC0003DMC400052949	PGSC0003DMP400052949	17.6 kD class I small heat shock protein
930	PGSC0003DMT400078202	2162	5.40169	0.871149	6.20065	5.62315e-10	4.68704e-08	stem	PGSC0003DMG400030427	PGSC0003DMC400052950	PGSC0003DMP400052950	Hsp20.1 protein
931	PGSC0003DMT400078314	302.229	-1.3766	0.291114	-4.72875	2.25906e-06	6.90608e-05	stem	PGSC0003DMG400030486	PGSC0003DMC400053045	PGSC0003DMP400053045	Conserved gene of unknown function
932	PGSC0003DMT400078330	971.839	-2.05963	0.246559	-8.35351	6.62629e-17	2.16075e-14	stem	PGSC0003DMG400030495	PGSC0003DMC400053057	PGSC0003DMP400053057	Auxin efflux carrier
933	PGSC0003DMT400078351	120.218	-2.44809	0.512596	-4.77587	1.78929e-06	5.74308e-05	stem	PGSC0003DMG400030504	PGSC0003DMC400053072	PGSC0003DMP400053072	Conserved gene of unknown function
934	PGSC0003DMT400078356	1548.92	1.31638	0.236363	5.56932	2.55737e-08	1.42428e-06	stem	PGSC0003DMG400030507	PGSC0003DMC400053076	PGSC0003DMP400053076	Abc transporter
935	PGSC0003DMT400078360	541.653	1.90992	0.356976	5.35027	8.78244e-08	4.18655e-06	stem	PGSC0003DMG400030510	PGSC0003DMC400053080	PGSC0003DMP400053080	Conserved gene of unknown function
936	PGSC0003DMT400078696	60.7667	3.22516	0.648581	4.97265	6.6045e-07	2.4321e-05	stem	PGSC0003DMG402030621	PGSC0003DMC400053329	PGSC0003DMP400053329	DNA binding protein
937	PGSC0003DMT400078751	10.7892	3.56722	0.770322	4.63082	3.64229e-06	0.000101425	stem	PGSC0003DMG400030638	PGSC0003DMC400053374	PGSC0003DMP400053374	Membrane associated ring finger 1,8
938	PGSC0003DMT400078766	353.722	-2.47701	0.49767	-4.9772	6.45094e-07	2.38727e-05	stem	PGSC0003DMG400030645	PGSC0003DMC400053384	PGSC0003DMP400053384	Conserved gene of unknown function
939	PGSC0003DMT400078864	93.8067	-5.92204	1.32604	-4.46595	7.97141e-06	0.000197966	stem	PGSC0003DMG400030693	PGSC0003DMC400053455	PGSC0003DMP400053455	Conserved gene of unknown function
940	PGSC0003DMT400078867	313.233	1.87066	0.359581	5.20234	1.96796e-07	8.45023e-06	stem	PGSC0003DMG400030694	PGSC0003DMC400053457	PGSC0003DMP400053457	DNA-binding protein phosphatase 2C
941	PGSC0003DMT400078932	174.384	1.14522	0.214539	5.33805	9.39493e-08	4.43157e-06	stem	PGSC0003DMG400030714	PGSC0003DMC400053496	PGSC0003DMP400053496	Ubiquitin-protein ligase
942	PGSC0003DMT400079099	73.1611	-3.73691	0.855689	-4.36714	1.25883e-05	0.000289608	stem	PGSC0003DMG400030784	PGSC0003DMC400053617	PGSC0003DMP400053617	Glutaredoxin family protein
943	PGSC0003DMT400079148	181.683	2.48822	0.536975	4.63378	3.59054e-06	0.000100357	stem	PGSC0003DMG400030804	PGSC0003DMC400053654	PGSC0003DMP400053654	UDP-glucose:glucosyltransferase
944	PGSC0003DMT400079198	777.408	-2.38112	0.44921	-5.30068	1.1537e-07	5.24216e-06	stem	PGSC0003DMG402030822	PGSC0003DMC400053689	PGSC0003DMP400053689	Glycosyltransferase
945	PGSC0003DMT400079634	9.14923	-6.83351	1.42234	-4.80441	1.5521e-06	5.10561e-05	stem	PGSC0003DMG400031012	PGSC0003DMC400054011	PGSC0003DMP400054011	Hydroxyproline-rich glycoprotein family protein
946	PGSC0003DMT400079706	935.163	2.80132	0.672137	4.16779	3.07574e-05	0.000616792	stem	PGSC0003DMG400031042	PGSC0003DMC400054064	PGSC0003DMP400054064	Glutamate decarboxylase isoform1
947	PGSC0003DMT400079776	118.513	-3.73	0.819125	-4.55364	5.27258e-06	0.000139568	stem	PGSC0003DMG400031065	PGSC0003DMC400054109	PGSC0003DMP400054109	Pectate lyase
948	PGSC0003DMT400079785	46.3957	-3.68402	0.871208	-4.22863	2.35115e-05	0.000494864	stem	PGSC0003DMG402031070	PGSC0003DMC400054116	PGSC0003DMP400054116	Vetispiradiene synthase 1
949	PGSC0003DMT400079814	611.224	-3.50096	0.660762	-5.29837	1.16838e-07	5.28325e-06	stem	PGSC0003DMG400031079	PGSC0003DMC400054136	PGSC0003DMP400054136	Nodulin family protein
950	PGSC0003DMT400079936	2541.49	-2.83778	0.601094	-4.72103	2.34657e-06	7.05854e-05	stem	PGSC0003DMG400031131	PGSC0003DMC400054232	PGSC0003DMP400054232	Conserved gene of unknown function
951	PGSC0003DMT400079969	1172.32	2.84798	0.5365	5.30844	1.1057e-07	5.05655e-06	stem	PGSC0003DMG400031137	PGSC0003DMC400054252	PGSC0003DMP400054252	Ripening regulated protein DDTFR8
952	PGSC0003DMT400080179	683.598	2.21605	0.299512	7.39888	1.37338e-13	2.39543e-11	stem	PGSC0003DMG400031212	PGSC0003DMC400054386	PGSC0003DMP400054386	Nucellin
953	PGSC0003DMT400080302	205.549	-1.91438	0.400757	-4.7769	1.78016e-06	5.73012e-05	stem	PGSC0003DMG400031263	PGSC0003DMC400054478	PGSC0003DMP400054478	Phytochrome kinase substrate 1
954	PGSC0003DMT400080507	1880.97	1.79487	0.337543	5.31745	1.05234e-07	4.85199e-06	stem	PGSC0003DMG400031347	PGSC0003DMC400054605	PGSC0003DMP400054605	Amino acid transporter family protein
955	PGSC0003DMT400080913	8.2875	5.52308	1.25285	4.40843	1.04124e-05	0.000247602	stem	PGSC0003DMG400031515	PGSC0003DMC400054844	PGSC0003DMP400054844	Conserved gene of unknown function
956	PGSC0003DMT400080925	1450.13	-1.50257	0.223297	-6.729	1.70835e-11	2.00506e-09	stem	PGSC0003DMG401031520	PGSC0003DMC400054854	PGSC0003DMP400054854	Cytochrome P450
957	PGSC0003DMT400080935	514.897	6.88778	1.26831	5.43069	5.61356e-08	2.83258e-06	stem	PGSC0003DMG400031522	PGSC0003DMC400054863	PGSC0003DMP400054863	Peptidylprolyl isomerase
958	PGSC0003DMT400081243	1439.04	4.02837	0.777961	5.17812	2.24134e-07	9.5331e-06	stem	PGSC0003DMG400031758	PGSC0003DMC400054972	PGSC0003DMP400054972	Phospholipase A1
959	PGSC0003DMT400081247	58.9126	2.31692	0.550704	4.2072	2.58551e-05	0.000536166	stem	PGSC0003DMG402031759	PGSC0003DMC400054976	PGSC0003DMP400054976	Phospholipase A1
960	PGSC0003DMT400081296	3112.65	-1.38415	0.245008	-5.64941	1.61003e-08	9.50806e-07	stem	PGSC0003DMG400031777	PGSC0003DMC400055009	PGSC0003DMP400055009	Homeobox-leucine zipper protein ATHB-52
961	PGSC0003DMT400081416	710.654	5.55403	0.961887	5.77409	7.73684e-09	5.06043e-07	stem	PGSC0003DMG400031827	PGSC0003DMC400055094	PGSC0003DMP400055094	Conserved gene of unknown function
962	PGSC0003DMT400081443	83.3496	3.33448	0.617825	5.39713	6.77151e-08	3.34121e-06	stem	PGSC0003DMG400031842	PGSC0003DMC400055120	PGSC0003DMP400055120	Nutrient reservoir
963	PGSC0003DMT400081453	146.417	-3.17832	0.50833	-6.25249	4.03963e-10	3.50933e-08	stem	PGSC0003DMG400031852	PGSC0003DMC400055130	PGSC0003DMP400055130	Conserved gene of unknown function
964	PGSC0003DMT400081485	1010.14	4.38777	0.929346	4.72135	2.34284e-06	7.05854e-05	stem	PGSC0003DMG400031877	PGSC0003DMC400055155	PGSC0003DMP400055155	Metallocarboxypeptidase inhibitor
965	PGSC0003DMT400081778	2297.22	-2.19825	0.369035	-5.95675	2.57302e-09	1.83787e-07	stem	PGSC0003DMG400032119	PGSC0003DMC400055226	PGSC0003DMP400055226	Jasmonate ZIM-domain protein 3
966	PGSC0003DMT400081828	602.75	-1.16919	0.270198	-4.32715	1.51049e-05	0.00034004	stem	PGSC0003DMG400032129	PGSC0003DMC400055262	PGSC0003DMP400055262	Carboxy-lyase
967	PGSC0003DMT400081830	25.4373	-2.18065	0.515064	-4.23374	2.29841e-05	0.000485124	stem	PGSC0003DMG400032130	PGSC0003DMC400055264	PGSC0003DMP400055264	NL0E
968	PGSC0003DMT400081896	177.95	-1.82376	0.415812	-4.38602	1.15445e-05	0.000270012	stem	PGSC0003DMG400032149	PGSC0003DMC400055313	PGSC0003DMP400055313	Structural molecule
969	PGSC0003DMT400081909	674.834	3.78529	0.620228	6.10306	1.04054e-09	7.96971e-08	stem	PGSC0003DMG400032155	PGSC0003DMC400055325	PGSC0003DMP400055325	Lipoxygenase
970	PGSC0003DMT400081912	10.5747	7.71787	1.38654	5.56628	2.60234e-08	1.44218e-06	stem	PGSC0003DMG400032156	PGSC0003DMC400055327	PGSC0003DMP400055327	Oxidoreductase, 2OG-Fe(II) oxygenase family protein
971	PGSC0003DMT400081974	160.128	1.21745	0.294286	4.13695	3.5196e-05	0.000685932	stem	PGSC0003DMG400032181	PGSC0003DMC400055380	PGSC0003DMP400055380	Conserved gene of unknown function
972	PGSC0003DMT400082008	1163.37	-2.28049	0.477991	-4.77099	1.83319e-06	5.83405e-05	stem	PGSC0003DMG400032199	PGSC0003DMC400055404	PGSC0003DMP400055404	Peroxidase
973	PGSC0003DMT400082016	969.569	3.25463	0.641564	5.07296	3.91669e-07	1.55699e-05	stem	PGSC0003DMG402032203	PGSC0003DMC400055411	PGSC0003DMP400055411	Extensin
974	PGSC0003DMT400082017	34271.3	1.47139	0.278245	5.2881	1.23592e-07	5.53946e-06	stem	PGSC0003DMG400032204	PGSC0003DMC400055412	PGSC0003DMP400055412	D12 oleate desaturase
975	PGSC0003DMT400082027	295.277	7.44999	0.649853	11.4641	1.99807e-30	3.45819e-27	stem	PGSC0003DMG400032208	PGSC0003DMC400055421	PGSC0003DMP400055421	Oxidoreductase, 2OG-Fe(II) oxygenase family protein
976	PGSC0003DMT400082073	411.488	1.27472	0.277742	4.58958	4.44138e-06	0.000120982	stem	PGSC0003DMG400032246	PGSC0003DMC400055444	PGSC0003DMP400055444	Endonuclease/exonuclease/phosphatase family protein
977	PGSC0003DMT400082120	15.3933	2.7733	0.599934	4.62267	3.78832e-06	0.000104843	stem	PGSC0003DMG400032271	PGSC0003DMC400055481	PGSC0003DMP400055481	N-acetyltransferase
978	PGSC0003DMT400082139	2883.67	2.05385	0.277236	7.40829	1.27942e-13	2.26669e-11	stem	PGSC0003DMG400032289	PGSC0003DMC400055496	PGSC0003DMP400055496	Gene of unknown function
979	PGSC0003DMT400082362	141.379	-1.3804	0.293147	-4.70891	2.49046e-06	7.41208e-05	stem	PGSC0003DMG400032498	PGSC0003DMC400055530	PGSC0003DMP400055530	Protein kinase
980	PGSC0003DMT400082721	306.758	-1.32331	0.29689	-4.45722	8.30283e-06	0.000204168	stem	PGSC0003DMG400032780	PGSC0003DMC400055673	PGSC0003DMP400055673	Conserved gene of unknown function
981	PGSC0003DMT400082749	103.236	-3.01628	0.465615	-6.47804	9.29203e-11	9.90856e-09	stem	PGSC0003DMG400032792	PGSC0003DMC400055692	PGSC0003DMP400055692	Calmodulin-binding protein
982	PGSC0003DMT400083113	35.5784	2.35341	0.487786	4.82468	1.40229e-06	4.67429e-05	stem	PGSC0003DMG400033059	PGSC0003DMC400055824	PGSC0003DMP400055824	Glutamine-dependent NAD(+) synthetase
983	PGSC0003DMT400083120	5.53833	6.10755	1.45941	4.18494	2.85245e-05	0.000580816	stem	PGSC0003DMG400033062	PGSC0003DMC400055829	PGSC0003DMP400055829	Conserved gene of unknown function
984	PGSC0003DMT400083727	25.5957	-3.37901	0.74074	-4.56167	5.07486e-06	0.00013545	stem	PGSC0003DMG400033565	PGSC0003DMC400056028	PGSC0003DMP400056028	Calmodulin
985	PGSC0003DMT400083978	29.8076	3.30905	0.598901	5.5252	3.29117e-08	1.77156e-06	stem	PGSC0003DMG400033688	PGSC0003DMC400056201	PGSC0003DMP400056201	Tartrate-resistant acid phosphatase type 5
986	PGSC0003DMT400083992	839.359	4.25655	0.673429	6.32071	2.60362e-10	2.37172e-08	stem	PGSC0003DMG400033693	PGSC0003DMC400056212	PGSC0003DMP400056212	UPA16
987	PGSC0003DMT400084198	9.67295	-3.62411	0.89607	-4.04445	5.24455e-05	0.000964071	stem	PGSC0003DMG400033872	PGSC0003DMC400056245	PGSC0003DMP400056245	Delta-8 sphingolipid desaturase
988	PGSC0003DMT400084209	9.42436	2.8671	0.589548	4.86321	1.15497e-06	3.94339e-05	stem	PGSC0003DMG400033878	PGSC0003DMC400056256	PGSC0003DMP400056256	Conserved gene of unknown function
989	PGSC0003DMT400084231	1047.03	2.52926	0.601344	4.20602	2.59913e-05	0.000538494	stem	PGSC0003DMG401033888	PGSC0003DMC400056275	PGSC0003DMP400056275	Universal stress protein family protein
990	PGSC0003DMT400084521	101.768	-2.91457	0.656426	-4.44006	8.99321e-06	0.000218282	stem	PGSC0003DMG400034115	PGSC0003DMC400056381	PGSC0003DMP400056381	Sesquiterpene cyclase
991	PGSC0003DMT400085629	1166.73	3.2998	0.709867	4.64848	3.34391e-06	9.45202e-05	stem	PGSC0003DMG400035200	PGSC0003DMC400057304	PGSC0003DMP400057304	Peripheral-type benzodiazepine receptor
992	PGSC0003DMT400085799	93.2958	2.03054	0.400464	5.07045	3.9687e-07	1.56659e-05	stem	PGSC0003DMG400035370	PGSC0003DMC400057474	PGSC0003DMP400057474	Glucosyltransferase
993	PGSC0003DMT400087830	79.6799	-1.7259	0.327182	-5.27504	1.32726e-07	5.90185e-06	stem	PGSC0003DMG400037401	PGSC0003DMC400059505	PGSC0003DMP400059505	2'-hydroxy isoflavone/dihydroflavonol reductase homolog
994	PGSC0003DMT400087983	51.581	2.49743	0.49129	5.08342	3.70698e-07	1.48941e-05	stem	PGSC0003DMG400037554	PGSC0003DMC400059658	PGSC0003DMP400059658	Sulfated surface glycoprotein 185
995	PGSC0003DMT400088273	126.852	-1.8759	0.449737	-4.17111	3.03122e-05	0.000608908	stem	PGSC0003DMG400037844	PGSC0003DMC400059948	PGSC0003DMP400059948	Cytochrome P450
996	PGSC0003DMT400088288	58.8885	3.22388	0.636595	5.06425	4.10008e-07	1.60998e-05	stem	PGSC0003DMG400037859	PGSC0003DMC400059963	PGSC0003DMP400059963	C2 domain-containing protein
997	PGSC0003DMT400088601	27.7948	-1.72979	0.424468	-4.07519	4.59765e-05	0.000863498	stem	PGSC0003DMG400038172	PGSC0003DMC400060276	PGSC0003DMP400060276	Auxin-induced SAUR
998	PGSC0003DMT400088761	124.616	-1.93312	0.410057	-4.71426	2.42592e-06	7.27777e-05	stem	PGSC0003DMG400038332	PGSC0003DMC400060436	PGSC0003DMP400060436	Subtilisin-like protease
999	PGSC0003DMT400089418	21.2556	-2.98149	0.521932	-5.71242	1.11383e-08	6.88494e-07	stem	PGSC0003DMG400038989	PGSC0003DMC400061093	PGSC0003DMP400061093	UDP-glucosyltransferase
1000	PGSC0003DMT400089913	8266.12	3.30815	0.54407	6.08037	1.19909e-09	9.0535e-08	stem	PGSC0003DMG400039484	PGSC0003DMC400061588	PGSC0003DMP400061588	Low molecular weight heat-shock protein
1001	PGSC0003DMT400090096	14.8944	3.37699	0.817748	4.12962	3.6336e-05	0.000704793	stem	PGSC0003DMG400039667	PGSC0003DMC400061771	PGSC0003DMP400061771	Apyrase 3
1002	PGSC0003DMT400090778	7.02446	7.56921	1.52244	4.97177	6.63428e-07	2.4351e-05	stem	PGSC0003DMG400040349	PGSC0003DMC400062453	PGSC0003DMP400062453	3'-N-debenzoyl-2'-deoxytaxol N-benzoyltransferase
1003	PGSC0003DMT400091476	24.1822	2.60656	0.571196	4.56334	5.03473e-06	0.000134698	stem	PGSC0003DMG400041047	PGSC0003DMC400063151	PGSC0003DMP400063151	Maturase K
1004	PGSC0003DMT400091879	204.531	-1.54021	0.365677	-4.21195	2.53174e-05	0.00052647	stem	PGSC0003DMG400041450	PGSC0003DMC400063554	PGSC0003DMP400063554	ATP binding protein
1005	PGSC0003DMT400092927	324.687	-2.5445	0.520543	-4.88816	1.01783e-06	3.52325e-05	stem	PGSC0003DMG400042498	PGSC0003DMC400064602	PGSC0003DMP400064602	Chlorophyll a/b binding protein
1006	PGSC0003DMT400093098	62.8778	3.78339	0.492161	7.6873	1.50275e-14	3.27457e-12	stem	PGSC0003DMG400042669	PGSC0003DMC400064773	PGSC0003DMP400064773	Sn-1 protein
1007	PGSC0003DMT400096975	128.738	-2.38527	0.442669	-5.38838	7.1095e-08	3.49266e-06	stem	PGSC0003DMG400046546	PGSC0003DMC400068650	PGSC0003DMP400068650	Tir-nbs resistance protein
1008	PGSC0003DMT400097227	161.611	6.18326	1.13651	5.44056	5.3114e-08	2.70377e-06	stem	PGSC0003DMG400046798	PGSC0003DMC400068902	PGSC0003DMP400068902	Ubiquitin-protein ligase
1009	PGSC0003DMT400097233	934.014	-1.559	0.353973	-4.40428	1.06136e-05	0.000250963	stem	PGSC0003DMG400046804	PGSC0003DMC400068908	PGSC0003DMP400068908	Mitochondrial substrate carrier family protein isoform 1
1010	PGSC0003DMT400097503	1240.39	3.5487	0.643756	5.51249	3.53795e-08	1.89533e-06	stem	PGSC0003DMG400047074	PGSC0003DMC400069178	PGSC0003DMP400069178	BURP domain-containing protein
