# Supplementary material for: Transcriptomic and metabolomic profiling of the potato plant response to zebra chip disease
Source: PLoS One. 2025 Jul 9;20(7):e0328035. doi: 10.1371/journal.pone.0328035 (PMC12240308; doi:10.1371/journal.pone.0328035)
Supplement: S6 Table — Genes were considered to be differentially expressed when padj < 0.001 and log2 fold change > |1|. CP = uninfected tomato potato psyllid (TPP), HP = TPP + Candidatus Liberibacter solanacearum (Lso). (XLSX) [file pone.0328035.s006.xlsx]

## Sheet: Sheet1
	transcript	baseMean	log2FoldChange	lfcSE	stat	pvalue	padj	tissue	gene	coding	protein	name
1	PGSC0003DMT400000002	215.524	2.99414	0.358649	8.34839	6.91976e-17	1.853e-15	tuber	PGSC0003DMG400000001	PGSC0003DMC400000002	PGSC0003DMP400000002	Adenosine 3'-phospho 5'-phosphosulfate transporter
2	PGSC0003DMT400000004	303.53	-1.41392	0.358923	-3.93935	8.1703e-05	0.000313601	tuber	PGSC0003DMG400000002	PGSC0003DMC400000004	PGSC0003DMP400000004	Vacuolar iron family transporter
3	PGSC0003DMT400000024	2193.71	2.04913	0.24488	8.3679	5.86545e-17	1.57844e-15	tuber	PGSC0003DMG401000007	PGSC0003DMC400000023	PGSC0003DMP400000023	1-acylglycerophosphocholine O-acyltransferase
4	PGSC0003DMT400000034	733.862	-2.22484	0.149747	-14.8573	6.23639e-50	3.22867e-47	tuber	PGSC0003DMG400000010	PGSC0003DMC400000033	PGSC0003DMP400000033	Glycosyltransferase
5	PGSC0003DMT400000064	108.009	-1.04293	0.284529	-3.66547	0.000246887	0.000852112	tuber	PGSC0003DMG402000019	PGSC0003DMC400000056	PGSC0003DMP400000056	Dtdp-4-dehydrorhamnose dehydrogenase
6	PGSC0003DMT400000129	173.221	-1.41568	0.363831	-3.89103	9.98189e-05	0.000376228	tuber	PGSC0003DMG400000037	PGSC0003DMC400000095	PGSC0003DMP400000095	Acyl-CoA thioesterase
7	PGSC0003DMT400000130	265.332	1.19098	0.21287	5.59489	2.2076e-08	1.75639e-07	tuber	PGSC0003DMG400000038	PGSC0003DMC400000096	PGSC0003DMP400000096	Calmodulin-binding heat-shock protein
8	PGSC0003DMT400000146	909.528	1.27721	0.289697	4.40876	1.03965e-05	4.87621e-05	tuber	PGSC0003DMG400000043	PGSC0003DMC400000107	PGSC0003DMP400000107	Protein kinase; U box
9	PGSC0003DMT400000152	213.362	4.86288	0.846251	5.74638	9.11736e-09	7.74709e-08	tuber	PGSC0003DMG400000046	PGSC0003DMC400000113	PGSC0003DMP400000113	GPAT
10	PGSC0003DMT400000156	800.665	-2.89698	0.409151	-7.08046	1.4368e-12	2.15164e-11	tuber	PGSC0003DMG400000048	PGSC0003DMC400000117	PGSC0003DMP400000117	Cysteine synthase
11	PGSC0003DMT400000192	586.308	-1.03588	0.207496	-4.99227	5.9674e-07	3.59048e-06	tuber	PGSC0003DMG401000057	PGSC0003DMC400000144	PGSC0003DMP400000144	Mitogen-activated protein kinase 4
12	PGSC0003DMT400000212	2616.77	-2.96498	0.40273	-7.36221	1.80896e-13	3.0802e-12	tuber	PGSC0003DMG400000063	PGSC0003DMC400000153	PGSC0003DMP400000153	Heavy metal-associated domain containing protein
13	PGSC0003DMT400000226	24.5998	4.26874	0.857449	4.97842	6.41059e-07	3.83155e-06	tuber	PGSC0003DMG400000069	PGSC0003DMC400000166	PGSC0003DMP400000166	Plant cell wall protein SlTFR88
14	PGSC0003DMT400000241	112.453	-1.58276	0.295464	-5.35688	8.46715e-08	6.04828e-07	tuber	PGSC0003DMG400000077	PGSC0003DMC400000181	PGSC0003DMP400000181	Alpha 1,3-xylosyltransferase
15	PGSC0003DMT400000243	843.881	-1.03543	0.20399	-5.07587	3.85728e-07	2.42127e-06	tuber	PGSC0003DMG400000078	PGSC0003DMC400000183	PGSC0003DMP400000183	Transferase, transferring glycosyl groups
16	PGSC0003DMT400000249	376.931	-4.41135	0.489655	-9.0091	2.07752e-19	7.51642e-18	tuber	PGSC0003DMG400000080	PGSC0003DMC400000188	PGSC0003DMP400000188	C2 domain-containing protein
17	PGSC0003DMT400000251	2614.81	-2.63181	0.441963	-5.95482	2.60364e-09	2.42248e-08	tuber	PGSC0003DMG400000081	PGSC0003DMC400000190	PGSC0003DMP400000190	Protein UNUSUAL FLORAL ORGANS
18	PGSC0003DMT400000266	994.023	1.85159	0.20673	8.95654	3.35034e-19	1.1923e-17	tuber	PGSC0003DMG400000088	PGSC0003DMC400000201	PGSC0003DMP400000201	TAF-2
19	PGSC0003DMT400000269	1122.98	3.68335	0.653218	5.63877	1.71268e-08	1.38647e-07	tuber	PGSC0003DMG400000089	PGSC0003DMC400000203	PGSC0003DMP400000203	Aldose 1-epimerase
20	PGSC0003DMT400000283	399.362	1.63874	0.379559	4.31749	1.57814e-05	7.12964e-05	tuber	PGSC0003DMG401000095	PGSC0003DMC400000215	PGSC0003DMP400000215	Jasmonic acid-amino acid-conjugating enzyme
21	PGSC0003DMT400000291	105.496	-4.23077	0.584097	-7.24327	4.37986e-13	7.04928e-12	tuber	PGSC0003DMG402000097	PGSC0003DMC400000221	PGSC0003DMP400000221	Conserved gene of unknown function
22	PGSC0003DMT400000310	12723.8	1.2104	0.261476	4.62911	3.67241e-06	1.8999e-05	tuber	PGSC0003DMG400000104	PGSC0003DMC400000236	PGSC0003DMP400000236	Ubiquitin family protein
23	PGSC0003DMT400000326	14.7991	4.5889	1.25359	3.6606	0.00025163	0.000866283	tuber	PGSC0003DMG400000110	PGSC0003DMC400000246	PGSC0003DMP400000246	Wax synthase
24	PGSC0003DMT400000335	71.7594	-1.43135	0.307666	-4.65228	3.28283e-06	1.71426e-05	tuber	PGSC0003DMG400000113	PGSC0003DMC400000253	PGSC0003DMP400000253	Conserved gene of unknown function
25	PGSC0003DMT400000345	1797.35	-1.33459	0.244856	-5.4505	5.02276e-08	3.74409e-07	tuber	PGSC0003DMG400000118	PGSC0003DMC400000262	PGSC0003DMP400000262	ARF domain class transcription factor
26	PGSC0003DMT400000350	8.31749	-7.5905	1.57761	-4.81139	1.49885e-06	8.36309e-06	tuber	PGSC0003DMG400000121	PGSC0003DMC400000267	PGSC0003DMP400000267	Conserved gene of unknown function
27	PGSC0003DMT400000351	211.911	-2.81411	0.686014	-4.10212	4.09383e-05	0.000169619	tuber	PGSC0003DMG400000122	PGSC0003DMC400000268	PGSC0003DMP400000268	Kinase
28	PGSC0003DMT400000356	375.605	-6.85692	0.772112	-8.88073	6.64213e-19	2.25666e-17	tuber	PGSC0003DMG400000124	PGSC0003DMC400000271	PGSC0003DMP400000271	RAB11B
29	PGSC0003DMT400000365	197.562	1.58996	0.399222	3.98264	6.81527e-05	0.000267107	tuber	PGSC0003DMG400000129	PGSC0003DMC400000279	PGSC0003DMP400000279	SAUR family protein
30	PGSC0003DMT400000391	329.415	-3.12973	0.397263	-7.87823	3.32053e-15	7.18317e-14	tuber	PGSC0003DMG400000140	PGSC0003DMC400000304	PGSC0003DMP400000304	ATP binding protein
31	PGSC0003DMT400000396	231.037	1.28089	0.280885	4.5602	5.11054e-06	2.56104e-05	tuber	PGSC0003DMG400000142	PGSC0003DMC400000309	PGSC0003DMP400000309	Copper ion binding protein
32	PGSC0003DMT400000457	354.134	2.27837	0.311679	7.30998	2.67182e-13	4.42468e-12	tuber	PGSC0003DMG400000156	PGSC0003DMC400000347	PGSC0003DMP400000347	Conserved gene of unknown function
33	PGSC0003DMT400000500	502.019	-3.42572	0.28925	-11.8435	2.32669e-32	3.28517e-30	tuber	PGSC0003DMG400000174	PGSC0003DMC400000377	PGSC0003DMP400000377	Origin recognition complex 5 subunit
34	PGSC0003DMT400000536	375.146	4.09271	0.555049	7.3736	1.66078e-13	2.8457e-12	tuber	PGSC0003DMG400000184	PGSC0003DMC400000404	PGSC0003DMP400000404	Ferric-chelate reductase
35	PGSC0003DMT400000538	92.3287	5.24021	1.06762	4.90832	9.18614e-07	5.33503e-06	tuber	PGSC0003DMG400000186	PGSC0003DMC400000406	PGSC0003DMP400000406	Polygalacturonase
36	PGSC0003DMT400000591	334.52	-6.14632	0.518301	-11.8586	1.94203e-32	2.75997e-30	tuber	PGSC0003DMG400000205	PGSC0003DMC400000446	PGSC0003DMP400000446	Lanatoside 15'-O-acetylesterase
37	PGSC0003DMT400000605	436.883	-1.35469	0.195239	-6.9386	3.96002e-12	5.53385e-11	tuber	PGSC0003DMG400000214	PGSC0003DMC400000458	PGSC0003DMP400000458	Chitinase
38	PGSC0003DMT400000613	220.372	6.57538	1.28846	5.10328	3.33816e-07	2.12237e-06	tuber	PGSC0003DMG402000216	PGSC0003DMC400000465	PGSC0003DMP400000465	Long-chain acyl-CoA synthetase 4
39	PGSC0003DMT400000619	35.0713	7.12309	1.44583	4.92664	8.36558e-07	4.90168e-06	tuber	PGSC0003DMG400000219	PGSC0003DMC400000468	PGSC0003DMP400000468	Zinc finger (C3HC4-type RING finger) family protein
40	PGSC0003DMT400000651	3202.68	-3.27179	0.775625	-4.21827	2.46188e-05	0.000106899	tuber	PGSC0003DMG400000231	PGSC0003DMC400000488	PGSC0003DMP400000488	Aspartic proteinase nepenthesin-1
41	PGSC0003DMT400000654	665.044	-1.02692	0.221159	-4.64333	3.42831e-06	1.78167e-05	tuber	PGSC0003DMG400000233	PGSC0003DMC400000491	PGSC0003DMP400000491	Fiber protein Fb11
42	PGSC0003DMT400000657	1471.96	1.73153	0.22601	7.66131	1.84044e-14	3.63145e-13	tuber	PGSC0003DMG400000234	PGSC0003DMC400000494	PGSC0003DMP400000494	Conserved gene of unknown function
43	PGSC0003DMT400000682	360.829	-1.9539	0.363888	-5.3695	7.89569e-08	5.66427e-07	tuber	PGSC0003DMG400000243	PGSC0003DMC400000513	PGSC0003DMP400000513	ATP binding protein
44	PGSC0003DMT400000694	1635.72	3.13583	0.5892	5.32218	1.0253e-07	7.22503e-07	tuber	PGSC0003DMG400000248	PGSC0003DMC400000519	PGSC0003DMP400000519	HB1
45	PGSC0003DMT400000700	55.9398	3.4132	0.46958	7.26862	3.63176e-13	5.91085e-12	tuber	PGSC0003DMG400000251	PGSC0003DMC400000523	PGSC0003DMP400000523	Adenosine 3'-phospho 5'-phosphosulfate transporter
46	PGSC0003DMT400000747	453.483	1.46766	0.210046	6.9873	2.80219e-12	4.0007e-11	tuber	PGSC0003DMG400000274	PGSC0003DMC400000551	PGSC0003DMP400000551	Diacylglycerol acylCoA acyltransferase
47	PGSC0003DMT400000785	25.3615	-2.36217	0.523078	-4.5159	6.30478e-06	3.0974e-05	tuber	PGSC0003DMG400000290	PGSC0003DMC400000582	PGSC0003DMP400000582	Ctp
48	PGSC0003DMT400000795	318.08	1.79282	0.302728	5.92222	3.1763e-09	2.90111e-08	tuber	PGSC0003DMG400000295	PGSC0003DMC400000588	PGSC0003DMP400000588	Hexokinase 5
49	PGSC0003DMT400000801	184.99	-2.94907	0.464057	-6.35497	2.08467e-10	2.29863e-09	tuber	PGSC0003DMG400000297	PGSC0003DMC400000592	PGSC0003DMP400000592	Senescence-associated protein
50	PGSC0003DMT400000811	1675.71	-1.06259	0.201879	-5.2635	1.41338e-07	9.69176e-07	tuber	PGSC0003DMG400000302	PGSC0003DMC400000602	PGSC0003DMP400000602	Lactoylglutathione lyase / glyoxalase I, putative
51	PGSC0003DMT400000820	4209.65	-1.11095	0.181002	-6.13777	8.36867e-10	8.5271e-09	tuber	PGSC0003DMG400000305	PGSC0003DMC400000609	PGSC0003DMP400000609	Cak1
52	PGSC0003DMT400000827	56.9462	-8.69767	1.23786	-7.02636	2.11995e-12	3.09578e-11	tuber	PGSC0003DMG400000307	PGSC0003DMC400000616	PGSC0003DMP400000616	Protein ABIL5
53	PGSC0003DMT400000836	580.072	-1.17859	0.297526	-3.96131	7.45403e-05	0.000289378	tuber	PGSC0003DMG400000311	PGSC0003DMC400000621	PGSC0003DMP400000621	Protein cbxX, chromosomal
54	PGSC0003DMT400000873	118.184	-1.79368	0.381948	-4.69614	2.65121e-06	1.40811e-05	tuber	PGSC0003DMG400000331	PGSC0003DMC400000644	PGSC0003DMP400000644	Serine/threonine-protein kinase
55	PGSC0003DMT400000881	6.73999	6.01763	1.59665	3.7689	0.000163967	0.000588803	tuber	PGSC0003DMG400000334	PGSC0003DMC400000650	PGSC0003DMP400000650	Calmodulin binding protein
56	PGSC0003DMT400000899	417.238	6.00248	0.739239	8.11981	4.66918e-16	1.13311e-14	tuber	PGSC0003DMG400000339	PGSC0003DMC400000661	PGSC0003DMP400000661	Beta-galactosidase
57	PGSC0003DMT400000917	2838.32	2.1149	0.219297	9.64396	5.21372e-22	2.61214e-20	tuber	PGSC0003DMG400000344	PGSC0003DMC400000677	PGSC0003DMP400000677	Splicing factor U2af large subunit B
58	PGSC0003DMT400000930	43.3229	-2.85763	0.399704	-7.14937	8.71775e-13	1.34821e-11	tuber	PGSC0003DMG400000348	PGSC0003DMC400000689	PGSC0003DMP400000689	Meiotic coiled-coil protein
59	PGSC0003DMT400000942	149.607	-8.35391	0.925164	-9.02965	1.72218e-19	6.29364e-18	tuber	PGSC0003DMG400000353	PGSC0003DMC400000697	PGSC0003DMP400000697	Conserved gene of unknown function
60	PGSC0003DMT400000953	20.9677	-2.38321	0.521266	-4.57197	4.83171e-06	2.43097e-05	tuber	PGSC0003DMG400000357	PGSC0003DMC400000706	PGSC0003DMP400000706	IQ-domain 26
61	PGSC0003DMT400000957	265.19	-1.52411	0.251464	-6.06093	1.35335e-09	1.32735e-08	tuber	PGSC0003DMG400000359	PGSC0003DMC400000708	PGSC0003DMP400000708	B5 #5 (cytochrome b5 family protein #5)
62	PGSC0003DMT400001013	422.038	-1.50204	0.274313	-5.47565	4.359e-08	3.28079e-07	tuber	PGSC0003DMG400000375	PGSC0003DMC400000747	PGSC0003DMP400000747	Auxin/indole-3-acetic acid 4
63	PGSC0003DMT400001024	851.215	-1.57227	0.272436	-5.77116	7.87263e-09	6.75809e-08	tuber	PGSC0003DMG400000379	PGSC0003DMC400000755	PGSC0003DMP400000755	PERK1 kinase
64	PGSC0003DMT400001026	20.1365	-2.95207	0.626203	-4.71424	2.42615e-06	1.29937e-05	tuber	PGSC0003DMG400000381	PGSC0003DMC400000757	PGSC0003DMP400000757	Conserved gene of unknown function
65	PGSC0003DMT400001032	18.1732	-4.01183	0.617417	-6.49777	8.15203e-11	9.61267e-10	tuber	PGSC0003DMG400000385	PGSC0003DMC400000761	PGSC0003DMP400000761	Chloroplast-targeted copper chaperone
66	PGSC0003DMT400001033	376.024	-4.64499	0.551102	-8.42856	3.49955e-17	9.64439e-16	tuber	PGSC0003DMG400000386	PGSC0003DMC400000762	PGSC0003DMP400000762	Leucine-rich repeat extensin 3
67	PGSC0003DMT400001041	574.975	2.04253	0.407598	5.01113	5.41104e-07	3.28286e-06	tuber	PGSC0003DMG400000393	PGSC0003DMC400000768	PGSC0003DMP400000768	Conserved gene of unknown function
68	PGSC0003DMT400001053	67.523	2.66211	0.411205	6.47392	9.54924e-11	1.11275e-09	tuber	PGSC0003DMG400000397	PGSC0003DMC400000779	PGSC0003DMP400000779	Gene of unknown function
69	PGSC0003DMT400001064	711.704	2.43364	0.227496	10.6975	1.04548e-26	8.84553e-25	tuber	PGSC0003DMG400000401	PGSC0003DMC400000788	PGSC0003DMP400000788	Inner membrane protein PPF-1, chloroplast
70	PGSC0003DMT400001071	273.373	1.3536	0.33398	4.05294	5.05771e-05	0.000204566	tuber	PGSC0003DMG400000404	PGSC0003DMC400000791	PGSC0003DMP400000791	UDP-glucuronate decarboxylase 2
71	PGSC0003DMT400001072	322.795	-1.54572	0.370438	-4.17269	3.01021e-05	0.000128543	tuber	PGSC0003DMG400000405	PGSC0003DMC400000792	PGSC0003DMP400000792	Histone H4
72	PGSC0003DMT400001086	898.023	6.01313	0.484472	12.4117	2.25742e-35	4.19533e-33	tuber	PGSC0003DMG400000411	PGSC0003DMC400000806	PGSC0003DMP400000806	Transferase
73	PGSC0003DMT400001087	149.412	3.17849	0.561141	5.66434	1.47592e-08	1.20669e-07	tuber	PGSC0003DMG400000412	PGSC0003DMC400000807	PGSC0003DMP400000807	Nodulin family protein
74	PGSC0003DMT400001089	164.745	1.46526	0.28383	5.16248	2.43697e-07	1.58842e-06	tuber	PGSC0003DMG400000413	PGSC0003DMC400000808	PGSC0003DMP400000808	Conserved gene of unknown function
75	PGSC0003DMT400001093	11.7132	-4.2144	0.874445	-4.81952	1.43905e-06	8.04596e-06	tuber	PGSC0003DMG400000414	PGSC0003DMC400000811	PGSC0003DMP400000811	Shugoshin-1
76	PGSC0003DMT400001102	327.618	-2.18442	0.430201	-5.07768	3.82081e-07	2.40184e-06	tuber	PGSC0003DMG400000417	PGSC0003DMC400000819	PGSC0003DMP400000819	Superoxide dismutase [Cu-Zn]
77	PGSC0003DMT400001104	18.4149	3.95246	1.06758	3.70227	0.000213682	0.000747593	tuber	PGSC0003DMG400000418	PGSC0003DMC400000821	PGSC0003DMP400000821	DNA-binding protein
78	PGSC0003DMT400001108	2075.53	-2.21423	0.39937	-5.54429	2.95147e-08	2.28958e-07	tuber	PGSC0003DMG400000420	PGSC0003DMC400000823	PGSC0003DMP400000823	Histone H2B.2
79	PGSC0003DMT400001119	81.5582	-3.33119	0.442528	-7.52764	5.16658e-14	9.55291e-13	tuber	PGSC0003DMG400000422	PGSC0003DMC400000831	PGSC0003DMP400000831	Retinoid-inducible serine carboxypeptidase
80	PGSC0003DMT400001138	689.419	1.14616	0.226095	5.06938	3.99123e-07	2.49742e-06	tuber	PGSC0003DMG401000428	PGSC0003DMC400000847	PGSC0003DMP400000847	Protease
81	PGSC0003DMT400001151	905.128	-1.89311	0.325603	-5.81415	6.09412e-09	5.32599e-08	tuber	PGSC0003DMG400000433	PGSC0003DMC400000857	PGSC0003DMP400000857	UDP-apiose/xylose synthase
82	PGSC0003DMT400001167	729.932	2.00887	0.227283	8.83865	9.68816e-19	3.18698e-17	tuber	PGSC0003DMG400000438	PGSC0003DMC400000866	PGSC0003DMP400000866	Receptor protein kinase
83	PGSC0003DMT400001171	3263.46	3.03725	0.449623	6.7551	1.42734e-11	1.86852e-10	tuber	PGSC0003DMG400000440	PGSC0003DMC400000870	PGSC0003DMP400000870	Ring zinc finger protein
84	PGSC0003DMT400001179	293.705	-1.43299	0.287098	-4.9913	5.99745e-07	3.60643e-06	tuber	PGSC0003DMG400000443	PGSC0003DMC400000876	PGSC0003DMP400000876	Conserved gene of unknown function
85	PGSC0003DMT400001192	257.256	4.59224	0.594675	7.72227	1.14279e-14	2.32015e-13	tuber	PGSC0003DMG400000448	PGSC0003DMC400000884	PGSC0003DMP400000884	Serine carboxypeptidase III
86	PGSC0003DMT400001215	185.994	-2.0819	0.270245	-7.70376	1.32121e-14	2.65512e-13	tuber	PGSC0003DMG400000456	PGSC0003DMC400000901	PGSC0003DMP400000901	50S ribosomal protein L9, chloroplastic
87	PGSC0003DMT400001233	152.632	10.6475	1.86284	5.71572	1.0924e-08	9.16399e-08	tuber	PGSC0003DMG400000465	PGSC0003DMC400000916	PGSC0003DMP400000916	Zinc finger protein
88	PGSC0003DMT400001247	20.537	-3.10791	0.726055	-4.28054	1.86439e-05	8.31745e-05	tuber	PGSC0003DMG400000476	PGSC0003DMC400000925	PGSC0003DMP400000925	Conserved gene of unknown function
89	PGSC0003DMT400001259	58.2243	7.08078	0.862409	8.21046	2.20345e-16	5.57976e-15	tuber	PGSC0003DMG400000480	PGSC0003DMC400000936	PGSC0003DMP400000936	Cytochrome c oxidase subunit 5C
90	PGSC0003DMT400001296	79.8499	-2.41541	0.429682	-5.62139	1.89423e-08	1.5221e-07	tuber	PGSC0003DMG400000492	PGSC0003DMC400000964	PGSC0003DMP400000964	Conserved gene of unknown function
91	PGSC0003DMT400001329	730.504	3.3145	0.359091	9.23025	2.70011e-20	1.08323e-18	tuber	PGSC0003DMG400000501	PGSC0003DMC400000976	PGSC0003DMP400000976	High-affinity potassium transporter protein 1
92	PGSC0003DMT400001335	53.4502	-1.84626	0.353533	-5.2223	1.76715e-07	1.18742e-06	tuber	PGSC0003DMG400000503	PGSC0003DMC400000981	PGSC0003DMP400000981	IS10 transposase
93	PGSC0003DMT400001375	510.975	-4.88335	0.438724	-11.1308	8.88152e-29	9.51329e-27	tuber	PGSC0003DMG400000511	PGSC0003DMC400001015	PGSC0003DMP400001015	Class III peroxidase
94	PGSC0003DMT400001378	139.648	8.33384	0.808457	10.3083	6.46187e-25	4.53248e-23	tuber	PGSC0003DMG400000513	PGSC0003DMC400001018	PGSC0003DMP400001018	Stachyose synthase
95	PGSC0003DMT400001383	238.949	3.10868	0.531213	5.85203	4.85606e-09	4.31685e-08	tuber	PGSC0003DMG402000515	PGSC0003DMC400001023	PGSC0003DMP400001023	Kinase
96	PGSC0003DMT400001429	97.4616	1.46508	0.311189	4.70801	2.50147e-06	1.3351e-05	tuber	PGSC0003DMG402000528	PGSC0003DMC400001061	PGSC0003DMP400001061	Aldehyde dehydrogenase
97	PGSC0003DMT400001437	334.432	-1.52163	0.233832	-6.50736	7.64833e-11	9.0531e-10	tuber	PGSC0003DMG400000531	PGSC0003DMC400001068	PGSC0003DMP400001068	Spotted leaf protein
98	PGSC0003DMT400001460	85.7101	1.55344	0.374905	4.14357	3.41939e-05	0.000144175	tuber	PGSC0003DMG400000537	PGSC0003DMC400001084	PGSC0003DMP400001084	Guanosine-3',5'-bis(Diphosphate) 3'-pyrophosphohydrolase
99	PGSC0003DMT400001470	314.199	2.69189	0.312569	8.61215	7.17049e-18	2.15352e-16	tuber	PGSC0003DMG400000542	PGSC0003DMC400001094	PGSC0003DMP400001094	Pentatricopeptide repeat-containing protein
100	PGSC0003DMT400001474	227.477	5.14432	0.864046	5.95375	2.62064e-09	2.43413e-08	tuber	PGSC0003DMG400000545	PGSC0003DMC400001097	PGSC0003DMP400001097	UP-9A
101	PGSC0003DMT400001475	230.822	5.23507	0.843556	6.20595	5.43668e-10	5.68069e-09	tuber	PGSC0003DMG400000546	PGSC0003DMC400001098	PGSC0003DMP400001098	UP-9A
102	PGSC0003DMT400001505	23.5029	-6.06009	1.08641	-5.57809	2.4318e-08	1.91584e-07	tuber	PGSC0003DMG400000557	PGSC0003DMC400001118	PGSC0003DMP400001118	Conserved gene of unknown function
103	PGSC0003DMT400001510	88.5029	8.32106	1.49935	5.54978	2.86033e-08	2.22912e-07	tuber	PGSC0003DMG400000559	PGSC0003DMC400001122	PGSC0003DMP400001122	Peroxidase 5
104	PGSC0003DMT400001566	6296.66	-1.41579	0.321188	-4.40798	1.04341e-05	4.89175e-05	tuber	PGSC0003DMG400000579	PGSC0003DMC400001168	PGSC0003DMP400001168	Nascent polypeptide associated complex alpha subunit
105	PGSC0003DMT400001592	34.5901	6.40632	1.24727	5.13627	2.80243e-07	1.80605e-06	tuber	PGSC0003DMG400000591	PGSC0003DMC400001187	PGSC0003DMP400001187	Gene of unknown function
106	PGSC0003DMT400001596	43.1488	4.77678	0.611742	7.80848	5.78816e-15	1.20901e-13	tuber	PGSC0003DMG401000594	PGSC0003DMC400001190	PGSC0003DMP400001190	Flavonol synthase/flavanone 3-hydroxylase
107	PGSC0003DMT400001611	53.0369	6.12984	0.684959	8.9492	3.58054e-19	1.27215e-17	tuber	PGSC0003DMG400000595	PGSC0003DMC400001200	PGSC0003DMP400001200	Flavonol synthase/flavanone 3-hydroxylase
108	PGSC0003DMT400001613	93.8106	2.93385	0.348963	8.40736	4.19344e-17	1.1455e-15	tuber	PGSC0003DMG400000597	PGSC0003DMC400001202	PGSC0003DMP400001202	Transcription factor
109	PGSC0003DMT400001617	748.07	1.58334	0.219509	7.21308	5.47009e-13	8.71367e-12	tuber	PGSC0003DMG400000599	PGSC0003DMC400001206	PGSC0003DMP400001206	DNA-binding protein
110	PGSC0003DMT400001620	53.3954	-3.07348	0.478378	-6.42481	1.32037e-10	1.50551e-09	tuber	PGSC0003DMG400000601	PGSC0003DMC400001208	PGSC0003DMP400001208	ZR1 protein
111	PGSC0003DMT400001635	70.7797	6.88102	0.919482	7.48358	7.23251e-14	1.30293e-12	tuber	PGSC0003DMG400000606	PGSC0003DMC400001216	PGSC0003DMP400001216	Ubiquitin-protein ligase
112	PGSC0003DMT400001636	2039.94	2.40781	0.290966	8.27521	1.28231e-16	3.3233e-15	tuber	PGSC0003DMG400000607	PGSC0003DMC400001217	PGSC0003DMP400001217	Conserved gene of unknown function
113	PGSC0003DMT400001638	123.433	-3.56723	0.331469	-10.7619	5.20869e-27	4.58533e-25	tuber	PGSC0003DMG400000608	PGSC0003DMC400001219	PGSC0003DMP400001219	Polygalacturonase
114	PGSC0003DMT400001643	349.561	1.19194	0.199867	5.96366	2.46655e-09	2.3048e-08	tuber	PGSC0003DMG400000612	PGSC0003DMC400001223	PGSC0003DMP400001223	AP2 domain-containing protein AP29
115	PGSC0003DMT400001646	66.7419	1.4637	0.26769	5.4679	4.55405e-08	3.41225e-07	tuber	PGSC0003DMG400000613	PGSC0003DMC400001226	PGSC0003DMP400001226	Nucleic acid binding protein
116	PGSC0003DMT400001652	98.1291	2.01626	0.433897	4.64687	3.37015e-06	1.75438e-05	tuber	PGSC0003DMG400000615	PGSC0003DMC400001229	PGSC0003DMP400001229	Conserved gene of unknown function
117	PGSC0003DMT400001661	3328.33	3.91593	0.406654	9.62964	5.99414e-22	2.97572e-20	tuber	PGSC0003DMG400000619	PGSC0003DMC400001235	PGSC0003DMP400001235	Nucleosome-binding protein
118	PGSC0003DMT400001703	9.51445	-6.884	1.3319	-5.16856	2.35899e-07	1.5436e-06	tuber	PGSC0003DMG400000636	PGSC0003DMC400001263	PGSC0003DMP400001263	AP2 transcription factor
119	PGSC0003DMT400001722	5389.87	1.79296	0.327012	5.48285	4.18519e-08	3.16201e-07	tuber	PGSC0003DMG400000644	PGSC0003DMC400001277	PGSC0003DMP400001277	Phox domain-containing protein
120	PGSC0003DMT400001743	935.455	-2.16981	0.219494	-9.88552	4.81076e-23	2.76952e-21	tuber	PGSC0003DMG400000652	PGSC0003DMC400001288	PGSC0003DMP400001288	Serine/threonine protein kinase
121	PGSC0003DMT400001745	1583.48	-1.59854	0.162428	-9.84151	7.45817e-23	4.20131e-21	tuber	PGSC0003DMG400000653	PGSC0003DMC400001290	PGSC0003DMP400001290	Agmatine deiminase
122	PGSC0003DMT400001773	14.0266	-7.70906	1.33892	-5.75768	8.52799e-09	7.28882e-08	tuber	PGSC0003DMG400000664	PGSC0003DMC400001309	PGSC0003DMP400001309	Clathrin assembly protein
123	PGSC0003DMT400001775	5992.18	1.49837	0.29452	5.0875	3.62812e-07	2.29064e-06	tuber	PGSC0003DMG400000665	PGSC0003DMC400001311	PGSC0003DMP400001311	SUMO
124	PGSC0003DMT400001781	321.699	-6.30449	0.699274	-9.01576	1.95502e-19	7.12061e-18	tuber	PGSC0003DMG401000668	PGSC0003DMC400001315	PGSC0003DMP400001315	Glycosyl hydrolase family 9
125	PGSC0003DMT400001784	1613.13	3.54996	0.372104	9.54025	1.42495e-21	6.75035e-20	tuber	PGSC0003DMG402000668	PGSC0003DMC400001318	PGSC0003DMP400001318	Nitrate transporter NRT1.1
126	PGSC0003DMT400001785	17.9316	-2.84442	0.612326	-4.64527	3.39628e-06	1.76629e-05	tuber	PGSC0003DMG401000669	PGSC0003DMC400001319	PGSC0003DMP400001319	Pyrophosphate-dependent phosphofructokinase beta subunit
127	PGSC0003DMT400001799	8.46042	3.80343	0.923139	4.1201	3.78702e-05	0.0001579	tuber	PGSC0003DMG401000674	PGSC0003DMC400001328	PGSC0003DMP400001328	LYK2
128	PGSC0003DMT400001803	256.637	1.08612	0.192309	5.64776	1.62554e-08	1.32232e-07	tuber	PGSC0003DMG402000674	PGSC0003DMC400001331	PGSC0003DMP400001331	Receptor protein kinase
129	PGSC0003DMT400001813	176306	-4.30257	0.977729	-4.40058	1.07963e-05	5.05285e-05	tuber	PGSC0003DMG400000678	PGSC0003DMC400001339	PGSC0003DMP400001339	Metallocarboxypeptidase inhibitor
130	PGSC0003DMT400001828	8.81171	-5.99995	1.44415	-4.15465	3.2579e-05	0.000138143	tuber	PGSC0003DMG400000686	PGSC0003DMC400001349	PGSC0003DMP400001349	Zinc finger protein
131	PGSC0003DMT400001833	2514.78	-3.47397	0.560302	-6.20018	5.63997e-10	5.87898e-09	tuber	PGSC0003DMG400000689	PGSC0003DMC400001352	PGSC0003DMP400001352	Glucan endo-1,3-beta-glucosidase
132	PGSC0003DMT400001839	42.6306	-3.43464	0.461679	-7.43947	1.01093e-13	1.78568e-12	tuber	PGSC0003DMG400000691	PGSC0003DMC400001358	PGSC0003DMP400001358	Nucleobase ascorbate transporter
133	PGSC0003DMT400001872	2699.79	3.14182	0.227576	13.8056	2.3586e-43	8.40744e-41	tuber	PGSC0003DMG400000706	PGSC0003DMC400001378	PGSC0003DMP400001378	Conserved gene of unknown function
134	PGSC0003DMT400001888	40.3895	-3.71705	0.541265	-6.86734	6.54094e-12	8.86697e-11	tuber	PGSC0003DMG400000711	PGSC0003DMC400001390	PGSC0003DMP400001390	Basic helix-loop-helix protein BHLH7
135	PGSC0003DMT400001899	19.2993	-3.18856	0.780203	-4.08684	4.37296e-05	0.000180178	tuber	PGSC0003DMG400000716	PGSC0003DMC400001398	PGSC0003DMP400001398	Conserved gene of unknown function
136	PGSC0003DMT400001900	86.4479	-2.87559	0.533958	-5.38542	7.22762e-08	5.22986e-07	tuber	PGSC0003DMG400000717	PGSC0003DMC400001399	PGSC0003DMP400001399	Conserved gene of unknown function
137	PGSC0003DMT400001903	78.0864	3.53149	0.566389	6.23509	4.5152e-10	4.7822e-09	tuber	PGSC0003DMG400000719	PGSC0003DMC400001402	PGSC0003DMP400001402	Sec14 cytosolic factor
138	PGSC0003DMT400001911	192.058	-2.06022	0.27316	-7.54217	4.62202e-14	8.65644e-13	tuber	PGSC0003DMG400000723	PGSC0003DMC400001409	PGSC0003DMP400001409	Adenylyl cyclase-associated protein
139	PGSC0003DMT400001925	183.716	1.68077	0.347088	4.84248	1.28228e-06	7.22703e-06	tuber	PGSC0003DMG400000731	PGSC0003DMC400001423	PGSC0003DMP400001423	Response to dessication RD2
140	PGSC0003DMT400001933	10.4379	-5.17751	1.14507	-4.52157	6.13838e-06	3.01839e-05	tuber	PGSC0003DMG400000733	PGSC0003DMC400001427	PGSC0003DMP400001427	Syntaxin
141	PGSC0003DMT400001935	91962.9	-2.57303	0.693468	-3.71037	0.000206954	0.000726276	tuber	PGSC0003DMG400000735	PGSC0003DMC400001429	PGSC0003DMP400001429	Glucose-1-phosphate adenylyltransferase
142	PGSC0003DMT400001939	3129.21	-1.4	0.291107	-4.80924	1.51509e-06	8.45153e-06	tuber	PGSC0003DMG400000737	PGSC0003DMC400001433	PGSC0003DMP400001433	Diaminopimelate decarboxylase 1, chloroplastic
143	PGSC0003DMT400001975	114.408	-3.77481	0.362913	-10.4014	2.44276e-25	1.80052e-23	tuber	PGSC0003DMG400000750	PGSC0003DMC400001450	PGSC0003DMP400001450	SWIB/MDM2 domain containing protein
144	PGSC0003DMT400001994	7.66031	4.0422	1.03506	3.90527	9.41195e-05	0.000356663	tuber	PGSC0003DMG400000756	PGSC0003DMC400001463	PGSC0003DMP400001463	Salicylic acid-binding protein 2
145	PGSC0003DMT400001995	14.3472	5.49749	1.25319	4.38678	1.15041e-05	5.34383e-05	tuber	PGSC0003DMG400000757	PGSC0003DMC400001464	PGSC0003DMP400001464	Salicylic acid-binding protein 2
146	PGSC0003DMT400001997	795.088	1.4948	0.220656	6.77433	1.24987e-11	1.64312e-10	tuber	PGSC0003DMG400000758	PGSC0003DMC400001466	PGSC0003DMP400001466	Geraniol 10-hydroxylase
147	PGSC0003DMT400001999	156.585	1.50164	0.244559	6.14021	8.24117e-10	8.40901e-09	tuber	PGSC0003DMG400000759	PGSC0003DMC400001468	PGSC0003DMP400001468	Geraniol 10-hydroxylase
148	PGSC0003DMT400002020	5.22221	6.28254	1.70399	3.68696	0.000226953	0.000789327	tuber	PGSC0003DMG400000767	PGSC0003DMC400001480	PGSC0003DMP400001480	Short-chain dehydrogenase
149	PGSC0003DMT400002035	4862.32	-6.2161	0.798594	-7.7838	7.03755e-15	1.45738e-13	tuber	PGSC0003DMG400000776	PGSC0003DMC400001489	PGSC0003DMP400001489	Extensin (ext)
150	PGSC0003DMT400002040	22.6595	-5.46589	1.18031	-4.6309	3.64076e-06	1.88443e-05	tuber	PGSC0003DMG400000779	PGSC0003DMC400001492	PGSC0003DMP400001492	Extensin (ext)
151	PGSC0003DMT400002054	4783.77	-3.72413	0.977809	-3.80865	0.00013973	0.000509182	tuber	PGSC0003DMG400000783	PGSC0003DMC400001497	PGSC0003DMP400001497	Extensin
152	PGSC0003DMT400002057	3684.77	1.1015	0.230868	4.77113	1.83195e-06	1.00363e-05	tuber	PGSC0003DMG400000785	PGSC0003DMC400001500	PGSC0003DMP400001500	Histidine decarboxylase
153	PGSC0003DMT400002100	423.016	1.34544	0.253417	5.3092	1.10106e-07	7.68584e-07	tuber	PGSC0003DMG400000799	PGSC0003DMC400001527	PGSC0003DMP400001527	BZIP transcriptional activator RSG
154	PGSC0003DMT400002104	184.752	-3.05315	0.386165	-7.90634	2.65074e-15	5.8044e-14	tuber	PGSC0003DMG400000803	PGSC0003DMC400001530	PGSC0003DMP400001530	Cytochrome B561 family protein
155	PGSC0003DMT400002116	76.5161	-1.95353	0.398001	-4.90836	9.18407e-07	5.33503e-06	tuber	PGSC0003DMG400000807	PGSC0003DMC400001539	PGSC0003DMP400001539	Basic 7S globulin 2 small subunit
156	PGSC0003DMT400002126	212.15	-1.33767	0.280482	-4.76917	1.84991e-06	1.01244e-05	tuber	PGSC0003DMG400000812	PGSC0003DMC400001548	PGSC0003DMP400001548	Methionine aminopeptidase
157	PGSC0003DMT400002144	177.861	-8.6627	0.836073	-10.3612	3.72366e-25	2.68103e-23	tuber	PGSC0003DMG400000818	PGSC0003DMC400001563	PGSC0003DMP400001563	Lysine/histidine transporter
158	PGSC0003DMT400002155	97.0409	-4.13947	0.51118	-8.09788	5.59237e-16	1.34069e-14	tuber	PGSC0003DMG400000824	PGSC0003DMC400001571	PGSC0003DMP400001571	DNA binding protein
159	PGSC0003DMT400002161	919.641	-5.10288	0.578427	-8.82198	1.1245e-18	3.68241e-17	tuber	PGSC0003DMG400000827	PGSC0003DMC400001574	PGSC0003DMP400001574	Glycosyltransferase, CAZy family GT8
160	PGSC0003DMT400002162	40.6039	2.33906	0.587456	3.98167	6.84332e-05	0.000267965	tuber	PGSC0003DMG400000828	PGSC0003DMC400001575	PGSC0003DMP400001575	DNA binding protein
161	PGSC0003DMT400002232	46.9803	4.89607	0.907962	5.39237	6.95333e-08	5.04818e-07	tuber	PGSC0003DMG400000857	PGSC0003DMC400001626	PGSC0003DMP400001626	Hypersensitive-induced response protein
162	PGSC0003DMT400002249	31.2438	2.9832	0.575068	5.18757	2.13061e-07	1.41158e-06	tuber	PGSC0003DMG401000860	PGSC0003DMC400001641	PGSC0003DMP400001641	Serine carboxypeptidase-like enzyme
163	PGSC0003DMT400002254	547.215	1.42993	0.150799	9.48232	2.48702e-21	1.15551e-19	tuber	PGSC0003DMG400000861	PGSC0003DMC400001644	PGSC0003DMP400001644	AMP-activated protein kinase, gamma regulatory subunit
164	PGSC0003DMT400002280	213.357	1.19265	0.220086	5.41901	5.99311e-08	4.39953e-07	tuber	PGSC0003DMG400000872	PGSC0003DMC400001657	PGSC0003DMP400001657	Protein kinase APK1B, chloroplast
165	PGSC0003DMT400002293	292.757	-2.2717	0.30272	-7.5043	6.17585e-14	1.12752e-12	tuber	PGSC0003DMG400000879	PGSC0003DMC400001665	PGSC0003DMP400001665	White-brown-complex ABC transporter family
166	PGSC0003DMT400002306	685.571	1.07479	0.208443	5.15628	2.51906e-07	1.6375e-06	tuber	PGSC0003DMG400000884	PGSC0003DMC400001675	PGSC0003DMP400001675	F-box family protein
167	PGSC0003DMT400002341	213.242	-1.01903	0.270487	-3.76737	0.000164975	0.000591754	tuber	PGSC0003DMG400000894	PGSC0003DMC400001694	PGSC0003DMP400001694	Thylakoid-bound ascorbate peroxidase 6
168	PGSC0003DMT400002345	120.217	1.35266	0.35613	3.79822	0.000145739	0.000529218	tuber	PGSC0003DMG402000895	PGSC0003DMC400001698	PGSC0003DMP400001698	Chlorophyll synthase
169	PGSC0003DMT400002347	389.875	-2.38575	0.289886	-8.22996	1.8727e-16	4.79059e-15	tuber	PGSC0003DMG400000896	PGSC0003DMC400001700	PGSC0003DMP400001700	Filament-like plant protein
170	PGSC0003DMT400002350	411.921	-3.92921	0.480761	-8.1729	3.01074e-16	7.42239e-15	tuber	PGSC0003DMG400000897	PGSC0003DMC400001703	PGSC0003DMP400001703	LysM domain GPI-anchored protein 1
171	PGSC0003DMT400002375	121.583	-2.05478	0.541107	-3.79737	0.000146241	0.000530774	tuber	PGSC0003DMG400000910	PGSC0003DMC400001723	PGSC0003DMP400001723	AP2/ERF domain-containing transcription factor
172	PGSC0003DMT400002407	879.7	-2.95255	0.669559	-4.40969	1.03516e-05	4.85727e-05	tuber	PGSC0003DMG400000919	PGSC0003DMC400001750	PGSC0003DMP400001750	Nodulin family protein
173	PGSC0003DMT400002410	23.1051	6.54282	1.43611	4.55593	5.21536e-06	2.60576e-05	tuber	PGSC0003DMG400000922	PGSC0003DMC400001751	PGSC0003DMP400001751	Myb-like DNA-binding domain, SHAQKYF class family protein
174	PGSC0003DMT400002414	18.7404	6.46145	1.34983	4.78686	1.69414e-06	9.33536e-06	tuber	PGSC0003DMG402000923	PGSC0003DMC400001754	PGSC0003DMP400001754	Conserved gene of unknown function
175	PGSC0003DMT400002424	1464.66	1.84987	0.25291	7.31434	2.58655e-13	4.29e-12	tuber	PGSC0003DMG401000927	PGSC0003DMC400001763	PGSC0003DMP400001763	Conserved gene of unknown function
176	PGSC0003DMT400002441	21.6761	-4.72842	0.812746	-5.81783	5.96166e-09	5.21652e-08	tuber	PGSC0003DMG400000929	PGSC0003DMC400001770	PGSC0003DMP400001770	Conserved gene of unknown function
177	PGSC0003DMT400002445	639.585	2.91872	0.249857	11.6816	1.58321e-31	2.17882e-29	tuber	PGSC0003DMG400000930	PGSC0003DMC400001771	PGSC0003DMP400001771	Conserved gene of unknown function
178	PGSC0003DMT400002449	231.196	-2.50944	0.439472	-5.71013	1.12893e-08	9.42683e-08	tuber	PGSC0003DMG400000932	PGSC0003DMC400001775	PGSC0003DMP400001775	Reticulon family protein
179	PGSC0003DMT400002472	287.878	1.37417	0.280078	4.90638	9.27709e-07	5.3821e-06	tuber	PGSC0003DMG401000943	PGSC0003DMC400001793	PGSC0003DMP400001793	Conserved gene of unknown function
180	PGSC0003DMT400002497	987.304	1.97019	0.462719	4.25786	2.06395e-05	9.11056e-05	tuber	PGSC0003DMG400000951	PGSC0003DMC400001815	PGSC0003DMP400001815	Phenazine biosynthesis protein
181	PGSC0003DMT400002502	5795.12	-2.3229	0.309392	-7.50794	6.0064e-14	1.09843e-12	tuber	PGSC0003DMG400000954	PGSC0003DMC400001818	PGSC0003DMP400001818	Isoamylase isoform 2
182	PGSC0003DMT400002509	6.66326	5.98439	1.65147	3.62368	0.000290446	0.000985098	tuber	PGSC0003DMG400000957	PGSC0003DMC400001825	PGSC0003DMP400001825	ATP binding protein
183	PGSC0003DMT400002527	211.801	-4.853	0.646793	-7.50317	6.22906e-14	1.13628e-12	tuber	PGSC0003DMG400000963	PGSC0003DMC400001840	PGSC0003DMP400001840	Ubiquitin-protein ligase
184	PGSC0003DMT400002555	4012.47	1.6292	0.212756	7.65761	1.89423e-14	3.72405e-13	tuber	PGSC0003DMG400000978	PGSC0003DMC400001861	PGSC0003DMP400001861	Acyl-[acyl-carrier-protein] desaturase, chloroplastic
185	PGSC0003DMT400002556	1400.54	1.30829	0.306174	4.27301	1.92848e-05	8.56822e-05	tuber	PGSC0003DMG400000979	PGSC0003DMC400001862	PGSC0003DMP400001862	Binding protein
186	PGSC0003DMT400002569	47.4064	9.2482	1.50951	6.12663	8.9758e-10	9.07767e-09	tuber	PGSC0003DMG400000985	PGSC0003DMC400001873	PGSC0003DMP400001873	Conserved gene of unknown function
187	PGSC0003DMT400002573	286.495	2.0918	0.300199	6.96804	3.21377e-12	4.55246e-11	tuber	PGSC0003DMG400000988	PGSC0003DMC400001876	PGSC0003DMP400001876	Synovial sarcoma associated ss18 protein
188	PGSC0003DMT400002602	131.249	1.01919	0.227807	4.47393	7.67946e-06	3.70577e-05	tuber	PGSC0003DMG400000998	PGSC0003DMC400001893	PGSC0003DMP400001893	Nucleic acid binding protein
189	PGSC0003DMT400002609	158.635	-1.98893	0.416232	-4.77843	1.76673e-06	9.70583e-06	tuber	PGSC0003DMG400001003	PGSC0003DMC400001898	PGSC0003DMP400001898	Cytochrome c
190	PGSC0003DMT400002642	862.98	-1.5831	0.399112	-3.96656	7.29182e-05	0.000283739	tuber	PGSC0003DMG400001014	PGSC0003DMC400001921	PGSC0003DMP400001921	H+-transporting two-sector ATPase, alpha/beta subunit, central region
191	PGSC0003DMT400002692	104.039	-3.22983	0.723203	-4.46601	7.96935e-06	3.83205e-05	tuber	PGSC0003DMG400001038	PGSC0003DMC400001951	PGSC0003DMP400001951	Early nodulin 55-2
192	PGSC0003DMT400002698	149.497	1.28363	0.311286	4.12365	3.72914e-05	0.000155606	tuber	PGSC0003DMG401001040	PGSC0003DMC400001954	PGSC0003DMP400001954	F-box protein
193	PGSC0003DMT400002711	122.917	-1.40681	0.236911	-5.93813	2.88295e-09	2.65622e-08	tuber	PGSC0003DMG400001042	PGSC0003DMC400001962	PGSC0003DMP400001962	GTPase activating protein
194	PGSC0003DMT400002733	12.4767	-2.48438	0.622811	-3.98898	6.63582e-05	0.000260968	tuber	PGSC0003DMG400001057	PGSC0003DMC400001974	PGSC0003DMP400001974	Soul heme-binding family protein
195	PGSC0003DMT400002736	21.554	3.31881	0.845693	3.92437	8.69568e-05	0.000331892	tuber	PGSC0003DMG400001059	PGSC0003DMC400001977	PGSC0003DMP400001977	Serine/threonine-protein kinase PBS1
196	PGSC0003DMT400002755	940.999	-1.18453	0.196388	-6.03158	1.62364e-09	1.57118e-08	tuber	PGSC0003DMG400001069	PGSC0003DMC400001992	PGSC0003DMP400001992	Protein phosphatase 2a, regulatory subunit
197	PGSC0003DMT400002768	674.331	-4.42847	0.62953	-7.03456	1.99893e-12	2.92889e-11	tuber	PGSC0003DMG400001072	PGSC0003DMC400002002	PGSC0003DMP400002002	Leucine-rich repeat extensin 3
198	PGSC0003DMT400002777	71.8606	-3.53541	0.429876	-8.22425	1.9642e-16	5.01875e-15	tuber	PGSC0003DMG400001077	PGSC0003DMC400002007	PGSC0003DMP400002007	Condensin complex subunit 2
199	PGSC0003DMT400002779	309.925	-2.25672	0.27467	-8.21613	2.10177e-16	5.35768e-15	tuber	PGSC0003DMG400001078	PGSC0003DMC400002008	PGSC0003DMP400002008	Fatty acid hydroperoxide lyase
200	PGSC0003DMT400002809	23.4248	-3.19956	0.61272	-5.2219	1.77093e-07	1.18959e-06	tuber	PGSC0003DMG400001093	PGSC0003DMC400002032	PGSC0003DMP400002032	Conserved gene of unknown function
201	PGSC0003DMT400002814	78.5478	1.40964	0.306266	4.60267	4.17118e-06	2.13307e-05	tuber	PGSC0003DMG402001095	PGSC0003DMC400002037	PGSC0003DMP400002037	Conserved gene of unknown function
202	PGSC0003DMT400002820	572.034	-1.6943	0.224442	-7.54893	4.38837e-14	8.24012e-13	tuber	PGSC0003DMG400001099	PGSC0003DMC400002042	PGSC0003DMP400002042	Chloroplast lipocalin
203	PGSC0003DMT400002870	237.921	-6.84456	0.789451	-8.67002	4.32035e-18	1.34203e-16	tuber	PGSC0003DMG400001119	PGSC0003DMC400002077	PGSC0003DMP400002077	Histone H3.2
204	PGSC0003DMT400002876	88.3986	-3.48296	0.546459	-6.37368	1.84545e-10	2.05677e-09	tuber	PGSC0003DMG400001122	PGSC0003DMC400002083	PGSC0003DMP400002083	Coiled-coil protein
205	PGSC0003DMT400002883	49.5536	4.811	0.752544	6.39298	1.6268e-10	1.82712e-09	tuber	PGSC0003DMG400001126	PGSC0003DMC400002089	PGSC0003DMP400002089	Zinc knuckle (CCHC-type) family protein
206	PGSC0003DMT400002893	84.2175	2.15725	0.308731	6.98748	2.79859e-12	4.00003e-11	tuber	PGSC0003DMG400001130	PGSC0003DMC400002098	PGSC0003DMP400002098	Phosphatidate cytidylyltransferase
207	PGSC0003DMT400002908	161.612	-2.43877	0.430901	-5.65971	1.51625e-08	1.23805e-07	tuber	PGSC0003DMG400001137	PGSC0003DMC400002109	PGSC0003DMP400002109	Uncharacterized mitochondrial protein
208	PGSC0003DMT400002931	500.093	-1.01358	0.165477	-6.12522	9.05575e-10	9.15001e-09	tuber	PGSC0003DMG400001147	PGSC0003DMC400002122	PGSC0003DMP400002122	Conserved gene of unknown function
209	PGSC0003DMT400002934	1913.63	-4.93902	0.397309	-12.4312	1.76962e-35	3.34597e-33	tuber	PGSC0003DMG400001149	PGSC0003DMC400002125	PGSC0003DMP400002125	Allene oxide synthase 2
210	PGSC0003DMT400002935	563.29	1.46296	0.169689	8.62141	6.61369e-18	2.00011e-16	tuber	PGSC0003DMG400001150	PGSC0003DMC400002126	PGSC0003DMP400002126	Cysteine-type peptidase
211	PGSC0003DMT400002947	3528.24	-1.30727	0.283189	-4.61625	3.9073e-06	2.01328e-05	tuber	PGSC0003DMG400001152	PGSC0003DMC400002132	PGSC0003DMP400002132	FK506-binding protein
212	PGSC0003DMT400002951	7.65347	3.77258	1.02859	3.66772	0.000244725	0.000845321	tuber	PGSC0003DMG400001154	PGSC0003DMC400002135	PGSC0003DMP400002135	Gene of unknown function
213	PGSC0003DMT400002969	9.5592	5.25149	1.20771	4.3483	1.37197e-05	6.28572e-05	tuber	PGSC0003DMG400001166	PGSC0003DMC400002145	PGSC0003DMP400002145	RNA-directed DNA polymerase (Reverse transcriptase)
214	PGSC0003DMT400003004	15.9048	-7.17512	1.60709	-4.46466	8.01974e-06	3.85543e-05	tuber	PGSC0003DMG400001183	PGSC0003DMC400002168	PGSC0003DMP400002168	Glycosyltransferase family GT8 protein
215	PGSC0003DMT400003007	79.9753	1.30379	0.27195	4.79422	1.63311e-06	9.04493e-06	tuber	PGSC0003DMG400001186	PGSC0003DMC400002171	PGSC0003DMP400002171	Pentatricopeptide repeat-containing protein
216	PGSC0003DMT400003037	206.681	-1.37862	0.33008	-4.17661	2.95888e-05	0.00012645	tuber	PGSC0003DMG400001204	PGSC0003DMC400002197	PGSC0003DMP400002197	Gene of unknown function
217	PGSC0003DMT400003039	1147.01	1.19652	0.189545	6.31262	2.74343e-10	2.98415e-09	tuber	PGSC0003DMG400001206	PGSC0003DMC400002199	PGSC0003DMP400002199	Peroxisomal enoyl-CoA hydratase/isomerase family protein
218	PGSC0003DMT400003054	185.514	-2.28831	0.350017	-6.53771	6.24689e-11	7.47153e-10	tuber	PGSC0003DMG400001211	PGSC0003DMC400002205	PGSC0003DMP400002205	Hydrolase, hydrolyzing O-glycosyl compounds
219	PGSC0003DMT400003089	24.1501	-3.41506	0.599505	-5.69647	1.2231e-08	1.01469e-07	tuber	PGSC0003DMG400001227	PGSC0003DMC400002225	PGSC0003DMP400002225	Gibberellin regulated protein
220	PGSC0003DMT400003100	15.0796	-4.24474	0.696571	-6.09377	1.10284e-09	1.0985e-08	tuber	PGSC0003DMG400001232	PGSC0003DMC400002233	PGSC0003DMP400002233	Phototropic-responsive NPH3 family protein
221	PGSC0003DMT400003151	303.122	2.45382	0.274577	8.93673	4.00847e-19	1.41264e-17	tuber	PGSC0003DMG400001246	PGSC0003DMC400002261	PGSC0003DMP400002261	Urease
222	PGSC0003DMT400003158	64.0646	8.02516	1.98469	4.04353	5.2652e-05	0.000212051	tuber	PGSC0003DMG400001249	PGSC0003DMC400002267	PGSC0003DMP400002267	Gibberellin 20 oxidase
223	PGSC0003DMT400003181	69.2572	2.42033	0.383968	6.30347	2.91048e-10	3.15511e-09	tuber	PGSC0003DMG400001258	PGSC0003DMC400002278	PGSC0003DMP400002278	Conserved gene of unknown function
224	PGSC0003DMT400003226	24662.7	1.09732	0.21251	5.1636	2.42242e-07	1.57988e-06	tuber	PGSC0003DMG400001272	PGSC0003DMC400002297	PGSC0003DMP400002297	ADP-ribosylation factor 1
225	PGSC0003DMT400003261	16.457	-3.85928	0.804081	-4.79962	1.58968e-06	8.82461e-06	tuber	PGSC0003DMG400001291	PGSC0003DMC400002318	PGSC0003DMP400002318	Conserved gene of unknown function
226	PGSC0003DMT400003291	179.549	2.04683	0.204693	9.99951	1.5316e-23	9.32859e-22	tuber	PGSC0003DMG401001308	PGSC0003DMC400002339	PGSC0003DMP400002339	DTW domain-containing protein
227	PGSC0003DMT400003309	512.026	1.10023	0.248527	4.42701	9.55493e-06	4.51461e-05	tuber	PGSC0003DMG400001310	PGSC0003DMC400002348	PGSC0003DMP400002348	Conserved gene of unknown function
228	PGSC0003DMT400003312	117.011	1.07059	0.282656	3.78759	0.000152115	0.000550346	tuber	PGSC0003DMG400001312	PGSC0003DMC400002350	PGSC0003DMP400002350	F-box family protein
229	PGSC0003DMT400003327	20.3087	4.67834	1.21286	3.85727	0.00011466	0.000426765	tuber	PGSC0003DMG401001316	PGSC0003DMC400002362	PGSC0003DMP400002362	Non-cell-autonomous protein pathway1
230	PGSC0003DMT400003328	299.666	-1.21544	0.251644	-4.82999	1.36541e-06	7.67567e-06	tuber	PGSC0003DMG402001316	PGSC0003DMC400002363	PGSC0003DMP400002363	Aldose-1-epimerase
231	PGSC0003DMT400003334	224.801	-1.93045	0.246114	-7.84371	4.37436e-15	9.32511e-14	tuber	PGSC0003DMG400001319	PGSC0003DMC400002367	PGSC0003DMP400002367	Electron transporter
232	PGSC0003DMT400003336	97.432	-3.05399	0.412481	-7.40395	1.32195e-13	2.30694e-12	tuber	PGSC0003DMG400001320	PGSC0003DMC400002369	PGSC0003DMP400002369	Alpha-tubulin
233	PGSC0003DMT400003356	10619.6	-2.97329	0.423026	-7.02861	2.08601e-12	3.05443e-11	tuber	PGSC0003DMG400001328	PGSC0003DMC400002384	PGSC0003DMP400002384	Granule-bound starch synthase 2, chloroplastic/amyloplastic
234	PGSC0003DMT400003380	125.309	7.29138	0.682399	10.6849	1.19745e-26	1.00144e-24	tuber	PGSC0003DMG400001338	PGSC0003DMC400002396	PGSC0003DMP400002396	Nam 14
235	PGSC0003DMT400003411	691.592	1.86304	0.267841	6.95577	3.5065e-12	4.94137e-11	tuber	PGSC0003DMG402001346	PGSC0003DMC400002426	PGSC0003DMP400002426	Conserved gene of unknown function
236	PGSC0003DMT400003418	98.7083	1.59653	0.335272	4.76189	1.91788e-06	1.04517e-05	tuber	PGSC0003DMG400001349	PGSC0003DMC400002431	PGSC0003DMP400002431	Saccharopine dehydrogenase
237	PGSC0003DMT400003426	237.234	1.40213	0.175554	7.98687	1.38407e-15	3.13819e-14	tuber	PGSC0003DMG400001351	PGSC0003DMC400002436	PGSC0003DMP400002436	Ubiquitin-protein ligase
238	PGSC0003DMT400003434	55.8849	1.89794	0.366328	5.18098	2.20719e-07	1.4562e-06	tuber	PGSC0003DMG400001354	PGSC0003DMC400002442	PGSC0003DMP400002442	Pentatricopeptide repeat-containing protein
239	PGSC0003DMT400003443	10.1541	-2.43456	0.667758	-3.64587	0.000266484	0.00091179	tuber	PGSC0003DMG400001358	PGSC0003DMC400002449	PGSC0003DMP400002449	Hydroxyproline-rich protein
240	PGSC0003DMT400003455	148.849	-1.28312	0.231636	-5.53937	3.03566e-08	2.34818e-07	tuber	PGSC0003DMG400001363	PGSC0003DMC400002459	PGSC0003DMP400002459	Esterase PIR7B
241	PGSC0003DMT400003457	2530.51	-2.45545	0.589197	-4.16745	3.08026e-05	0.000131276	tuber	PGSC0003DMG400001364	PGSC0003DMC400002460	PGSC0003DMP400002460	SP1L
242	PGSC0003DMT400003460	466.605	-3.52893	0.545839	-6.46515	1.01196e-10	1.17418e-09	tuber	PGSC0003DMG400001367	PGSC0003DMC400002463	PGSC0003DMP400002463	Rapid alkalinization factor 4
243	PGSC0003DMT400003487	1607.52	-2.35591	0.372871	-6.31829	2.64468e-10	2.88539e-09	tuber	PGSC0003DMG400001380	PGSC0003DMC400002485	PGSC0003DMP400002485	Pollen Ole e 1 allergen and extensin
244	PGSC0003DMT400003496	32.805	8.5143	1.297	6.56462	5.21649e-11	6.31907e-10	tuber	PGSC0003DMG400001382	PGSC0003DMC400002490	PGSC0003DMP400002490	Protein bem46
245	PGSC0003DMT400003509	152.889	-7.70288	1.0869	-7.08703	1.37025e-12	2.06049e-11	tuber	PGSC0003DMG401001384	PGSC0003DMC400002502	PGSC0003DMP400002502	Protein GAST1
246	PGSC0003DMT400003517	798.571	-1.24477	0.146094	-8.52036	1.59057e-17	4.55671e-16	tuber	PGSC0003DMG400001388	PGSC0003DMC400002508	PGSC0003DMP400002508	Glycosyltransferase QUASIMODO1
247	PGSC0003DMT400003520	107.237	-1.71076	0.373308	-4.58269	4.59031e-06	2.32228e-05	tuber	PGSC0003DMG400001389	PGSC0003DMC400002510	PGSC0003DMP400002510	Conserved gene of unknown function
248	PGSC0003DMT400003546	127.793	-1.8949	0.435823	-4.34787	1.37465e-05	6.29539e-05	tuber	PGSC0003DMG400001400	PGSC0003DMC400002531	PGSC0003DMP400002531	ABC transporter family protein
249	PGSC0003DMT400003550	61.4241	-2.4928	0.303551	-8.21214	2.17287e-16	5.51451e-15	tuber	PGSC0003DMG400001402	PGSC0003DMC400002535	PGSC0003DMP400002535	Conserved gene of unknown function
250	PGSC0003DMT400003579	3951.3	1.34105	0.193925	6.91533	4.66767e-12	6.47695e-11	tuber	PGSC0003DMG400001414	PGSC0003DMC400002552	PGSC0003DMP400002552	Structure-specific recognition protein
251	PGSC0003DMT400003581	444.82	1.52285	0.39462	3.85904	0.000113835	0.000423985	tuber	PGSC0003DMG400001415	PGSC0003DMC400002554	PGSC0003DMP400002554	Conserved gene of unknown function
252	PGSC0003DMT400003582	39.0313	-4.27025	0.698385	-6.11446	9.68874e-10	9.75333e-09	tuber	PGSC0003DMG400001416	PGSC0003DMC400002555	PGSC0003DMP400002555	Protein kinase APK1B, chloroplast
253	PGSC0003DMT400003585	1063.08	-1.34713	0.353564	-3.81013	0.000138892	0.000506297	tuber	PGSC0003DMG400001417	PGSC0003DMC400002557	PGSC0003DMP400002557	DNA-binding protein
254	PGSC0003DMT400003587	27.1784	-5.76174	1.05655	-5.45338	4.94206e-08	3.68519e-07	tuber	PGSC0003DMG400001418	PGSC0003DMC400002559	PGSC0003DMP400002559	Transcription factor style2.1
255	PGSC0003DMT400003590	820.705	-1.48403	0.299875	-4.94882	7.4665e-07	4.40661e-06	tuber	PGSC0003DMG400001419	PGSC0003DMC400002562	PGSC0003DMP400002562	LO4
256	PGSC0003DMT400003596	122.7	-1.75732	0.420982	-4.17434	2.98852e-05	0.000127667	tuber	PGSC0003DMG400001422	PGSC0003DMC400002565	PGSC0003DMP400002565	60S ribosomal protein L34
257	PGSC0003DMT400003600	199.483	1.34026	0.240557	5.5715	2.52556e-08	1.98754e-07	tuber	PGSC0003DMG400001423	PGSC0003DMC400002569	PGSC0003DMP400002569	Leucine zipper protein
258	PGSC0003DMT400003602	14.4673	7.30702	1.32759	5.50398	3.71303e-08	2.82987e-07	tuber	PGSC0003DMG400001425	PGSC0003DMC400002571	PGSC0003DMP400002571	Plasma membrane ATPase 3
259	PGSC0003DMT400003608	109.749	-4.25548	0.612113	-6.95212	3.59835e-12	5.06097e-11	tuber	PGSC0003DMG400001426	PGSC0003DMC400002572	PGSC0003DMP400002572	Expansin
260	PGSC0003DMT400003632	3199.55	1.26131	0.286879	4.39664	1.09939e-05	5.12768e-05	tuber	PGSC0003DMG400001432	PGSC0003DMC400002593	PGSC0003DMP400002593	GNOM-like 1 protein
261	PGSC0003DMT400003637	171.191	1.25648	0.322441	3.89678	9.74812e-05	0.000368119	tuber	PGSC0003DMG400001434	PGSC0003DMC400002598	PGSC0003DMP400002598	WRKY transcription factor-c
262	PGSC0003DMT400003642	359.304	-4.06235	0.548038	-7.41252	1.23918e-13	2.17471e-12	tuber	PGSC0003DMG400001437	PGSC0003DMC400002601	PGSC0003DMP400002601	Blue (Type 1) copper domain
263	PGSC0003DMT400003643	211.377	-1.26545	0.292233	-4.33028	1.48917e-05	6.76003e-05	tuber	PGSC0003DMG400001438	PGSC0003DMC400002602	PGSC0003DMP400002602	Chorismate mutase 1
264	PGSC0003DMT400003658	14.2835	-3.13229	0.722882	-4.33306	1.47053e-05	6.68658e-05	tuber	PGSC0003DMG400001445	PGSC0003DMC400002615	PGSC0003DMP400002615	F-box protein DOR
265	PGSC0003DMT400003661	133.459	1.41105	0.222353	6.34598	2.21008e-10	2.43322e-09	tuber	PGSC0003DMG400001446	PGSC0003DMC400002617	PGSC0003DMP400002617	Pentatricopeptide repeat-containing protein
266	PGSC0003DMT400003666	1131.98	-1.97167	0.298137	-6.6133	3.7585e-11	4.63818e-10	tuber	PGSC0003DMG400001448	PGSC0003DMC400002620	PGSC0003DMP400002620	UDP-glucose dehydrogenase 2
267	PGSC0003DMT400003685	2307.45	-1.3919	0.22605	-6.15751	7.38997e-10	7.5796e-09	tuber	PGSC0003DMG400001453	PGSC0003DMC400002636	PGSC0003DMP400002636	RNA-binding protein
268	PGSC0003DMT400003724	1576.5	-1.18732	0.138798	-8.55428	1.18608e-17	3.44327e-16	tuber	PGSC0003DMG400001466	PGSC0003DMC400002659	PGSC0003DMP400002659	N2,N2-dimethylguanosine tRNA methyltransferase family protein
269	PGSC0003DMT400003740	636.442	1.83498	0.295146	6.21719	5.06141e-10	5.3244e-09	tuber	PGSC0003DMG400001474	PGSC0003DMC400002674	PGSC0003DMP400002674	Amino acid transporter
270	PGSC0003DMT400003774	13289.2	-2.2432	0.392549	-5.71444	1.10064e-08	9.22246e-08	tuber	PGSC0003DMG402001494	PGSC0003DMC400002693	PGSC0003DMP400002693	PR10
271	PGSC0003DMT400003777	108.672	4.54201	0.64774	7.01209	2.34788e-12	3.40576e-11	tuber	PGSC0003DMG400001495	PGSC0003DMC400002694	PGSC0003DMP400002694	Ribonucleoprotein, chloroplast
272	PGSC0003DMT400003796	25.3048	3.16013	0.576711	5.47957	4.26355e-08	3.21563e-07	tuber	PGSC0003DMG400001504	PGSC0003DMC400002707	PGSC0003DMP400002707	MYB transcription factor
273	PGSC0003DMT400003838	576.586	3.72013	0.563692	6.59958	4.12318e-11	5.04527e-10	tuber	PGSC0003DMG400001518	PGSC0003DMC400002733	PGSC0003DMP400002733	Conserved gene of unknown function
274	PGSC0003DMT400003869	1764.13	-1.20906	0.229258	-5.27377	1.3365e-07	9.21102e-07	tuber	PGSC0003DMG400001524	PGSC0003DMC400002753	PGSC0003DMP400002753	Phosphoserine aminotransferase, chloroplastic
275	PGSC0003DMT400003878	38.1694	6.17143	1.16248	5.30883	1.10333e-07	7.69754e-07	tuber	PGSC0003DMG400001529	PGSC0003DMC400002758	PGSC0003DMP400002758	Acidic 27 kDa endochitinase
276	PGSC0003DMT400003881	18.9744	-3.7424	0.778214	-4.80897	1.51712e-06	8.46071e-06	tuber	PGSC0003DMG400001530	PGSC0003DMC400002760	PGSC0003DMP400002760	Conserved gene of unknown function
277	PGSC0003DMT400003883	171.065	1.2669	0.218562	5.79653	6.77018e-09	5.87903e-08	tuber	PGSC0003DMG401001531	PGSC0003DMC400002762	PGSC0003DMP400002762	Conserved gene of unknown function
278	PGSC0003DMT400003920	73.4086	-1.67003	0.335086	-4.98388	6.23203e-07	3.73201e-06	tuber	PGSC0003DMG400001547	PGSC0003DMC400002789	PGSC0003DMP400002789	F-box family protein
279	PGSC0003DMT400003923	47.7738	1.73358	0.400494	4.32859	1.50066e-05	6.8079e-05	tuber	PGSC0003DMG402001548	PGSC0003DMC400002792	PGSC0003DMP400002792	Triacylglycerol lipase
280	PGSC0003DMT400003925	64.9868	1.41031	0.376863	3.74223	0.000182391	0.000647602	tuber	PGSC0003DMG401001548	PGSC0003DMC400002794	PGSC0003DMP400002794	Triacylglycerol lipase
281	PGSC0003DMT400003929	403.78	1.18805	0.258543	4.59516	4.32409e-06	2.20556e-05	tuber	PGSC0003DMG403001548	PGSC0003DMC400002798	PGSC0003DMP400002798	Lipase class 3 family protein
282	PGSC0003DMT400003940	848.967	-1.53749	0.304927	-5.04217	4.60289e-07	2.83193e-06	tuber	PGSC0003DMG400001551	PGSC0003DMC400002807	PGSC0003DMP400002807	O-linked n-acetylglucosamine transferase, ogt
283	PGSC0003DMT400003954	444.419	1.06961	0.240049	4.45579	8.35859e-06	4.0024e-05	tuber	PGSC0003DMG400001556	PGSC0003DMC400002820	PGSC0003DMP400002820	GRAS family transcription factor
284	PGSC0003DMT400003980	1265.27	-1.20121	0.26408	-4.54866	5.39881e-06	2.68877e-05	tuber	PGSC0003DMG400001565	PGSC0003DMC400002839	PGSC0003DMP400002839	HB2 homeodomain protein
285	PGSC0003DMT400003982	571.982	-1.48048	0.247198	-5.98905	2.11072e-09	2.00068e-08	tuber	PGSC0003DMG400001566	PGSC0003DMC400002841	PGSC0003DMP400002841	Conserved gene of unknown function
286	PGSC0003DMT400003984	5.73946	-5.50361	1.32077	-4.16696	3.08684e-05	0.000131531	tuber	PGSC0003DMG400001568	PGSC0003DMC400002843	PGSC0003DMP400002843	Gene of unknown function
287	PGSC0003DMT400003986	252.074	1.83035	0.228174	8.02176	1.04244e-15	2.38597e-14	tuber	PGSC0003DMG400001570	PGSC0003DMC400002845	PGSC0003DMP400002845	Catalase isozyme 2
288	PGSC0003DMT400003992	431.119	1.73311	0.237574	7.29502	2.98606e-13	4.9003e-12	tuber	PGSC0003DMG400001573	PGSC0003DMC400002851	PGSC0003DMP400002851	Serine acetyltransferase 2
289	PGSC0003DMT400003995	1874.29	1.64843	0.205133	8.03589	9.29035e-16	2.14904e-14	tuber	PGSC0003DMG400001574	PGSC0003DMC400002853	PGSC0003DMP400002853	Conserved gene of unknown function
290	PGSC0003DMT400003998	670.947	-1.86031	0.393314	-4.72982	2.24717e-06	1.20917e-05	tuber	PGSC0003DMG400001576	PGSC0003DMC400002856	PGSC0003DMP400002856	GIL1 (GRAVITROPIC IN THE LIGHT)
291	PGSC0003DMT400004027	18.6498	-6.74081	1.10245	-6.11437	9.69411e-10	9.75422e-09	tuber	PGSC0003DMG400001589	PGSC0003DMC400002880	PGSC0003DMP400002880	Amino acid transporter
292	PGSC0003DMT400004030	4844.66	-1.03302	0.217466	-4.75028	2.03139e-06	1.10288e-05	tuber	PGSC0003DMG400001591	PGSC0003DMC400002882	PGSC0003DMP400002882	Glycine-rich protein 2
293	PGSC0003DMT400004043	20.0665	-5.63117	1.12212	-5.01834	5.21189e-07	3.178e-06	tuber	PGSC0003DMG400001596	PGSC0003DMC400002890	PGSC0003DMP400002890	Putative neutral invertase
294	PGSC0003DMT400004062	4.00891	-5.88529	1.60462	-3.66773	0.000244715	0.000845321	tuber	PGSC0003DMG400001603	PGSC0003DMC400002903	PGSC0003DMP400002903	Conserved gene of unknown function
295	PGSC0003DMT400004068	528.174	1.07278	0.182263	5.8859	3.95888e-09	3.5689e-08	tuber	PGSC0003DMG400001606	PGSC0003DMC400002909	PGSC0003DMP400002909	RNA binding protein
296	PGSC0003DMT400004074	30.8872	2.35003	0.50293	4.67268	2.97292e-06	1.56673e-05	tuber	PGSC0003DMG401001610	PGSC0003DMC400002914	PGSC0003DMP400002914	Auxin-induced SAUR
297	PGSC0003DMT400004089	7.11513	-6.11728	1.45162	-4.2141	2.50781e-05	0.000108712	tuber	PGSC0003DMG400001614	PGSC0003DMC400002928	PGSC0003DMP400002928	SAUR family protein
298	PGSC0003DMT400004106	17.0794	3.38176	0.84595	3.99759	6.39913e-05	0.000252665	tuber	PGSC0003DMG400001621	PGSC0003DMC400002940	PGSC0003DMP400002940	Phospholipase C
299	PGSC0003DMT400004126	92.4673	5.80515	1.3069	4.44193	8.91575e-06	4.23929e-05	tuber	PGSC0003DMG400001631	PGSC0003DMC400002953	PGSC0003DMP400002953	Proline-rich protein
300	PGSC0003DMT400004146	104.2	-1.11075	0.239923	-4.62963	3.66317e-06	1.89557e-05	tuber	PGSC0003DMG400001639	PGSC0003DMC400002966	PGSC0003DMP400002966	Transducin family protein
301	PGSC0003DMT400004156	316.506	-1.4004	0.36343	-3.85328	0.000116547	0.000432973	tuber	PGSC0003DMG400001646	PGSC0003DMC400002973	PGSC0003DMP400002973	Ubiquitin-protein ligase BRE1A
302	PGSC0003DMT400004170	111.608	-2.37517	0.630658	-3.76617	0.00016577	0.000594509	tuber	PGSC0003DMG400001655	PGSC0003DMC400002980	PGSC0003DMP400002980	Auxin-induced protein 6B
303	PGSC0003DMT400004171	843.293	-1.71135	0.173653	-9.85501	6.5207e-23	3.69675e-21	tuber	PGSC0003DMG400001656	PGSC0003DMC400002981	PGSC0003DMP400002981	Conserved gene of unknown function
304	PGSC0003DMT400004179	407.978	1.50541	0.309154	4.86945	1.11909e-06	6.40695e-06	tuber	PGSC0003DMG400001660	PGSC0003DMC400002987	PGSC0003DMP400002987	GAGA-binding transcriptional activator BBR/BPC4
305	PGSC0003DMT400004187	275.068	-5.60138	0.441949	-12.6743	8.21264e-37	1.75074e-34	tuber	PGSC0003DMG400001668	PGSC0003DMC400002991	PGSC0003DMP400002991	SAUR family protein
306	PGSC0003DMT400004190	1078.78	-1.44811	0.157299	-9.20609	3.38217e-20	1.34201e-18	tuber	PGSC0003DMG400001670	PGSC0003DMC400002993	PGSC0003DMP400002993	Receptor protein kinase
307	PGSC0003DMT400004191	259.947	2.77927	0.531153	5.23251	1.67223e-07	1.13028e-06	tuber	PGSC0003DMG400001671	PGSC0003DMC400002994	PGSC0003DMP400002994	Peptide transporter
308	PGSC0003DMT400004221	189.721	-1.03388	0.17108	-6.04326	1.51027e-09	1.47064e-08	tuber	PGSC0003DMG400001680	PGSC0003DMC400003016	PGSC0003DMP400003016	Structural constituent of ribosome
309	PGSC0003DMT400004222	25.9055	-1.64057	0.416733	-3.93675	8.25916e-05	0.000316565	tuber	PGSC0003DMG400001681	PGSC0003DMC400003017	PGSC0003DMP400003017	Phosphatidylinositol n-acetylglucosaminyltransferase subunit p
310	PGSC0003DMT400004241	3073.86	1.32798	0.279731	4.74734	2.06114e-06	1.11736e-05	tuber	PGSC0003DMG400001688	PGSC0003DMC400003030	PGSC0003DMP400003030	Ethphon-induced protein
311	PGSC0003DMT400004281	238.293	-2.57961	0.343026	-7.52014	5.47175e-14	1.00573e-12	tuber	PGSC0003DMG400001700	PGSC0003DMC400003053	PGSC0003DMP400003053	Conserved gene of unknown function
312	PGSC0003DMT400004298	267.12	-3.39389	0.30154	-11.2552	2.1832e-29	2.45966e-27	tuber	PGSC0003DMG400001703	PGSC0003DMC400003064	PGSC0003DMP400003064	Protein binding / zinc ion binding
313	PGSC0003DMT400004307	33.0928	1.84627	0.473529	3.89897	9.66028e-05	0.000365183	tuber	PGSC0003DMG400001707	PGSC0003DMC400003069	PGSC0003DMP400003069	Conserved gene of unknown function
314	PGSC0003DMT400004308	58.6819	1.89548	0.500945	3.7838	0.000154455	0.000558069	tuber	PGSC0003DMG400001708	PGSC0003DMC400003070	PGSC0003DMP400003070	RING-H2 finger protein ATL1Q
315	PGSC0003DMT400004310	458.409	-1.99426	0.18126	-11.0022	3.72925e-28	3.77157e-26	tuber	PGSC0003DMG400001709	PGSC0003DMC400003072	PGSC0003DMP400003072	Uridylate kinase
316	PGSC0003DMT400004314	96.1207	-1.12266	0.296903	-3.78121	0.000156065	0.000563328	tuber	PGSC0003DMG400001711	PGSC0003DMC400003075	PGSC0003DMP400003075	Phosphatidylinositol n-acetylglucosaminyltransferase subunit p
317	PGSC0003DMT400004338	61.0555	1.65578	0.440141	3.76193	0.000168604	0.000603578	tuber	PGSC0003DMG400001721	PGSC0003DMC400003094	PGSC0003DMP400003094	ATP binding protein
318	PGSC0003DMT400004365	1258.76	2.45809	0.237396	10.3544	3.9982e-25	2.85977e-23	tuber	PGSC0003DMG400001733	PGSC0003DMC400003112	PGSC0003DMP400003112	Ccaat-binding transcription factor subunit A
319	PGSC0003DMT400004379	42.4186	-2.25761	0.49559	-4.55539	5.22885e-06	2.6107e-05	tuber	PGSC0003DMG400001739	PGSC0003DMC400003120	PGSC0003DMP400003120	Hydrolase, alpha/beta fold family protein
320	PGSC0003DMT400004381	30.3478	-3.19527	0.461443	-6.92452	4.37445e-12	6.08172e-11	tuber	PGSC0003DMG400001741	PGSC0003DMC400003122	PGSC0003DMP400003122	Conserved gene of unknown function
321	PGSC0003DMT400004390	71.1324	2.80701	0.623593	4.50135	6.75234e-06	3.29865e-05	tuber	PGSC0003DMG400001747	PGSC0003DMC400003130	PGSC0003DMP400003130	C2H2L domain class transcription factor
322	PGSC0003DMT400004391	633.016	-1.21648	0.197314	-6.16519	7.0397e-10	7.23741e-09	tuber	PGSC0003DMG400001748	PGSC0003DMC400003131	PGSC0003DMP400003131	50S ribosomal protein L5
323	PGSC0003DMT400004399	513.454	-1.04802	0.235432	-4.45148	8.52809e-06	4.0746e-05	tuber	PGSC0003DMG400001752	PGSC0003DMC400003137	PGSC0003DMP400003137	P58IPK
324	PGSC0003DMT400004415	402.699	-3.81551	0.746257	-5.11286	3.17312e-07	2.02573e-06	tuber	PGSC0003DMG400001760	PGSC0003DMC400003148	PGSC0003DMP400003148	P70 protein
325	PGSC0003DMT400004431	112.105	1.11887	0.262634	4.26018	2.04264e-05	9.0238e-05	tuber	PGSC0003DMG400001767	PGSC0003DMC400003157	PGSC0003DMP400003157	Mitochondrial import inner membrane translocase subunit TIM14
326	PGSC0003DMT400004441	1115.82	-1.64678	0.282374	-5.83193	5.47904e-09	4.82724e-08	tuber	PGSC0003DMG400001772	PGSC0003DMC400003167	PGSC0003DMP400003167	DNA-binding protein S1FA
327	PGSC0003DMT400004442	162.821	-2.22238	0.346324	-6.41705	1.38941e-10	1.57926e-09	tuber	PGSC0003DMG400001773	PGSC0003DMC400003168	PGSC0003DMP400003168	Lectin receptor kinase
328	PGSC0003DMT400004447	97.6481	-4.3084	0.91411	-4.71322	2.43836e-06	1.30378e-05	tuber	PGSC0003DMG400001774	PGSC0003DMC400003170	PGSC0003DMP400003170	Peroxidase
329	PGSC0003DMT400004459	381.527	1.60264	0.171214	9.36041	7.94306e-21	3.42008e-19	tuber	PGSC0003DMG400001776	PGSC0003DMC400003182	PGSC0003DMP400003182	Zinc finger family protein
330	PGSC0003DMT400004461	2039.39	-1.12579	0.187161	-6.01512	1.79756e-09	1.72565e-08	tuber	PGSC0003DMG400001777	PGSC0003DMC400003184	PGSC0003DMP400003184	Zinc finger, RING-type
331	PGSC0003DMT400004465	107.578	-1.86791	0.336354	-5.55341	2.80143e-08	2.18487e-07	tuber	PGSC0003DMG400001780	PGSC0003DMC400003187	PGSC0003DMP400003187	Nuclear matrix protein 1
332	PGSC0003DMT400004531	198.229	1.44922	0.358113	4.04683	5.1915e-05	0.000209355	tuber	PGSC0003DMG400001801	PGSC0003DMC400003221	PGSC0003DMP400003221	Glutathione S-transferase T3
333	PGSC0003DMT400004534	31.7685	3.82379	0.539773	7.08407	1.39978e-12	2.10199e-11	tuber	PGSC0003DMG400001803	PGSC0003DMC400003224	PGSC0003DMP400003224	Conserved gene of unknown function
334	PGSC0003DMT400004544	1060.7	1.01044	0.185768	5.43926	5.3501e-08	3.96768e-07	tuber	PGSC0003DMG400001805	PGSC0003DMC400003232	PGSC0003DMP400003232	Calcium ion binding protein
335	PGSC0003DMT400004553	373.715	7.00871	0.881044	7.955	1.7913e-15	3.99078e-14	tuber	PGSC0003DMG400001809	PGSC0003DMC400003240	PGSC0003DMP400003240	Xyloglucan endotransglucosylase-hydrolase XTH5
336	PGSC0003DMT400004592	1340.37	1.0352	0.267665	3.86751	0.000109954	0.000410796	tuber	PGSC0003DMG400001820	PGSC0003DMC400003265	PGSC0003DMP400003265	5-hydroxyisourate hydrolase
337	PGSC0003DMT400004618	53.0384	-2.55019	0.370643	-6.88045	5.96617e-12	8.15902e-11	tuber	PGSC0003DMG400001831	PGSC0003DMC400003280	PGSC0003DMP400003280	Conserved gene of unknown function
338	PGSC0003DMT400004641	254.395	1.08798	0.247086	4.40325	1.06642e-05	4.99316e-05	tuber	PGSC0003DMG400001840	PGSC0003DMC400003296	PGSC0003DMP400003296	Reticulon B22
339	PGSC0003DMT400004654	49.3268	6.66882	0.78607	8.48375	2.18053e-17	6.18167e-16	tuber	PGSC0003DMG400001846	PGSC0003DMC400003305	PGSC0003DMP400003305	Purine permease
340	PGSC0003DMT400004655	59.8135	2.31158	0.308427	7.49474	6.64308e-14	1.20072e-12	tuber	PGSC0003DMG400001847	PGSC0003DMC400003306	PGSC0003DMP400003306	Dynamin
341	PGSC0003DMT400004684	37.9747	-2.34669	0.397983	-5.89647	3.7135e-09	3.36303e-08	tuber	PGSC0003DMG400001854	PGSC0003DMC400003320	PGSC0003DMP400003320	Novel plant snare
342	PGSC0003DMT400004695	1856.92	-3.04014	0.372803	-8.15479	3.49775e-16	8.59379e-15	tuber	PGSC0003DMG400001858	PGSC0003DMC400003328	PGSC0003DMP400003328	Conserved gene of unknown function
343	PGSC0003DMT400004709	1252.96	1.20687	0.214483	5.62686	1.83517e-08	1.47847e-07	tuber	PGSC0003DMG400001862	PGSC0003DMC400003334	PGSC0003DMP400003334	Glycine-rich protein
344	PGSC0003DMT400004717	52.6371	-1.14254	0.313055	-3.64964	0.000262608	0.000900088	tuber	PGSC0003DMG400001865	PGSC0003DMC400003342	PGSC0003DMP400003342	2-deoxyglucose-6-phosphate phosphatase
345	PGSC0003DMT400004734	282.755	-5.56013	0.386276	-14.3942	5.62823e-47	2.30906e-44	tuber	PGSC0003DMG400001876	PGSC0003DMC400003352	PGSC0003DMP400003352	Conserved gene of unknown function
346	PGSC0003DMT400004741	10286.5	-1.43603	0.289705	-4.95686	7.16424e-07	4.24235e-06	tuber	PGSC0003DMG400001879	PGSC0003DMC400003357	PGSC0003DMP400003357	Annexin p35
347	PGSC0003DMT400004768	39.0716	-2.72445	0.473736	-5.75099	8.87204e-09	7.55991e-08	tuber	PGSC0003DMG400001888	PGSC0003DMC400003375	PGSC0003DMP400003375	Conserved gene of unknown function
348	PGSC0003DMT400004772	40.3919	-8.05126	1.24717	-6.45561	1.07782e-10	1.24594e-09	tuber	PGSC0003DMG400001891	PGSC0003DMC400003379	PGSC0003DMP400003379	Conserved gene of unknown function
349	PGSC0003DMT400004782	212.531	1.77684	0.29652	5.9923	2.06889e-09	1.96789e-08	tuber	PGSC0003DMG400001897	PGSC0003DMC400003388	PGSC0003DMP400003388	Conserved gene of unknown function
350	PGSC0003DMT400004821	39.4444	-5.27066	0.942623	-5.59149	2.25134e-08	1.78661e-07	tuber	PGSC0003DMG400001916	PGSC0003DMC400003412	PGSC0003DMP400003412	Ocs element-binding factor
351	PGSC0003DMT400004842	12.8855	3.79946	0.909147	4.17915	2.92603e-05	0.000125169	tuber	PGSC0003DMG400001922	PGSC0003DMC400003430	PGSC0003DMP400003430	F-box and wd40 domain protein
352	PGSC0003DMT400004845	18.6541	-2.66947	0.549085	-4.86168	1.16396e-06	6.62892e-06	tuber	PGSC0003DMG400001924	PGSC0003DMC400003433	PGSC0003DMP400003433	Matrix metalloprotease 1
353	PGSC0003DMT400004855	17.8673	-5.15154	0.966283	-5.3313	9.75143e-08	6.89097e-07	tuber	PGSC0003DMG400001930	PGSC0003DMC400003442	PGSC0003DMP400003442	MYC1
354	PGSC0003DMT400004867	741.733	4.18386	0.450007	9.29732	1.44034e-20	6.01128e-19	tuber	PGSC0003DMG400001934	PGSC0003DMC400003450	PGSC0003DMP400003450	DNA methyltransferase
355	PGSC0003DMT400004869	3719.68	1.46457	0.318809	4.59389	4.35056e-06	2.21594e-05	tuber	PGSC0003DMG400001935	PGSC0003DMC400003452	PGSC0003DMP400003452	Inositol or phosphatidylinositol kinase
356	PGSC0003DMT400004875	17.2504	-6.64816	1.34008	-4.96101	7.01273e-07	4.15943e-06	tuber	PGSC0003DMG400001938	PGSC0003DMC400003458	PGSC0003DMP400003458	MADS-box transcription factor FBP4
357	PGSC0003DMT400004914	85.455	-2.3928	0.356551	-6.71096	1.93354e-11	2.4782e-10	tuber	PGSC0003DMG400001950	PGSC0003DMC400003487	PGSC0003DMP400003487	Conserved gene of unknown function
358	PGSC0003DMT400004951	86.7727	-2.12113	0.471172	-4.50181	6.73756e-06	3.29217e-05	tuber	PGSC0003DMG400001960	PGSC0003DMC400003519	PGSC0003DMP400003519	ABA 8'-hydroxylase CYP707A1
359	PGSC0003DMT400004973	561.9	-2.18446	0.527933	-4.13776	3.50713e-05	0.000147389	tuber	PGSC0003DMG400001967	PGSC0003DMC400003531	PGSC0003DMP400003531	White-brown-complex ABC transporter family
360	PGSC0003DMT400004981	763.589	-2.6029	0.356944	-7.2922	3.04945e-13	4.99301e-12	tuber	PGSC0003DMG400001969	PGSC0003DMC400003539	PGSC0003DMP400003539	Carotenoid cleavage dioxygenase 4
361	PGSC0003DMT400004995	119.884	-2.05515	0.458834	-4.47908	7.49669e-06	3.63128e-05	tuber	PGSC0003DMG400001976	PGSC0003DMC400003549	PGSC0003DMP400003549	Myo-inositol oxygenase
362	PGSC0003DMT400005002	72.0755	-1.3708	0.335451	-4.08643	4.3807e-05	0.000180413	tuber	PGSC0003DMG402001978	PGSC0003DMC400003554	PGSC0003DMP400003554	Pyridine nucleotide-disulfide oxidoreductase family protein
363	PGSC0003DMT400005005	9.38754	-5.07066	0.978731	-5.18085	2.20876e-07	1.45669e-06	tuber	PGSC0003DMG401001979	PGSC0003DMC400003555	PGSC0003DMP400003555	Disease resistance protein BS2
364	PGSC0003DMT400005078	25.7848	-3.07631	0.613941	-5.01075	5.42171e-07	3.28842e-06	tuber	PGSC0003DMG400002009	PGSC0003DMC400003600	PGSC0003DMP400003600	Hsp20/alpha crystallin family protein
365	PGSC0003DMT400005082	90.8668	-1.12842	0.2828	-3.99016	6.60301e-05	0.000259866	tuber	PGSC0003DMG400002011	PGSC0003DMC400003603	PGSC0003DMP400003603	Ketopantoate hydroxymethyltransferase
366	PGSC0003DMT400005084	93.7657	-2.71872	0.323349	-8.40799	4.17083e-17	1.14076e-15	tuber	PGSC0003DMG400002012	PGSC0003DMC400003605	PGSC0003DMP400003605	ATP binding protein
367	PGSC0003DMT400005085	48.8306	4.71778	0.932534	5.05909	4.21251e-07	2.61855e-06	tuber	PGSC0003DMG400002013	PGSC0003DMC400003606	PGSC0003DMP400003606	Transcription factor DcMYB4
368	PGSC0003DMT400005117	40.9232	-2.60893	0.432297	-6.03503	1.58931e-09	1.54002e-08	tuber	PGSC0003DMG400002023	PGSC0003DMC400003626	PGSC0003DMP400003626	Conserved gene of unknown function
369	PGSC0003DMT400005151	250.981	2.24055	0.226434	9.89494	4.3786e-23	2.5525e-21	tuber	PGSC0003DMG400002036	PGSC0003DMC400003647	PGSC0003DMP400003647	Conserved gene of unknown function
370	PGSC0003DMT400005159	131.295	1.71325	0.368496	4.64931	3.33041e-06	1.73619e-05	tuber	PGSC0003DMG400002039	PGSC0003DMC400003652	PGSC0003DMP400003652	Mads box protein
371	PGSC0003DMT400005175	1048.8	-1.41398	0.186572	-7.57872	3.48985e-14	6.63895e-13	tuber	PGSC0003DMG400002044	PGSC0003DMC400003656	PGSC0003DMP400003656	Transcription factor
372	PGSC0003DMT400005181	661.357	-9.24561	0.750076	-12.3262	6.54393e-35	1.14751e-32	tuber	PGSC0003DMG400002046	PGSC0003DMC400003660	PGSC0003DMP400003660	Aspartic proteinase nepenthesin-1
373	PGSC0003DMT400005182	74.215	3.08339	0.529654	5.82151	5.83189e-09	5.10913e-08	tuber	PGSC0003DMG400002047	PGSC0003DMC400003661	PGSC0003DMP400003661	AT-hook1 protein
374	PGSC0003DMT400005236	343.456	1.98151	0.246349	8.04352	8.72974e-16	2.02706e-14	tuber	PGSC0003DMG400002061	PGSC0003DMC400003684	PGSC0003DMP400003684	Protein PPLZ12
375	PGSC0003DMT400005245	1797.68	-1.04945	0.216271	-4.85245	1.21944e-06	6.91048e-06	tuber	PGSC0003DMG400002066	PGSC0003DMC400003691	PGSC0003DMP400003691	34 kDa outer mitochondrial membrane protein porin
376	PGSC0003DMT400005264	9.52994	-4.62875	1.1496	-4.02641	5.66357e-05	0.00022607	tuber	PGSC0003DMG400002072	PGSC0003DMC400003703	PGSC0003DMP400003703	Tumor suppressor candidate
377	PGSC0003DMT400005265	12.4251	-3.8349	0.791707	-4.84383	1.27358e-06	7.18496e-06	tuber	PGSC0003DMG400002073	PGSC0003DMC400003704	PGSC0003DMP400003704	Nuclear transport factor
378	PGSC0003DMT400005268	1372.87	-8.09676	0.778036	-10.4067	2.31161e-25	1.70965e-23	tuber	PGSC0003DMG400002074	PGSC0003DMC400003706	PGSC0003DMP400003706	Pectinesterase
379	PGSC0003DMT400005270	4.27612	-6.23126	1.50202	-4.14858	3.34548e-05	0.000141415	tuber	PGSC0003DMG400002075	PGSC0003DMC400003707	PGSC0003DMP400003707	Protein COBRA
380	PGSC0003DMT400005343	3421.74	-7.69017	0.705745	-10.8965	1.19742e-27	1.12713e-25	tuber	PGSC0003DMG400002085	PGSC0003DMC400003743	PGSC0003DMP400003743	Pectinesterase
381	PGSC0003DMT400005354	77.3292	-6.65539	0.551417	-12.0696	1.52849e-33	2.34053e-31	tuber	PGSC0003DMG400002090	PGSC0003DMC400003751	PGSC0003DMP400003751	Non-race specific disease resistance protein 1 b
382	PGSC0003DMT400005355	26.3339	2.46221	0.485009	5.07662	3.84213e-07	2.41287e-06	tuber	PGSC0003DMG400002091	PGSC0003DMC400003752	PGSC0003DMP400003752	Gene of unknown function
383	PGSC0003DMT400005381	130.831	2.00653	0.260012	7.71705	1.19049e-14	2.41475e-13	tuber	PGSC0003DMG400002102	PGSC0003DMC400003771	PGSC0003DMP400003771	Gene of unknown function
384	PGSC0003DMT400005383	27.1332	-4.02364	0.609485	-6.60171	4.0645e-11	4.98187e-10	tuber	PGSC0003DMG400002103	PGSC0003DMC400003772	PGSC0003DMP400003772	Mitochondrial glycine decarboxylase complex H-protein
385	PGSC0003DMT400005395	632.121	1.18271	0.169157	6.99176	2.71454e-12	3.88833e-11	tuber	PGSC0003DMG402002106	PGSC0003DMC400003777	PGSC0003DMP400003777	Conserved gene of unknown function
386	PGSC0003DMT400005398	182.551	-8.88838	0.930432	-9.55296	1.26043e-21	6.02347e-20	tuber	PGSC0003DMG400002108	PGSC0003DMC400003780	PGSC0003DMP400003780	Glycine-rich protein TomR2
387	PGSC0003DMT400005421	408.222	1.40345	0.206003	6.81274	9.57573e-12	1.27739e-10	tuber	PGSC0003DMG401002119	PGSC0003DMC400003793	PGSC0003DMP400003793	Conserved gene of unknown function
388	PGSC0003DMT400005437	272.238	3.87149	0.411981	9.39724	5.60156e-21	2.46559e-19	tuber	PGSC0003DMG400002123	PGSC0003DMC400003803	PGSC0003DMP400003803	Ripening regulated protein DDTFR18
389	PGSC0003DMT400005446	180.953	-4.06207	0.369144	-11.004	3.65451e-28	3.71326e-26	tuber	PGSC0003DMG400002125	PGSC0003DMC400003807	PGSC0003DMP400003807	DNA binding protein
390	PGSC0003DMT400005476	674.641	-1.17231	0.257109	-4.5596	5.12501e-06	2.56757e-05	tuber	PGSC0003DMG400002138	PGSC0003DMC400003825	PGSC0003DMP400003825	MYBR domain class transcription factor
391	PGSC0003DMT400005501	1189.09	1.26905	0.245265	5.1742	2.28894e-07	1.50229e-06	tuber	PGSC0003DMG400002149	PGSC0003DMC400003846	PGSC0003DMP400003846	Conserved gene of unknown function
392	PGSC0003DMT400005517	32.9448	1.84379	0.403245	4.57239	4.82189e-06	2.42758e-05	tuber	PGSC0003DMG400002155	PGSC0003DMC400003855	PGSC0003DMP400003855	Pentatricopeptide repeat-containing protein
393	PGSC0003DMT400005530	137.288	8.0207	0.883181	9.08161	1.06982e-19	4.03156e-18	tuber	PGSC0003DMG400002161	PGSC0003DMC400003864	PGSC0003DMP400003864	Conserved gene of unknown function
394	PGSC0003DMT400005532	62.1054	6.1879	1.27531	4.85209	1.2217e-06	6.91969e-06	tuber	PGSC0003DMG400002163	PGSC0003DMC400003865	PGSC0003DMP400003865	Glutathione S-transferase
395	PGSC0003DMT400005534	23.1851	5.41802	1.24193	4.36258	1.28539e-05	5.91778e-05	tuber	PGSC0003DMG401002164	PGSC0003DMC400003866	PGSC0003DMP400003866	Glutathione S-transferase
396	PGSC0003DMT400005547	1459.86	2.70659	0.222938	12.1406	6.43907e-34	1.00008e-31	tuber	PGSC0003DMG400002169	PGSC0003DMC400003875	PGSC0003DMP400003875	Glutathione-S-transferase
397	PGSC0003DMT400005549	113.342	2.84765	0.401177	7.09823	1.26364e-12	1.91208e-11	tuber	PGSC0003DMG400002170	PGSC0003DMC400003876	PGSC0003DMP400003876	Glutathione-S-transferase
398	PGSC0003DMT400005552	92.5349	1.82652	0.357145	5.11423	3.15026e-07	2.0135e-06	tuber	PGSC0003DMG400002172	PGSC0003DMC400003878	PGSC0003DMP400003878	Glutathione S-transferase T2
399	PGSC0003DMT400005594	1597.58	-4.21133	0.267362	-15.7514	6.71904e-56	6.08745e-53	tuber	PGSC0003DMG400002190	PGSC0003DMC400003910	PGSC0003DMP400003910	Minichromosome maintenance factor
400	PGSC0003DMT400005623	243.707	-2.8589	0.252871	-11.3058	1.22859e-29	1.39866e-27	tuber	PGSC0003DMG400002204	PGSC0003DMC400003933	PGSC0003DMP400003933	Pollen specific protein sf21
401	PGSC0003DMT400005640	4878.41	2.00888	0.266424	7.54016	4.6938e-14	8.77575e-13	tuber	PGSC0003DMG400002210	PGSC0003DMC400003940	PGSC0003DMP400003940	F17H15.1/F17H15.1
402	PGSC0003DMT400005672	3759.34	-1.21922	0.199841	-6.10095	1.05442e-09	1.05461e-08	tuber	PGSC0003DMG400002221	PGSC0003DMC400003956	PGSC0003DMP400003956	Deacetylase
403	PGSC0003DMT400005679	1922.58	1.65174	0.185316	8.91311	4.96206e-19	1.71807e-17	tuber	PGSC0003DMG400002226	PGSC0003DMC400003961	PGSC0003DMP400003961	Protein pim1
404	PGSC0003DMT400005682	58.4987	-1.30673	0.259874	-5.02834	4.94751e-07	3.02698e-06	tuber	PGSC0003DMG400002228	PGSC0003DMC400003964	PGSC0003DMP400003964	Conserved gene of unknown function
405	PGSC0003DMT400005689	784.968	2.16873	0.177102	12.2457	1.77242e-34	2.89771e-32	tuber	PGSC0003DMG402002229	PGSC0003DMC400003970	PGSC0003DMP400003970	Conserved gene of unknown function
406	PGSC0003DMT400005705	1204.91	-1.1672	0.262067	-4.45381	8.43587e-06	4.03585e-05	tuber	PGSC0003DMG400002233	PGSC0003DMC400003984	PGSC0003DMP400003984	Conserved gene of unknown function
407	PGSC0003DMT400005706	58.4191	-8.20261	1.08653	-7.54934	4.37468e-14	8.22863e-13	tuber	PGSC0003DMG400002234	PGSC0003DMC400003985	PGSC0003DMP400003985	Dad1/CCD8
408	PGSC0003DMT400005733	15.2196	-2.91979	0.644038	-4.53357	5.79959e-06	2.86605e-05	tuber	PGSC0003DMG402002242	PGSC0003DMC400004004	PGSC0003DMP400004004	Disease resistance protein
409	PGSC0003DMT400005756	1576.64	-1.33019	0.162628	-8.17934	2.85396e-16	7.0599e-15	tuber	PGSC0003DMG400002249	PGSC0003DMC400004021	PGSC0003DMP400004021	ATP binding protein
410	PGSC0003DMT400005782	48.1949	2.86018	0.614837	4.65193	3.28849e-06	1.71681e-05	tuber	PGSC0003DMG400002261	PGSC0003DMC400004037	PGSC0003DMP400004037	Conserved gene of unknown function
411	PGSC0003DMT400005783	116.52	7.44835	1.22322	6.08915	1.13509e-09	1.12701e-08	tuber	PGSC0003DMG401002262	PGSC0003DMC400004038	PGSC0003DMP400004038	ATP-binding cassette transporter
412	PGSC0003DMT400005798	299.872	-1.85049	0.233561	-7.92293	2.31977e-15	5.10021e-14	tuber	PGSC0003DMG400002267	PGSC0003DMC400004044	PGSC0003DMP400004044	Auxin-regulated protein
413	PGSC0003DMT400005849	20.9024	5.45891	1.43224	3.81145	0.000138152	0.000503854	tuber	PGSC0003DMG400002276	PGSC0003DMC400004057	PGSC0003DMP400004057	Conserved gene of unknown function
414	PGSC0003DMT400005889	660.321	2.47789	0.487136	5.08665	3.64451e-07	2.30032e-06	tuber	PGSC0003DMG400002290	PGSC0003DMC400004079	PGSC0003DMP400004079	Early-responsive to dehydration 4
415	PGSC0003DMT400005893	6.3482	5.89674	1.56062	3.77845	0.000157809	0.000568866	tuber	PGSC0003DMG400002291	PGSC0003DMC400004081	PGSC0003DMP400004081	Triacylglycerol lipase
416	PGSC0003DMT400005896	21.5039	5.18342	1.32826	3.90242	9.52363e-05	0.000360581	tuber	PGSC0003DMG400002292	PGSC0003DMC400004084	PGSC0003DMP400004084	Conserved gene of unknown function
417	PGSC0003DMT400005927	98.7154	2.05468	0.281485	7.29942	2.89001e-13	4.75343e-12	tuber	PGSC0003DMG400002301	PGSC0003DMC400004109	PGSC0003DMP400004109	Bifunctional lysine-ketoglutarate reductase/saccharopine dehydrogenase
418	PGSC0003DMT400005932	40.4521	1.93659	0.321691	6.02002	1.74392e-09	1.67787e-08	tuber	PGSC0003DMG400002302	PGSC0003DMC400004112	PGSC0003DMP400004112	Aminoadipic semialdehyde synthase
419	PGSC0003DMT400005933	18.5022	-3.82299	0.759124	-5.03605	4.75228e-07	2.91409e-06	tuber	PGSC0003DMG400002303	PGSC0003DMC400004113	PGSC0003DMP400004113	Glucan endo-1,3-beta-glucosidase
420	PGSC0003DMT400005951	76.0682	1.17174	0.302002	3.87992	0.00010449	0.000391934	tuber	PGSC0003DMG400002310	PGSC0003DMC400004125	PGSC0003DMP400004125	Gene of unknown function
421	PGSC0003DMT400005956	1356.98	2.67289	0.524202	5.09896	3.41519e-07	2.16691e-06	tuber	PGSC0003DMG400002312	PGSC0003DMC400004129	PGSC0003DMP400004129	Photosystem II 10 kDa polypeptide, chloroplast
422	PGSC0003DMT400006010	3161.82	1.16327	0.172438	6.74601	1.51971e-11	1.97872e-10	tuber	PGSC0003DMG400002336	PGSC0003DMC400004167	PGSC0003DMP400004167	Aldo/keto reductase 2
423	PGSC0003DMT400006023	14.1764	7.60289	1.52259	4.9934	5.93244e-07	3.57129e-06	tuber	PGSC0003DMG400002340	PGSC0003DMC400004180	PGSC0003DMP400004180	Elicitor-inducible cytochrome P450
424	PGSC0003DMT400006041	69.2913	-3.13912	0.355885	-8.82059	1.1386e-18	3.71875e-17	tuber	PGSC0003DMG400002350	PGSC0003DMC400004193	PGSC0003DMP400004193	Ethylene-responsive transcription factor
425	PGSC0003DMT400006082	1042.67	1.19565	0.207929	5.75025	8.91128e-09	7.5868e-08	tuber	PGSC0003DMG400002362	PGSC0003DMC400004214	PGSC0003DMP400004214	GYF domain-containing protein
426	PGSC0003DMT400006089	34.86	1.8676	0.421384	4.43206	9.33387e-06	4.41592e-05	tuber	PGSC0003DMG400002366	PGSC0003DMC400004217	PGSC0003DMP400004217	Coatomer alpha subunit
427	PGSC0003DMT400006126	3.66453	5.45403	1.47093	3.70787	0.000209011	0.000732549	tuber	PGSC0003DMG400002383	PGSC0003DMC400004244	PGSC0003DMP400004244	C2H2-type zinc finger protein
428	PGSC0003DMT400006135	292.507	-2.67241	0.330719	-8.08061	6.44432e-16	1.52993e-14	tuber	PGSC0003DMG400002387	PGSC0003DMC400004250	PGSC0003DMP400004250	O-methyltransferase
429	PGSC0003DMT400006139	5103.05	-2.21759	0.291867	-7.59795	3.00866e-14	5.77407e-13	tuber	PGSC0003DMG400002388	PGSC0003DMC400004254	PGSC0003DMP400004254	ATP binding protein
430	PGSC0003DMT400006151	639.122	-1.16673	0.19793	-5.89467	3.75424e-09	3.39568e-08	tuber	PGSC0003DMG400002392	PGSC0003DMC400004262	PGSC0003DMP400004262	Auxin response factor 7
431	PGSC0003DMT400006161	1036.45	-1.27067	0.265317	-4.78927	1.67387e-06	9.24476e-06	tuber	PGSC0003DMG400002396	PGSC0003DMC400004268	PGSC0003DMP400004268	Glycosyltransferase, CAZy family GT2
432	PGSC0003DMT400006208	828.323	2.97745	0.548608	5.42727	5.7221e-08	4.21768e-07	tuber	PGSC0003DMG400002414	PGSC0003DMC400004292	PGSC0003DMP400004292	Sn-2 protein
433	PGSC0003DMT400006289	81.5839	-2.76263	0.417907	-6.61064	3.82656e-11	4.71414e-10	tuber	PGSC0003DMG400002456	PGSC0003DMC400004343	PGSC0003DMP400004343	Cysteine-rich extensin-2
434	PGSC0003DMT400006360	161.225	1.24497	0.241073	5.16431	2.41326e-07	1.57437e-06	tuber	PGSC0003DMG400002484	PGSC0003DMC400004391	PGSC0003DMP400004391	YA6
435	PGSC0003DMT400006365	112.271	1.36249	0.317606	4.28986	1.78784e-05	8.01378e-05	tuber	PGSC0003DMG400002485	PGSC0003DMC400004396	PGSC0003DMP400004396	PHD1
436	PGSC0003DMT400006376	7.67723	-4.22947	0.920601	-4.59425	4.34308e-06	2.21265e-05	tuber	PGSC0003DMG400002492	PGSC0003DMC400004403	PGSC0003DMP400004403	Calmodulin binding protein
437	PGSC0003DMT400006390	632.955	-1.812	0.180407	-10.0439	9.77057e-24	6.05274e-22	tuber	PGSC0003DMG400002497	PGSC0003DMC400004416	PGSC0003DMP400004416	ATP binding protein
438	PGSC0003DMT400006407	1660.42	1.03471	0.216595	4.77717	1.77776e-06	9.76154e-06	tuber	PGSC0003DMG400002502	PGSC0003DMC400004429	PGSC0003DMP400004429	Protein kinase PKN/PRK1, effector
439	PGSC0003DMT400006471	55.2318	-3.75806	0.699022	-5.37616	7.60906e-08	5.48215e-07	tuber	PGSC0003DMG400002523	PGSC0003DMC400004475	PGSC0003DMP400004475	Stem 28 kDa glycoprotein
440	PGSC0003DMT400006472	478.808	1.78127	0.419223	4.24899	2.14737e-05	9.45e-05	tuber	PGSC0003DMG400002524	PGSC0003DMC400004476	PGSC0003DMP400004476	Conserved gene of unknown function
441	PGSC0003DMT400006474	2318.48	-1.18058	0.226169	-5.21989	1.79026e-07	1.20146e-06	tuber	PGSC0003DMG400002525	PGSC0003DMC400004477	PGSC0003DMP400004477	Hexokinase 7
442	PGSC0003DMT400006475	745.37	-1.94295	0.219869	-8.83684	9.84623e-19	3.23409e-17	tuber	PGSC0003DMG400002526	PGSC0003DMC400004478	PGSC0003DMP400004478	LysM type receptor kinase
443	PGSC0003DMT400006485	24.4946	-3.79277	0.611612	-6.20126	5.60112e-10	5.84408e-09	tuber	PGSC0003DMG400002528	PGSC0003DMC400004486	PGSC0003DMP400004486	Downstream target of agl15-4
444	PGSC0003DMT400006490	214.411	1.72073	0.44617	3.85667	0.000114942	0.000427579	tuber	PGSC0003DMG400002531	PGSC0003DMC400004490	PGSC0003DMP400004490	SEC13 family protein
445	PGSC0003DMT400006491	82.7053	-4.06952	0.725839	-5.60665	2.06282e-08	1.64965e-07	tuber	PGSC0003DMG401002532	PGSC0003DMC400004491	PGSC0003DMP400004491	GATA domain class transcription factor
446	PGSC0003DMT400006497	251.288	-4.56756	0.371392	-12.2985	9.23016e-35	1.56797e-32	tuber	PGSC0003DMG400002535	PGSC0003DMC400004497	PGSC0003DMP400004497	UPF0497 membrane protein 14
447	PGSC0003DMT400006501	2648.48	-1.84893	0.26041	-7.10006	1.24705e-12	1.88961e-11	tuber	PGSC0003DMG400002537	PGSC0003DMC400004499	PGSC0003DMP400004499	Rubisco subunit binding-protein beta subunit, rubb
448	PGSC0003DMT400006502	14.8848	2.41456	0.654943	3.68668	0.000227201	0.000789937	tuber	PGSC0003DMG401002538	PGSC0003DMC400004500	PGSC0003DMP400004500	Conserved gene of unknown function
449	PGSC0003DMT400006508	885.233	-1.94564	0.228071	-8.53085	1.45276e-17	4.17289e-16	tuber	PGSC0003DMG400002539	PGSC0003DMC400004504	PGSC0003DMP400004504	BY-2 kinesin 10
450	PGSC0003DMT400006517	402.056	-1.02844	0.26206	-3.92444	8.69319e-05	0.000331855	tuber	PGSC0003DMG402002542	PGSC0003DMC400004512	PGSC0003DMP400004512	Small GTPase Rab2
451	PGSC0003DMT400006523	565.162	1.84876	0.31736	5.82544	5.69632e-09	5.00245e-08	tuber	PGSC0003DMG400002544	PGSC0003DMC400004517	PGSC0003DMP400004517	Conserved gene of unknown function
452	PGSC0003DMT400006558	3245.75	-2.79353	0.543028	-5.14436	2.68434e-07	1.73509e-06	tuber	PGSC0003DMG400002552	PGSC0003DMC400004546	PGSC0003DMP400004546	Delta TIP
453	PGSC0003DMT400006578	216.153	-1.72433	0.312659	-5.51504	3.48695e-08	2.67161e-07	tuber	PGSC0003DMG400002559	PGSC0003DMC400004564	PGSC0003DMP400004564	D-glycerate 3-kinase, chloroplast
454	PGSC0003DMT400006581	627.255	1.24352	0.300785	4.13425	3.5612e-05	0.000149229	tuber	PGSC0003DMG400002560	PGSC0003DMC400004566	PGSC0003DMP400004566	CENP-C
455	PGSC0003DMT400006584	54.3254	2.23268	0.557472	4.005	6.20169e-05	0.000245493	tuber	PGSC0003DMG400002562	PGSC0003DMC400004569	PGSC0003DMP400004569	F-box/kelch-repeat protein
456	PGSC0003DMT400006598	86.3639	-3.5227	0.484282	-7.27407	3.48816e-13	5.68565e-12	tuber	PGSC0003DMG400002567	PGSC0003DMC400004579	PGSC0003DMP400004579	COP1-interacting protein 7 (CIP7)
457	PGSC0003DMT400006608	3113.04	2.38498	0.365388	6.52724	6.69906e-11	7.99037e-10	tuber	PGSC0003DMG400002573	PGSC0003DMC400004586	PGSC0003DMP400004586	Protein phosphatase 2C ABI2 homolog
458	PGSC0003DMT400006616	33.0571	-1.76515	0.469626	-3.75862	0.000170852	0.000610618	tuber	PGSC0003DMG400002574	PGSC0003DMC400004593	PGSC0003DMP400004593	Actin-binding protein ABP140
459	PGSC0003DMT400006654	198.444	3.49459	0.458302	7.62508	2.43887e-14	4.71804e-13	tuber	PGSC0003DMG400002590	PGSC0003DMC400004621	PGSC0003DMP400004621	Beta-galactosidase
460	PGSC0003DMT400006657	145.83	-1.6488	0.300044	-5.49522	3.90232e-08	2.96168e-07	tuber	PGSC0003DMG400002591	PGSC0003DMC400004623	PGSC0003DMP400004623	RNA binding protein
461	PGSC0003DMT400006686	24.2117	-4.42698	0.875338	-5.05745	4.24898e-07	2.63895e-06	tuber	PGSC0003DMG402002599	PGSC0003DMC400004644	PGSC0003DMP400004644	Jacalin-domain protein
462	PGSC0003DMT400006689	934.343	1.5588	0.169121	9.21709	3.05278e-20	1.21574e-18	tuber	PGSC0003DMG400002600	PGSC0003DMC400004647	PGSC0003DMP400004647	F-box family protein
463	PGSC0003DMT400006709	525.763	-1.07543	0.243315	-4.41993	9.87321e-06	4.64984e-05	tuber	PGSC0003DMG400002608	PGSC0003DMC400004659	PGSC0003DMP400004659	ARF domain class transcription factor
464	PGSC0003DMT400006713	482.1	1.27863	0.241299	5.29894	1.16475e-07	8.10445e-07	tuber	PGSC0003DMG400002609	PGSC0003DMC400004662	PGSC0003DMP400004662	Clavaminate synthase
465	PGSC0003DMT400006726	64.2534	-2.50162	0.537442	-4.65467	3.24492e-06	1.69569e-05	tuber	PGSC0003DMG400002612	PGSC0003DMC400004672	PGSC0003DMP400004672	Malic enzyme
466	PGSC0003DMT400006729	927.237	4.02028	0.790437	5.08615	3.6541e-07	2.30571e-06	tuber	PGSC0003DMG400002613	PGSC0003DMC400004674	PGSC0003DMP400004674	PDR8/PEN3 (PLEIOTROPIC DRUG RESISTANCE8)
467	PGSC0003DMT400006733	10.8773	-3.57034	0.809429	-4.41094	1.02923e-05	4.83675e-05	tuber	PGSC0003DMG400002614	PGSC0003DMC400004677	PGSC0003DMP400004677	ESTs AU078251(R0889)
468	PGSC0003DMT400006734	114.136	3.50091	0.541207	6.4687	9.88501e-11	1.1488e-09	tuber	PGSC0003DMG400002615	PGSC0003DMC400004678	PGSC0003DMP400004678	Avr9/Cf-9 rapidly elicited protein 146
469	PGSC0003DMT400006741	81.887	1.01352	0.275547	3.6782	0.000234883	0.00081443	tuber	PGSC0003DMG400002618	PGSC0003DMC400004683	PGSC0003DMP400004683	Conserved gene of unknown function
470	PGSC0003DMT400006751	190.714	-1.63283	0.413518	-3.94864	7.85967e-05	0.00030323	tuber	PGSC0003DMG400002620	PGSC0003DMC400004686	PGSC0003DMP400004686	AP2 domain class transcription factor
471	PGSC0003DMT400006760	1705.52	-2.14555	0.361298	-5.93847	2.87698e-09	2.65185e-08	tuber	PGSC0003DMG402002623	PGSC0003DMC400004693	PGSC0003DMP400004693	Harpin-induced protein
472	PGSC0003DMT400006761	1030.59	-1.00827	0.233986	-4.30911	1.63916e-05	7.39765e-05	tuber	PGSC0003DMG400002624	PGSC0003DMC400004694	PGSC0003DMP400004694	Low density lipoprotein B
473	PGSC0003DMT400006784	43.319	2.10917	0.379377	5.55956	2.70453e-08	2.11537e-07	tuber	PGSC0003DMG400002631	PGSC0003DMC400004714	PGSC0003DMP400004714	Peroxisome assembly factor 1
474	PGSC0003DMT400006794	436.164	-2.45128	0.338048	-7.25129	4.12823e-13	6.66896e-12	tuber	PGSC0003DMG400002634	PGSC0003DMC400004721	PGSC0003DMP400004721	Conserved gene of unknown function
475	PGSC0003DMT400006809	815.971	-1.3759	0.143443	-9.59193	8.64566e-22	4.19623e-20	tuber	PGSC0003DMG401002640	PGSC0003DMC400004730	PGSC0003DMP400004730	Glycosyltransferase
476	PGSC0003DMT400006812	3145.55	1.12948	0.203354	5.55422	2.78851e-08	2.17558e-07	tuber	PGSC0003DMG400002641	PGSC0003DMC400004733	PGSC0003DMP400004733	Ran-binding protein
477	PGSC0003DMT400006821	321.165	1.14524	0.228452	5.01303	5.35804e-07	3.25615e-06	tuber	PGSC0003DMG400002644	PGSC0003DMC400004741	PGSC0003DMP400004741	Conserved gene of unknown function
478	PGSC0003DMT400006829	7.02377	-5.2117	1.38462	-3.764	0.00016722	0.000598917	tuber	PGSC0003DMG400002652	PGSC0003DMC400004747	PGSC0003DMP400004747	Conserved gene of unknown function
479	PGSC0003DMT400006858	19.1634	-4.43987	0.708761	-6.26426	3.74594e-10	4.00648e-09	tuber	PGSC0003DMG400002662	PGSC0003DMC400004769	PGSC0003DMP400004769	Conserved gene of unknown function
480	PGSC0003DMT400006862	389.258	-3.40517	0.463167	-7.35193	1.95372e-13	3.30597e-12	tuber	PGSC0003DMG400002664	PGSC0003DMC400004771	PGSC0003DMP400004771	Serine/threonine protein kinase
481	PGSC0003DMT400006894	17308.6	-2.47589	0.23646	-10.4706	1.17847e-25	9.0228e-24	tuber	PGSC0003DMG400002675	PGSC0003DMC400004786	PGSC0003DMP400004786	Fructose-bisphosphate aldolase
482	PGSC0003DMT400006915	993.623	1.71132	0.33481	5.11132	3.19908e-07	2.0417e-06	tuber	PGSC0003DMG400002682	PGSC0003DMC400004799	PGSC0003DMP400004799	Phytosulfokine peptide
483	PGSC0003DMT400006941	59.6474	2.79802	0.742445	3.76865	0.000164132	0.000589219	tuber	PGSC0003DMG400002688	PGSC0003DMC400004818	PGSC0003DMP400004818	Cytochrome P450 76A1
484	PGSC0003DMT400006944	92.0537	-4.66446	1.26375	-3.69095	0.000223416	0.000778146	tuber	PGSC0003DMG400002689	PGSC0003DMC400004821	PGSC0003DMP400004821	Receptor kinase
485	PGSC0003DMT400006945	67.2733	-5.0537	0.516699	-9.78074	1.36214e-22	7.40461e-21	tuber	PGSC0003DMG400002690	PGSC0003DMC400004822	PGSC0003DMP400004822	Pyruvate kinase
486	PGSC0003DMT400006947	495.345	-1.17017	0.304226	-3.8464	0.000119866	0.000444242	tuber	PGSC0003DMG400002691	PGSC0003DMC400004824	PGSC0003DMP400004824	ATPP2-A13
487	PGSC0003DMT400007000	5754.71	-1.08364	0.223064	-4.85798	1.18592e-06	6.74158e-06	tuber	PGSC0003DMG400002703	PGSC0003DMC400004854	PGSC0003DMP400004854	Monodehydroascorbate reductase
488	PGSC0003DMT400007016	1565.92	-2.19905	0.394881	-5.56889	2.56374e-08	2.01686e-07	tuber	PGSC0003DMG400002710	PGSC0003DMC400004864	PGSC0003DMP400004864	Transcription factor
489	PGSC0003DMT400007038	1742.94	-1.51721	0.355794	-4.26429	2.0054e-05	8.88804e-05	tuber	PGSC0003DMG400002719	PGSC0003DMC400004883	PGSC0003DMP400004883	Repressor of silencing 1
490	PGSC0003DMT400007050	23.9951	-8.47457	1.2785	-6.62855	3.3901e-11	4.20504e-10	tuber	PGSC0003DMG400002722	PGSC0003DMC400004895	PGSC0003DMP400004895	Cellulose synthase-like A1
491	PGSC0003DMT400007056	411.111	1.59532	0.312743	5.10104	3.37787e-07	2.14572e-06	tuber	PGSC0003DMG400002725	PGSC0003DMC400004900	PGSC0003DMP400004900	DNA binding protein
492	PGSC0003DMT400007059	977.106	1.10042	0.26515	4.15016	3.32236e-05	0.000140548	tuber	PGSC0003DMG400002727	PGSC0003DMC400004903	PGSC0003DMP400004903	Homeodomain-like; Uridylate kinase
493	PGSC0003DMT400007088	10391.3	1.18906	0.138228	8.60218	7.82144e-18	2.33933e-16	tuber	PGSC0003DMG400002747	PGSC0003DMC400004921	PGSC0003DMP400004921	NtK-1
494	PGSC0003DMT400007153	121.562	1.89524	0.248176	7.63669	2.22874e-14	4.3308e-13	tuber	PGSC0003DMG400002766	PGSC0003DMC400004965	PGSC0003DMP400004965	Conserved gene of unknown function
495	PGSC0003DMT400007157	1049.06	-1.09867	0.166818	-6.58602	4.51774e-11	5.50329e-10	tuber	PGSC0003DMG400002768	PGSC0003DMC400004968	PGSC0003DMP400004968	ATP-dependent Clp protease proteolytic subunit
496	PGSC0003DMT400007159	158.701	1.42301	0.234392	6.07109	1.27043e-09	1.25167e-08	tuber	PGSC0003DMG400002769	PGSC0003DMC400004970	PGSC0003DMP400004970	Knox
497	PGSC0003DMT400007165	61.9429	5.08455	0.782902	6.49449	8.33131e-11	9.78692e-10	tuber	PGSC0003DMG402002771	PGSC0003DMC400004976	PGSC0003DMP400004976	Anaerobic basic leucine zipper protein
498	PGSC0003DMT400007182	1938.28	-1.82478	0.212908	-8.57076	1.02802e-17	3.01258e-16	tuber	PGSC0003DMG400002777	PGSC0003DMC400004984	PGSC0003DMP400004984	Dihydrolipoyl dehydrogenase
499	PGSC0003DMT400007183	11286	1.71326	0.343911	4.98168	6.30332e-07	3.77262e-06	tuber	PGSC0003DMG400002778	PGSC0003DMC400004985	PGSC0003DMP400004985	Small GTP-binding protein Sar1BNt
500	PGSC0003DMT400007185	7243.74	-1.04256	0.162186	-6.42817	1.29146e-10	1.47642e-09	tuber	PGSC0003DMG400002779	PGSC0003DMC400004986	PGSC0003DMP400004986	Disulfide-isomerase
501	PGSC0003DMT400007191	170.963	1.50973	0.183993	8.20536	2.2991e-16	5.77937e-15	tuber	PGSC0003DMG400002783	PGSC0003DMC400004992	PGSC0003DMP400004992	MRNA, clone: rafl24-09-C04
502	PGSC0003DMT400007199	150.75	-2.31437	0.298426	-7.75524	8.81734e-15	1.80192e-13	tuber	PGSC0003DMG400002784	PGSC0003DMC400004999	PGSC0003DMP400004999	Sulfotransferase
503	PGSC0003DMT400007202	9683.45	2.15889	0.267525	8.06988	7.03687e-16	1.65954e-14	tuber	PGSC0003DMG400002786	PGSC0003DMC400005001	PGSC0003DMP400005001	Pyroglutamyl-peptidase I
504	PGSC0003DMT400007203	132.395	-3.09833	0.36122	-8.5774	9.7041e-18	2.85529e-16	tuber	PGSC0003DMG400002787	PGSC0003DMC400005002	PGSC0003DMP400005002	Zinc finger protein
505	PGSC0003DMT400007226	38.993	1.85897	0.405007	4.58998	4.43294e-06	2.25e-05	tuber	PGSC0003DMG402002794	PGSC0003DMC400005023	PGSC0003DMP400005023	Conserved gene of unknown function
506	PGSC0003DMT400007274	279.549	1.71879	0.246928	6.96068	3.38626e-12	4.78122e-11	tuber	PGSC0003DMG400002799	PGSC0003DMC400005063	PGSC0003DMP400005063	TMV resistance protein N
507	PGSC0003DMT400007287	677.661	2.62448	0.451297	5.81542	6.04825e-09	5.28802e-08	tuber	PGSC0003DMG400002804	PGSC0003DMC400005073	PGSC0003DMP400005073	USP
508	PGSC0003DMT400007288	93.1171	1.03458	0.226808	4.5615	5.07902e-06	2.54701e-05	tuber	PGSC0003DMG400002805	PGSC0003DMC400005074	PGSC0003DMP400005074	Pentatricopeptide repeat-containing protein
509	PGSC0003DMT400007292	537.867	-2.17564	0.255395	-8.51875	1.61282e-17	4.61437e-16	tuber	PGSC0003DMG400002807	PGSC0003DMC400005078	PGSC0003DMP400005078	Conserved gene of unknown function
510	PGSC0003DMT400007294	20.6591	-3.17304	0.613014	-5.17612	2.26544e-07	1.48956e-06	tuber	PGSC0003DMG400002808	PGSC0003DMC400005080	PGSC0003DMP400005080	DNA helicase hus2
511	PGSC0003DMT400007341	1094.22	5.67388	0.42553	13.3337	1.47428e-40	3.95762e-38	tuber	PGSC0003DMG400002824	PGSC0003DMC400005111	PGSC0003DMP400005111	NAC domain protein NAC2
512	PGSC0003DMT400007376	664.529	2.07867	0.418133	4.97131	6.6501e-07	3.96381e-06	tuber	PGSC0003DMG400002835	PGSC0003DMC400005129	PGSC0003DMP400005129	Homeobox protein
513	PGSC0003DMT400007384	159.916	-1.40035	0.240508	-5.82246	5.79864e-09	5.08204e-08	tuber	PGSC0003DMG400002837	PGSC0003DMC400005136	PGSC0003DMP400005136	Stage III sporulation protein AA
514	PGSC0003DMT400007397	124.585	-2.68633	0.351522	-7.642	2.13879e-14	4.16719e-13	tuber	PGSC0003DMG400002843	PGSC0003DMC400005145	PGSC0003DMP400005145	Conserved gene of unknown function
515	PGSC0003DMT400007407	1449.82	-1.06576	0.177595	-6.00107	1.96027e-09	1.87359e-08	tuber	PGSC0003DMG400002849	PGSC0003DMC400005151	PGSC0003DMP400005151	Conserved gene of unknown function
516	PGSC0003DMT400007415	3728.76	1.31247	0.233444	5.62218	1.88566e-08	1.51578e-07	tuber	PGSC0003DMG400002851	PGSC0003DMC400005157	PGSC0003DMP400005157	Conserved gene of unknown function
517	PGSC0003DMT400007438	13.4198	7.50218	1.64618	4.55734	5.1806e-06	2.59078e-05	tuber	PGSC0003DMG400002864	PGSC0003DMC400005173	PGSC0003DMP400005173	Calcium ion binding protein
518	PGSC0003DMT400007448	623.672	1.89983	0.265121	7.16589	7.7281e-13	1.20372e-11	tuber	PGSC0003DMG400002868	PGSC0003DMC400005180	PGSC0003DMP400005180	CW14 protein
519	PGSC0003DMT400007454	188.648	-2.60554	0.510144	-5.10746	3.26525e-07	2.08027e-06	tuber	PGSC0003DMG400002870	PGSC0003DMC400005184	PGSC0003DMP400005184	Leucine-rich repeat receptor-like kinase
520	PGSC0003DMT400007465	27.6029	4.58587	1.20308	3.81176	0.00013798	0.000503414	tuber	PGSC0003DMG400002879	PGSC0003DMC400005191	PGSC0003DMP400005191	Conserved gene of unknown function
521	PGSC0003DMT400007468	280.443	-5.84882	1.2412	-4.71224	2.45013e-06	1.30963e-05	tuber	PGSC0003DMG400002880	PGSC0003DMC400005194	PGSC0003DMP400005194	Proline-rich protein
522	PGSC0003DMT400007474	6.45893	-5.12904	1.33744	-3.83496	0.000125586	0.000463073	tuber	PGSC0003DMG400002883	PGSC0003DMC400005200	PGSC0003DMP400005200	YABBY domain class transcription factor
523	PGSC0003DMT400007503	413.914	-1.32583	0.207953	-6.37561	1.82239e-10	2.0321e-09	tuber	PGSC0003DMG400002894	PGSC0003DMC400005217	PGSC0003DMP400005217	Protein kinase APK1B, chloroplast
524	PGSC0003DMT400007506	157128	-3.83519	0.663942	-5.7764	7.63178e-09	6.5643e-08	tuber	PGSC0003DMG400002895	PGSC0003DMC400005220	PGSC0003DMP400005220	Sucrose synthase
525	PGSC0003DMT400007510	1797.54	-2.87734	0.212688	-13.5285	1.06233e-41	3.39696e-39	tuber	PGSC0003DMG400002898	PGSC0003DMC400005223	PGSC0003DMP400005223	Conserved gene of unknown function
526	PGSC0003DMT400007513	750.151	1.55079	0.283141	5.47709	4.32373e-08	3.25763e-07	tuber	PGSC0003DMG400002900	PGSC0003DMC400005226	PGSC0003DMP400005226	Oligouridylate binding protein
527	PGSC0003DMT400007519	1016.13	-1.70373	0.214621	-7.93829	2.04987e-15	4.54357e-14	tuber	PGSC0003DMG400002903	PGSC0003DMC400005231	PGSC0003DMP400005231	Conserved gene of unknown function
528	PGSC0003DMT400007553	427.273	1.30283	0.171766	7.58489	3.32763e-14	6.35818e-13	tuber	PGSC0003DMG400002916	PGSC0003DMC400005252	PGSC0003DMP400005252	Conserved gene of unknown function
529	PGSC0003DMT400007571	393.252	-1.47548	0.278594	-5.29615	1.18269e-07	8.22402e-07	tuber	PGSC0003DMG400002921	PGSC0003DMC400005262	PGSC0003DMP400005262	Pyruvate dehydrogenase E1 alpha subunit
530	PGSC0003DMT400007574	60.9901	1.52708	0.277188	5.50918	3.60508e-08	2.75532e-07	tuber	PGSC0003DMG400002923	PGSC0003DMC400005265	PGSC0003DMP400005265	DSK2
531	PGSC0003DMT400007575	17.227	1.79114	0.432088	4.14531	3.3935e-05	0.000143223	tuber	PGSC0003DMG400002924	PGSC0003DMC400005266	PGSC0003DMP400005266	40S ribosomal protein S17
532	PGSC0003DMT400007577	58.0662	1.55246	0.259569	5.98093	2.21874e-09	2.09303e-08	tuber	PGSC0003DMG401002925	PGSC0003DMC400005268	PGSC0003DMP400005268	DSK2
533	PGSC0003DMT400007587	2822.68	2.51851	0.652893	3.85747	0.000114566	0.00042649	tuber	PGSC0003DMG400002928	PGSC0003DMC400005276	PGSC0003DMP400005276	Small molecular heat shock protein
534	PGSC0003DMT400007597	16.3938	-4.33998	0.677646	-6.40449	1.50873e-10	1.70243e-09	tuber	PGSC0003DMG400002932	PGSC0003DMC400005286	PGSC0003DMP400005286	Inter-alpha-trypsin inhibitor heavy chain
535	PGSC0003DMT400007650	145.622	-4.36285	0.40725	-10.713	8.8481e-27	7.63464e-25	tuber	PGSC0003DMG400002953	PGSC0003DMC400005325	PGSC0003DMP400005325	Thioredoxin fold
536	PGSC0003DMT400007659	120.504	1.33485	0.330941	4.03349	5.49554e-05	0.000220308	tuber	PGSC0003DMG400002958	PGSC0003DMC400005329	PGSC0003DMP400005329	Kinesin-like centromere protein
537	PGSC0003DMT400007684	266.476	-2.22403	0.37123	-5.99099	2.08568e-09	1.97953e-08	tuber	PGSC0003DMG400002971	PGSC0003DMC400005340	PGSC0003DMP400005340	Cytochrome c oxidase subunit 1
538	PGSC0003DMT400007685	6.53493	6.37914	1.68187	3.79289	0.000148906	0.000539904	tuber	PGSC0003DMG400002972	PGSC0003DMC400005341	PGSC0003DMP400005341	Conserved gene of unknown function
539	PGSC0003DMT400007698	135.229	-1.52913	0.350874	-4.35805	1.31226e-05	6.0325e-05	tuber	PGSC0003DMG402002977	PGSC0003DMC400005350	PGSC0003DMP400005350	Protein kinase
540	PGSC0003DMT400007728	1191.1	2.23275	0.599048	3.72716	0.000193653	0.000683347	tuber	PGSC0003DMG400002987	PGSC0003DMC400005364	PGSC0003DMP400005364	DNAJ protein
541	PGSC0003DMT400007760	42.0931	-6.91404	0.89919	-7.68918	1.48081e-14	2.95945e-13	tuber	PGSC0003DMG400002999	PGSC0003DMC400005394	PGSC0003DMP400005394	Conserved gene of unknown function
542	PGSC0003DMT400007762	2654.42	1.62997	0.197508	8.25269	1.54868e-16	3.9946e-15	tuber	PGSC0003DMG400003000	PGSC0003DMC400005396	PGSC0003DMP400005396	Serine/threonine-protein phosphatase BSL3
543	PGSC0003DMT400007780	274.252	-1.65328	0.177612	-9.30839	1.29779e-20	5.44771e-19	tuber	PGSC0003DMG400003006	PGSC0003DMC400005411	PGSC0003DMP400005411	Calmodulin binding protein
544	PGSC0003DMT400007783	200.097	-1.73764	0.247263	-7.02748	2.10295e-12	3.07716e-11	tuber	PGSC0003DMG400003007	PGSC0003DMC400005413	PGSC0003DMP400005413	Serine/threonine-protein kinase PBS1
545	PGSC0003DMT400007803	227.832	-5.77197	0.572093	-10.0892	6.16534e-24	3.89707e-22	tuber	PGSC0003DMG400003013	PGSC0003DMC400005427	PGSC0003DMP400005427	Beta-D-glucan exohydrolase
546	PGSC0003DMT400007823	59.1998	2.79399	0.499824	5.58994	2.27147e-08	1.7993e-07	tuber	PGSC0003DMG401003025	PGSC0003DMC400005435	PGSC0003DMP400005435	Conserved gene of unknown function
547	PGSC0003DMT400007824	12.3692	3.10302	0.711067	4.36389	1.27769e-05	5.88728e-05	tuber	PGSC0003DMG402003025	PGSC0003DMC400005436	PGSC0003DMP400005436	Gene of unknown function
548	PGSC0003DMT400007825	22.5595	3.90501	0.753351	5.18352	2.1774e-07	1.43871e-06	tuber	PGSC0003DMG403003025	PGSC0003DMC400005437	PGSC0003DMP400005437	Disease resistance protein; Calcium-binding EF-hand; AAA ATPase
549	PGSC0003DMT400007840	141.455	3.29093	0.457913	7.1868	6.63269e-13	1.04131e-11	tuber	PGSC0003DMG400003032	PGSC0003DMC400005449	PGSC0003DMP400005449	Cytochrome P450
550	PGSC0003DMT400007842	491.238	1.20911	0.192151	6.29247	3.12448e-10	3.37332e-09	tuber	PGSC0003DMG400003033	PGSC0003DMC400005451	PGSC0003DMP400005451	GPI transamidase subunit PIG-U family protein
551	PGSC0003DMT400007868	30.1607	7.69874	1.57286	4.89474	9.84337e-07	5.68635e-06	tuber	PGSC0003DMG400003042	PGSC0003DMC400005465	PGSC0003DMP400005465	Osmotin
552	PGSC0003DMT400007869	194.191	7.68642	1.38758	5.53944	3.03444e-08	2.34807e-07	tuber	PGSC0003DMG400003043	PGSC0003DMC400005466	PGSC0003DMP400005466	Osmotin
553	PGSC0003DMT400007870	246.364	6.14753	0.865671	7.10146	1.23449e-12	1.87187e-11	tuber	PGSC0003DMG400003044	PGSC0003DMC400005467	PGSC0003DMP400005467	Osmotin
554	PGSC0003DMT400007898	935.623	2.90127	0.265997	10.9072	1.06506e-27	1.0113e-25	tuber	PGSC0003DMG400003054	PGSC0003DMC400005487	PGSC0003DMP400005487	UDP-Glc-4-epimerase
555	PGSC0003DMT400007904	16.1462	7.65872	1.74099	4.39906	1.0872e-05	5.08059e-05	tuber	PGSC0003DMG400003056	PGSC0003DMC400005489	PGSC0003DMP400005489	Ethylene-responsive proteinase inhibitor 1
556	PGSC0003DMT400007905	61.4982	5.95766	1.40627	4.23651	2.27025e-05	9.94246e-05	tuber	PGSC0003DMG400003057	PGSC0003DMC400005490	PGSC0003DMP400005490	Osmotin
557	PGSC0003DMT400007912	24.123	-2.76662	0.642061	-4.30897	1.64016e-05	7.40063e-05	tuber	PGSC0003DMG400003060	PGSC0003DMC400005497	PGSC0003DMP400005497	Conserved gene of unknown function
558	PGSC0003DMT400007923	353.726	-1.71496	0.235066	-7.29565	2.97232e-13	4.88142e-12	tuber	PGSC0003DMG400003067	PGSC0003DMC400005506	PGSC0003DMP400005506	Conserved gene of unknown function
559	PGSC0003DMT400007927	67.2759	1.16712	0.317922	3.67109	0.000241521	0.000835715	tuber	PGSC0003DMG400003069	PGSC0003DMC400005509	PGSC0003DMP400005509	D1 protease
560	PGSC0003DMT400007946	409.948	1.74042	0.262413	6.63237	3.3035e-11	4.10934e-10	tuber	PGSC0003DMG400003073	PGSC0003DMC400005522	PGSC0003DMP400005522	16S rRNA processing protein RimM family
561	PGSC0003DMT400007951	7.98055	-3.15642	0.866586	-3.64236	0.000270152	0.000922743	tuber	PGSC0003DMG400003075	PGSC0003DMC400005526	PGSC0003DMP400005526	Plasma membrane associated protein
562	PGSC0003DMT400007972	4909.87	1.35074	0.246403	5.48183	4.20939e-08	3.17919e-07	tuber	PGSC0003DMG400003082	PGSC0003DMC400005540	PGSC0003DMP400005540	Conserved gene of unknown function
563	PGSC0003DMT400007977	99.7003	-1.53354	0.347235	-4.41645	1.00335e-05	4.71965e-05	tuber	PGSC0003DMG400003084	PGSC0003DMC400005544	PGSC0003DMP400005544	Two-component response regulator ARR8
564	PGSC0003DMT400007978	1870.53	1.99336	0.344846	5.78044	7.45068e-09	6.4201e-08	tuber	PGSC0003DMG400003085	PGSC0003DMC400005545	PGSC0003DMP400005545	NLI interacting factor (NIF) family protein
565	PGSC0003DMT400007982	1750.29	1.06532	0.167849	6.34686	2.19753e-10	2.42062e-09	tuber	PGSC0003DMG400003086	PGSC0003DMC400005548	PGSC0003DMP400005548	AML1
566	PGSC0003DMT400007989	26.798	3.17363	0.848412	3.74067	0.000183529	0.000651428	tuber	PGSC0003DMG400003089	PGSC0003DMC400005554	PGSC0003DMP400005554	Flavonol synthase/flavanone 3-hydroxylase
567	PGSC0003DMT400007990	18.9517	8.00934	1.54456	5.18552	2.15408e-07	1.42539e-06	tuber	PGSC0003DMG400003090	PGSC0003DMC400005555	PGSC0003DMP400005555	Leucoanthocyanidin dioxygenase
568	PGSC0003DMT400007992	92.8486	6.35544	1.34163	4.73711	2.16789e-06	1.17115e-05	tuber	PGSC0003DMG400003091	PGSC0003DMC400005556	PGSC0003DMP400005556	Leucoanthocyanidin dioxygenase
569	PGSC0003DMT400008024	1324.55	1.70644	0.421395	4.0495	5.13263e-05	0.000207227	tuber	PGSC0003DMG400003102	PGSC0003DMC400005578	PGSC0003DMP400005578	L-galactose dehydrogenase
570	PGSC0003DMT400008034	250.965	1.36194	0.272665	4.99492	5.88589e-07	3.54616e-06	tuber	PGSC0003DMG400003105	PGSC0003DMC400005584	PGSC0003DMP400005584	Glutamyl-tRNA reductase
571	PGSC0003DMT400008036	4966.78	1.42137	0.238959	5.9482	2.71102e-09	2.51165e-08	tuber	PGSC0003DMG400003106	PGSC0003DMC400005586	PGSC0003DMP400005586	ATP binding protein
572	PGSC0003DMT400008085	876.585	1.15894	0.194182	5.96832	2.39709e-09	2.24568e-08	tuber	PGSC0003DMG402003118	PGSC0003DMC400005625	PGSC0003DMP400005625	Glutamyl-tRNA(Gln) amidotransferase subunit A
573	PGSC0003DMT400008105	65.0237	-5.06274	0.577154	-8.7719	1.75677e-18	5.61753e-17	tuber	PGSC0003DMG400003124	PGSC0003DMC400005642	PGSC0003DMP400005642	Endo-1,4-beta-glucanase
574	PGSC0003DMT400008123	250.45	1.23731	0.178122	6.94644	3.74612e-12	5.25182e-11	tuber	PGSC0003DMG400003133	PGSC0003DMC400005658	PGSC0003DMP400005658	Pentatricopeptide repeat-containing protein
575	PGSC0003DMT400008158	80.454	1.23928	0.269894	4.59173	4.39591e-06	2.23427e-05	tuber	PGSC0003DMG400003147	PGSC0003DMC400005686	PGSC0003DMP400005686	ATP binding protein
576	PGSC0003DMT400008184	212.233	-2.67247	0.376424	-7.09964	1.25084e-12	1.89404e-11	tuber	PGSC0003DMG401003156	PGSC0003DMC400005705	PGSC0003DMP400005705	Glycosyltransferase, CAZy family GT2
577	PGSC0003DMT400008186	249.455	-1.05122	0.196686	-5.34467	9.05821e-08	6.44508e-07	tuber	PGSC0003DMG402003156	PGSC0003DMC400005706	PGSC0003DMP400005706	Exostosin family protein
578	PGSC0003DMT400008199	593.947	1.28431	0.322925	3.97712	6.97553e-05	0.000272651	tuber	PGSC0003DMG400003160	PGSC0003DMC400005713	PGSC0003DMP400005713	Heat stress transcription factor A-1
579	PGSC0003DMT400008204	7166.91	-2.56647	0.313648	-8.18265	2.77671e-16	6.89234e-15	tuber	PGSC0003DMG400003163	PGSC0003DMC400005718	PGSC0003DMP400005718	ATP binding protein
580	PGSC0003DMT400008211	513.243	-1.63739	0.183431	-8.92647	4.39832e-19	1.53757e-17	tuber	PGSC0003DMG400003168	PGSC0003DMC400005724	PGSC0003DMP400005724	Root phototropism protein
581	PGSC0003DMT400008264	3882.75	3.55906	0.468377	7.59872	2.99079e-14	5.74485e-13	tuber	PGSC0003DMG400003187	PGSC0003DMC400005757	PGSC0003DMP400005757	Temperature-induced lipocalin'
582	PGSC0003DMT400008267	990.573	-1.04895	0.285957	-3.6682	0.000244263	0.000843994	tuber	PGSC0003DMG400003188	PGSC0003DMC400005760	PGSC0003DMP400005760	Lysosomal pro-X carboxypeptidase
583	PGSC0003DMT400008268	735.058	-1.12279	0.294575	-3.81157	0.000138084	0.000503692	tuber	PGSC0003DMG400003189	PGSC0003DMC400005761	PGSC0003DMP400005761	Conserved gene of unknown function
584	PGSC0003DMT400008271	4.16244	6.10054	1.58464	3.8498	0.000118214	0.000438719	tuber	PGSC0003DMG400003191	PGSC0003DMC400005764	PGSC0003DMP400005764	Receptor-like kinase CHRK1
585	PGSC0003DMT400008273	15.0373	4.73406	1.16873	4.0506	5.10869e-05	0.000206436	tuber	PGSC0003DMG400003192	PGSC0003DMC400005765	PGSC0003DMP400005765	Receptor-like kinase CHRK1
586	PGSC0003DMT400008335	21.2752	3.32524	0.510617	6.5122	7.40574e-11	8.78507e-10	tuber	PGSC0003DMG400003210	PGSC0003DMC400005799	PGSC0003DMP400005799	Leucine Rich Repeat family protein
587	PGSC0003DMT400008338	535.052	-1.4068	0.330419	-4.25761	2.06625e-05	9.11882e-05	tuber	PGSC0003DMG400003212	PGSC0003DMC400005802	PGSC0003DMP400005802	GRF domain class transcription factor
588	PGSC0003DMT400008346	38.4478	6.98747	0.994775	7.02417	2.15341e-12	3.13622e-11	tuber	PGSC0003DMG400003217	PGSC0003DMC400005808	PGSC0003DMP400005808	Avr9/Cf-9 rapidly elicited protein 65
589	PGSC0003DMT400008351	963.648	3.93279	0.778387	5.05248	4.36106e-07	2.69855e-06	tuber	PGSC0003DMG400003219	PGSC0003DMC400005812	PGSC0003DMP400005812	Small heat shock protein, chloroplastic
590	PGSC0003DMT400008352	59.0167	-2.56959	0.448965	-5.72338	1.04427e-08	8.80365e-08	tuber	PGSC0003DMG400003220	PGSC0003DMC400005813	PGSC0003DMP400005813	AtGRF7
591	PGSC0003DMT400008354	1321.31	-1.31625	0.182951	-7.19455	6.26694e-13	9.89603e-12	tuber	PGSC0003DMG400003221	PGSC0003DMC400005815	PGSC0003DMP400005815	Lung seven transmembrane receptor
592	PGSC0003DMT400008388	6.09246	3.44223	0.928135	3.70876	0.000208276	0.000730325	tuber	PGSC0003DMG400003237	PGSC0003DMC400005828	PGSC0003DMP400005828	Conserved gene of unknown function
593	PGSC0003DMT400008412	538.708	-2.37671	0.251762	-9.4403	3.71723e-21	1.6839e-19	tuber	PGSC0003DMG400003248	PGSC0003DMC400005848	PGSC0003DMP400005848	Ndr family protein
594	PGSC0003DMT400008432	131.615	2.86583	0.719066	3.98549	6.73416e-05	0.000264501	tuber	PGSC0003DMG400003257	PGSC0003DMC400005857	PGSC0003DMP400005857	Taxane 13-alpha-hydroxylase cytochrome P450
595	PGSC0003DMT400008496	68.4052	3.02966	0.63254	4.78967	1.6706e-06	9.22904e-06	tuber	PGSC0003DMG402003286	PGSC0003DMC400005896	PGSC0003DMP400005896	ACI112
596	PGSC0003DMT400008507	3861.25	-1.47409	0.319689	-4.61103	4.00676e-06	2.05818e-05	tuber	PGSC0003DMG400003291	PGSC0003DMC400005905	PGSC0003DMP400005905	40S ribosomal protein S20
597	PGSC0003DMT400008510	29.2851	-3.56808	0.559534	-6.37688	1.8073e-10	2.01631e-09	tuber	PGSC0003DMG400003293	PGSC0003DMC400005908	PGSC0003DMP400005908	Protein regulator of cytokinesis
598	PGSC0003DMT400008513	43.7367	2.61388	0.493111	5.30079	1.15304e-07	8.02995e-07	tuber	PGSC0003DMG400003294	PGSC0003DMC400005909	PGSC0003DMP400005909	Serine-threonine protein kinase, plant-type
599	PGSC0003DMT400008548	1459.01	2.52448	0.477822	5.28331	1.26872e-07	8.78008e-07	tuber	PGSC0003DMG400003305	PGSC0003DMC400005936	PGSC0003DMP400005936	Cytochrome P450
600	PGSC0003DMT400008550	38.3675	3.10891	0.747704	4.15794	3.21132e-05	0.000136274	tuber	PGSC0003DMG400003306	PGSC0003DMC400005937	PGSC0003DMP400005937	Cytochrome P450
601	PGSC0003DMT400008569	2209.04	-1.35535	0.276578	-4.90043	9.56252e-07	5.53735e-06	tuber	PGSC0003DMG400003316	PGSC0003DMC400005949	PGSC0003DMP400005949	Tuber-specific and sucrose-responsive element binding factor
602	PGSC0003DMT400008572	134.505	-1.42091	0.341498	-4.16082	3.17114e-05	0.0001347	tuber	PGSC0003DMG400003318	PGSC0003DMC400005951	PGSC0003DMP400005951	Adenylyl-sulfate kinase, chloroplastic
603	PGSC0003DMT400008581	42.5378	1.92969	0.474154	4.06976	4.7062e-05	0.000192028	tuber	PGSC0003DMG400003321	PGSC0003DMC400005955	PGSC0003DMP400005955	Conserved gene of unknown function
604	PGSC0003DMT400008586	1726.96	1.77558	0.138827	12.7898	1.86853e-37	4.10396e-35	tuber	PGSC0003DMG400003324	PGSC0003DMC400005959	PGSC0003DMP400005959	Squalene epoxidase
605	PGSC0003DMT400008622	94.4724	5.31855	0.742801	7.16012	8.06036e-13	1.25189e-11	tuber	PGSC0003DMG400003340	PGSC0003DMC400005984	PGSC0003DMP400005984	P450 mono-oxygenase
606	PGSC0003DMT400008628	143.695	2.17199	0.592801	3.66394	0.000248365	0.000856264	tuber	PGSC0003DMG400003343	PGSC0003DMC400005988	PGSC0003DMP400005988	Kinase
607	PGSC0003DMT400008659	364.289	1.3012	0.191673	6.78863	1.13205e-11	1.49456e-10	tuber	PGSC0003DMG400003357	PGSC0003DMC400006010	PGSC0003DMP400006010	CONSTANS interacting protein 2b
608	PGSC0003DMT400008672	392.434	1.40636	0.286853	4.90271	9.45226e-07	5.47642e-06	tuber	PGSC0003DMG400003361	PGSC0003DMC400006020	PGSC0003DMP400006020	Nucleic acid binding protein
609	PGSC0003DMT400008687	8394.42	-1.82394	0.314061	-5.80759	6.33776e-09	5.53003e-08	tuber	PGSC0003DMG400003368	PGSC0003DMC400006029	PGSC0003DMP400006029	60S ribosomal protein L12
610	PGSC0003DMT400008702	55.1424	-3.07823	0.491262	-6.26596	3.70541e-10	3.96703e-09	tuber	PGSC0003DMG400003375	PGSC0003DMC400006040	PGSC0003DMP400006040	NADH-ubiquinone oxidoreductase chain 2
611	PGSC0003DMT400008703	65.2715	2.39982	0.625121	3.83896	0.000123556	0.000456671	tuber	PGSC0003DMG400003376	PGSC0003DMC400006041	PGSC0003DMP400006041	Gene of unknown function
612	PGSC0003DMT400008733	12.8179	-4.37594	0.831205	-5.26458	1.40512e-07	9.64119e-07	tuber	PGSC0003DMG400003384	PGSC0003DMC400006055	PGSC0003DMP400006055	Origin-recognition complex subunit 6
613	PGSC0003DMT400008744	1151.42	-1.09188	0.278238	-3.92427	8.69943e-05	0.000331977	tuber	PGSC0003DMG400003393	PGSC0003DMC400006059	PGSC0003DMP400006059	DNA double-strand break repair rad50 ATPase
614	PGSC0003DMT400008751	149.347	4.35504	0.984203	4.42495	9.64666e-06	4.55103e-05	tuber	PGSC0003DMG400003397	PGSC0003DMC400006063	PGSC0003DMP400006063	Amino acid transporter
615	PGSC0003DMT400008753	7.56481	-4.27047	1.02851	-4.15209	3.2945e-05	0.000139559	tuber	PGSC0003DMG400003399	PGSC0003DMC400006065	PGSC0003DMP400006065	Conserved gene of unknown function
616	PGSC0003DMT400008772	254.355	-2.13544	0.383698	-5.56542	2.61523e-08	2.05068e-07	tuber	PGSC0003DMG400003410	PGSC0003DMC400006082	PGSC0003DMP400006082	Kinesin
617	PGSC0003DMT400008778	355.072	-2.01017	0.292798	-6.86538	6.63149e-12	8.97853e-11	tuber	PGSC0003DMG400003411	PGSC0003DMC400006088	PGSC0003DMP400006088	DNA-damage-inducible protein f
618	PGSC0003DMT400008784	212.063	1.29412	0.293426	4.41038	1.03188e-05	4.84709e-05	tuber	PGSC0003DMG400003415	PGSC0003DMC400006093	PGSC0003DMP400006093	Neutral amino acid transport protein
619	PGSC0003DMT400008785	21.1975	3.4371	0.667017	5.15294	2.56439e-07	1.66299e-06	tuber	PGSC0003DMG400003416	PGSC0003DMC400006094	PGSC0003DMP400006094	Serine/threonine protein phosphatase 2A 57 kDa regulatory subunit B' beta isoform
620	PGSC0003DMT400008789	419.571	-1.05496	0.200121	-5.27162	1.35226e-07	9.30784e-07	tuber	PGSC0003DMG400003417	PGSC0003DMC400006095	PGSC0003DMP400006095	Conserved gene of unknown function
621	PGSC0003DMT400008812	48.5851	-3.74483	0.62564	-5.98559	2.15602e-09	2.03829e-08	tuber	PGSC0003DMG400003422	PGSC0003DMC400006107	PGSC0003DMP400006107	Conserved gene of unknown function
622	PGSC0003DMT400008824	17.3251	5.76747	1.16419	4.95405	7.26843e-07	4.2982e-06	tuber	PGSC0003DMG400003427	PGSC0003DMC400006117	PGSC0003DMP400006117	F-Box protein
623	PGSC0003DMT400008825	31.0007	5.54086	0.929422	5.96162	2.49749e-09	2.33271e-08	tuber	PGSC0003DMG400003428	PGSC0003DMC400006118	PGSC0003DMP400006118	F-Box protein
624	PGSC0003DMT400008826	650.612	6.49524	0.594768	10.9206	9.18528e-28	8.87666e-26	tuber	PGSC0003DMG400003429	PGSC0003DMC400006119	PGSC0003DMP400006119	Atypical receptor-like kinase 1
625	PGSC0003DMT400008875	278.155	1.41903	0.228259	6.21675	5.07565e-10	5.33343e-09	tuber	PGSC0003DMG400003446	PGSC0003DMC400006146	PGSC0003DMP400006146	Undecaprenyl pyrophosphate synthetase
626	PGSC0003DMT400008877	182.907	1.08515	0.198594	5.46413	4.65171e-08	3.48062e-07	tuber	PGSC0003DMG400003447	PGSC0003DMC400006148	PGSC0003DMP400006148	Conserved gene of unknown function
627	PGSC0003DMT400008886	42.7196	-5.44169	0.633202	-8.59392	8.40541e-18	2.49682e-16	tuber	PGSC0003DMG400003451	PGSC0003DMC400006152	PGSC0003DMP400006152	Cyclin-dependent protein kinase
628	PGSC0003DMT400008907	567.562	1.52764	0.214541	7.12049	1.07543e-12	1.65026e-11	tuber	PGSC0003DMG400003465	PGSC0003DMC400006167	PGSC0003DMP400006167	Glycosyl hydrolase family
629	PGSC0003DMT400008912	9181.62	-1.01784	0.219558	-4.63586	3.55453e-06	1.84243e-05	tuber	PGSC0003DMG400003467	PGSC0003DMC400006170	PGSC0003DMP400006170	60S ribosomal protein L7A
630	PGSC0003DMT400008936	148.019	3.01333	0.75791	3.97584	7.01313e-05	0.000273825	tuber	PGSC0003DMG402003479	PGSC0003DMC400006182	PGSC0003DMP400006182	Oxidoreductase, 2OG-Fe(II) oxygenase family protein
631	PGSC0003DMT400008944	293.248	-2.16603	0.230434	-9.39979	5.4671e-21	2.41129e-19	tuber	PGSC0003DMG400003484	PGSC0003DMC400006188	PGSC0003DMP400006188	RNA-binding region-containing protein
632	PGSC0003DMT400008960	334.474	-3.03248	0.466836	-6.49582	8.2585e-11	9.71715e-10	tuber	PGSC0003DMG400003491	PGSC0003DMC400006199	PGSC0003DMP400006199	Conserved gene of unknown function
633	PGSC0003DMT400009027	84.1683	1.67278	0.295217	5.66629	1.45922e-08	1.19553e-07	tuber	PGSC0003DMG400003507	PGSC0003DMC400006248	PGSC0003DMP400006248	TVLP1
634	PGSC0003DMT400009031	5.22995	-5.56688	1.36593	-4.07553	4.59094e-05	0.00018796	tuber	PGSC0003DMG400003508	PGSC0003DMC400006251	PGSC0003DMP400006251	GATA transcription factor
635	PGSC0003DMT400009032	151.104	6.83102	1.38279	4.94001	7.81178e-07	4.59807e-06	tuber	PGSC0003DMG400003509	PGSC0003DMC400006252	PGSC0003DMP400006252	Abhydrolase domain containing
636	PGSC0003DMT400009048	274.769	-1.68106	0.374023	-4.49454	6.97193e-06	3.39829e-05	tuber	PGSC0003DMG400003516	PGSC0003DMC400006267	PGSC0003DMP400006267	Heat shock protein binding
637	PGSC0003DMT400009049	14.4764	-4.07875	0.87654	-4.65324	3.26767e-06	1.70717e-05	tuber	PGSC0003DMG401003517	PGSC0003DMC400006268	PGSC0003DMP400006268	Conserved gene of unknown function
638	PGSC0003DMT400009050	63.9582	-3.31243	0.443541	-7.46815	8.13281e-14	1.45547e-12	tuber	PGSC0003DMG402003517	PGSC0003DMC400006269	PGSC0003DMP400006269	Conserved gene of unknown function
639	PGSC0003DMT400009054	437.168	1.41219	0.344138	4.10355	4.06857e-05	0.000168669	tuber	PGSC0003DMG400003520	PGSC0003DMC400006273	PGSC0003DMP400006273	Conserved gene of unknown function
640	PGSC0003DMT400009057	452.92	5.55851	0.669292	8.30506	9.97655e-17	2.61993e-15	tuber	PGSC0003DMG400003522	PGSC0003DMC400006276	PGSC0003DMP400006276	Galactinol synthase
641	PGSC0003DMT400009059	54.2985	-6.51061	0.784277	-8.30141	1.02883e-16	2.69205e-15	tuber	PGSC0003DMG400003523	PGSC0003DMC400006277	PGSC0003DMP400006277	Conserved gene of unknown function
642	PGSC0003DMT400009069	6264.21	9.36631	0.979086	9.56638	1.1071e-21	5.3024e-20	tuber	PGSC0003DMG400003530	PGSC0003DMC400006286	PGSC0003DMP400006286	Abscisic acid and environmental stress-inducible protein TAS14
643	PGSC0003DMT400009091	71.3487	-1.72377	0.355742	-4.84557	1.26249e-06	7.13027e-06	tuber	PGSC0003DMG400003534	PGSC0003DMC400006307	PGSC0003DMP400006307	Folate carrier protein
644	PGSC0003DMT400009093	604.971	-1.19794	0.209499	-5.7181	1.07721e-08	9.0436e-08	tuber	PGSC0003DMG400003535	PGSC0003DMC400006309	PGSC0003DMP400006309	CDK5 regulatory subunit-associated protein
645	PGSC0003DMT400009094	904.695	-2.23656	0.244175	-9.15966	5.20594e-20	2.02139e-18	tuber	PGSC0003DMG400003536	PGSC0003DMC400006310	PGSC0003DMP400006310	3-epi-6-deoxocathasterone 23-monooxygenase
646	PGSC0003DMT400009096	3330.09	-3.34635	0.622838	-5.37275	7.75466e-08	5.57413e-07	tuber	PGSC0003DMG400003537	PGSC0003DMC400006312	PGSC0003DMP400006312	Beta-galactosidase
647	PGSC0003DMT400009115	652.25	-3.92687	0.485704	-8.08489	6.22192e-16	1.48181e-14	tuber	PGSC0003DMG400003543	PGSC0003DMC400006322	PGSC0003DMP400006322	Serine-threonine protein kinase, plant-type
648	PGSC0003DMT400009116	13.0915	-2.89384	0.691711	-4.1836	2.86931e-05	0.000123009	tuber	PGSC0003DMG400003544	PGSC0003DMC400006323	PGSC0003DMP400006323	Serine-threonine protein kinase, plant-type
649	PGSC0003DMT400009117	35.4218	1.62311	0.447619	3.62609	0.000287748	0.000977014	tuber	PGSC0003DMG400003545	PGSC0003DMC400006324	PGSC0003DMP400006324	GATA transcription factor 5
650	PGSC0003DMT400009121	141.134	4.67884	0.801269	5.83929	5.24225e-09	4.63929e-08	tuber	PGSC0003DMG400003546	PGSC0003DMC400006328	PGSC0003DMP400006328	Ferulate-5-hydroxylase
651	PGSC0003DMT400009131	589.668	-4.68787	0.595393	-7.87356	3.44681e-15	7.4279e-14	tuber	PGSC0003DMG400003550	PGSC0003DMC400006337	PGSC0003DMP400006337	Kinesin motor family protein
652	PGSC0003DMT400009133	14.0205	-4.86003	0.961684	-5.05366	4.33416e-07	2.68419e-06	tuber	PGSC0003DMG400003551	PGSC0003DMC400006338	PGSC0003DMP400006338	Receptor kinase
653	PGSC0003DMT400009177	137.715	2.61223	0.520741	5.01636	5.2659e-07	3.20656e-06	tuber	PGSC0003DMG400003564	PGSC0003DMC400006361	PGSC0003DMP400006361	Calcium-dependent protein kinase CPK4
654	PGSC0003DMT400009217	19.9722	-2.33341	0.461369	-5.05757	4.24643e-07	2.63812e-06	tuber	PGSC0003DMG400003577	PGSC0003DMC400006386	PGSC0003DMP400006386	Senescence-associated protein 12
655	PGSC0003DMT400009223	11.1175	-5.37058	1.03144	-5.20686	1.92067e-07	1.28267e-06	tuber	PGSC0003DMG400003580	PGSC0003DMC400006392	PGSC0003DMP400006392	Conserved gene of unknown function
656	PGSC0003DMT400009224	149.058	-1.70106	0.25004	-6.80312	1.02375e-11	1.36149e-10	tuber	PGSC0003DMG400003581	PGSC0003DMC400006393	PGSC0003DMP400006393	Conserved gene of unknown function
657	PGSC0003DMT400009226	2434.39	1.38484	0.246807	5.61102	2.01132e-08	1.61143e-07	tuber	PGSC0003DMG400003582	PGSC0003DMC400006395	PGSC0003DMP400006395	Dehydroquinate synthase
658	PGSC0003DMT400009227	164.445	-1.73977	0.215576	-8.07034	7.01017e-16	1.65504e-14	tuber	PGSC0003DMG400003583	PGSC0003DMC400006396	PGSC0003DMP400006396	Rac-like GTPase 1
659	PGSC0003DMT400009229	310.476	-4.44779	0.555786	-8.00271	1.21715e-15	2.77418e-14	tuber	PGSC0003DMG400003584	PGSC0003DMC400006398	PGSC0003DMP400006398	Ubiquitin carrier protein
660	PGSC0003DMT400009233	607.282	-1.10242	0.197398	-5.58477	2.34011e-08	1.84761e-07	tuber	PGSC0003DMG400003585	PGSC0003DMC400006400	PGSC0003DMP400006400	Zinc finger protein
661	PGSC0003DMT400009254	1740	1.26002	0.312094	4.03729	5.40713e-05	0.000217124	tuber	PGSC0003DMG402003592	PGSC0003DMC400006415	PGSC0003DMP400006415	Transformer-SR ribonucleoprotein
662	PGSC0003DMT400009277	19.7823	-7.74123	1.5114	-5.12191	3.02464e-07	1.93605e-06	tuber	PGSC0003DMG400003601	PGSC0003DMC400006433	PGSC0003DMP400006433	Transcription factor
663	PGSC0003DMT400009287	42.3169	-5.16393	0.583905	-8.84378	9.25363e-19	3.05328e-17	tuber	PGSC0003DMG400003605	PGSC0003DMC400006441	PGSC0003DMP400006441	Dihydroflavonol 4-reductase
664	PGSC0003DMT400009296	82.4265	2.4859	0.434537	5.7208	1.06027e-08	8.91086e-08	tuber	PGSC0003DMG400003607	PGSC0003DMC400006449	PGSC0003DMP400006449	Jasmonate O-methyltransferase
665	PGSC0003DMT400009307	61.2291	-2.59105	0.421064	-6.15358	7.57511e-10	7.75485e-09	tuber	PGSC0003DMG400003616	PGSC0003DMC400006460	PGSC0003DMP400006460	Transcription factor
666	PGSC0003DMT400009314	120.511	-1.12508	0.287803	-3.90919	9.26052e-05	0.000351415	tuber	PGSC0003DMG400003619	PGSC0003DMC400006467	PGSC0003DMP400006467	Aldehyde dehydrogenase family 3 member F1
667	PGSC0003DMT400009319	126.781	-1.64471	0.21012	-7.8275	4.9765e-15	1.04955e-13	tuber	PGSC0003DMG400003621	PGSC0003DMC400006472	PGSC0003DMP400006472	Conserved gene of unknown function
668	PGSC0003DMT400009340	1326.67	1.17736	0.235714	4.99487	5.88743e-07	3.54616e-06	tuber	PGSC0003DMG400003630	PGSC0003DMC400006488	PGSC0003DMP400006488	Conserved gene of unknown function
669	PGSC0003DMT400009344	6633.44	1.60468	0.176624	9.08529	1.03426e-19	3.91795e-18	tuber	PGSC0003DMG400003632	PGSC0003DMC400006491	PGSC0003DMP400006491	H1 histone
670	PGSC0003DMT400009365	18.8654	-5.12104	0.999603	-5.12307	3.00597e-07	1.92581e-06	tuber	PGSC0003DMG400003640	PGSC0003DMC400006508	PGSC0003DMP400006508	Conserved gene of unknown function
671	PGSC0003DMT400009367	51.5046	-6.64443	1.26417	-5.25595	1.47262e-07	1.00631e-06	tuber	PGSC0003DMG400003641	PGSC0003DMC400006509	PGSC0003DMP400006509	Gast1
672	PGSC0003DMT400009373	285.186	4.39869	0.450946	9.75435	1.76727e-22	9.41853e-21	tuber	PGSC0003DMG400003643	PGSC0003DMC400006514	PGSC0003DMP400006514	Oligopeptide transporter OPT family
673	PGSC0003DMT400009378	32.5171	-3.43125	0.765975	-4.47958	7.47891e-06	3.62428e-05	tuber	PGSC0003DMG400003645	PGSC0003DMC400006517	PGSC0003DMP400006517	Ascorbate peroxidase
674	PGSC0003DMT400009380	17.3017	-3.49977	0.620177	-5.64318	1.66934e-08	1.3534e-07	tuber	PGSC0003DMG402003646	PGSC0003DMC400006519	PGSC0003DMP400006519	Ascorbate peroxidase
675	PGSC0003DMT400009390	1253.61	6.16077	0.620993	9.92084	3.37911e-23	1.98047e-21	tuber	PGSC0003DMG400003649	PGSC0003DMC400006528	PGSC0003DMP400006528	Farnesylated protein (ATFP6)
676	PGSC0003DMT400009391	34.2657	2.14062	0.376038	5.69258	1.25137e-08	1.0342e-07	tuber	PGSC0003DMG400003650	PGSC0003DMC400006529	PGSC0003DMP400006529	F-box protein
677	PGSC0003DMT400009410	257.448	-3.22205	0.28214	-11.42	3.3206e-30	3.88189e-28	tuber	PGSC0003DMG400003656	PGSC0003DMC400006540	PGSC0003DMP400006540	Aspartic proteinase nepenthesin-2
678	PGSC0003DMT400009422	292.923	1.61456	0.240588	6.71091	1.9341e-11	2.4782e-10	tuber	PGSC0003DMG400003661	PGSC0003DMC400006546	PGSC0003DMP400006546	RING-H2 finger protein ATL4M
679	PGSC0003DMT400009425	574.071	-2.08864	0.241254	-8.65744	4.82498e-18	1.48604e-16	tuber	PGSC0003DMG400003662	PGSC0003DMC400006548	PGSC0003DMP400006548	Iron ion binding / oxidoreductase/ oxidoreductase, acting on paired donors, with incorporation or reduction of molecular oxygen, 2-oxoglutarate as one donor, and incorporation of one atom each of oxygen into both donors
680	PGSC0003DMT400009432	24.0765	4.81866	0.775117	6.21668	5.07776e-10	5.33343e-09	tuber	PGSC0003DMG400003666	PGSC0003DMC400006555	PGSC0003DMP400006555	Senescence-associated protein
681	PGSC0003DMT400009458	34.2808	-3.18457	0.851749	-3.73887	0.000184851	0.000655266	tuber	PGSC0003DMG400003686	PGSC0003DMC400006573	PGSC0003DMP400006573	Oxidoreductase
682	PGSC0003DMT400009459	42.4065	8.86133	1.61055	5.50204	3.75412e-08	2.85818e-07	tuber	PGSC0003DMG400003687	PGSC0003DMC400006574	PGSC0003DMP400006574	Pectinesterase-3
683	PGSC0003DMT400009462	4047.63	1.50283	0.347292	4.32728	1.50961e-05	6.83853e-05	tuber	PGSC0003DMG400003688	PGSC0003DMC400006575	PGSC0003DMP400006575	ST225
684	PGSC0003DMT400009481	363.503	-1.80497	0.456267	-3.95596	7.62269e-05	0.000294977	tuber	PGSC0003DMG400003696	PGSC0003DMC400006591	PGSC0003DMP400006591	50S ribosomal protein L31
685	PGSC0003DMT400009493	2469.56	-1.18119	0.157914	-7.47998	7.43365e-14	1.33806e-12	tuber	PGSC0003DMG400003701	PGSC0003DMC400006602	PGSC0003DMP400006602	BZIP domain class transcription factor
686	PGSC0003DMT400009505	88.64	-1.93421	0.315101	-6.13839	8.33602e-10	8.5018e-09	tuber	PGSC0003DMG402003705	PGSC0003DMC400006611	PGSC0003DMP400006611	GTP-dependent nucleic acid-binding protein engD
687	PGSC0003DMT400009507	12629.1	1.05961	0.250089	4.23695	2.26578e-05	9.92487e-05	tuber	PGSC0003DMG400003707	PGSC0003DMC400006613	PGSC0003DMP400006613	Pre-pro-cysteine proteinase
688	PGSC0003DMT400009510	12.2771	7.41557	1.7615	4.2098	2.55593e-05	0.000110599	tuber	PGSC0003DMG400003709	PGSC0003DMC400006616	PGSC0003DMP400006616	Deficiens analogue
689	PGSC0003DMT400009548	1712.25	-2.45956	0.308161	-7.98142	1.44662e-15	3.27319e-14	tuber	PGSC0003DMG400003724	PGSC0003DMC400006643	PGSC0003DMP400006643	Myosin heavy chain, striated muscle
690	PGSC0003DMT400009575	28.8346	-4.8601	0.764277	-6.35908	2.02972e-10	2.24374e-09	tuber	PGSC0003DMG400003733	PGSC0003DMC400006665	PGSC0003DMP400006665	Agglutinin isoform
691	PGSC0003DMT400009581	139.541	-3.98985	0.444307	-8.97995	2.70894e-19	9.72e-18	tuber	PGSC0003DMG400003736	PGSC0003DMC400006670	PGSC0003DMP400006670	Transcription factor
692	PGSC0003DMT400009589	507.458	-1.95938	0.357284	-5.4841	4.15582e-08	3.14091e-07	tuber	PGSC0003DMG400003741	PGSC0003DMC400006677	PGSC0003DMP400006677	Ornithine carbamoyltransferase
693	PGSC0003DMT400009605	62.558	-8.12361	1.16724	-6.95965	3.41118e-12	4.81016e-11	tuber	PGSC0003DMG400003747	PGSC0003DMC400006690	PGSC0003DMP400006690	Taxadien-5-alpha-ol O-acetyltransferase
694	PGSC0003DMT400009620	819.156	-1.95395	0.217814	-8.97073	2.94561e-19	1.05518e-17	tuber	PGSC0003DMG400003753	PGSC0003DMC400006705	PGSC0003DMP400006705	Ubiquitin carrier protein
695	PGSC0003DMT400009621	15.0285	-3.73523	0.915893	-4.07824	4.53776e-05	0.000186151	tuber	PGSC0003DMG400003754	PGSC0003DMC400006706	PGSC0003DMP400006706	Cytokinin oxidase/dehydrogenase
696	PGSC0003DMT400009623	3443.04	-1.15635	0.318174	-3.63434	0.000278694	0.000948094	tuber	PGSC0003DMG400003755	PGSC0003DMC400006708	PGSC0003DMP400006708	Thioredoxin
697	PGSC0003DMT400009630	478.488	-5.90957	0.456493	-12.9456	2.48792e-38	5.75503e-36	tuber	PGSC0003DMG400003759	PGSC0003DMC400006715	PGSC0003DMP400006715	Auxin-induced protein 5NG4
698	PGSC0003DMT400009639	1250.38	-1.26586	0.187144	-6.76411	1.3413e-11	1.76012e-10	tuber	PGSC0003DMG400003764	PGSC0003DMC400006723	PGSC0003DMP400006723	Tetratricopeptide repeat protein, tpr
699	PGSC0003DMT400009665	228.226	-7.04353	0.704253	-10.0014	1.50237e-23	9.17626e-22	tuber	PGSC0003DMG400003773	PGSC0003DMC400006738	PGSC0003DMP400006738	SAUR family protein
700	PGSC0003DMT400009667	920.866	-3.81207	0.375534	-10.1511	3.2777e-24	2.13384e-22	tuber	PGSC0003DMG400003774	PGSC0003DMC400006740	PGSC0003DMP400006740	Endo-1,4-beta-glucanase
701	PGSC0003DMT400009682	50.3887	-1.39448	0.284427	-4.90276	9.4497e-07	5.47639e-06	tuber	PGSC0003DMG400003778	PGSC0003DMC400006749	PGSC0003DMP400006749	E2F4,5
702	PGSC0003DMT400009701	243.999	2.09852	0.260356	8.0602	7.61703e-16	1.78667e-14	tuber	PGSC0003DMG400003793	PGSC0003DMC400006762	PGSC0003DMP400006762	Endo-1,3-1,4-beta-d-glucanase
703	PGSC0003DMT400009724	46.0548	-3.57771	0.878765	-4.0713	4.6752e-05	0.000190906	tuber	PGSC0003DMG400003804	PGSC0003DMC400006774	PGSC0003DMP400006774	Gene of unknown function
704	PGSC0003DMT400009727	1058.03	1.4679	0.312339	4.6997	2.60544e-06	1.38617e-05	tuber	PGSC0003DMG400003805	PGSC0003DMC400006777	PGSC0003DMP400006777	Oxidoreductase
705	PGSC0003DMT400009730	28.4215	-3.24435	0.7792	-4.1637	3.13134e-05	0.000133192	tuber	PGSC0003DMG400003806	PGSC0003DMC400006780	PGSC0003DMP400006780	Gene of unknown function
706	PGSC0003DMT400009745	186.365	2.16559	0.403084	5.37254	7.76354e-08	5.57867e-07	tuber	PGSC0003DMG400003813	PGSC0003DMC400006789	PGSC0003DMP400006789	ATP binding protein
707	PGSC0003DMT400009748	24.486	-3.03007	0.810523	-3.73841	0.000185186	0.000656348	tuber	PGSC0003DMG400003814	PGSC0003DMC400006791	PGSC0003DMP400006791	Serine-threonine protein kinase, plant-type
708	PGSC0003DMT400009772	4186.9	-1.47695	0.258174	-5.72074	1.06058e-08	8.91086e-08	tuber	PGSC0003DMG400003826	PGSC0003DMC400006811	PGSC0003DMP400006811	60S ribosomal protein L23
709	PGSC0003DMT400009802	1721.16	1.53868	0.246606	6.23943	4.39177e-10	4.66282e-09	tuber	PGSC0003DMG400003837	PGSC0003DMC400006826	PGSC0003DMP400006826	Speckle-type POZ protein
710	PGSC0003DMT400009817	254.823	2.44703	0.197711	12.3768	3.48919e-35	6.3224e-33	tuber	PGSC0003DMG400003844	PGSC0003DMC400006836	PGSC0003DMP400006836	TRNA (5-methylaminomethyl-2-thiouridylate)-methyltransferase
711	PGSC0003DMT400009830	42.1311	5.32114	0.876871	6.06832	1.29252e-09	1.27227e-08	tuber	PGSC0003DMG400003848	PGSC0003DMC400006842	PGSC0003DMP400006842	Sugar transporter
712	PGSC0003DMT400009848	6720.9	1.05785	0.277595	3.81075	0.000138544	0.000505199	tuber	PGSC0003DMG400003863	PGSC0003DMC400006859	PGSC0003DMP400006859	Zinc finger protein 593
713	PGSC0003DMT400009851	64.0026	-1.39656	0.304788	-4.58208	4.60371e-06	2.32744e-05	tuber	PGSC0003DMG401003864	PGSC0003DMC400006862	PGSC0003DMP400006862	Conserved gene of unknown function
714	PGSC0003DMT400009856	21.7417	-1.90201	0.468336	-4.06122	4.88174e-05	0.000198446	tuber	PGSC0003DMG402003864	PGSC0003DMC400006867	PGSC0003DMP400006867	Conserved gene of unknown function
715	PGSC0003DMT400009858	9.64326	-3.00729	0.690955	-4.35236	1.34678e-05	6.17946e-05	tuber	PGSC0003DMG400003865	PGSC0003DMC400006869	PGSC0003DMP400006869	Conserved gene of unknown function
716	PGSC0003DMT400009860	3323.07	-5.12238	0.660122	-7.75974	8.51018e-15	1.74242e-13	tuber	PGSC0003DMG400003866	PGSC0003DMC400006870	PGSC0003DMP400006870	Xyloglucan endotransglucosylase/hydrolase 12
717	PGSC0003DMT400009924	1401.65	-2.4124	0.212329	-11.3616	6.49535e-30	7.47274e-28	tuber	PGSC0003DMG400003889	PGSC0003DMC400006917	PGSC0003DMP400006917	P-glycoprotein
718	PGSC0003DMT400009926	31.0833	6.9845	1.55573	4.48953	7.13807e-06	3.47226e-05	tuber	PGSC0003DMG400003890	PGSC0003DMC400006918	PGSC0003DMP400006918	Transcription factor DcMYB4
719	PGSC0003DMT400009952	1006.4	-2.29008	0.453815	-5.0463	4.50455e-07	2.77854e-06	tuber	PGSC0003DMG400003898	PGSC0003DMC400006935	PGSC0003DMP400006935	RAB1X
720	PGSC0003DMT400009964	43.8283	-7.03543	1.20893	-5.81953	5.90127e-09	5.16575e-08	tuber	PGSC0003DMG400003901	PGSC0003DMC400006945	PGSC0003DMP400006945	UDP-glucose:glucosyltransferase
721	PGSC0003DMT400010008	1204.12	1.01097	0.201731	5.01145	5.40226e-07	3.27936e-06	tuber	PGSC0003DMG401003922	PGSC0003DMC400006980	PGSC0003DMP400006980	Conserved gene of unknown function
722	PGSC0003DMT400010010	708.118	-1.013	0.240305	-4.21548	2.49242e-05	0.000108109	tuber	PGSC0003DMG400003923	PGSC0003DMC400006982	PGSC0003DMP400006982	ATP-dependent clp protease
723	PGSC0003DMT400010028	1350.09	-2.85978	0.486376	-5.87977	4.10833e-09	3.69444e-08	tuber	PGSC0003DMG400003931	PGSC0003DMC400006993	PGSC0003DMP400006993	Conserved gene of unknown function
724	PGSC0003DMT400010033	6.91955	-3.80294	0.956693	-3.97508	7.03542e-05	0.000274499	tuber	PGSC0003DMG400003932	PGSC0003DMC400006997	PGSC0003DMP400006997	CPD photolyase
725	PGSC0003DMT400010069	1096.73	1.56852	0.1788	8.77249	1.74759e-18	5.59641e-17	tuber	PGSC0003DMG400003942	PGSC0003DMC400007016	PGSC0003DMP400007016	Conserved gene of unknown function
726	PGSC0003DMT400010073	83.9391	1.34829	0.338688	3.98091	6.8652e-05	0.000268725	tuber	PGSC0003DMG400003944	PGSC0003DMC400007019	PGSC0003DMP400007019	Conserved gene of unknown function
727	PGSC0003DMT400010074	19.419	-4.14395	0.609491	-6.79903	1.05328e-11	1.39649e-10	tuber	PGSC0003DMG400003945	PGSC0003DMC400007020	PGSC0003DMP400007020	Leucine-rich repeat transmembrane protein kinase
728	PGSC0003DMT400010090	556.552	-1.84996	0.359864	-5.14072	2.73688e-07	1.76747e-06	tuber	PGSC0003DMG400003952	PGSC0003DMC400007033	PGSC0003DMP400007033	ATP-dependent Clp protease proteolytic subunit
729	PGSC0003DMT400010099	85.782	2.21928	0.322913	6.87268	6.30059e-12	8.57858e-11	tuber	PGSC0003DMG400003956	PGSC0003DMC400007041	PGSC0003DMP400007041	Conserved gene of unknown function
730	PGSC0003DMT400010101	22.8624	2.38681	0.459723	5.19184	2.08222e-07	1.38247e-06	tuber	PGSC0003DMG400003957	PGSC0003DMC400007043	PGSC0003DMP400007043	Conserved gene of unknown function
731	PGSC0003DMT400010109	79.6658	4.68042	0.668579	7.00054	2.5497e-12	3.67157e-11	tuber	PGSC0003DMG400003961	PGSC0003DMC400007050	PGSC0003DMP400007050	Cytochrome P450
732	PGSC0003DMT400010142	108.418	1.15877	0.283151	4.09239	4.26946e-05	0.000176426	tuber	PGSC0003DMG400003974	PGSC0003DMC400007075	PGSC0003DMP400007075	DNA binding protein
733	PGSC0003DMT400010150	206.279	1.14243	0.206272	5.53845	3.05163e-08	2.35802e-07	tuber	PGSC0003DMG400003978	PGSC0003DMC400007081	PGSC0003DMP400007081	S-adenosyl-methyltransferase mraw
734	PGSC0003DMT400010172	34261.4	2.12897	0.320484	6.643	3.07368e-11	3.83443e-10	tuber	PGSC0003DMG400003984	PGSC0003DMC400007098	PGSC0003DMP400007098	Polyubiquitin
735	PGSC0003DMT400010175	112.919	-3.77978	0.449603	-8.40691	4.20953e-17	1.14846e-15	tuber	PGSC0003DMG400003986	PGSC0003DMC400007101	PGSC0003DMP400007101	Structural molecule
736	PGSC0003DMT400010233	769.378	-3.07033	0.227431	-13.5	1.56325e-41	4.7875e-39	tuber	PGSC0003DMG400004007	PGSC0003DMC400007141	PGSC0003DMP400007141	Myosin heavy chain, fast skeletal muscle, embryonic
737	PGSC0003DMT400010250	28.5396	1.54972	0.365706	4.23761	2.25908e-05	9.9015e-05	tuber	PGSC0003DMG400004010	PGSC0003DMC400007150	PGSC0003DMP400007150	Conserved gene of unknown function
738	PGSC0003DMT400010261	12.277	-3.43206	0.724814	-4.7351	2.18948e-06	1.18193e-05	tuber	PGSC0003DMG401004013	PGSC0003DMC400007154	PGSC0003DMP400007154	Gene of unknown function
739	PGSC0003DMT400010262	23.7498	-4.37076	0.592118	-7.38156	1.56444e-13	2.70193e-12	tuber	PGSC0003DMG402004013	PGSC0003DMC400007155	PGSC0003DMP400007155	Gene of unknown function
740	PGSC0003DMT400010264	20.717	-3.24322	0.609991	-5.31683	1.0559e-07	7.40389e-07	tuber	PGSC0003DMG404004013	PGSC0003DMC400007157	PGSC0003DMP400007157	Transporter
741	PGSC0003DMT400010274	655.262	-3.05465	0.553855	-5.51526	3.48269e-08	2.66929e-07	tuber	PGSC0003DMG400004017	PGSC0003DMC400007163	PGSC0003DMP400007163	Conserved gene of unknown function
742	PGSC0003DMT400010287	682.089	1.09653	0.2961	3.70324	0.000212868	0.000745019	tuber	PGSC0003DMG400004020	PGSC0003DMC400007171	PGSC0003DMP400007171	Zeaxanthin epoxidase, chloroplastic
743	PGSC0003DMT400010305	94.8969	-2.44111	0.345113	-7.07337	1.5122e-12	2.25368e-11	tuber	PGSC0003DMG400004028	PGSC0003DMC400007186	PGSC0003DMP400007186	Cyclin delta-3
744	PGSC0003DMT400010308	40.7346	2.42336	0.472377	5.13014	2.89524e-07	1.8576e-06	tuber	PGSC0003DMG400004030	PGSC0003DMC400007188	PGSC0003DMP400007188	Ubiquitin-protein ligase
745	PGSC0003DMT400010326	77.3476	-3.71874	0.301862	-12.3193	7.12817e-35	1.22043e-32	tuber	PGSC0003DMG401004033	PGSC0003DMC400007200	PGSC0003DMP400007200	Phospholipase C/ phosphoric diester hydrolase
746	PGSC0003DMT400010336	105.343	1.17555	0.316212	3.71758	0.000201137	0.000707231	tuber	PGSC0003DMG402004033	PGSC0003DMC400007203	PGSC0003DMP400007203	Gene of unknown function
747	PGSC0003DMT400010340	79.8277	-4.30942	0.562271	-7.66431	1.79792e-14	3.554e-13	tuber	PGSC0003DMG400004035	PGSC0003DMC400007205	PGSC0003DMP400007205	ATP binding protein
748	PGSC0003DMT400010346	1135.11	-1.34638	0.297608	-4.52399	6.06853e-06	2.98674e-05	tuber	PGSC0003DMG400004040	PGSC0003DMC400007210	PGSC0003DMP400007210	DNA binding protein
749	PGSC0003DMT400010348	113.805	-2.16953	0.469704	-4.61892	3.85735e-06	1.98896e-05	tuber	PGSC0003DMG400004041	PGSC0003DMC400007212	PGSC0003DMP400007212	Conserved gene of unknown function
750	PGSC0003DMT400010359	125.479	-3.73413	0.560039	-6.66763	2.59973e-11	3.27133e-10	tuber	PGSC0003DMG400004044	PGSC0003DMC400007223	PGSC0003DMP400007223	Root phototropism protein
751	PGSC0003DMT400010408	824.863	1.10047	0.186817	5.89064	3.8471e-09	3.47534e-08	tuber	PGSC0003DMG402004066	PGSC0003DMC400007257	PGSC0003DMP400007257	Conserved gene of unknown function
752	PGSC0003DMT400010427	67.5169	1.95196	0.371175	5.25886	1.44952e-07	9.91141e-07	tuber	PGSC0003DMG400004073	PGSC0003DMC400007273	PGSC0003DMP400007273	Universal stress protein family protein
753	PGSC0003DMT400010442	78.1128	-5.51424	0.607119	-9.08263	1.05985e-19	4.00095e-18	tuber	PGSC0003DMG400004078	PGSC0003DMC400007284	PGSC0003DMP400007284	Conserved gene of unknown function
754	PGSC0003DMT400010449	95.0099	3.73295	0.673233	5.54482	2.9426e-08	2.28432e-07	tuber	PGSC0003DMG400004080	PGSC0003DMC400007291	PGSC0003DMP400007291	Conserved gene of unknown function
755	PGSC0003DMT400010451	381.53	1.98219	0.416453	4.75969	1.93887e-06	1.05555e-05	tuber	PGSC0003DMG400004081	PGSC0003DMC400007293	PGSC0003DMP400007293	Agamous-like MADS-box protein AGL8 homolog
756	PGSC0003DMT400010461	256.292	-3.15848	0.711552	-4.43886	9.04346e-06	4.29535e-05	tuber	PGSC0003DMG400004086	PGSC0003DMC400007303	PGSC0003DMP400007303	Heat shock
757	PGSC0003DMT400010491	3197.41	-1.25116	0.304857	-4.10407	4.05936e-05	0.000168352	tuber	PGSC0003DMG400004098	PGSC0003DMC400007326	PGSC0003DMP400007326	Nucleolar protein,Nop52 containing protein
758	PGSC0003DMT400010514	82.7635	-4.68234	0.754339	-6.20721	5.3933e-10	5.64079e-09	tuber	PGSC0003DMG400004109	PGSC0003DMC400007341	PGSC0003DMP400007341	Xyloglucan endotransglycosylase hydrolase
759	PGSC0003DMT400010518	8300.52	-1.1986	0.246741	-4.85772	1.18743e-06	6.74664e-06	tuber	PGSC0003DMG400004111	PGSC0003DMC400007344	PGSC0003DMP400007344	Spermidine synthase
760	PGSC0003DMT400010526	733.505	1.83742	0.498989	3.68229	0.00023115	0.000802604	tuber	PGSC0003DMG400004114	PGSC0003DMC400007347	PGSC0003DMP400007347	Trehalose 6-phosphate synthase
761	PGSC0003DMT400010531	792.829	-6.88174	0.497268	-13.8391	1.48031e-43	5.36464e-41	tuber	PGSC0003DMG400004115	PGSC0003DMC400007352	PGSC0003DMP400007352	NHL repeat-containing protein
762	PGSC0003DMT400010544	50.0019	1.85867	0.331546	5.60609	2.0695e-08	1.65438e-07	tuber	PGSC0003DMG402004120	PGSC0003DMC400007364	PGSC0003DMP400007364	Auxin-induced protein 5NG4
763	PGSC0003DMT400010562	11.6345	-3.53258	0.78902	-4.47717	7.56401e-06	3.65737e-05	tuber	PGSC0003DMG400004126	PGSC0003DMC400007374	PGSC0003DMP400007374	F-box
764	PGSC0003DMT400010624	8169.55	-2.2424	0.430668	-5.2068	1.9213e-07	1.28267e-06	tuber	PGSC0003DMG400004150	PGSC0003DMC400007420	PGSC0003DMP400007420	Protein disulfide isomerase
765	PGSC0003DMT400010634	731.467	-1.3841	0.248587	-5.56788	2.57852e-08	2.02629e-07	tuber	PGSC0003DMG400004153	PGSC0003DMC400007426	PGSC0003DMP400007426	Anthranilate synthase alpha subunit
766	PGSC0003DMT400010646	838.959	1.27947	0.189716	6.74414	1.53934e-11	2.00187e-10	tuber	PGSC0003DMG400004159	PGSC0003DMC400007435	PGSC0003DMP400007435	ATP binding protein
767	PGSC0003DMT400010652	195.668	-4.27414	0.43494	-9.82698	8.61632e-23	4.82869e-21	tuber	PGSC0003DMG400004161	PGSC0003DMC400007441	PGSC0003DMP400007441	Conserved gene of unknown function
768	PGSC0003DMT400010683	21.5189	3.48541	0.554832	6.28192	3.34421e-10	3.60518e-09	tuber	PGSC0003DMG400004169	PGSC0003DMC400007462	PGSC0003DMP400007462	Gene of unknown function
769	PGSC0003DMT400010739	19.2243	-2.92126	0.588253	-4.96599	6.83507e-07	4.06256e-06	tuber	PGSC0003DMG400004191	PGSC0003DMC400007487	PGSC0003DMP400007487	CLE25
770	PGSC0003DMT400010867	550.589	1.23946	0.193847	6.39402	1.61581e-10	1.81666e-09	tuber	PGSC0003DMG400004254	PGSC0003DMC400007566	PGSC0003DMP400007566	SPX domain-containing protein
771	PGSC0003DMT400010881	851.019	1.26879	0.278499	4.5558	5.21855e-06	2.60636e-05	tuber	PGSC0003DMG400004257	PGSC0003DMC400007578	PGSC0003DMP400007578	F-box family protein
772	PGSC0003DMT400010919	64.3941	1.93851	0.326146	5.94367	2.78702e-09	2.57986e-08	tuber	PGSC0003DMG400004276	PGSC0003DMC400007606	PGSC0003DMP400007606	NADH dehydrogenase
773	PGSC0003DMT400010931	410.603	1.1086	0.235017	4.71713	2.39201e-06	1.28266e-05	tuber	PGSC0003DMG401004281	PGSC0003DMC400007618	PGSC0003DMP400007618	Importin beta-3
774	PGSC0003DMT400010941	477.46	-3.78513	0.386416	-9.79549	1.17728e-22	6.48071e-21	tuber	PGSC0003DMG400004285	PGSC0003DMC400007625	PGSC0003DMP400007625	Chromomethylase
775	PGSC0003DMT400010951	74.0857	1.50556	0.246124	6.1171	9.5294e-10	9.61056e-09	tuber	PGSC0003DMG400004289	PGSC0003DMC400007632	PGSC0003DMP400007632	SET domain protein
776	PGSC0003DMT400010957	90.6299	3.08414	0.483975	6.37253	1.8594e-10	2.06913e-09	tuber	PGSC0003DMG400004291	PGSC0003DMC400007637	PGSC0003DMP400007637	Oligopeptide transporter
777	PGSC0003DMT400010966	200.524	-1.03062	0.240047	-4.29341	1.75952e-05	7.90148e-05	tuber	PGSC0003DMG400004295	PGSC0003DMC400007645	PGSC0003DMP400007645	NBS-LRR protein
778	PGSC0003DMT400010970	118.783	1.7317	0.366919	4.71957	2.36344e-06	1.26796e-05	tuber	PGSC0003DMG400004296	PGSC0003DMC400007646	PGSC0003DMP400007646	Disease resistance protein Gpa2
779	PGSC0003DMT400010976	11.1699	-6.94022	1.62973	-4.25852	2.05786e-05	9.08734e-05	tuber	PGSC0003DMG400004298	PGSC0003DMC400007649	PGSC0003DMP400007649	Fasciclin-like arabinogalactan protein 19
780	PGSC0003DMT400011023	19.0418	7.71672	1.57998	4.88408	1.03915e-06	5.97444e-06	tuber	PGSC0003DMG400004315	PGSC0003DMC400007672	PGSC0003DMP400007672	Ankyrin repeat-containing protein
781	PGSC0003DMT400011027	53.7774	-3.08939	0.394916	-7.82289	5.16234e-15	1.08664e-13	tuber	PGSC0003DMG400004316	PGSC0003DMC400007673	PGSC0003DMP400007673	Exostosin family protein
782	PGSC0003DMT400011028	152.074	-3.28434	0.689556	-4.76297	1.90763e-06	1.04063e-05	tuber	PGSC0003DMG400004317	PGSC0003DMC400007674	PGSC0003DMP400007674	Stellacyanin
783	PGSC0003DMT400011031	220.696	-2.37117	0.292022	-8.11983	4.66854e-16	1.13311e-14	tuber	PGSC0003DMG400004318	PGSC0003DMC400007676	PGSC0003DMP400007676	Conserved gene of unknown function
784	PGSC0003DMT400011032	265.094	4.3943	0.750962	5.85157	4.86967e-09	4.32718e-08	tuber	PGSC0003DMG400004319	PGSC0003DMC400007677	PGSC0003DMP400007677	Ankyrin repeat-containing protein
785	PGSC0003DMT400011046	36.7326	-8.23404	1.32255	-6.22588	4.78869e-10	5.05708e-09	tuber	PGSC0003DMG400004325	PGSC0003DMC400007689	PGSC0003DMP400007689	Gene of unknown function
786	PGSC0003DMT400011061	63.9505	-1.71314	0.335041	-5.11321	3.16724e-07	2.02317e-06	tuber	PGSC0003DMG400004328	PGSC0003DMC400007696	PGSC0003DMP400007696	Fk506-binding protein
787	PGSC0003DMT400011063	32.6234	-3.9148	0.480632	-8.14511	3.78942e-16	9.27895e-15	tuber	PGSC0003DMG400004329	PGSC0003DMC400007698	PGSC0003DMP400007698	Nitrate transporter
788	PGSC0003DMT400011065	205.165	1.42859	0.203993	7.00315	2.50273e-12	3.6111e-11	tuber	PGSC0003DMG401004331	PGSC0003DMC400007700	PGSC0003DMP400007700	Zinc finger protein
789	PGSC0003DMT400011069	29.4673	-3.89421	0.693337	-5.61663	1.94719e-08	1.56292e-07	tuber	PGSC0003DMG400004332	PGSC0003DMC400007702	PGSC0003DMP400007702	NAC domain protein
790	PGSC0003DMT400011129	8.43693	-4.11433	0.949347	-4.33385	1.46524e-05	6.66392e-05	tuber	PGSC0003DMG400004354	PGSC0003DMC400007745	PGSC0003DMP400007745	Plasma membrane associated protein
791	PGSC0003DMT400011134	142.591	3.66872	0.899033	4.08074	4.48924e-05	0.000184282	tuber	PGSC0003DMG400004356	PGSC0003DMC400007747	PGSC0003DMP400007747	Binding protein
792	PGSC0003DMT400011139	818.904	4.48541	0.328524	13.6532	1.93185e-42	6.46249e-40	tuber	PGSC0003DMG401004358	PGSC0003DMC400007751	PGSC0003DMP400007751	Dienelactone hydrolase family protein
793	PGSC0003DMT400011141	81.3333	6.30879	0.741802	8.50468	1.82095e-17	5.18256e-16	tuber	PGSC0003DMG402004358	PGSC0003DMC400007753	PGSC0003DMP400007753	Endo-1,3-1,4-beta-d-glucanase
794	PGSC0003DMT400011147	38.1558	4.72223	1.19684	3.94558	7.96059e-05	0.000306526	tuber	PGSC0003DMG400004363	PGSC0003DMC400007758	PGSC0003DMP400007758	Auxin-regulated dual specificity cytosolic kinase
795	PGSC0003DMT400011167	4.47339	-6.18767	1.56331	-3.95805	7.55654e-05	0.000292887	tuber	PGSC0003DMG400004371	PGSC0003DMC400007770	PGSC0003DMP400007770	Myb 12 transcription factor
796	PGSC0003DMT400011193	2088.37	-1.02254	0.166207	-6.15221	7.64089e-10	7.81852e-09	tuber	PGSC0003DMG400004383	PGSC0003DMC400007784	PGSC0003DMP400007784	Ceramidase
797	PGSC0003DMT400011205	30.7618	-2.8628	0.621164	-4.60876	4.05078e-06	2.07785e-05	tuber	PGSC0003DMG400004387	PGSC0003DMC400007789	PGSC0003DMP400007789	Alpha galactosidase
798	PGSC0003DMT400011232	129.325	-1.66697	0.279808	-5.95755	2.56048e-09	2.3854e-08	tuber	PGSC0003DMG400004398	PGSC0003DMC400007805	PGSC0003DMP400007805	Conserved gene of unknown function
799	PGSC0003DMT400011251	55.669	1.06969	0.284432	3.76079	0.000169378	0.000605848	tuber	PGSC0003DMG400004407	PGSC0003DMC400007822	PGSC0003DMP400007822	Gene of unknown function
800	PGSC0003DMT400011272	100.938	-1.06896	0.277545	-3.8515	0.000117396	0.000435907	tuber	PGSC0003DMG400004413	PGSC0003DMC400007835	PGSC0003DMP400007835	Tm-2 protein
801	PGSC0003DMT400011301	25.3792	-1.80904	0.424692	-4.25964	2.04752e-05	9.04352e-05	tuber	PGSC0003DMG401004423	PGSC0003DMC400007855	PGSC0003DMP400007855	Cc-nbs-lrr resistance protein
802	PGSC0003DMT400011336	158.831	-1.18011	0.289587	-4.07514	4.59869e-05	0.000188119	tuber	PGSC0003DMG400004437	PGSC0003DMC400007882	PGSC0003DMP400007882	ER lumen protein retaining receptor
803	PGSC0003DMT400011344	55.6775	1.77721	0.421235	4.21905	2.45332e-05	0.000106583	tuber	PGSC0003DMG400004440	PGSC0003DMC400007890	PGSC0003DMP400007890	Gene of unknown function
804	PGSC0003DMT400011347	817.409	-1.42563	0.267058	-5.33826	9.38407e-08	6.65733e-07	tuber	PGSC0003DMG400004442	PGSC0003DMC400007893	PGSC0003DMP400007893	Translocon-associated protein, alpha subunit
805	PGSC0003DMT400011357	10.1373	-5.89289	1.44526	-4.0774	4.55422e-05	0.000186626	tuber	PGSC0003DMG400004448	PGSC0003DMC400007901	PGSC0003DMP400007901	Anthocyanin acyltransferase
806	PGSC0003DMT400011387	28.8376	-3.67374	0.557552	-6.58906	4.42633e-11	5.39798e-10	tuber	PGSC0003DMG400004460	PGSC0003DMC400007922	PGSC0003DMP400007922	Conserved gene of unknown function
807	PGSC0003DMT400011414	2994.25	1.40494	0.225152	6.23998	4.37619e-10	4.65083e-09	tuber	PGSC0003DMG400004473	PGSC0003DMC400007942	PGSC0003DMP400007942	Ankyrin repeat-containing protein
808	PGSC0003DMT400011421	43.2544	-3.05372	0.506682	-6.0269	1.67139e-09	1.61523e-08	tuber	PGSC0003DMG400004477	PGSC0003DMC400007945	PGSC0003DMP400007945	Lachrymatory-factor synthase
809	PGSC0003DMT400011524	9.4788	2.92988	0.780476	3.75396	0.000174061	0.000620456	tuber	PGSC0003DMG400004534	PGSC0003DMC400008009	PGSC0003DMP400008009	Inosine-uridine preferring nucleoside hydrolase
810	PGSC0003DMT400011574	147.732	1.51998	0.330782	4.5951	4.32533e-06	2.20568e-05	tuber	PGSC0003DMG400004553	PGSC0003DMC400008038	PGSC0003DMP400008038	Kinase
811	PGSC0003DMT400011606	11.8693	4.49081	1.07	4.19702	2.7045e-05	0.000116472	tuber	PGSC0003DMG403004568	PGSC0003DMC400008059	PGSC0003DMP400008059	Auxin-independent growth promoter protein
812	PGSC0003DMT400011613	289.446	-1.08995	0.219419	-4.96745	6.78381e-07	4.03466e-06	tuber	PGSC0003DMG402004569	PGSC0003DMC400008066	PGSC0003DMP400008066	Phosphoribosyl-ATP pyrophosphatase
813	PGSC0003DMT400011621	656.505	-1.22436	0.178232	-6.86946	6.44436e-12	8.76336e-11	tuber	PGSC0003DMG400004571	PGSC0003DMC400008073	PGSC0003DMP400008073	RPM1 interacting protein 4 transcript 2
814	PGSC0003DMT400011631	130.121	2.87119	0.618005	4.6459	3.38602e-06	1.76222e-05	tuber	PGSC0003DMG400004575	PGSC0003DMC400008083	PGSC0003DMP400008083	Gene of unknown function
815	PGSC0003DMT400011651	48.5753	-2.32911	0.543513	-4.28529	1.82502e-05	8.15688e-05	tuber	PGSC0003DMG400004580	PGSC0003DMC400008096	PGSC0003DMP400008096	Transcription factor bHLH62
816	PGSC0003DMT400011695	4251.06	1.52472	0.239659	6.36204	1.99095e-10	2.20312e-09	tuber	PGSC0003DMG400004594	PGSC0003DMC400008121	PGSC0003DMP400008121	Serine/threonine-protein kinase PBS1
817	PGSC0003DMT400011705	9390.51	2.89216	0.645955	4.47735	7.55769e-06	3.65675e-05	tuber	PGSC0003DMG400004596	PGSC0003DMC400008124	PGSC0003DMP400008124	Soluble diacylglycerol acyltransferase
818	PGSC0003DMT400011734	203.054	-1.5262	0.229393	-6.65321	2.86774e-11	3.59402e-10	tuber	PGSC0003DMG400004604	PGSC0003DMC400008148	PGSC0003DMP400008148	Pentatricopeptide repeat-containing protein
819	PGSC0003DMT400011754	319.497	-1.00783	0.266892	-3.77617	0.000159259	0.000573524	tuber	PGSC0003DMG400004613	PGSC0003DMC400008162	PGSC0003DMP400008162	SCPL33
820	PGSC0003DMT400011762	3666.4	3.73393	0.385799	9.67844	3.7236e-22	1.91863e-20	tuber	PGSC0003DMG400004617	PGSC0003DMC400008170	PGSC0003DMP400008170	Invertase inhibitor
821	PGSC0003DMT400011776	1118.91	2.12165	0.298149	7.11605	1.11061e-12	1.69862e-11	tuber	PGSC0003DMG400004623	PGSC0003DMC400008179	PGSC0003DMP400008179	AMP dependent ligase
822	PGSC0003DMT400011790	690.506	3.70842	0.612973	6.0499	1.4494e-09	1.41644e-08	tuber	PGSC0003DMG400004629	PGSC0003DMC400008190	PGSC0003DMP400008190	Epoxide hydrolase 1
823	PGSC0003DMT400011792	7952.17	2.4327	0.290337	8.37888	5.34358e-17	1.44157e-15	tuber	PGSC0003DMG400004630	PGSC0003DMC400008192	PGSC0003DMP400008192	Glyoxysomal fatty acid beta-oxidation multifunctional protein
824	PGSC0003DMT400011793	99.5415	-1.92018	0.481026	-3.99185	6.55603e-05	0.000258204	tuber	PGSC0003DMG400004631	PGSC0003DMC400008193	PGSC0003DMP400008193	Conserved gene of unknown function
825	PGSC0003DMT400011804	11.3697	-7.28763	1.32587	-5.4965	3.87395e-08	2.94425e-07	tuber	PGSC0003DMG400004636	PGSC0003DMC400008201	PGSC0003DMP400008201	Auxin-induced protein 5NG4
826	PGSC0003DMT400011814	1934.11	-1.24427	0.271193	-4.58815	4.4719e-06	2.2666e-05	tuber	PGSC0003DMG400004640	PGSC0003DMC400008210	PGSC0003DMP400008210	Conserved gene of unknown function
827	PGSC0003DMT400011833	53.8914	2.10842	0.329954	6.39004	1.65847e-10	1.85982e-09	tuber	PGSC0003DMG400004648	PGSC0003DMC400008224	PGSC0003DMP400008224	GTP binding protein
828	PGSC0003DMT400011839	1351.06	-1.56947	0.145426	-10.7922	3.7469e-27	3.36664e-25	tuber	PGSC0003DMG400004649	PGSC0003DMC400008227	PGSC0003DMP400008227	GRAS family transcription factor
829	PGSC0003DMT400011851	46.1619	2.76167	0.609599	4.5303	5.89006e-06	2.9068e-05	tuber	PGSC0003DMG400004652	PGSC0003DMC400008235	PGSC0003DMP400008235	Serine-pyruvate aminotransferase
830	PGSC0003DMT400011861	2138.43	1.9171	0.196735	9.74456	1.94615e-22	1.02462e-20	tuber	PGSC0003DMG400004655	PGSC0003DMC400008242	PGSC0003DMP400008242	GAL83 protein
831	PGSC0003DMT400011865	85.3171	-2.49382	0.369749	-6.74464	1.5341e-11	1.99626e-10	tuber	PGSC0003DMG400004657	PGSC0003DMC400008246	PGSC0003DMP400008246	Non-imprinted in Prader-Willi/Angelman syndrome region protein
832	PGSC0003DMT400011868	48.4958	-2.22352	0.600424	-3.70325	0.000212854	0.000745019	tuber	PGSC0003DMG400004660	PGSC0003DMC400008249	PGSC0003DMP400008249	Serine hydroxymethyltransferase
833	PGSC0003DMT400011870	148.796	-1.93234	0.499862	-3.86574	0.000110752	0.000413495	tuber	PGSC0003DMG400004661	PGSC0003DMC400008250	PGSC0003DMP400008250	Rapid alkalinization factor 1
834	PGSC0003DMT400011873	545.694	1.322	0.29114	4.54076	5.60531e-06	2.77952e-05	tuber	PGSC0003DMG400004663	PGSC0003DMC400008252	PGSC0003DMP400008252	Conserved gene of unknown function
835	PGSC0003DMT400011875	18.0423	5.46121	1.31816	4.14304	3.4273e-05	0.000144453	tuber	PGSC0003DMG400004664	PGSC0003DMC400008254	PGSC0003DMP400008254	Gene of unknown function
836	PGSC0003DMT400011891	530.76	-2.71812	0.260775	-10.4233	1.942e-25	1.44119e-23	tuber	PGSC0003DMG400004667	PGSC0003DMC400008268	PGSC0003DMP400008268	Rhg4-like receptor kinase II
837	PGSC0003DMT400011905	57.7607	-2.35258	0.335155	-7.01938	2.22856e-12	3.24132e-11	tuber	PGSC0003DMG400004673	PGSC0003DMC400008276	PGSC0003DMP400008276	Kinesin
838	PGSC0003DMT400011907	1554.81	-1.01024	0.234745	-4.30354	1.68093e-05	7.57518e-05	tuber	PGSC0003DMG400004674	PGSC0003DMC400008278	PGSC0003DMP400008278	Cyclopropyl isomerase
839	PGSC0003DMT400011910	20.2524	6.38948	1.68117	3.80062	0.000144335	0.000524493	tuber	PGSC0003DMG400004676	PGSC0003DMC400008281	PGSC0003DMP400008281	Hydroxyproline-rich glycoprotein (HRGP)
840	PGSC0003DMT400011925	53.3886	1.29547	0.31752	4.07998	4.50394e-05	0.00018485	tuber	PGSC0003DMG400004680	PGSC0003DMC400008286	PGSC0003DMP400008286	Chromatin remodeling complex subunit
841	PGSC0003DMT400011931	111.808	-2.26124	0.306947	-7.36687	1.74678e-13	2.98366e-12	tuber	PGSC0003DMG400004682	PGSC0003DMC400008292	PGSC0003DMP400008292	50S ribosomal protein L18, chloroplast
842	PGSC0003DMT400011936	13.5421	4.6051	1.04272	4.41642	1.00351e-05	4.71965e-05	tuber	PGSC0003DMG400004685	PGSC0003DMC400008297	PGSC0003DMP400008297	Mitochondrial pyruvate dehydrogenase kinase isoform 1
843	PGSC0003DMT400011963	1100.2	-1.78232	0.167772	-10.6235	2.31825e-26	1.91665e-24	tuber	PGSC0003DMG400004696	PGSC0003DMC400008318	PGSC0003DMP400008318	ATP:citrate lyase
844	PGSC0003DMT400011970	542.327	-1.54374	0.346122	-4.46011	8.19171e-06	3.92993e-05	tuber	PGSC0003DMG400004698	PGSC0003DMC400008325	PGSC0003DMP400008325	Aldehyde dehydrogenase
845	PGSC0003DMT400011987	124.284	2.43761	0.49043	4.97034	6.68344e-07	3.9815e-06	tuber	PGSC0003DMG400004703	PGSC0003DMC400008339	PGSC0003DMP400008339	Conserved gene of unknown function
846	PGSC0003DMT400011993	165.348	-3.7387	0.374795	-9.97531	1.95497e-23	1.17428e-21	tuber	PGSC0003DMG401004707	PGSC0003DMC400008345	PGSC0003DMP400008345	Binding protein
847	PGSC0003DMT400011997	71.1179	-1.01612	0.280563	-3.62171	0.000292665	0.000992004	tuber	PGSC0003DMG400004708	PGSC0003DMC400008349	PGSC0003DMP400008349	Kif4
848	PGSC0003DMT400012014	259.921	-1.61681	0.151782	-10.6522	1.70295e-26	1.41332e-24	tuber	PGSC0003DMG401004716	PGSC0003DMC400008364	PGSC0003DMP400008364	Parvulin-type peptidyl prolyl cis/trans isomerase
849	PGSC0003DMT400012028	250.56	-1.05513	0.267609	-3.94283	8.05269e-05	0.000309743	tuber	PGSC0003DMG400004719	PGSC0003DMC400008377	PGSC0003DMP400008377	Pentatricopeptide repeat-containing protein
850	PGSC0003DMT400012077	28.8483	-3.90955	0.874346	-4.4714	7.77083e-06	3.74571e-05	tuber	PGSC0003DMG400004739	PGSC0003DMC400008399	PGSC0003DMP400008399	Preprolegumain
851	PGSC0003DMT400012084	490.859	-2.68268	0.247599	-10.8348	2.35518e-27	2.16081e-25	tuber	PGSC0003DMG400004742	PGSC0003DMC400008403	PGSC0003DMP400008403	Exostosin family protein
852	PGSC0003DMT400012085	30.38	-5.30476	0.686274	-7.7298	1.07715e-14	2.19099e-13	tuber	PGSC0003DMG400004743	PGSC0003DMC400008404	PGSC0003DMP400008404	Conserved gene of unknown function
853	PGSC0003DMT400012093	8.87622	-7.59373	1.91324	-3.96904	7.21639e-05	0.000281005	tuber	PGSC0003DMG400004747	PGSC0003DMC400008412	PGSC0003DMP400008412	Extensin
854	PGSC0003DMT400012161	111.05	-1.31369	0.312098	-4.20922	2.56254e-05	0.000110863	tuber	PGSC0003DMG400004767	PGSC0003DMC400008461	PGSC0003DMP400008461	Conserved gene of unknown function
855	PGSC0003DMT400012194	20.8381	2.2941	0.582984	3.9351	8.31618e-05	0.000318582	tuber	PGSC0003DMG402004779	PGSC0003DMC400008476	PGSC0003DMP400008476	Cytochrome P450
856	PGSC0003DMT400012203	51.2624	5.8459	0.909515	6.42749	1.29727e-10	1.48228e-09	tuber	PGSC0003DMG400004780	PGSC0003DMC400008480	PGSC0003DMP400008480	Protein ODORANT1
857	PGSC0003DMT400012206	1418.68	-2.12132	0.347505	-6.10444	1.03163e-09	1.03463e-08	tuber	PGSC0003DMG400004782	PGSC0003DMC400008483	PGSC0003DMP400008483	Protease inhibitor/seed storage/lipid transfer protein family protein
858	PGSC0003DMT400012216	984.637	-5.71333	0.405635	-14.0849	4.70321e-45	1.79415e-42	tuber	PGSC0003DMG400004789	PGSC0003DMC400008492	PGSC0003DMP400008492	Multicopper oxidase
859	PGSC0003DMT400012218	754.772	-1.04681	0.254515	-4.11297	3.90607e-05	0.000162459	tuber	PGSC0003DMG400004791	PGSC0003DMC400008494	PGSC0003DMP400008494	Transaldolase ToTAL2
860	PGSC0003DMT400012233	609.575	-2.74248	0.430949	-6.36382	1.96794e-10	2.18098e-09	tuber	PGSC0003DMG400004800	PGSC0003DMC400008505	PGSC0003DMP400008505	Gene of unknown function
861	PGSC0003DMT400012297	306.743	-1.79703	0.323319	-5.55808	2.72764e-08	2.13191e-07	tuber	PGSC0003DMG401004821	PGSC0003DMC400008547	PGSC0003DMP400008547	Formyltetrahydrofolate deformylase
862	PGSC0003DMT400012359	77.9135	-2.91508	0.366342	-7.95726	1.75887e-15	3.93061e-14	tuber	PGSC0003DMG400004842	PGSC0003DMC400008591	PGSC0003DMP400008591	Beta-galactosidase
863	PGSC0003DMT400012364	9.01028	-5.54283	1.34233	-4.12925	3.63944e-05	0.000152155	tuber	PGSC0003DMG400004844	PGSC0003DMC400008594	PGSC0003DMP400008594	Glucose-methanol-choline (Gmc) oxidoreductase
864	PGSC0003DMT400012369	76.1535	-2.52808	0.504268	-5.01336	5.34882e-07	3.25146e-06	tuber	PGSC0003DMG400004848	PGSC0003DMC400008599	PGSC0003DMP400008599	Heterogeneous nuclear ribonucleoprotein A1
865	PGSC0003DMT400012415	554.12	-1.09776	0.252751	-4.34325	1.40388e-05	6.41707e-05	tuber	PGSC0003DMG400004861	PGSC0003DMC400008628	PGSC0003DMP400008628	RBX1
866	PGSC0003DMT400012417	78.5263	2.19228	0.41263	5.31295	1.07863e-07	7.5511e-07	tuber	PGSC0003DMG401004862	PGSC0003DMC400008629	PGSC0003DMP400008629	Gene of unknown function
867	PGSC0003DMT400012477	49.0303	-3.1362	0.48379	-6.48257	9.01728e-11	1.05358e-09	tuber	PGSC0003DMG400004872	PGSC0003DMC400008668	PGSC0003DMP400008668	Myo-inositol oxygenase
868	PGSC0003DMT400012490	63.6679	-1.92371	0.370615	-5.19058	2.09639e-07	1.39145e-06	tuber	PGSC0003DMG400004877	PGSC0003DMC400008675	PGSC0003DMP400008675	F-box family protein
869	PGSC0003DMT400012505	796.736	2.63942	0.573525	4.6021	4.18248e-06	2.13734e-05	tuber	PGSC0003DMG400004882	PGSC0003DMC400008686	PGSC0003DMP400008686	DNA/RNA binding protein
870	PGSC0003DMT400012522	705.458	-1.74333	0.385394	-4.52351	6.08225e-06	2.99282e-05	tuber	PGSC0003DMG400004886	PGSC0003DMC400008694	PGSC0003DMP400008694	Threonine synthase, chloroplastic
871	PGSC0003DMT400012523	209.322	2.54031	0.199772	12.716	4.81625e-37	1.04725e-34	tuber	PGSC0003DMG400004887	PGSC0003DMC400008695	PGSC0003DMP400008695	PHD1
872	PGSC0003DMT400012538	122.396	2.30308	0.319785	7.20195	5.93579e-13	9.39358e-12	tuber	PGSC0003DMG400004892	PGSC0003DMC400008706	PGSC0003DMP400008706	Conserved gene of unknown function
873	PGSC0003DMT400012545	197.625	-1.85404	0.244854	-7.57202	3.67463e-14	6.9661e-13	tuber	PGSC0003DMG400004896	PGSC0003DMC400008713	PGSC0003DMP400008713	Erect panical 2
874	PGSC0003DMT400012546	308.282	3.56248	0.58918	6.04652	1.48011e-09	1.4436e-08	tuber	PGSC0003DMG400004897	PGSC0003DMC400008714	PGSC0003DMP400008714	Auxin-repressed protein
875	PGSC0003DMT400012549	523.755	1.70498	0.353063	4.82912	1.37137e-06	7.69723e-06	tuber	PGSC0003DMG400004899	PGSC0003DMC400008716	PGSC0003DMP400008716	Alanine aminotransferase
876	PGSC0003DMT400012566	289.605	-2.06648	0.24618	-8.39418	4.69155e-17	1.27357e-15	tuber	PGSC0003DMG400004911	PGSC0003DMC400008726	PGSC0003DMP400008726	E3 ubiquitin ligase PUB14
877	PGSC0003DMT400012568	200.908	1.27188	0.232676	5.46631	4.59488e-08	3.43928e-07	tuber	PGSC0003DMG400004913	PGSC0003DMC400008728	PGSC0003DMP400008728	Protein PHLOEM PROTEIN 2-LIKE A10
878	PGSC0003DMT400012578	207.757	1.20214	0.326631	3.68043	0.000232838	0.000808112	tuber	PGSC0003DMG400004917	PGSC0003DMC400008737	PGSC0003DMP400008737	ATP binding protein
879	PGSC0003DMT400012588	213.504	-4.0337	0.499147	-8.08118	6.4141e-16	1.52591e-14	tuber	PGSC0003DMG400004921	PGSC0003DMC400008747	PGSC0003DMP400008747	ANT
880	PGSC0003DMT400012591	229.221	-2.15657	0.197504	-10.9191	9.33691e-28	8.9437e-26	tuber	PGSC0003DMG400004922	PGSC0003DMC400008750	PGSC0003DMP400008750	Basic helix-loop-helix protein
881	PGSC0003DMT400012598	103.046	-2.40677	0.258127	-9.32399	1.12048e-20	4.74002e-19	tuber	PGSC0003DMG400004924	PGSC0003DMC400008755	PGSC0003DMP400008755	Conserved gene of unknown function
882	PGSC0003DMT400012607	102.468	-1.97867	0.259389	-7.62817	2.38108e-14	4.61036e-13	tuber	PGSC0003DMG400004929	PGSC0003DMC400008761	PGSC0003DMP400008761	YEATS domain-containing protein
883	PGSC0003DMT400012615	228.885	4.47405	0.467149	9.57734	9.95717e-22	4.79002e-20	tuber	PGSC0003DMG400004932	PGSC0003DMC400008768	PGSC0003DMP400008768	Homeobox-leucine zipper protein HAT22
884	PGSC0003DMT400012617	62.4539	1.39708	0.307155	4.54846	5.40394e-06	2.6901e-05	tuber	PGSC0003DMG400004933	PGSC0003DMC400008770	PGSC0003DMP400008770	Serine esterase family protein
885	PGSC0003DMT400012620	11.7113	4.21858	0.951668	4.43283	9.30031e-06	4.401e-05	tuber	PGSC0003DMG400004934	PGSC0003DMC400008772	PGSC0003DMP400008772	UPA25
886	PGSC0003DMT400012668	728.735	-2.36621	0.304611	-7.76799	7.97425e-15	1.63887e-13	tuber	PGSC0003DMG400004943	PGSC0003DMC400008796	PGSC0003DMP400008796	Transferase, transferring glycosyl groups
887	PGSC0003DMT400012679	44.344	6.20043	0.7979	7.77094	7.7908e-15	1.6042e-13	tuber	PGSC0003DMG402004946	PGSC0003DMC400008805	PGSC0003DMP400008805	S-locus-specific glycoprotein S13
888	PGSC0003DMT400012713	97.6158	1.15994	0.203131	5.71031	1.12771e-08	9.42025e-08	tuber	PGSC0003DMG400004954	PGSC0003DMC400008829	PGSC0003DMP400008829	Xylanase Xyn2
889	PGSC0003DMT400012716	78.6208	-3.27706	0.351845	-9.31392	1.23197e-20	5.19148e-19	tuber	PGSC0003DMG400004955	PGSC0003DMC400008830	PGSC0003DMP400008830	Xylanase Xyn2
890	PGSC0003DMT400012720	220.554	-2.99444	0.388869	-7.7004	1.35642e-14	2.72085e-13	tuber	PGSC0003DMG400004957	PGSC0003DMC400008834	PGSC0003DMP400008834	Conserved gene of unknown function
891	PGSC0003DMT400012721	77.9037	2.37608	0.307349	7.73087	1.06813e-14	2.17467e-13	tuber	PGSC0003DMG400004958	PGSC0003DMC400008835	PGSC0003DMP400008835	Inositol-tetrakisphosphate 1-kinase 2
892	PGSC0003DMT400012730	278.735	-1.78228	0.395961	-4.50116	6.75827e-06	3.3008e-05	tuber	PGSC0003DMG400004961	PGSC0003DMC400008841	PGSC0003DMP400008841	Amino acid transporter
893	PGSC0003DMT400012732	2706.11	-3.29899	0.353283	-9.33808	9.81e-21	4.16618e-19	tuber	PGSC0003DMG400004962	PGSC0003DMC400008843	PGSC0003DMP400008843	Alpha-tubulin
894	PGSC0003DMT400012733	1801.65	-3.31152	0.579518	-5.71426	1.10179e-08	9.22859e-08	tuber	PGSC0003DMG400004963	PGSC0003DMC400008844	PGSC0003DMP400008844	Receptor protein kinase
895	PGSC0003DMT400012748	8.98976	5.61147	1.46897	3.82	0.000133451	0.000488593	tuber	PGSC0003DMG400004968	PGSC0003DMC400008854	PGSC0003DMP400008854	Conserved gene of unknown function
896	PGSC0003DMT400012751	14.6207	-3.60029	0.704447	-5.1108	3.20794e-07	2.04675e-06	tuber	PGSC0003DMG400004971	PGSC0003DMC400008857	PGSC0003DMP400008857	Gene of unknown function
897	PGSC0003DMT400012752	31.4071	-2.63762	0.478385	-5.51359	3.51592e-08	2.6919e-07	tuber	PGSC0003DMG400004972	PGSC0003DMC400008858	PGSC0003DMP400008858	Receptor kinase
898	PGSC0003DMT400012761	64.9662	1.25133	0.252939	4.94716	7.53042e-07	4.43864e-06	tuber	PGSC0003DMG402004973	PGSC0003DMC400008864	PGSC0003DMP400008864	C-terminal zinc-finger
899	PGSC0003DMT400012771	3953.04	-1.19341	0.208252	-5.7306	1.00077e-08	8.47054e-08	tuber	PGSC0003DMG400004977	PGSC0003DMC400008869	PGSC0003DMP400008869	Glutathione-s-transferase theta, gst
900	PGSC0003DMT400012775	151.778	-1.39962	0.29589	-4.73022	2.24281e-06	1.20712e-05	tuber	PGSC0003DMG401004978	PGSC0003DMC400008873	PGSC0003DMP400008873	Glutathione peroxidase
901	PGSC0003DMT400012777	328.064	1.11067	0.209531	5.30075	1.15331e-07	8.02995e-07	tuber	PGSC0003DMG402004978	PGSC0003DMC400008875	PGSC0003DMP400008875	Glutathione peroxidase
902	PGSC0003DMT400012778	20.2328	1.64687	0.445025	3.70063	0.000215063	0.000751943	tuber	PGSC0003DMG400004979	PGSC0003DMC400008876	PGSC0003DMP400008876	Gene of unknown function
903	PGSC0003DMT400012780	19432.5	-2.07148	0.363879	-5.69277	1.24998e-08	1.03384e-07	tuber	PGSC0003DMG400004980	PGSC0003DMC400008878	PGSC0003DMP400008878	Major intrinsic protein 1
904	PGSC0003DMT400012840	40.5022	-7.23988	1.17251	-6.17469	6.62936e-10	6.82846e-09	tuber	PGSC0003DMG400004998	PGSC0003DMC400008916	PGSC0003DMP400008916	2-oxoisovalerate dehydrogenase
905	PGSC0003DMT400012843	1868.57	-1.17788	0.240858	-4.89035	1.00656e-06	5.807e-06	tuber	PGSC0003DMG400004999	PGSC0003DMC400008917	PGSC0003DMP400008917	Soluble inorganic pyrophosphatase
906	PGSC0003DMT400012863	28.6745	-8.13911	1.27005	-6.40848	1.46973e-10	1.66274e-09	tuber	PGSC0003DMG400005007	PGSC0003DMC400008931	PGSC0003DMP400008931	Transferase, transferring glycosyl groups
907	PGSC0003DMT400012866	224.788	-1.08811	0.264158	-4.11916	3.80255e-05	0.000158457	tuber	PGSC0003DMG400005009	PGSC0003DMC400008934	PGSC0003DMP400008934	Cation proton exchanger
908	PGSC0003DMT400012890	164.793	1.34246	0.317851	4.22355	2.40481e-05	0.000104601	tuber	PGSC0003DMG400005017	PGSC0003DMC400008949	PGSC0003DMP400008949	Conserved gene of unknown function
909	PGSC0003DMT400012898	709.477	-3.15262	0.45854	-6.87535	6.18363e-12	8.43518e-11	tuber	PGSC0003DMG400005021	PGSC0003DMC400008956	PGSC0003DMP400008956	Glucan endo-1,3-beta-glucosidase
910	PGSC0003DMT400012963	74.5248	1.95752	0.391676	4.9978	5.79867e-07	3.49754e-06	tuber	PGSC0003DMG400005052	PGSC0003DMC400009000	PGSC0003DMP400009000	Disease resistance protein RGA3
911	PGSC0003DMT400012965	55.9042	-3.74861	0.632273	-5.92878	3.05199e-09	2.80128e-08	tuber	PGSC0003DMG401005053	PGSC0003DMC400009001	PGSC0003DMP400009001	Uncharacterized GPI-anchored protein
912	PGSC0003DMT400012969	17.4618	-4.06474	0.80181	-5.06945	3.98958e-07	2.4971e-06	tuber	PGSC0003DMG402005053	PGSC0003DMC400009004	PGSC0003DMP400009004	Gene of unknown function
913	PGSC0003DMT400012976	238.694	3.04857	0.360328	8.46055	2.66121e-17	7.45686e-16	tuber	PGSC0003DMG400005056	PGSC0003DMC400009011	PGSC0003DMP400009011	Sphingosine kinase
914	PGSC0003DMT400012995	254.68	6.60224	1.25513	5.26019	1.43904e-07	9.84909e-07	tuber	PGSC0003DMG400005062	PGSC0003DMC400009021	PGSC0003DMP400009021	Peroxidase
915	PGSC0003DMT400013014	15.4825	7.28671	1.37853	5.28586	1.25114e-07	8.66152e-07	tuber	PGSC0003DMG400005072	PGSC0003DMC400009034	PGSC0003DMP400009034	ATP binding protein
916	PGSC0003DMT400013045	983.659	-1.83434	0.319576	-5.7399	9.47303e-09	8.0336e-08	tuber	PGSC0003DMG400005088	PGSC0003DMC400009054	PGSC0003DMP400009054	Transcription factor
917	PGSC0003DMT400013074	7.39781	6.47125	1.71684	3.76927	0.000163725	0.000588047	tuber	PGSC0003DMG400005101	PGSC0003DMC400009069	PGSC0003DMP400009069	DNA binding protein
918	PGSC0003DMT400013077	439.183	-1.62103	0.300094	-5.40173	6.60006e-08	4.81098e-07	tuber	PGSC0003DMG400005103	PGSC0003DMC400009071	PGSC0003DMP400009071	Proline iminopeptidase
919	PGSC0003DMT400013088	746.095	-1.38633	0.264116	-5.24894	1.52976e-07	1.0411e-06	tuber	PGSC0003DMG400005106	PGSC0003DMC400009077	PGSC0003DMP400009077	Conserved gene of unknown function
920	PGSC0003DMT400013094	21.192	7.40331	1.52484	4.85515	1.20298e-06	6.82433e-06	tuber	PGSC0003DMG400005111	PGSC0003DMC400009082	PGSC0003DMP400009082	PR1 protein
921	PGSC0003DMT400013115	9.69394	-5.31471	1.20905	-4.39576	1.10384e-05	5.14623e-05	tuber	PGSC0003DMG400005123	PGSC0003DMC400009096	PGSC0003DMP400009096	Conserved gene of unknown function
922	PGSC0003DMT400013135	1004.27	-2.22423	0.562094	-3.95705	7.58807e-05	0.000293795	tuber	PGSC0003DMG400005130	PGSC0003DMC400009107	PGSC0003DMP400009107	Conserved gene of unknown function
923	PGSC0003DMT400013151	914.239	1.9803	0.345798	5.72674	1.02381e-08	8.64529e-08	tuber	PGSC0003DMG400005136	PGSC0003DMC400009117	PGSC0003DMP400009117	2-hydroxyacid dehydrogenase
924	PGSC0003DMT400013154	434.918	-2.09605	0.398358	-5.26171	1.42719e-07	9.77414e-07	tuber	PGSC0003DMG400005138	PGSC0003DMC400009120	PGSC0003DMP400009120	Glucan endo-1,3-beta-glucosidase
925	PGSC0003DMT400013171	124.969	3.0227	0.469055	6.44422	1.16195e-10	1.33822e-09	tuber	PGSC0003DMG400005145	PGSC0003DMC400009132	PGSC0003DMP400009132	Kinase
926	PGSC0003DMT400013206	20.2656	4.11933	0.734567	5.60783	2.04876e-08	1.63901e-07	tuber	PGSC0003DMG400005157	PGSC0003DMC400009154	PGSC0003DMP400009154	Gene of unknown function
927	PGSC0003DMT400013218	22.3258	-1.78477	0.439111	-4.06451	4.8134e-05	0.000195961	tuber	PGSC0003DMG400005161	PGSC0003DMC400009164	PGSC0003DMP400009164	Conserved gene of unknown function
928	PGSC0003DMT400013234	122.892	3.02527	0.429154	7.04937	1.79732e-12	2.65135e-11	tuber	PGSC0003DMG400005170	PGSC0003DMC400009176	PGSC0003DMP400009176	NBS-coding resistance gene analog
929	PGSC0003DMT400013254	9.41166	7.1257	1.51265	4.71073	2.46828e-06	1.31803e-05	tuber	PGSC0003DMG400005178	PGSC0003DMC400009186	PGSC0003DMP400009186	NTGP4
930	PGSC0003DMT400013269	17.727	-2.45554	0.627534	-3.91301	9.11538e-05	0.000346451	tuber	PGSC0003DMG400005181	PGSC0003DMC400009199	PGSC0003DMP400009199	Aig1
931	PGSC0003DMT400013297	1648.58	-1.57223	0.263634	-5.96369	2.46609e-09	2.3048e-08	tuber	PGSC0003DMG400005189	PGSC0003DMC400009215	PGSC0003DMP400009215	Patellin 1
932	PGSC0003DMT400013309	137.104	-2.97	0.387892	-7.65676	1.90682e-14	3.74543e-13	tuber	PGSC0003DMG401005194	PGSC0003DMC400009223	PGSC0003DMP400009223	Conserved gene of unknown function
933	PGSC0003DMT400013320	218.035	1.19139	0.304678	3.91034	9.21679e-05	0.00035	tuber	PGSC0003DMG400005198	PGSC0003DMC400009229	PGSC0003DMP400009229	Autophagy 8h
934	PGSC0003DMT400013351	15.4465	-7.30577	1.62938	-4.48378	7.33331e-06	3.55848e-05	tuber	PGSC0003DMG400005206	PGSC0003DMC400009251	PGSC0003DMP400009251	Pectinesterase
935	PGSC0003DMT400013412	1289.64	-2.22581	0.234219	-9.50308	2.0377e-21	9.48774e-20	tuber	PGSC0003DMG400005232	PGSC0003DMC400009292	PGSC0003DMP400009292	Peptidyl-prolyl cis-trans isomerase
936	PGSC0003DMT400013465	3045.87	1.02842	0.186871	5.50337	3.72591e-08	2.83869e-07	tuber	PGSC0003DMG400005252	PGSC0003DMC400009332	PGSC0003DMP400009332	Sec10
937	PGSC0003DMT400013468	580.113	-3.62927	0.507672	-7.14884	8.75154e-13	1.35248e-11	tuber	PGSC0003DMG400005254	PGSC0003DMC400009334	PGSC0003DMP400009334	Nodulation receptor kinase
938	PGSC0003DMT400013479	1108.41	-1.18159	0.21079	-5.60552	2.07633e-08	1.65923e-07	tuber	PGSC0003DMG401005259	PGSC0003DMC400009340	PGSC0003DMP400009340	Conserved gene of unknown function
939	PGSC0003DMT400013484	538.6	-2.10108	0.346799	-6.05851	1.37387e-09	1.34626e-08	tuber	PGSC0003DMG400005260	PGSC0003DMC400009342	PGSC0003DMP400009342	Proline-rich family protein
940	PGSC0003DMT400013488	1983.54	-1.69309	0.251067	-6.7436	1.54515e-11	2.00823e-10	tuber	PGSC0003DMG400005261	PGSC0003DMC400009346	PGSC0003DMP400009346	Cytochrome P450
941	PGSC0003DMT400013490	105.159	2.29638	0.342339	6.70791	1.97432e-11	2.52378e-10	tuber	PGSC0003DMG400005262	PGSC0003DMC400009348	PGSC0003DMP400009348	Anthranilate phosphoribosyltransferase
942	PGSC0003DMT400013497	858.688	-1.02595	0.16084	-6.37874	1.78553e-10	1.99469e-09	tuber	PGSC0003DMG400005267	PGSC0003DMC400009352	PGSC0003DMP400009352	Glutamate receptor 3 plant
943	PGSC0003DMT400013501	17.95	8.2809	1.43271	5.77988	7.47543e-09	6.43746e-08	tuber	PGSC0003DMG400005270	PGSC0003DMC400009356	PGSC0003DMP400009356	Conserved gene of unknown function
944	PGSC0003DMT400013502	72.6124	-1.546	0.304513	-5.07696	3.83516e-07	2.40947e-06	tuber	PGSC0003DMG400005271	PGSC0003DMC400009357	PGSC0003DMP400009357	NADH dehydrogenase
945	PGSC0003DMT400013504	749.995	-10.8553	1.18595	-9.15324	5.52514e-20	2.14151e-18	tuber	PGSC0003DMG400005273	PGSC0003DMC400009359	PGSC0003DMP400009359	Peroxidase
946	PGSC0003DMT400013529	82.2851	-3.04118	0.750207	-4.05379	5.0394e-05	0.000204011	tuber	PGSC0003DMG400005284	PGSC0003DMC400009377	PGSC0003DMP400009377	3-dehydroquinate dehydratase / shikimate dehydrogenase isoform 2
947	PGSC0003DMT400013622	420.114	-1.16658	0.266721	-4.37378	1.22113e-05	5.64101e-05	tuber	PGSC0003DMG400005324	PGSC0003DMC400009428	PGSC0003DMP400009428	Ribosomal protein L9 family protein
948	PGSC0003DMT400013647	290.677	-1.28868	0.227235	-5.67114	1.41848e-08	1.1639e-07	tuber	PGSC0003DMG400005333	PGSC0003DMC400009445	PGSC0003DMP400009445	Nucleic acid binding protein
949	PGSC0003DMT400013659	54.6893	-1.39262	0.382985	-3.63622	0.000276665	0.000942619	tuber	PGSC0003DMG401005337	PGSC0003DMC400009454	PGSC0003DMP400009454	Late blight resistance protein Rpi-blb2
950	PGSC0003DMT400013662	28.8467	-3.03422	0.820419	-3.69838	0.00021698	0.000757915	tuber	PGSC0003DMG400005338	PGSC0003DMC400009456	PGSC0003DMP400009456	Nt-iaa4.5 deduced protein
951	PGSC0003DMT400013664	34.7216	5.20732	1.349	3.86013	0.000113328	0.000422314	tuber	PGSC0003DMG400005339	PGSC0003DMC400009458	PGSC0003DMP400009458	Conserved gene of unknown function
952	PGSC0003DMT400013687	15.1089	4.1555	1.1087	3.74809	0.000178183	0.000634006	tuber	PGSC0003DMG400005351	PGSC0003DMC400009479	PGSC0003DMP400009479	MLO1
953	PGSC0003DMT400013703	444.899	-3.16475	0.57082	-5.54421	2.9528e-08	2.28979e-07	tuber	PGSC0003DMG400005358	PGSC0003DMC400009488	PGSC0003DMP400009488	Senescence-associated protein
954	PGSC0003DMT400013717	1760.85	-4.5372	0.464894	-9.75965	1.67741e-22	8.98362e-21	tuber	PGSC0003DMG400005365	PGSC0003DMC400009497	PGSC0003DMP400009497	Formin 1
955	PGSC0003DMT400013740	7.66553	-3.69952	0.815887	-4.53435	5.77807e-06	2.85672e-05	tuber	PGSC0003DMG400005375	PGSC0003DMC400009512	PGSC0003DMP400009512	Oxidoreductase
956	PGSC0003DMT400013753	21.7726	8.33775	1.68515	4.94778	7.50628e-07	4.42561e-06	tuber	PGSC0003DMG400005384	PGSC0003DMC400009522	PGSC0003DMP400009522	Transcription factor
957	PGSC0003DMT400013769	490.217	5.18537	1.21385	4.27183	1.93878e-05	8.60696e-05	tuber	PGSC0003DMG400005390	PGSC0003DMC400009535	PGSC0003DMP400009535	Calmodulin-binding protein
958	PGSC0003DMT400013810	42.045	4.43935	1.07891	4.11468	3.87712e-05	0.000161409	tuber	PGSC0003DMG400005401	PGSC0003DMC400009557	PGSC0003DMP400009557	Sigma factor binding protein 1
959	PGSC0003DMT400013821	337.068	-3.34848	0.333139	-10.0513	9.06626e-24	5.66485e-22	tuber	PGSC0003DMG400005404	PGSC0003DMC400009563	PGSC0003DMP400009563	NAD(P)H:quinone oxidoreductase
960	PGSC0003DMT400013830	8472.67	-7.04977	0.6141	-11.4798	1.6657e-30	2.02341e-28	tuber	PGSC0003DMG400005409	PGSC0003DMC400009572	PGSC0003DMP400009572	Aspartic proteinase nepenthesin-1
961	PGSC0003DMT400013837	189.398	-3.03987	0.482671	-6.29802	3.01472e-10	3.25968e-09	tuber	PGSC0003DMG400005415	PGSC0003DMC400009575	PGSC0003DMP400009575	Gene of unknown function
962	PGSC0003DMT400013853	170.836	-1.89329	0.303575	-6.23665	4.47043e-10	4.73789e-09	tuber	PGSC0003DMG400005419	PGSC0003DMC400009585	PGSC0003DMP400009585	RAB11G
963	PGSC0003DMT400013894	299.258	3.35119	0.641534	5.22372	1.75364e-07	1.17948e-06	tuber	PGSC0003DMG400005436	PGSC0003DMC400009601	PGSC0003DMP400009601	Sterol desaturase
964	PGSC0003DMT400013928	53.8652	-1.58955	0.36348	-4.37314	1.22472e-05	5.654e-05	tuber	PGSC0003DMG400005453	PGSC0003DMC400009623	PGSC0003DMP400009623	Signal transducer
965	PGSC0003DMT400013942	507.042	1.50932	0.285477	5.28703	1.24318e-07	8.61154e-07	tuber	PGSC0003DMG400005456	PGSC0003DMC400009635	PGSC0003DMP400009635	Protein phosphatase 2c
966	PGSC0003DMT400013962	17.1649	5.75069	1.29138	4.45312	8.46318e-06	4.04714e-05	tuber	PGSC0003DMG400005468	PGSC0003DMC400009649	PGSC0003DMP400009649	ATP binding protein
967	PGSC0003DMT400013968	847.381	9.64391	0.667154	14.4553	2.32119e-47	1.00944e-44	tuber	PGSC0003DMG400005472	PGSC0003DMC400009655	PGSC0003DMP400009655	HD-ZIP
968	PGSC0003DMT400013987	14.1168	-2.28393	0.558656	-4.08825	4.34631e-05	0.000179328	tuber	PGSC0003DMG402005482	PGSC0003DMC400009669	PGSC0003DMP400009669	Receptor-kinase
969	PGSC0003DMT400013990	328.711	2.88718	0.4973	5.80571	6.40929e-09	5.58348e-08	tuber	PGSC0003DMG400005484	PGSC0003DMC400009671	PGSC0003DMP400009671	Protein kinase family protein
970	PGSC0003DMT400014020	60.6709	6.0971	1.26392	4.82396	1.40733e-06	7.87874e-06	tuber	PGSC0003DMG400005498	PGSC0003DMC400009690	PGSC0003DMP400009690	Multifunctional protein
971	PGSC0003DMT400014039	68.9839	1.22685	0.325822	3.76539	0.000166287	0.000595968	tuber	PGSC0003DMG400005503	PGSC0003DMC400009705	PGSC0003DMP400009705	Conserved gene of unknown function
972	PGSC0003DMT400014052	924.518	-1.34771	0.271007	-4.97296	6.5938e-07	3.93133e-06	tuber	PGSC0003DMG400005507	PGSC0003DMC400009710	PGSC0003DMP400009710	Delta-12 fatty acid desaturase
973	PGSC0003DMT400014094	65.3396	-4.36279	0.717581	-6.07985	1.20293e-09	1.19055e-08	tuber	PGSC0003DMG400005526	PGSC0003DMC400009739	PGSC0003DMP400009739	Cytochrome P450
974	PGSC0003DMT400014098	60.7274	-3.65643	0.823913	-4.43789	9.08466e-06	4.31115e-05	tuber	PGSC0003DMG400005529	PGSC0003DMC400009743	PGSC0003DMP400009743	Conserved gene of unknown function
975	PGSC0003DMT400014123	128.935	-1.24975	0.267296	-4.67552	2.93207e-06	1.54708e-05	tuber	PGSC0003DMG400005540	PGSC0003DMC400009761	PGSC0003DMP400009761	TCH
976	PGSC0003DMT400014133	136.827	1.94572	0.353751	5.50025	3.79255e-08	2.88441e-07	tuber	PGSC0003DMG400005545	PGSC0003DMC400009764	PGSC0003DMP400009764	GAL83
977	PGSC0003DMT400014144	75.956	-1.38773	0.310633	-4.46743	7.91655e-06	3.81088e-05	tuber	PGSC0003DMG400005550	PGSC0003DMC400009767	PGSC0003DMP400009767	Cytochrome c biogenesis protein family
978	PGSC0003DMT400014170	229.157	1.15071	0.286587	4.01521	5.9393e-05	0.000236182	tuber	PGSC0003DMG400005558	PGSC0003DMC400009782	PGSC0003DMP400009782	RING-H2 finger protein ATL3J
979	PGSC0003DMT400014233	29.833	2.15958	0.504211	4.28308	1.84321e-05	8.2314e-05	tuber	PGSC0003DMG400005581	PGSC0003DMC400009834	PGSC0003DMP400009834	Cytochrome P450 92B1
980	PGSC0003DMT400014234	124.44	6.81631	1.56705	4.34976	1.36287e-05	6.24668e-05	tuber	PGSC0003DMG400005582	PGSC0003DMC400009835	PGSC0003DMP400009835	Cytochrome P450 hydroxylase
981	PGSC0003DMT400014271	298.541	1.71125	0.265815	6.43775	1.21255e-10	1.39207e-09	tuber	PGSC0003DMG400005597	PGSC0003DMC400009854	PGSC0003DMP400009854	MTD1
982	PGSC0003DMT400014304	1018.76	1.04468	0.219867	4.75141	2.02e-06	1.0978e-05	tuber	PGSC0003DMG400005612	PGSC0003DMC400009875	PGSC0003DMP400009875	Plastidic ATP/ADP-transporter
983	PGSC0003DMT400014343	87.1623	1.70585	0.278868	6.11703	9.53363e-10	9.61056e-09	tuber	PGSC0003DMG403005624	PGSC0003DMC400009899	PGSC0003DMP400009899	X-linked inhibitor of apoptosis protein, xiap
984	PGSC0003DMT400014351	1349	2.67396	0.238074	11.2316	2.85131e-29	3.17943e-27	tuber	PGSC0003DMG400005627	PGSC0003DMC400009907	PGSC0003DMP400009907	Conserved gene of unknown function
985	PGSC0003DMT400014358	38.5082	3.0421	0.391806	7.76431	8.20899e-15	1.68393e-13	tuber	PGSC0003DMG400005631	PGSC0003DMC400009914	PGSC0003DMP400009914	AP2/ERF domain-containing transcription factor
986	PGSC0003DMT400014381	117.304	1.46943	0.359589	4.08642	4.38088e-05	0.000180413	tuber	PGSC0003DMG403005640	PGSC0003DMC400009934	PGSC0003DMP400009934	HUELLENLOS
987	PGSC0003DMT400014403	26.9124	-3.32268	0.594377	-5.59019	2.26823e-08	1.79802e-07	tuber	PGSC0003DMG400005650	PGSC0003DMC400009949	PGSC0003DMP400009949	Kinesin NACK1
988	PGSC0003DMT400014408	136.625	-1.46741	0.398414	-3.68313	0.000230392	0.000800262	tuber	PGSC0003DMG400005653	PGSC0003DMC400009952	PGSC0003DMP400009952	Conserved gene of unknown function
989	PGSC0003DMT400014415	1560.34	-4.13579	0.362032	-11.4238	3.1792e-30	3.73668e-28	tuber	PGSC0003DMG400005656	PGSC0003DMC400009956	PGSC0003DMP400009956	Beta-mannosidase
990	PGSC0003DMT400014425	124.95	2.35866	0.376258	6.26872	3.64023e-10	3.89977e-09	tuber	PGSC0003DMG400005660	PGSC0003DMC400009965	PGSC0003DMP400009965	Eukaryotic peptide chain release factor GTP-binding subunit
991	PGSC0003DMT400014451	122.578	-1.39725	0.291919	-4.78641	1.6979e-06	9.35133e-06	tuber	PGSC0003DMG401005669	PGSC0003DMC400009982	PGSC0003DMP400009982	Conserved gene of unknown function
992	PGSC0003DMT400014469	85.2564	-3.29561	0.393096	-8.38371	5.12851e-17	1.387e-15	tuber	PGSC0003DMG400005672	PGSC0003DMC400009994	PGSC0003DMP400009994	Nuclear localized protein 1
993	PGSC0003DMT400014488	990.519	1.96068	0.297146	6.59836	4.15732e-11	5.08418e-10	tuber	PGSC0003DMG400005676	PGSC0003DMC400010009	PGSC0003DMP400010009	Leucine-rich repeat family protein
994	PGSC0003DMT400014517	310.459	1.37583	0.224456	6.12962	8.80906e-10	8.91732e-09	tuber	PGSC0003DMG400005683	PGSC0003DMC400010030	PGSC0003DMP400010030	Gene of unknown function
995	PGSC0003DMT400014529	123.814	-1.87266	0.351629	-5.32568	1.00577e-07	7.09586e-07	tuber	PGSC0003DMG400005688	PGSC0003DMC400010040	PGSC0003DMP400010040	Conserved gene of unknown function
996	PGSC0003DMT400014530	104.27	3.92233	0.429922	9.12335	7.28396e-20	2.79828e-18	tuber	PGSC0003DMG400005689	PGSC0003DMC400010041	PGSC0003DMP400010041	Receptor protein kinase
997	PGSC0003DMT400014552	22.104	-1.89532	0.49659	-3.81667	0.000135266	0.000494674	tuber	PGSC0003DMG400005696	PGSC0003DMC400010058	PGSC0003DMP400010058	Hydrolase, alpha/beta fold family protein
998	PGSC0003DMT400014553	11.4526	-3.95827	0.894833	-4.42348	9.71256e-06	4.57914e-05	tuber	PGSC0003DMG400005697	PGSC0003DMC400010059	PGSC0003DMP400010059	Conserved gene of unknown function
999	PGSC0003DMT400014565	18.0761	-3.04535	0.68124	-4.47031	7.81054e-06	3.76401e-05	tuber	PGSC0003DMG400005701	PGSC0003DMC400010068	PGSC0003DMP400010068	Peptidyl-prolyl cis-trans isomerase B, ppib
1000	PGSC0003DMT400014566	207.928	3.40962	0.272155	12.5282	5.23129e-36	1.01562e-33	tuber	PGSC0003DMG400005702	PGSC0003DMC400010069	PGSC0003DMP400010069	Conserved gene of unknown function
1001	PGSC0003DMT400014568	2669.99	1.85682	0.360439	5.15156	2.58324e-07	1.67471e-06	tuber	PGSC0003DMG400005704	PGSC0003DMC400010071	PGSC0003DMP400010071	Transcription initiation factor IIE alpha subunit family protein
1002	PGSC0003DMT400014597	300.421	1.95654	0.313278	6.24537	4.22798e-10	4.50211e-09	tuber	PGSC0003DMG400005709	PGSC0003DMC400010095	PGSC0003DMP400010095	Carboxylic ester hydrolase
1003	PGSC0003DMT400014606	31.306	2.42864	0.493873	4.91754	8.76401e-07	5.11308e-06	tuber	PGSC0003DMG401005711	PGSC0003DMC400010102	PGSC0003DMP400010102	Gene of unknown function
1004	PGSC0003DMT400014614	1372.03	1.79512	0.184007	9.75575	1.74301e-22	9.31205e-21	tuber	PGSC0003DMG400005713	PGSC0003DMC400010110	PGSC0003DMP400010110	Conserved gene of unknown function
1005	PGSC0003DMT400014650	1050.68	1.05144	0.203258	5.17296	2.30411e-07	1.51088e-06	tuber	PGSC0003DMG400005723	PGSC0003DMC400010141	PGSC0003DMP400010141	Anamorsin homolog
1006	PGSC0003DMT400014656	60.7011	3.51057	0.513805	6.8325	8.34455e-12	1.1221e-10	tuber	PGSC0003DMG400005725	PGSC0003DMC400010146	PGSC0003DMP400010146	DNA binding protein
1007	PGSC0003DMT400014704	15.8785	-5.82156	1.21196	-4.80345	1.55958e-06	8.67305e-06	tuber	PGSC0003DMG400005737	PGSC0003DMC400010183	PGSC0003DMP400010183	Exonuclease
1008	PGSC0003DMT400014713	1184.82	2.6851	0.271621	9.88544	4.81456e-23	2.76952e-21	tuber	PGSC0003DMG400005738	PGSC0003DMC400010186	PGSC0003DMP400010186	Alpha-dioxygenase 2
1009	PGSC0003DMT400014727	147.665	2.23795	0.309312	7.23523	4.64726e-13	7.46307e-12	tuber	PGSC0003DMG400005741	PGSC0003DMC400010193	PGSC0003DMP400010193	Protein phosphatase 2C 8
1010	PGSC0003DMT400014732	722.646	-1.6885	0.258824	-6.52373	6.85817e-11	8.17118e-10	tuber	PGSC0003DMG400005742	PGSC0003DMC400010197	PGSC0003DMP400010197	Ring finger containing protein
1011	PGSC0003DMT400014741	203.656	1.58763	0.297454	5.33739	9.42931e-08	6.68288e-07	tuber	PGSC0003DMG400005744	PGSC0003DMC400010204	PGSC0003DMP400010204	RAB11F
1012	PGSC0003DMT400014747	165.852	-5.87786	0.8367	-7.02505	2.13983e-12	3.11852e-11	tuber	PGSC0003DMG400005748	PGSC0003DMC400010209	PGSC0003DMP400010209	Protein P21
1013	PGSC0003DMT400014752	219.267	-3.189	0.626192	-5.09269	3.53022e-07	2.23532e-06	tuber	PGSC0003DMG400005750	PGSC0003DMC400010213	PGSC0003DMP400010213	PIN1-like auxin transport protein
1014	PGSC0003DMT400014777	203.25	2.41144	0.364957	6.60746	3.90977e-11	4.80577e-10	tuber	PGSC0003DMG400005760	PGSC0003DMC400010230	PGSC0003DMP400010230	Sulfate transporter
1015	PGSC0003DMT400014778	13.3541	2.8952	0.773509	3.74294	0.00018188	0.000645997	tuber	PGSC0003DMG400005761	PGSC0003DMC400010231	PGSC0003DMP400010231	Gene of unknown function
1016	PGSC0003DMT400014794	904.056	2.44478	0.259297	9.42849	4.16039e-21	1.86908e-19	tuber	PGSC0003DMG400005773	PGSC0003DMC400010240	PGSC0003DMP400010240	Map3k delta-1 protein kinase
1017	PGSC0003DMT400014809	34.5626	-1.33182	0.33413	-3.98594	6.72136e-05	0.000264046	tuber	PGSC0003DMG400005780	PGSC0003DMC400010252	PGSC0003DMP400010252	Water channel protein
1018	PGSC0003DMT400014830	766.39	1.07453	0.285043	3.76972	0.00016343	0.000587182	tuber	PGSC0003DMG400005793	PGSC0003DMC400010269	PGSC0003DMP400010269	Conserved gene of unknown function
1019	PGSC0003DMT400014832	419.998	-1.93779	0.245658	-7.88816	3.06676e-15	6.65504e-14	tuber	PGSC0003DMG400005794	PGSC0003DMC400010270	PGSC0003DMP400010270	Auxin response factor 9
1020	PGSC0003DMT400014840	12.459	2.91005	0.738255	3.94179	8.08751e-05	0.000310862	tuber	PGSC0003DMG402005796	PGSC0003DMC400010276	PGSC0003DMP400010276	Brain protein 44
1021	PGSC0003DMT400014907	35.5294	6.93003	1.48992	4.65129	3.29871e-06	1.72104e-05	tuber	PGSC0003DMG400005817	PGSC0003DMC400010316	PGSC0003DMP400010316	Cytochrome P450
1022	PGSC0003DMT400014926	291.028	1.05305	0.237106	4.44127	8.94316e-06	4.25049e-05	tuber	PGSC0003DMG402005821	PGSC0003DMC400010327	PGSC0003DMP400010327	DNA binding protein
1023	PGSC0003DMT400014934	15.7233	3.13589	0.566154	5.53894	3.04311e-08	2.35227e-07	tuber	PGSC0003DMG401005827	PGSC0003DMC400010335	PGSC0003DMP400010335	Gene of unknown function
1024	PGSC0003DMT400014937	1252.95	1.73041	0.221668	7.80628	5.8899e-15	1.22672e-13	tuber	PGSC0003DMG402005827	PGSC0003DMC400010338	PGSC0003DMP400010338	Transcription factor
1025	PGSC0003DMT400014967	243.738	2.18002	0.439631	4.95876	7.09428e-07	4.20665e-06	tuber	PGSC0003DMG402005842	PGSC0003DMC400010360	PGSC0003DMP400010360	Gene of unknown function
1026	PGSC0003DMT400014995	2191.82	-1.35047	0.253892	-5.31908	1.04293e-07	7.32477e-07	tuber	PGSC0003DMG400005851	PGSC0003DMC400010377	PGSC0003DMP400010377	2,4-dihydroxyhept-2-ene-1,7-dioic acid aldolase
1027	PGSC0003DMT400015017	652.855	-4.4617	0.766009	-5.82461	5.72465e-09	5.02531e-08	tuber	PGSC0003DMG400005860	PGSC0003DMC400010389	PGSC0003DMP400010389	DNA binding protein
1028	PGSC0003DMT400015038	44.1362	-1.30756	0.332031	-3.93807	8.21409e-05	0.000315059	tuber	PGSC0003DMG400005869	PGSC0003DMC400010402	PGSC0003DMP400010402	PPR motif protein
1029	PGSC0003DMT400015041	140.107	2.74691	0.718742	3.82183	0.000132467	0.000485319	tuber	PGSC0003DMG400005871	PGSC0003DMC400010405	PGSC0003DMP400010405	NIN 2
1030	PGSC0003DMT400015066	166.192	-2.23644	0.312577	-7.15484	8.37725e-13	1.29925e-11	tuber	PGSC0003DMG400005886	PGSC0003DMC400010427	PGSC0003DMP400010427	Neoxanthin synthase, chloroplastic
1031	PGSC0003DMT400015070	958.043	1.58208	0.293471	5.39093	7.0095e-08	5.08049e-07	tuber	PGSC0003DMG400005888	PGSC0003DMC400010431	PGSC0003DMP400010431	OJ000126_13.12 protein
1032	PGSC0003DMT400015074	3749.59	1.54952	0.186862	8.2923	1.11077e-16	2.89948e-15	tuber	PGSC0003DMG400005889	PGSC0003DMC400010434	PGSC0003DMP400010434	MRNA-decapping enzyme
1033	PGSC0003DMT400015083	620.934	-1.22655	0.32172	-3.81248	0.000137577	0.000502346	tuber	PGSC0003DMG400005894	PGSC0003DMC400010440	PGSC0003DMP400010440	Helix-loop-helix DNA-binding
1034	PGSC0003DMT400015087	581.122	-4.22095	0.283866	-14.8695	5.20103e-50	2.75832e-47	tuber	PGSC0003DMG400005896	PGSC0003DMC400010444	PGSC0003DMP400010444	Protein kinase
1035	PGSC0003DMT400015093	245.258	-6.75472	0.837385	-8.06644	7.23771e-16	1.70239e-14	tuber	PGSC0003DMG400005901	PGSC0003DMC400010450	PGSC0003DMP400010450	Aspartic proteinase nepenthesin-2
1036	PGSC0003DMT400015095	305.646	-1.12288	0.276997	-4.05375	5.04022e-05	0.000204011	tuber	PGSC0003DMG400005902	PGSC0003DMC400010452	PGSC0003DMP400010452	Conserved gene of unknown function
1037	PGSC0003DMT400015102	1395.57	-5.85017	0.724239	-8.07768	6.60106e-16	1.56525e-14	tuber	PGSC0003DMG400005904	PGSC0003DMC400010456	PGSC0003DMP400010456	Conserved gene of unknown function
1038	PGSC0003DMT400015110	91.5973	1.27976	0.308967	4.14205	3.44223e-05	0.000145026	tuber	PGSC0003DMG400005908	PGSC0003DMC400010463	PGSC0003DMP400010463	Conserved gene of unknown function
1039	PGSC0003DMT400015146	3530.99	-1.0486	0.172851	-6.06649	1.30739e-09	1.28575e-08	tuber	PGSC0003DMG400005914	PGSC0003DMC400010488	PGSC0003DMP400010488	EIN3
1040	PGSC0003DMT400015148	8477.2	-1.22565	0.313991	-3.90344	9.48357e-05	0.000359228	tuber	PGSC0003DMG400005915	PGSC0003DMC400010490	PGSC0003DMP400010490	EIL1
1041	PGSC0003DMT400015157	187.725	1.07598	0.221222	4.86381	1.15148e-06	6.56642e-06	tuber	PGSC0003DMG400005919	PGSC0003DMC400010498	PGSC0003DMP400010498	Molybdopterin synthase large subunit
1042	PGSC0003DMT400015164	128.307	-6.71063	1.56402	-4.29063	1.78168e-05	7.99203e-05	tuber	PGSC0003DMG400005921	PGSC0003DMC400010502	PGSC0003DMP400010502	Multicystatin
1043	PGSC0003DMT400015171	9.6276	-5.51581	1.34322	-4.10641	4.01851e-05	0.000166753	tuber	PGSC0003DMG400005923	PGSC0003DMC400010504	PGSC0003DMP400010504	Ubiquinol-cytochrome C reductase
1044	PGSC0003DMT400015192	634.889	1.13774	0.260094	4.37434	1.21799e-05	5.6277e-05	tuber	PGSC0003DMG400005935	PGSC0003DMC400010523	PGSC0003DMP400010523	J domain-containing protein spf31
1045	PGSC0003DMT400015210	2532.3	1.10521	0.212771	5.19437	2.05414e-07	1.36508e-06	tuber	PGSC0003DMG400005939	PGSC0003DMC400010538	PGSC0003DMP400010538	Fk506 binding protein
1046	PGSC0003DMT400015254	8451.55	-7.58318	1.35653	-5.59013	2.26902e-08	1.79802e-07	tuber	PGSC0003DMG400005950	PGSC0003DMC400010565	PGSC0003DMP400010565	Multicystatin
1047	PGSC0003DMT400015262	179.289	-2.39298	0.230917	-10.3629	3.65563e-25	2.6408e-23	tuber	PGSC0003DMG402005954	PGSC0003DMC400010569	PGSC0003DMP400010569	Histone H1/H5 family protein
1048	PGSC0003DMT400015267	5.08046	-5.60658	1.51965	-3.6894	0.000224786	0.000782414	tuber	PGSC0003DMG400005956	PGSC0003DMC400010574	PGSC0003DMP400010574	Auxin efflux carrier
1049	PGSC0003DMT400015286	123.773	-7.23571	0.924093	-7.83007	4.87606e-15	1.03137e-13	tuber	PGSC0003DMG400005963	PGSC0003DMC400010586	PGSC0003DMP400010586	Auxin-induced protein 5NG4
1050	PGSC0003DMT400015306	84.3972	2.77254	0.593937	4.66807	3.0404e-06	1.59919e-05	tuber	PGSC0003DMG400005969	PGSC0003DMC400010598	PGSC0003DMP400010598	Gene of unknown function
1051	PGSC0003DMT400015312	127.427	1.96471	0.354135	5.54792	2.89082e-08	2.24814e-07	tuber	PGSC0003DMG400005972	PGSC0003DMC400010604	PGSC0003DMP400010604	Conserved gene of unknown function
1052	PGSC0003DMT400015339	99.9453	-1.61035	0.440066	-3.65933	0.00025288	0.000870309	tuber	PGSC0003DMG400005981	PGSC0003DMC400010623	PGSC0003DMP400010623	Methylketone synthase IIa
1053	PGSC0003DMT400015349	897.247	-1.39756	0.340879	-4.09988	4.13356e-05	0.000171088	tuber	PGSC0003DMG400005987	PGSC0003DMC400010632	PGSC0003DMP400010632	E3 ubiquitin ligase PUB14
1054	PGSC0003DMT400015350	194.447	12.1716	2.44186	4.98453	6.21116e-07	3.72053e-06	tuber	PGSC0003DMG400005988	PGSC0003DMC400010633	PGSC0003DMP400010633	Metal ion binding protein
1055	PGSC0003DMT400015362	80.4814	1.67298	0.293102	5.70784	1.14417e-08	9.54675e-08	tuber	PGSC0003DMG400005992	PGSC0003DMC400010640	PGSC0003DMP400010640	Conserved gene of unknown function
1056	PGSC0003DMT400015373	56.9012	4.16365	0.79584	5.23177	1.67894e-07	1.13446e-06	tuber	PGSC0003DMG400005997	PGSC0003DMC400010649	PGSC0003DMP400010649	Zinc finger (B-box type) family protein
1057	PGSC0003DMT400015377	114.453	-4.96961	0.624236	-7.96111	1.70501e-15	3.82992e-14	tuber	PGSC0003DMG400005998	PGSC0003DMC400010653	PGSC0003DMP400010653	Helix-loop-helix DNA-binding domain containing protein
1058	PGSC0003DMT400015386	197.223	1.11355	0.300947	3.70015	0.000215476	0.000753264	tuber	PGSC0003DMG403005999	PGSC0003DMC400010662	PGSC0003DMP400010662	Conserved gene of unknown function
1059	PGSC0003DMT400015397	80.5796	3.04566	0.72842	4.18119	2.89993e-05	0.000124126	tuber	PGSC0003DMG400006003	PGSC0003DMC400010670	PGSC0003DMP400010670	Nematode resistance
1060	PGSC0003DMT400015424	15.2956	-3.61071	0.682863	-5.2876	1.23931e-07	8.59026e-07	tuber	PGSC0003DMG400006020	PGSC0003DMC400010689	PGSC0003DMP400010689	Cyclin A1
1061	PGSC0003DMT400015435	14.8641	-5.39799	1.04566	-5.16228	2.43961e-07	1.58966e-06	tuber	PGSC0003DMG400006025	PGSC0003DMC400010696	PGSC0003DMP400010696	1-aminocyclopropane-1-carboxylic acid oxidase
1062	PGSC0003DMT400015439	625.96	-5.83558	0.650579	-8.96983	2.9697e-19	1.06031e-17	tuber	PGSC0003DMG400006027	PGSC0003DMC400010700	PGSC0003DMP400010700	Leucine-rich repeat/extensin
1063	PGSC0003DMT400015477	185.341	2.25451	0.465739	4.84071	1.29378e-06	7.28616e-06	tuber	PGSC0003DMG400006041	PGSC0003DMC400010723	PGSC0003DMP400010723	RING-H2 finger protein ATL1L
1064	PGSC0003DMT400015560	11.9818	2.90991	0.701066	4.15069	3.31472e-05	0.000140306	tuber	PGSC0003DMG402006074	PGSC0003DMC400010774	PGSC0003DMP400010774	Geraniol 10-hydroxylase
1065	PGSC0003DMT400015582	10112.7	2.6935	0.297479	9.05441	1.37304e-19	5.09478e-18	tuber	PGSC0003DMG400006083	PGSC0003DMC400010793	PGSC0003DMP400010793	CBL-interacting protein kinase 20
1066	PGSC0003DMT400015596	2216.63	1.98704	0.253334	7.84356	4.37967e-15	9.32728e-14	tuber	PGSC0003DMG400006089	PGSC0003DMC400010802	PGSC0003DMP400010802	Basic helix-loop-helix protein BHLH3
1067	PGSC0003DMT400015610	956.828	-3.51967	0.460599	-7.6415	2.14709e-14	4.17588e-13	tuber	PGSC0003DMG400006093	PGSC0003DMC400010816	PGSC0003DMP400010816	Auxin responsive protein
1068	PGSC0003DMT400015621	258.822	4.35407	0.862915	5.04577	4.51707e-07	2.78478e-06	tuber	PGSC0003DMG400006096	PGSC0003DMC400010819	PGSC0003DMP400010819	Gene of unknown function
1069	PGSC0003DMT400015622	5165.75	1.01496	0.16975	5.97914	2.2432e-09	2.11426e-08	tuber	PGSC0003DMG400006097	PGSC0003DMC400010820	PGSC0003DMP400010820	GDP-mannose 3',5'-epimerase
1070	PGSC0003DMT400015624	175.212	-4.46191	0.730148	-6.11097	9.90253e-10	9.95012e-09	tuber	PGSC0003DMG400006098	PGSC0003DMC400010822	PGSC0003DMP400010822	RTM1 protein
1071	PGSC0003DMT400015633	210.459	8.67935	1.50263	5.7761	7.64518e-09	6.57322e-08	tuber	PGSC0003DMG400006101	PGSC0003DMC400010831	PGSC0003DMP400010831	Acyltransferase
1072	PGSC0003DMT400015655	340.511	-3.06088	0.457876	-6.68495	2.31006e-11	2.92715e-10	tuber	PGSC0003DMG400006108	PGSC0003DMC400010843	PGSC0003DMP400010843	Nt-iaa2.3 deduced protein
1073	PGSC0003DMT400015661	173.602	1.83043	0.290089	6.3099	2.79219e-10	3.03416e-09	tuber	PGSC0003DMG400006111	PGSC0003DMC400010847	PGSC0003DMP400010847	Phosphatidate cytidylyltransferase
1074	PGSC0003DMT400015682	338.898	1.00693	0.234455	4.29479	1.74857e-05	7.86043e-05	tuber	PGSC0003DMG400006127	PGSC0003DMC400010863	PGSC0003DMP400010863	Membrin 11
1075	PGSC0003DMT400015690	723.261	-2.37011	0.334113	-7.09373	1.30545e-12	1.96985e-11	tuber	PGSC0003DMG400006129	PGSC0003DMC400010868	PGSC0003DMP400010868	Conserved gene of unknown function
1076	PGSC0003DMT400015699	5.02096	-5.0693	1.39621	-3.63075	0.000282598	0.000960128	tuber	PGSC0003DMG400006135	PGSC0003DMC400010875	PGSC0003DMP400010875	Phototropic-responsive NPH3
1077	PGSC0003DMT400015739	116.066	3.13759	0.354254	8.85688	8.22818e-19	2.73987e-17	tuber	PGSC0003DMG400006148	PGSC0003DMC400010907	PGSC0003DMP400010907	Conserved gene of unknown function
1078	PGSC0003DMT400015754	359.683	1.42547	0.284904	5.00332	5.63499e-07	3.40637e-06	tuber	PGSC0003DMG400006155	PGSC0003DMC400010920	PGSC0003DMP400010920	Thermal hysteresis protein STHP-64
1079	PGSC0003DMT400015763	1229.45	-3.95998	0.622343	-6.36301	1.97833e-10	2.19139e-09	tuber	PGSC0003DMG400006160	PGSC0003DMC400010929	PGSC0003DMP400010929	Fasciclin-like arabinogalactan protein 2
1080	PGSC0003DMT400015764	70.3716	-3.40404	0.38082	-8.9387	3.93758e-19	1.39023e-17	tuber	PGSC0003DMG400006161	PGSC0003DMC400010930	PGSC0003DMP400010930	Conserved gene of unknown function
1081	PGSC0003DMT400015767	10534	-5.52037	1.13691	-4.8556	1.20021e-06	6.81396e-06	tuber	PGSC0003DMG400006162	PGSC0003DMC400010932	PGSC0003DMP400010932	Metallocarboxypeptidase inhibitor
1082	PGSC0003DMT400015811	1190.09	-4.54745	0.464312	-9.79394	1.19546e-22	6.56417e-21	tuber	PGSC0003DMG400006179	PGSC0003DMC400010962	PGSC0003DMP400010962	Nodulin family protein
1083	PGSC0003DMT400015825	7428.41	2.58303	0.388573	6.64747	2.98178e-11	3.7262e-10	tuber	PGSC0003DMG400006184	PGSC0003DMC400010969	PGSC0003DMP400010969	Skp1
1084	PGSC0003DMT400015827	39.712	2.58071	0.423431	6.09477	1.09597e-09	1.09265e-08	tuber	PGSC0003DMG400006185	PGSC0003DMC400010971	PGSC0003DMP400010971	Skp1 1
1085	PGSC0003DMT400015833	770.53	-2.72679	0.356203	-7.65517	1.93062e-14	3.78533e-13	tuber	PGSC0003DMG402006188	PGSC0003DMC400010976	PGSC0003DMP400010976	ATP binding protein
1086	PGSC0003DMT400015838	22.6144	-7.1519	1.373	-5.20897	1.89889e-07	1.26927e-06	tuber	PGSC0003DMG400006190	PGSC0003DMC400010979	PGSC0003DMP400010979	Minichromosome maintenance protein 10 isoform 1
1087	PGSC0003DMT400015865	1059.2	-1.52628	0.278842	-5.47363	4.40897e-08	3.31381e-07	tuber	PGSC0003DMG401006199	PGSC0003DMC400010998	PGSC0003DMP400010998	Actin depolymerizing factor 5
1088	PGSC0003DMT400015892	102.428	2.61927	0.400591	6.53853	6.21285e-11	7.43899e-10	tuber	PGSC0003DMG400006211	PGSC0003DMC400011014	PGSC0003DMP400011014	BZIP
1089	PGSC0003DMT400015913	40.0233	5.60371	0.899793	6.22778	4.73104e-10	5.00348e-09	tuber	PGSC0003DMG400006221	PGSC0003DMC400011031	PGSC0003DMP400011031	Conserved gene of unknown function
1090	PGSC0003DMT400015924	3646.46	-2.64008	0.502831	-5.25043	1.51746e-07	1.03337e-06	tuber	PGSC0003DMG400006226	PGSC0003DMC400011041	PGSC0003DMP400011041	Leucine-rich repeat family protein
1091	PGSC0003DMT400015931	7.67713	7.34348	1.37198	5.35248	8.67558e-08	6.18904e-07	tuber	PGSC0003DMG400006231	PGSC0003DMC400011044	PGSC0003DMP400011044	Gene of unknown function
1092	PGSC0003DMT400015933	24.9554	8.06213	1.74978	4.6075	4.07536e-06	2.08898e-05	tuber	PGSC0003DMG400006233	PGSC0003DMC400011046	PGSC0003DMP400011046	Periaxin
1093	PGSC0003DMT400015950	40.0745	2.22253	0.451407	4.92357	8.49794e-07	4.97119e-06	tuber	PGSC0003DMG400006242	PGSC0003DMC400011060	PGSC0003DMP400011060	Protein phosphatase 2c
1094	PGSC0003DMT400015954	80.0059	-3.35523	0.404679	-8.29109	1.12216e-16	2.92569e-15	tuber	PGSC0003DMG400006243	PGSC0003DMC400011064	PGSC0003DMP400011064	OJ1116_C07.8 protein
1095	PGSC0003DMT400015974	56.2969	1.90505	0.324773	5.86578	4.47022e-09	3.99345e-08	tuber	PGSC0003DMG400006248	PGSC0003DMC400011080	PGSC0003DMP400011080	KS1 protein
1096	PGSC0003DMT400016034	128.849	-2.18626	0.30824	-7.09272	1.31501e-12	1.98291e-11	tuber	PGSC0003DMG400006268	PGSC0003DMC400011110	PGSC0003DMP400011110	Disease resistance protein SlVe2
1097	PGSC0003DMT400016060	194.513	-3.41178	0.443829	-7.68715	1.50449e-14	3.004e-13	tuber	PGSC0003DMG400006280	PGSC0003DMC400011126	PGSC0003DMP400011126	Receptor protein kinase CLAVATA1
1098	PGSC0003DMT400016069	4203.39	1.25958	0.294158	4.28198	1.85234e-05	8.26881e-05	tuber	PGSC0003DMG400006283	PGSC0003DMC400011134	PGSC0003DMP400011134	Multidrug resistance-associated protein 2, 6 (Mrp2, 6), abc-transoprter
1099	PGSC0003DMT400016072	1803.38	1.50208	0.3155	4.76097	1.92667e-06	1.04944e-05	tuber	PGSC0003DMG401006284	PGSC0003DMC400011137	PGSC0003DMP400011137	Squamosa promoter-binding protein
1100	PGSC0003DMT400016081	113.975	1.1702	0.26298	4.44977	8.59627e-06	4.10086e-05	tuber	PGSC0003DMG400006286	PGSC0003DMC400011146	PGSC0003DMP400011146	WD-repeat protein
1101	PGSC0003DMT400016102	11.9996	-5.01545	1.03713	-4.83589	1.32548e-06	7.45698e-06	tuber	PGSC0003DMG400006294	PGSC0003DMC400011161	PGSC0003DMP400011161	Clasp
1102	PGSC0003DMT400016115	367.896	1.43409	0.226574	6.32946	2.46016e-10	2.69626e-09	tuber	PGSC0003DMG400006298	PGSC0003DMC400011170	PGSC0003DMP400011170	Serine/arginine rich splicing factor
1103	PGSC0003DMT400016126	202.277	1.86428	0.340947	5.46796	4.55244e-08	3.41221e-07	tuber	PGSC0003DMG400006303	PGSC0003DMC400011177	PGSC0003DMP400011177	Zinc finger protein
1104	PGSC0003DMT400016146	69.7818	6.14415	0.96129	6.39157	1.64189e-10	1.84312e-09	tuber	PGSC0003DMG400006311	PGSC0003DMC400011195	PGSC0003DMP400011195	Homeobox-leucine zipper protein HAT14
1105	PGSC0003DMT400016160	19.406	-5.0665	1.05672	-4.79453	1.63056e-06	9.03482e-06	tuber	PGSC0003DMG402006315	PGSC0003DMC400011206	PGSC0003DMP400011206	Histone H3.2
1106	PGSC0003DMT400016201	85.9402	-3.33976	0.740536	-4.50992	6.48534e-06	3.17893e-05	tuber	PGSC0003DMG401006333	PGSC0003DMC400011232	PGSC0003DMP400011232	Histone H3.2
1107	PGSC0003DMT400016235	248.675	3.92354	0.262793	14.9302	2.0977e-50	1.16955e-47	tuber	PGSC0003DMG400006345	PGSC0003DMC400011252	PGSC0003DMP400011252	Mas-binding factor MBF3
1108	PGSC0003DMT400016260	164.324	1.36852	0.31122	4.39729	1.09612e-05	5.1146e-05	tuber	PGSC0003DMG400006353	PGSC0003DMC400011271	PGSC0003DMP400011271	Telomere binding protein TBP1
1109	PGSC0003DMT400016263	66.9649	2.3055	0.443808	5.19481	2.04931e-07	1.36228e-06	tuber	PGSC0003DMG400006354	PGSC0003DMC400011274	PGSC0003DMP400011274	Flavonoid 3-hydroxylase
1110	PGSC0003DMT400016288	120.463	-3.01809	0.521384	-5.78862	7.09678e-09	6.13262e-08	tuber	PGSC0003DMG400006365	PGSC0003DMC400011293	PGSC0003DMP400011293	Fimbriae-associated protein Fap1
1111	PGSC0003DMT400016302	493.435	6.14225	0.657158	9.34669	9.04314e-21	3.85557e-19	tuber	PGSC0003DMG400006368	PGSC0003DMC400011296	PGSC0003DMP400011296	Cytochrome P450 92B1
1112	PGSC0003DMT400016306	127.697	3.54874	0.522519	6.79161	1.10889e-11	1.46664e-10	tuber	PGSC0003DMG400006369	PGSC0003DMC400011298	PGSC0003DMP400011298	AP2/ERF domain-containing transcription factor
1113	PGSC0003DMT400016310	1198.67	1.59139	0.193878	8.2082	2.24526e-16	5.67025e-15	tuber	PGSC0003DMG400006371	PGSC0003DMC400011301	PGSC0003DMP400011301	Phosphoric diester hydrolase
1114	PGSC0003DMT400016314	206.544	-1.00008	0.209919	-4.76413	1.8967e-06	1.03586e-05	tuber	PGSC0003DMG400006373	PGSC0003DMC400011305	PGSC0003DMP400011305	5-formyltetrahydrofolate cyclo-ligase family protein
1115	PGSC0003DMT400016320	93.2029	-3.10133	0.819588	-3.78401	0.00015432	0.000557677	tuber	PGSC0003DMG400006378	PGSC0003DMC400011309	PGSC0003DMP400011309	Multidrug resistance pump
1116	PGSC0003DMT400016327	319.197	1.00232	0.203446	4.92671	8.36273e-07	4.90133e-06	tuber	PGSC0003DMG400006382	PGSC0003DMC400011316	PGSC0003DMP400011316	Phosphoglycerate mutase
1117	PGSC0003DMT400016336	1060.3	1.33301	0.226397	5.88793	3.91059e-09	3.52975e-08	tuber	PGSC0003DMG400006384	PGSC0003DMC400011324	PGSC0003DMP400011324	CBL-interacting serine/threonine-protein kinase
1118	PGSC0003DMT400016356	6805.17	-1.45223	0.219483	-6.61659	3.67567e-11	4.54112e-10	tuber	PGSC0003DMG400006393	PGSC0003DMC400011339	PGSC0003DMP400011339	Aux/IAA protein
1119	PGSC0003DMT400016362	581.995	-2.67531	0.300682	-8.89748	5.71303e-19	1.95937e-17	tuber	PGSC0003DMG400006396	PGSC0003DMC400011345	PGSC0003DMP400011345	Serine hydroxymethyltransferase
1120	PGSC0003DMT400016388	442.162	1.84161	0.240044	7.67196	1.69386e-14	3.36052e-13	tuber	PGSC0003DMG400006406	PGSC0003DMC400011361	PGSC0003DMP400011361	Conserved gene of unknown function
1121	PGSC0003DMT400016422	2884.74	-2.30754	0.273229	-8.44544	3.02909e-17	8.42257e-16	tuber	PGSC0003DMG400006415	PGSC0003DMC400011378	PGSC0003DMP400011378	14-3-3 protein 7
1122	PGSC0003DMT400016425	170.008	-1.65161	0.22368	-7.38383	1.53798e-13	2.65833e-12	tuber	PGSC0003DMG400006417	PGSC0003DMC400011381	PGSC0003DMP400011381	Methyl binding domain protein
1123	PGSC0003DMT400016463	1613.31	-3.56631	0.325425	-10.9589	6.02158e-28	5.92458e-26	tuber	PGSC0003DMG400006432	PGSC0003DMC400011408	PGSC0003DMP400011408	Xyloglucan galactosyltransferase KATAMARI1
1124	PGSC0003DMT400016469	7.45815	-6.52979	1.343	-4.86208	1.16157e-06	6.61901e-06	tuber	PGSC0003DMG400006436	PGSC0003DMC400011412	PGSC0003DMP400011412	Copia-type reverse transcriptase
1125	PGSC0003DMT400016509	2248.34	-1.33596	0.192112	-6.9541	3.54812e-12	4.99678e-11	tuber	PGSC0003DMG400006446	PGSC0003DMC400011442	PGSC0003DMP400011442	Conserved gene of unknown function
1126	PGSC0003DMT400016521	288.071	-2.04105	0.265903	-7.67592	1.6423e-14	3.26121e-13	tuber	PGSC0003DMG400006453	PGSC0003DMC400011453	PGSC0003DMP400011453	Ice binding protein
1127	PGSC0003DMT400016524	136.376	1.24353	0.315745	3.93841	8.20221e-05	0.000314659	tuber	PGSC0003DMG400006454	PGSC0003DMC400011455	PGSC0003DMP400011455	Conserved gene of unknown function
1128	PGSC0003DMT400016545	526.686	-7.26034	0.432163	-16.8	2.44055e-63	4.08211e-60	tuber	PGSC0003DMG400006461	PGSC0003DMC400011469	PGSC0003DMP400011469	GDSL-like Lipase/Acylhydrolase family protein
1129	PGSC0003DMT400016546	435.893	-6.9053	1.03729	-6.65706	2.79369e-11	3.50727e-10	tuber	PGSC0003DMG400006462	PGSC0003DMC400011470	PGSC0003DMP400011470	GDSL-like Lipase/Acylhydrolase family protein
1130	PGSC0003DMT400016547	20.8545	-8.36927	1.30854	-6.3959	1.59608e-10	1.7954e-09	tuber	PGSC0003DMG400006463	PGSC0003DMC400011471	PGSC0003DMP400011471	GDSL-like Lipase/Acylhydrolase family protein
1131	PGSC0003DMT400016576	12803.4	-1.3714	0.196568	-6.97672	3.02159e-12	4.29702e-11	tuber	PGSC0003DMG400006478	PGSC0003DMC400011487	PGSC0003DMP400011487	GTP-binding nuclear protein Ran1
1132	PGSC0003DMT400016585	30.8267	3.0351	0.580626	5.2273	1.72002e-07	1.15893e-06	tuber	PGSC0003DMG400006482	PGSC0003DMC400011494	PGSC0003DMP400011494	APETALA2
1133	PGSC0003DMT400016590	167.162	-6.56588	0.633296	-10.3678	3.47469e-25	2.52688e-23	tuber	PGSC0003DMG400006485	PGSC0003DMC400011498	PGSC0003DMP400011498	Malonyltransferase
1134	PGSC0003DMT400016607	3549.27	-1.66991	0.257367	-6.48842	8.674e-11	1.01566e-09	tuber	PGSC0003DMG400006491	PGSC0003DMC400011506	PGSC0003DMP400011506	Ribosomal protein L28
1135	PGSC0003DMT400016625	19.4382	4.42595	1.21299	3.6488	0.000263465	0.000902666	tuber	PGSC0003DMG400006497	PGSC0003DMC400011515	PGSC0003DMP400011515	Conserved gene of unknown function
1136	PGSC0003DMT400016636	150.221	3.82155	0.732269	5.21878	1.80102e-07	1.20794e-06	tuber	PGSC0003DMG400006502	PGSC0003DMC400011521	PGSC0003DMP400011521	Receptor-kinase
1137	PGSC0003DMT400016637	90.9875	-1.64016	0.40707	-4.02919	5.59685e-05	0.000223792	tuber	PGSC0003DMG400006503	PGSC0003DMC400011522	PGSC0003DMP400011522	Conserved gene of unknown function
1138	PGSC0003DMT400016721	22.1473	2.11836	0.529187	4.00305	6.25302e-05	0.00024739	tuber	PGSC0003DMG400006537	PGSC0003DMC400011564	PGSC0003DMP400011564	Gene of unknown function
1139	PGSC0003DMT400016753	111.955	-2.50983	0.530307	-4.73279	2.21459e-06	1.19459e-05	tuber	PGSC0003DMG400006547	PGSC0003DMC400011580	PGSC0003DMP400011580	Conserved gene of unknown function
1140	PGSC0003DMT400016755	6.58628	-4.24598	1.16233	-3.65299	0.0002592	0.000890091	tuber	PGSC0003DMG400006548	PGSC0003DMC400011581	PGSC0003DMP400011581	KOM
1141	PGSC0003DMT400016766	395.662	1.11271	0.288962	3.85073	0.000117767	0.000437208	tuber	PGSC0003DMG400006556	PGSC0003DMC400011587	PGSC0003DMP400011587	Sterol desaturase
1142	PGSC0003DMT400016783	226.7	1.28979	0.287285	4.48959	7.13618e-06	3.47212e-05	tuber	PGSC0003DMG400006563	PGSC0003DMC400011603	PGSC0003DMP400011603	ATP binding protein
1143	PGSC0003DMT400016801	54.7574	-1.41587	0.363576	-3.89429	9.8487e-05	0.000371559	tuber	PGSC0003DMG400006572	PGSC0003DMC400011615	PGSC0003DMP400011615	Tospovirus resistance protein B
1144	PGSC0003DMT400016842	115.145	-3.95396	0.415011	-9.52735	1.61342e-21	7.61002e-20	tuber	PGSC0003DMG400006588	PGSC0003DMC400011645	PGSC0003DMP400011645	Conserved gene of unknown function
1145	PGSC0003DMT400016843	56.6443	-4.49767	0.511539	-8.79243	1.46361e-18	4.72879e-17	tuber	PGSC0003DMG400006589	PGSC0003DMC400011646	PGSC0003DMP400011646	Conserved gene of unknown function
1146	PGSC0003DMT400016858	16.0586	-4.77235	0.921074	-5.18128	2.20364e-07	1.45465e-06	tuber	PGSC0003DMG400006595	PGSC0003DMC400011654	PGSC0003DMP400011654	Conserved gene of unknown function
1147	PGSC0003DMT400016876	34.8224	-4.24985	0.597214	-7.11612	1.11004e-12	1.69862e-11	tuber	PGSC0003DMG400006602	PGSC0003DMC400011662	PGSC0003DMP400011662	Conserved gene of unknown function
1148	PGSC0003DMT400016886	34.2162	1.72458	0.41973	4.10878	3.97751e-05	0.000165241	tuber	PGSC0003DMG400006605	PGSC0003DMC400011670	PGSC0003DMP400011670	RNA 3' terminal phosphate cyclase
1149	PGSC0003DMT400016900	380.986	6.25869	0.634535	9.86342	5.99704e-23	3.43157e-21	tuber	PGSC0003DMG400006610	PGSC0003DMC400011680	PGSC0003DMP400011680	Receptor serine-threonine protein kinase
1150	PGSC0003DMT400016906	35.3088	2.67672	0.580089	4.61434	3.94353e-06	2.02906e-05	tuber	PGSC0003DMG403006611	PGSC0003DMC400011686	PGSC0003DMP400011686	Gene of unknown function
1151	PGSC0003DMT400016911	411.454	1.40728	0.308809	4.5571	5.18639e-06	2.59308e-05	tuber	PGSC0003DMG400006613	PGSC0003DMC400011690	PGSC0003DMP400011690	Serine/threonine protein kinase
1152	PGSC0003DMT400016925	191.361	1.7562	0.295988	5.93335	2.96823e-09	2.72902e-08	tuber	PGSC0003DMG400006615	PGSC0003DMC400011704	PGSC0003DMP400011704	WD repeat-containing protein 91 homolog
1153	PGSC0003DMT400016940	297.187	-1.64331	0.202697	-8.10725	5.17785e-16	1.24681e-14	tuber	PGSC0003DMG400006621	PGSC0003DMC400011712	PGSC0003DMP400011712	PI-phospholipase C PLC5
1154	PGSC0003DMT400016945	487.679	1.20114	0.229682	5.22958	1.69899e-07	1.14623e-06	tuber	PGSC0003DMG400006622	PGSC0003DMC400011713	PGSC0003DMP400011713	Phosphoinositide-specific phospholipase C
1155	PGSC0003DMT400016972	201.198	1.05762	0.202466	5.22371	1.75371e-07	1.17948e-06	tuber	PGSC0003DMG400006631	PGSC0003DMC400011725	PGSC0003DMP400011725	60S ribosomal protein L34
1156	PGSC0003DMT400017004	1479.29	2.98302	0.526116	5.66989	1.42892e-08	1.17114e-07	tuber	PGSC0003DMG400006643	PGSC0003DMC400011750	PGSC0003DMP400011750	Gene of unknown function
1157	PGSC0003DMT400017056	15834.1	-3.09166	0.284908	-10.8514	1.96377e-27	1.80933e-25	tuber	PGSC0003DMG400006660	PGSC0003DMC400011771	PGSC0003DMP400011771	Cellulose synthase catalytic subunit
1158	PGSC0003DMT400017057	970.714	5.81759	0.74394	7.81996	5.28381e-15	1.11006e-13	tuber	PGSC0003DMG400006661	PGSC0003DMC400011772	PGSC0003DMP400011772	ASR4
1159	PGSC0003DMT400017059	26306.9	2.56116	0.618414	4.1415	3.45036e-05	0.000145284	tuber	PGSC0003DMG400006662	PGSC0003DMC400011774	PGSC0003DMP400011774	Ci21A protein
1160	PGSC0003DMT400017068	45.4211	1.37299	0.280723	4.89091	1.0037e-06	5.79358e-06	tuber	PGSC0003DMG402006664	PGSC0003DMC400011782	PGSC0003DMP400011782	Glycerophosphoryl diester phosphodiesterase
1161	PGSC0003DMT400017083	99.9687	-2.6641	0.37024	-7.1956	6.21868e-13	9.82696e-12	tuber	PGSC0003DMG400006668	PGSC0003DMC400011794	PGSC0003DMP400011794	Conserved gene of unknown function
1162	PGSC0003DMT400017087	2173.23	2.06678	0.421579	4.90247	9.46379e-07	5.48164e-06	tuber	PGSC0003DMG400006672	PGSC0003DMC400011796	PGSC0003DMP400011796	Sucrose synthase
1163	PGSC0003DMT400017153	93.2243	8.24002	1.78998	4.60341	4.15636e-06	2.12749e-05	tuber	PGSC0003DMG400006692	PGSC0003DMC400011838	PGSC0003DMP400011838	Cytochrome P450 hydroxylase
1164	PGSC0003DMT400017167	646.047	1.67785	0.442896	3.78836	0.000151646	0.000548835	tuber	PGSC0003DMG400006700	PGSC0003DMC400011844	PGSC0003DMP400011844	Conserved gene of unknown function
1165	PGSC0003DMT400017184	898.139	1.07339	0.239838	4.47549	7.6238e-06	3.683e-05	tuber	PGSC0003DMG400006704	PGSC0003DMC400011854	PGSC0003DMP400011854	Clathrin assembly protein
1166	PGSC0003DMT400017189	99.4741	1.31306	0.245578	5.34682	8.95121e-08	6.37312e-07	tuber	PGSC0003DMG400006706	PGSC0003DMC400011859	PGSC0003DMP400011859	Conserved gene of unknown function
1167	PGSC0003DMT400017199	187.874	3.45368	0.620494	5.56602	2.60617e-08	2.04506e-07	tuber	PGSC0003DMG400006709	PGSC0003DMC400011864	PGSC0003DMP400011864	CXE carboxylesterase
1168	PGSC0003DMT400017206	12.6381	-5.37791	1.14314	-4.70451	2.5448e-06	1.35656e-05	tuber	PGSC0003DMG400006713	PGSC0003DMC400011868	PGSC0003DMP400011868	Cembratrienol synthase 2a
1169	PGSC0003DMT400017259	47.1122	1.64804	0.35537	4.63753	3.52602e-06	1.82983e-05	tuber	PGSC0003DMG400006727	PGSC0003DMC400011894	PGSC0003DMP400011894	Cyclic nucleotide-gated ion channel 15
1170	PGSC0003DMT400017284	44.267	4.70023	0.604688	7.77299	7.66575e-15	1.58144e-13	tuber	PGSC0003DMG400006735	PGSC0003DMC400011905	PGSC0003DMP400011905	DNAJ heat shock N-terminal domain-containing protein
1171	PGSC0003DMT400017392	434.615	-1.15418	0.283413	-4.07245	4.65211e-05	0.00019007	tuber	PGSC0003DMG400006765	PGSC0003DMC400011956	PGSC0003DMP400011956	Glycerol-3-phosphate dehydrogenase
1172	PGSC0003DMT400017406	389.448	1.05611	0.225898	4.67515	2.93733e-06	1.54947e-05	tuber	PGSC0003DMG400006768	PGSC0003DMC400011967	PGSC0003DMP400011967	Esterase
1173	PGSC0003DMT400017413	255.763	1.27713	0.21053	6.06628	1.30908e-09	1.28658e-08	tuber	PGSC0003DMG400006770	PGSC0003DMC400011973	PGSC0003DMP400011973	Conserved gene of unknown function
1174	PGSC0003DMT400017478	189.806	-3.38877	0.556192	-6.09281	1.10948e-09	1.10359e-08	tuber	PGSC0003DMG400006790	PGSC0003DMC400012012	PGSC0003DMP400012012	Conserved gene of unknown function
1175	PGSC0003DMT400017488	42.8915	-3.60999	0.600237	-6.01428	1.80692e-09	1.73388e-08	tuber	PGSC0003DMG400006793	PGSC0003DMC400012018	PGSC0003DMP400012018	DNA topoisomerase 2
1176	PGSC0003DMT400017493	254.871	2.7091	0.298768	9.06754	1.21732e-19	4.54803e-18	tuber	PGSC0003DMG400006794	PGSC0003DMC400012022	PGSC0003DMP400012022	PHD finger family protein
1177	PGSC0003DMT400017515	162.884	3.42952	0.457656	7.49366	6.69795e-14	1.20964e-12	tuber	PGSC0003DMG400006796	PGSC0003DMC400012037	PGSC0003DMP400012037	Gene of unknown function
1178	PGSC0003DMT400017518	184.283	3.42147	0.429921	7.95835	1.74344e-15	3.90088e-14	tuber	PGSC0003DMG400006797	PGSC0003DMC400012040	PGSC0003DMP400012040	Glutamate/malate translocator
1179	PGSC0003DMT400017535	9592.41	-1.00633	0.221341	-4.54654	5.4536e-06	2.71171e-05	tuber	PGSC0003DMG400006799	PGSC0003DMC400012046	PGSC0003DMP400012046	Cellulose synthase
1180	PGSC0003DMT400017543	141.084	9.27388	1.10043	8.42748	3.53197e-17	9.72141e-16	tuber	PGSC0003DMG400006802	PGSC0003DMC400012052	PGSC0003DMP400012052	Conserved gene of unknown function
1181	PGSC0003DMT400017568	5092.8	1.96199	0.238861	8.21396	2.14007e-16	5.44253e-15	tuber	PGSC0003DMG400006813	PGSC0003DMC400012069	PGSC0003DMP400012069	Stress-associated protein 4
1182	PGSC0003DMT400017573	1196.06	-1.00127	0.205938	-4.86198	1.16215e-06	6.62031e-06	tuber	PGSC0003DMG400006816	PGSC0003DMC400012073	PGSC0003DMP400012073	ATP binding protein
1183	PGSC0003DMT400017587	1257.9	-2.26553	0.222531	-10.1807	2.41787e-24	1.60287e-22	tuber	PGSC0003DMG400006822	PGSC0003DMC400012084	PGSC0003DMP400012084	Geranylgeranyl hydrogenase
1184	PGSC0003DMT400017605	9145.08	2.17487	0.260637	8.34445	7.15459e-17	1.91352e-15	tuber	PGSC0003DMG400006828	PGSC0003DMC400012101	PGSC0003DMP400012101	Nucleic acid binding protein
1185	PGSC0003DMT400017610	231.232	-1.76939	0.244071	-7.2495	4.18324e-13	6.74738e-12	tuber	PGSC0003DMG400006830	PGSC0003DMC400012106	PGSC0003DMP400012106	Protein kinase APK1B, chloroplast
1186	PGSC0003DMT400017631	62.3346	-4.01466	0.565102	-7.10432	1.20916e-12	1.83604e-11	tuber	PGSC0003DMG400006838	PGSC0003DMC400012118	PGSC0003DMP400012118	SBT4E protein
1187	PGSC0003DMT400017638	36.576	5.26074	0.780328	6.7417	1.56542e-11	2.03215e-10	tuber	PGSC0003DMG400006843	PGSC0003DMC400012124	PGSC0003DMP400012124	SBT4C protein
1188	PGSC0003DMT400017642	2.74753	-6.274	1.51892	-4.13055	3.6189e-05	0.000151471	tuber	PGSC0003DMG400006845	PGSC0003DMC400012126	PGSC0003DMP400012126	Subtilase
1189	PGSC0003DMT400017646	1613.53	1.27943	0.224735	5.69304	1.24797e-08	1.03257e-07	tuber	PGSC0003DMG400006846	PGSC0003DMC400012128	PGSC0003DMP400012128	Ribosomal protein
1190	PGSC0003DMT400017661	1079.68	-1.03376	0.215099	-4.80599	1.5399e-06	8.57235e-06	tuber	PGSC0003DMG400006853	PGSC0003DMC400012138	PGSC0003DMP400012138	Conserved gene of unknown function
1191	PGSC0003DMT400017671	963.845	-4.48208	0.487893	-9.1866	4.05452e-20	1.59713e-18	tuber	PGSC0003DMG400006856	PGSC0003DMC400012143	PGSC0003DMP400012143	Conserved gene of unknown function
1192	PGSC0003DMT400017688	83.3946	-2.17844	0.391404	-5.56572	2.61073e-08	2.04789e-07	tuber	PGSC0003DMG400006861	PGSC0003DMC400012158	PGSC0003DMP400012158	Conserved gene of unknown function
1193	PGSC0003DMT400017727	267.667	1.16043	0.238415	4.86729	1.13142e-06	6.46251e-06	tuber	PGSC0003DMG400006878	PGSC0003DMC400012183	PGSC0003DMP400012183	Conserved gene of unknown function
1194	PGSC0003DMT400017733	551.463	-7.77473	0.750138	-10.3644	3.60033e-25	2.60952e-23	tuber	PGSC0003DMG400006880	PGSC0003DMC400012189	PGSC0003DMP400012189	DRT100
1195	PGSC0003DMT400017747	21.5834	7.30217	1.53333	4.76229	1.91408e-06	1.04389e-05	tuber	PGSC0003DMG400006892	PGSC0003DMC400012199	PGSC0003DMP400012199	60S ribosomal protein L34
1196	PGSC0003DMT400017754	1460.23	-1.32387	0.24417	-5.42191	5.89653e-08	4.33156e-07	tuber	PGSC0003DMG400006896	PGSC0003DMC400012204	PGSC0003DMP400012204	Mitochondrial outer membrane protein porin of 34 kDa
1197	PGSC0003DMT400017783	6.23371	-5.56317	1.48076	-3.75698	0.000171975	0.000613927	tuber	PGSC0003DMG400006907	PGSC0003DMC400012225	PGSC0003DMP400012225	Glycosyltransferase UGT90A7
1198	PGSC0003DMT400017808	147.086	-1.94165	0.381482	-5.08974	3.58547e-07	2.26701e-06	tuber	PGSC0003DMG400006916	PGSC0003DMC400012240	PGSC0003DMP400012240	Stpk1 protein kinase
1199	PGSC0003DMT400017810	621.521	1.99341	0.223646	8.91325	4.95587e-19	1.71807e-17	tuber	PGSC0003DMG400006917	PGSC0003DMC400012242	PGSC0003DMP400012242	Clostridium pasteurianum ferredoxin homolog
1200	PGSC0003DMT400017814	741.998	1.22751	0.263911	4.65124	3.29938e-06	1.72104e-05	tuber	PGSC0003DMG400006918	PGSC0003DMC400012244	PGSC0003DMP400012244	Aldose 1-epimerase
1201	PGSC0003DMT400017825	101.302	-3.29128	0.429778	-7.65811	1.88695e-14	3.71647e-13	tuber	PGSC0003DMG400006923	PGSC0003DMC400012255	PGSC0003DMP400012255	Leucine-rich repeat protein
1202	PGSC0003DMT400017829	71.0389	-5.48641	0.550518	-9.9659	2.14925e-23	1.28742e-21	tuber	PGSC0003DMG400006924	PGSC0003DMC400012258	PGSC0003DMP400012258	Lipase
1203	PGSC0003DMT400017831	2032.28	1.04413	0.130828	7.98094	1.45223e-15	3.28246e-14	tuber	PGSC0003DMG400006925	PGSC0003DMC400012260	PGSC0003DMP400012260	Chromatin remodeling complex subunit
1204	PGSC0003DMT400017875	13.5747	-5.17833	0.912542	-5.67462	1.38996e-08	1.14352e-07	tuber	PGSC0003DMG400006941	PGSC0003DMC400012294	PGSC0003DMP400012294	Conserved gene of unknown function
1205	PGSC0003DMT400017921	36.0705	2.22917	0.543621	4.1006	4.12078e-05	0.000170638	tuber	PGSC0003DMG400006960	PGSC0003DMC400012328	PGSC0003DMP400012328	Ubiquitin-protein ligase
1206	PGSC0003DMT400017935	49.2935	-2.05891	0.331179	-6.21692	5.07012e-10	5.33098e-09	tuber	PGSC0003DMG400006965	PGSC0003DMC400012339	PGSC0003DMP400012339	Glycerol-3-phosphate dehydrogenase
1207	PGSC0003DMT400017960	270.877	-1.3196	0.219917	-6.00043	1.96793e-09	1.88008e-08	tuber	PGSC0003DMG400006974	PGSC0003DMC400012362	PGSC0003DMP400012362	SET domain-containing protein
1208	PGSC0003DMT400017962	183.353	6.28625	0.691476	9.09105	9.8084e-20	3.72206e-18	tuber	PGSC0003DMG400006975	PGSC0003DMC400012364	PGSC0003DMP400012364	CLC-Nt2 protein
1209	PGSC0003DMT400017981	22.141	4.88945	0.96643	5.05929	4.20813e-07	2.61658e-06	tuber	PGSC0003DMG400006988	PGSC0003DMC400012377	PGSC0003DMP400012377	KANADI like transcription factor
1210	PGSC0003DMT400018062	6730.4	-2.90564	0.21285	-13.6512	1.98715e-42	6.54676e-40	tuber	PGSC0003DMG400007019	PGSC0003DMC400012430	PGSC0003DMP400012430	Transketolase 1
1211	PGSC0003DMT400018067	112.032	-1.081	0.21951	-4.9246	8.45322e-07	4.94769e-06	tuber	PGSC0003DMG401007021	PGSC0003DMC400012435	PGSC0003DMP400012435	O-sialoglycoprotein endopeptidase
1212	PGSC0003DMT400018079	87.1024	-9.55437	1.29738	-7.36434	1.78023e-13	3.03364e-12	tuber	PGSC0003DMG400007025	PGSC0003DMC400012445	PGSC0003DMP400012445	AP2/ERF domain-containing transcription factor
1213	PGSC0003DMT400018083	683.408	1.14036	0.225452	5.05809	4.2348e-07	2.63165e-06	tuber	PGSC0003DMG400007026	PGSC0003DMC400012449	PGSC0003DMP400012449	DnaJ homolog protein
1214	PGSC0003DMT400018109	224.258	-2.18575	0.404975	-5.39725	6.76709e-08	4.92614e-07	tuber	PGSC0003DMG400007030	PGSC0003DMC400012461	PGSC0003DMP400012461	Transposase
1215	PGSC0003DMT400018123	71.8846	1.64878	0.367165	4.49056	7.1035e-06	3.45932e-05	tuber	PGSC0003DMG400007031	PGSC0003DMC400012469	PGSC0003DMP400012469	Gene of unknown function
1216	PGSC0003DMT400018139	31.2523	-1.36099	0.352844	-3.8572	0.000114692	0.000426811	tuber	PGSC0003DMG400007037	PGSC0003DMC400012483	PGSC0003DMP400012483	Phosphatidylinositol 3-and 4-kinase family protein
1217	PGSC0003DMT400018161	13.3653	-3.5876	0.719595	-4.98558	6.17748e-07	3.7024e-06	tuber	PGSC0003DMG400007050	PGSC0003DMC400012498	PGSC0003DMP400012498	Virus-specific-signaling-pathway regulated protein
1218	PGSC0003DMT400018162	362.424	-1.50691	0.213105	-7.0712	1.53599e-12	2.286e-11	tuber	PGSC0003DMG400007051	PGSC0003DMC400012499	PGSC0003DMP400012499	50S ribosomal protein L4, chloroplastic
1219	PGSC0003DMT400018165	159.103	-2.6358	0.351029	-7.50877	5.96834e-14	1.09331e-12	tuber	PGSC0003DMG401007052	PGSC0003DMC400012501	PGSC0003DMP400012501	Callose synthase 8
1220	PGSC0003DMT400018166	27.7226	-3.17233	0.43455	-7.30026	2.87205e-13	4.72747e-12	tuber	PGSC0003DMG402007052	PGSC0003DMC400012502	PGSC0003DMP400012502	Transferase, transferring glycosyl groups
1221	PGSC0003DMT400018170	552.333	1.00075	0.212378	4.71214	2.45124e-06	1.3099e-05	tuber	PGSC0003DMG400007053	PGSC0003DMC400012504	PGSC0003DMP400012504	Glyoxalase II
1222	PGSC0003DMT400018173	37.1801	1.83153	0.34132	5.36601	8.04997e-08	5.76733e-07	tuber	PGSC0003DMG400007054	PGSC0003DMC400012507	PGSC0003DMP400012507	60S ribosomal protein L18a, plant
1223	PGSC0003DMT400018181	192.79	-2.34053	0.34768	-6.73186	1.67512e-11	2.16293e-10	tuber	PGSC0003DMG400007056	PGSC0003DMC400012512	PGSC0003DMP400012512	Chalcone isomerase
1224	PGSC0003DMT400018217	146.28	-3.71466	0.358674	-10.3566	3.90462e-25	2.80205e-23	tuber	PGSC0003DMG400007072	PGSC0003DMC400012539	PGSC0003DMP400012539	Peptide N-glycanase
1225	PGSC0003DMT400018219	695.239	1.71629	0.41757	4.11019	3.95329e-05	0.000164297	tuber	PGSC0003DMG400007074	PGSC0003DMC400012541	PGSC0003DMP400012541	CYP72A58
1226	PGSC0003DMT400018236	12439	1.09785	0.214323	5.12238	3.01702e-07	1.93175e-06	tuber	PGSC0003DMG400007078	PGSC0003DMC400012553	PGSC0003DMP400012553	Acetolactate synthase
1227	PGSC0003DMT400018240	43.8789	-1.68574	0.420355	-4.01026	6.06513e-05	0.000240657	tuber	PGSC0003DMG400007080	PGSC0003DMC400012556	PGSC0003DMP400012556	Signal peptidase I family protein
1228	PGSC0003DMT400018244	130.629	4.69548	0.516272	9.09499	9.45987e-20	3.59607e-18	tuber	PGSC0003DMG400007082	PGSC0003DMC400012560	PGSC0003DMP400012560	Conserved gene of unknown function
1229	PGSC0003DMT400018254	16.1931	-5.69374	1.16557	-4.88494	1.03463e-06	5.95157e-06	tuber	PGSC0003DMG400007086	PGSC0003DMC400012565	PGSC0003DMP400012565	Mixed-lineage leukemia protein
1230	PGSC0003DMT400018267	610.006	-1.84243	0.274818	-6.70418	2.02538e-11	2.58298e-10	tuber	PGSC0003DMG400007089	PGSC0003DMC400012574	PGSC0003DMP400012574	Trehalose-phosphate synthase 1
1231	PGSC0003DMT400018274	568.609	-1.22196	0.317699	-3.84628	0.000119923	0.000444377	tuber	PGSC0003DMG400007092	PGSC0003DMC400012579	PGSC0003DMP400012579	Gene of unknown function
1232	PGSC0003DMT400018279	47.3715	4.58606	0.845585	5.42353	5.8434e-08	4.29689e-07	tuber	PGSC0003DMG400007093	PGSC0003DMC400012583	PGSC0003DMP400012583	Conserved gene of unknown function
1233	PGSC0003DMT400018281	968.562	1.0286	0.187454	5.48721	4.0832e-08	3.0914e-07	tuber	PGSC0003DMG400007094	PGSC0003DMC400012585	PGSC0003DMP400012585	Conserved gene of unknown function
1234	PGSC0003DMT400018282	190.934	-1.88389	0.459485	-4.09999	4.13165e-05	0.000171056	tuber	PGSC0003DMG400007095	PGSC0003DMC400012586	PGSC0003DMP400012586	BES1/BZR1 homolog protein 4
1235	PGSC0003DMT400018285	487.514	-1.15549	0.213952	-5.40073	6.63716e-08	4.83641e-07	tuber	PGSC0003DMG400007097	PGSC0003DMC400012589	PGSC0003DMP400012589	NHL repeat-containing protein
1236	PGSC0003DMT400018295	142.541	-2.13072	0.304303	-7.00195	2.52422e-12	3.6397e-11	tuber	PGSC0003DMG401007101	PGSC0003DMC400012596	PGSC0003DMP400012596	Conserved gene of unknown function
1237	PGSC0003DMT400018310	162.402	7.32184	1.52811	4.79143	1.65596e-06	9.15981e-06	tuber	PGSC0003DMG400007113	PGSC0003DMC400012609	PGSC0003DMP400012609	Fatty acyl-CoA reductase 3
1238	PGSC0003DMT400018334	3362.2	-1.45195	0.276314	-5.25472	1.48251e-07	1.01211e-06	tuber	PGSC0003DMG400007119	PGSC0003DMC400012615	PGSC0003DMP400012615	60s acidic ribosomal protein
1239	PGSC0003DMT400018340	117.44	-3.1717	0.544283	-5.8273	5.6332e-09	4.95102e-08	tuber	PGSC0003DMG400007123	PGSC0003DMC400012620	PGSC0003DMP400012620	Phytosulfokine peptide
1240	PGSC0003DMT400018344	154.585	3.74276	0.444956	8.41151	4.04749e-17	1.10842e-15	tuber	PGSC0003DMG400007125	PGSC0003DMC400012623	PGSC0003DMP400012623	Conserved gene of unknown function
1241	PGSC0003DMT400018353	70.3898	2.91125	0.388308	7.49729	6.5153e-14	1.17959e-12	tuber	PGSC0003DMG400007127	PGSC0003DMC400012626	PGSC0003DMP400012626	Phosphatidylcholine-sterol acyltransferase
1242	PGSC0003DMT400018367	104.346	3.2417	0.512465	6.32569	2.52105e-10	2.7602e-09	tuber	PGSC0003DMG400007131	PGSC0003DMC400012638	PGSC0003DMP400012638	Histone H2B
1243	PGSC0003DMT400018379	40.1545	-3.67547	0.502977	-7.30742	2.72317e-13	4.49943e-12	tuber	PGSC0003DMG400007137	PGSC0003DMC400012644	PGSC0003DMP400012644	Serine carboxypeptidase III
1244	PGSC0003DMT400018382	80.1813	-1.50615	0.334249	-4.50607	6.60383e-06	3.23191e-05	tuber	PGSC0003DMG401007138	PGSC0003DMC400012645	PGSC0003DMP400012645	Conserved gene of unknown function
1245	PGSC0003DMT400018397	4107.28	1.72077	0.240886	7.14353	9.09627e-13	1.40376e-11	tuber	PGSC0003DMG400007141	PGSC0003DMC400012656	PGSC0003DMP400012656	ABC transporter family protein
1246	PGSC0003DMT400018401	103.207	-1.52267	0.360247	-4.22672	2.37122e-05	0.000103264	tuber	PGSC0003DMG400007143	PGSC0003DMC400012660	PGSC0003DMP400012660	Sialyltransferase
1247	PGSC0003DMT400018425	672.679	-2.4717	0.36494	-6.77289	1.26235e-11	1.65853e-10	tuber	PGSC0003DMG400007150	PGSC0003DMC400012679	PGSC0003DMP400012679	UPA15
1248	PGSC0003DMT400018431	52.4629	-1.79168	0.345657	-5.18341	2.17862e-07	1.439e-06	tuber	PGSC0003DMG400007152	PGSC0003DMC400012683	PGSC0003DMP400012683	UDP-apiose/xylose synthase
1249	PGSC0003DMT400018433	270.429	1.39608	0.270026	5.17018	2.33871e-07	1.53172e-06	tuber	PGSC0003DMG400007153	PGSC0003DMC400012685	PGSC0003DMP400012685	Conserved gene of unknown function
1250	PGSC0003DMT400018439	1813.88	1.45611	0.194167	7.4993	6.41612e-14	1.1626e-12	tuber	PGSC0003DMG400007154	PGSC0003DMC400012691	PGSC0003DMP400012691	Serine/arginine (SR) protein kinase protein
1251	PGSC0003DMT400018441	24.8033	6.38171	1.61913	3.94144	8.09948e-05	0.000311214	tuber	PGSC0003DMG400007155	PGSC0003DMC400012693	PGSC0003DMP400012693	Anthranilate N-benzoyltransferase protein
1252	PGSC0003DMT400018456	765.233	-2.11095	0.43216	-4.88464	1.03617e-06	5.95888e-06	tuber	PGSC0003DMG400007159	PGSC0003DMC400012699	PGSC0003DMP400012699	Histone H2B.1
1253	PGSC0003DMT400018476	988.607	-2.59575	0.342033	-7.58917	3.21951e-14	6.16242e-13	tuber	PGSC0003DMG400007170	PGSC0003DMC400012713	PGSC0003DMP400012713	Conserved gene of unknown function
1254	PGSC0003DMT400018478	5.98838	6.69459	1.66194	4.02819	5.62077e-05	0.000224624	tuber	PGSC0003DMG400007171	PGSC0003DMC400012715	PGSC0003DMP400012715	3'-N-debenzoyl-2'-deoxytaxol N-benzoyltransferase
1255	PGSC0003DMT400018480	8.72983	-5.52034	1.32925	-4.15298	3.28167e-05	0.000139069	tuber	PGSC0003DMG400007172	PGSC0003DMC400012716	PGSC0003DMP400012716	B-type cyclin
1256	PGSC0003DMT400018493	487.91	-1.27377	0.333065	-3.82438	0.000131103	0.00048105	tuber	PGSC0003DMG400007178	PGSC0003DMC400012728	PGSC0003DMP400012728	P-coumaroyl quinate/shikimate 3'-hydroxylase
1257	PGSC0003DMT400018512	7305.37	1.30052	0.229195	5.67429	1.39264e-08	1.14486e-07	tuber	PGSC0003DMG400007185	PGSC0003DMC400012738	PGSC0003DMP400012738	Histone-lysine N-methyltransferase, H3 lysine-9 specific SUVH1
1258	PGSC0003DMT400018536	2769.37	1.65277	0.328151	5.0366	4.73863e-07	2.90736e-06	tuber	PGSC0003DMG400007193	PGSC0003DMC400012755	PGSC0003DMP400012755	RRM RNA binding protein NSAP1
1259	PGSC0003DMT400018545	312.291	-1.57561	0.268652	-5.86488	4.49461e-09	4.01359e-08	tuber	PGSC0003DMG400007196	PGSC0003DMC400012760	PGSC0003DMP400012760	Cytochrome P450
1260	PGSC0003DMT400018553	113.914	2.32557	0.523987	4.43822	9.07049e-06	4.30536e-05	tuber	PGSC0003DMG400007200	PGSC0003DMC400012768	PGSC0003DMP400012768	VQ
1261	PGSC0003DMT400018559	280.669	1.19728	0.288001	4.15721	3.22152e-05	0.000136654	tuber	PGSC0003DMG400007202	PGSC0003DMC400012774	PGSC0003DMP400012774	Transcription factor IIIA
1262	PGSC0003DMT400018574	67.8519	-2.60171	0.344553	-7.55098	4.32001e-14	8.13989e-13	tuber	PGSC0003DMG400007208	PGSC0003DMC400012782	PGSC0003DMP400012782	BZIP transcription factor
1263	PGSC0003DMT400018580	11.6655	-3.96365	0.890653	-4.45027	8.57628e-06	4.09312e-05	tuber	PGSC0003DMG400007210	PGSC0003DMC400012787	PGSC0003DMP400012787	Conserved gene of unknown function
1264	PGSC0003DMT400018619	430.951	-1.87265	0.378274	-4.95052	7.40142e-07	4.36971e-06	tuber	PGSC0003DMG400007223	PGSC0003DMC400012804	PGSC0003DMP400012804	GTP-binding protein
1265	PGSC0003DMT400018642	63.5162	2.34931	0.387036	6.07001	1.27899e-09	1.25953e-08	tuber	PGSC0003DMG400007227	PGSC0003DMC400012812	PGSC0003DMP400012812	Nodulin MtN3 family protein
1266	PGSC0003DMT400018643	7320.72	1.79756	0.356767	5.03845	4.69305e-07	2.88102e-06	tuber	PGSC0003DMG400007228	PGSC0003DMC400012813	PGSC0003DMP400012813	Global transcription factor group
1267	PGSC0003DMT400018670	349.409	-3.9184	0.320722	-12.2174	2.50843e-34	4.01053e-32	tuber	PGSC0003DMG400007231	PGSC0003DMC400012826	PGSC0003DMP400012826	Flavonol synthase/flavanone 3-hydroxylase
1268	PGSC0003DMT400018673	244.131	2.49814	0.550408	4.53871	5.66002e-06	2.80537e-05	tuber	PGSC0003DMG400007232	PGSC0003DMC400012827	PGSC0003DMP400012827	Flavonol synthase/flavanone 3-hydroxylase
1269	PGSC0003DMT400018674	63.0287	6.61068	1.13963	5.80071	6.60353e-09	5.74119e-08	tuber	PGSC0003DMG400007233	PGSC0003DMC400012828	PGSC0003DMP400012828	CXE carboxylesterase
1270	PGSC0003DMT400018675	26.2297	-2.2916	0.534023	-4.29121	1.77702e-05	7.97514e-05	tuber	PGSC0003DMG400007234	PGSC0003DMC400012829	PGSC0003DMP400012829	Leucine-rich repeat receptor kinase
1271	PGSC0003DMT400018708	102.063	1.49979	0.248667	6.0313	1.62647e-09	1.57322e-08	tuber	PGSC0003DMG400007246	PGSC0003DMC400012857	PGSC0003DMP400012857	Isoform 2 of Pentatricopeptide repeat-containing protein, chloroplastic
1272	PGSC0003DMT400018710	18.2696	-2.41688	0.478481	-5.05115	4.39157e-07	2.71434e-06	tuber	PGSC0003DMG400007247	PGSC0003DMC400012859	PGSC0003DMP400012859	Exonuclease 1
1273	PGSC0003DMT400018768	284.016	1.20318	0.24506	4.90976	9.1188e-07	5.30442e-06	tuber	PGSC0003DMG400007275	PGSC0003DMC400012892	PGSC0003DMP400012892	Outward rectifying potassium channel
1274	PGSC0003DMT400018774	412.205	-1.1299	0.295286	-3.82646	0.000130001	0.000477779	tuber	PGSC0003DMG400007277	PGSC0003DMC400012894	PGSC0003DMP400012894	PII
1275	PGSC0003DMT400018777	21.9893	1.71331	0.425632	4.02533	5.6896e-05	0.000226874	tuber	PGSC0003DMG400007279	PGSC0003DMC400012896	PGSC0003DMP400012896	Binding protein
1276	PGSC0003DMT400018787	42.9847	1.26342	0.328849	3.84194	0.000122064	0.000452001	tuber	PGSC0003DMG400007282	PGSC0003DMC400012904	PGSC0003DMP400012904	Conserved gene of unknown function
1277	PGSC0003DMT400018808	78.9511	-4.33902	0.413026	-10.5054	8.15525e-26	6.37869e-24	tuber	PGSC0003DMG400007291	PGSC0003DMC400012916	PGSC0003DMP400012916	Kinesin heavy chain
1278	PGSC0003DMT400018823	89.6565	1.92926	0.449746	4.28967	1.78938e-05	8.0187e-05	tuber	PGSC0003DMG400007296	PGSC0003DMC400012922	PGSC0003DMP400012922	Conserved gene of unknown function
1279	PGSC0003DMT400018825	217.152	1.89876	0.339287	5.59633	2.18933e-08	1.74312e-07	tuber	PGSC0003DMG400007297	PGSC0003DMC400012923	PGSC0003DMP400012923	Protein phosphatase-2C
1280	PGSC0003DMT400018834	97.1831	-3.81403	0.690683	-5.52212	3.34943e-08	2.5735e-07	tuber	PGSC0003DMG400007302	PGSC0003DMC400012932	PGSC0003DMP400012932	Heat shock protein binding protein
1281	PGSC0003DMT400018848	269.359	-1.41659	0.205009	-6.90991	4.84946e-12	6.71635e-11	tuber	PGSC0003DMG400007306	PGSC0003DMC400012939	PGSC0003DMP400012939	Polygalacturonase
1282	PGSC0003DMT400018897	17.104	7.40101	1.64819	4.49037	7.1098e-06	3.46084e-05	tuber	PGSC0003DMG400007325	PGSC0003DMC400012972	PGSC0003DMP400012972	Transcription factor Myb
1283	PGSC0003DMT400018904	1011.86	3.72949	0.356809	10.4523	1.42949e-25	1.07926e-23	tuber	PGSC0003DMG400007330	PGSC0003DMC400012978	PGSC0003DMP400012978	Mo-molybdopterin cofactor sulfurase
1284	PGSC0003DMT400018913	89.2668	1.60919	0.267174	6.02298	1.71231e-09	1.65038e-08	tuber	PGSC0003DMG402007333	PGSC0003DMC400012986	PGSC0003DMP400012986	Conserved gene of unknown function
1285	PGSC0003DMT400018916	379.866	3.81206	0.535737	7.11554	1.11474e-12	1.70336e-11	tuber	PGSC0003DMG400007334	PGSC0003DMC400012988	PGSC0003DMP400012988	Vacuolar sorting receptor
1286	PGSC0003DMT400018919	10.9347	-3.66875	0.858348	-4.27419	1.9183e-05	8.52648e-05	tuber	PGSC0003DMG400007335	PGSC0003DMC400012991	PGSC0003DMP400012991	Apyrase 3
1287	PGSC0003DMT400018924	63.8038	-2.54769	0.575616	-4.42603	9.59848e-06	4.53223e-05	tuber	PGSC0003DMG400007338	PGSC0003DMC400012995	PGSC0003DMP400012995	Conserved gene of unknown function
1288	PGSC0003DMT400018926	1308.75	1.07895	0.206764	5.21829	1.80581e-07	1.21078e-06	tuber	PGSC0003DMG400007339	PGSC0003DMC400012997	PGSC0003DMP400012997	Translocation protein sec62
1289	PGSC0003DMT400018959	673.143	1.35658	0.198443	6.8361	8.13771e-12	1.09632e-10	tuber	PGSC0003DMG400007350	PGSC0003DMC400013017	PGSC0003DMP400013017	YA4
1290	PGSC0003DMT400018986	126.162	-4.56896	0.588729	-7.76073	8.44436e-15	1.73058e-13	tuber	PGSC0003DMG402007356	PGSC0003DMC400013026	PGSC0003DMP400013026	Thymidine kinase
1291	PGSC0003DMT400018994	723.677	-1.67011	0.242222	-6.89493	5.38897e-12	7.41162e-11	tuber	PGSC0003DMG400007359	PGSC0003DMC400013033	PGSC0003DMP400013033	2-oxoglutarate/malate translocator, chloroplast
1292	PGSC0003DMT400019013	136.804	3.40563	0.455527	7.47624	7.64766e-14	1.37544e-12	tuber	PGSC0003DMG400007365	PGSC0003DMC400013045	PGSC0003DMP400013045	Conserved gene of unknown function
1293	PGSC0003DMT400019029	770.333	-1.76779	0.297174	-5.94867	2.7033e-09	2.50556e-08	tuber	PGSC0003DMG400007373	PGSC0003DMC400013053	PGSC0003DMP400013053	Beta-ketoacyl-coa synthase family protein
1294	PGSC0003DMT400019046	85.9245	-5.23776	0.658377	-7.95556	1.78322e-15	3.97684e-14	tuber	PGSC0003DMG400007381	PGSC0003DMC400013067	PGSC0003DMP400013067	Zinc finger (Ran-binding) family protein
1295	PGSC0003DMT400019061	1058.89	4.0209	0.726204	5.53687	3.07924e-08	2.37851e-07	tuber	PGSC0003DMG402007388	PGSC0003DMC400013081	PGSC0003DMP400013081	MRNA, 1346 bp sequence
1296	PGSC0003DMT400019062	267.906	1.40664	0.319363	4.40451	1.06021e-05	4.96517e-05	tuber	PGSC0003DMG400007389	PGSC0003DMC400013082	PGSC0003DMP400013082	CBL-interacting protein kinase 6
1297	PGSC0003DMT400019065	29.7937	1.44711	0.397327	3.64212	0.000270404	0.00092346	tuber	PGSC0003DMG401007391	PGSC0003DMC400013085	PGSC0003DMP400013085	DNA cross-link repair protein pso2/snm1
1298	PGSC0003DMT400019150	4526.06	-1.16766	0.22127	-5.2771	1.31244e-07	9.05669e-07	tuber	PGSC0003DMG400007410	PGSC0003DMC400013127	PGSC0003DMP400013127	60s acidic ribosomal protein
1299	PGSC0003DMT400019169	103.713	-4.31882	0.694968	-6.21442	5.15155e-10	5.40353e-09	tuber	PGSC0003DMG400007416	PGSC0003DMC400013137	PGSC0003DMP400013137	Gene of unknown function
1300	PGSC0003DMT400019189	35.8623	1.16886	0.317676	3.67941	0.000233774	0.000810972	tuber	PGSC0003DMG400007423	PGSC0003DMC400013147	PGSC0003DMP400013147	Cyclin-like F-box; F-box protein interaction domain; Galactose oxidase, central
1301	PGSC0003DMT400019216	33.7253	1.76351	0.394288	4.47265	7.72554e-06	3.72636e-05	tuber	PGSC0003DMG400007431	PGSC0003DMC400013169	PGSC0003DMP400013169	Conserved gene of unknown function
1302	PGSC0003DMT400019290	14.4673	-2.33315	0.565487	-4.12591	3.69274e-05	0.000154147	tuber	PGSC0003DMG400007455	PGSC0003DMC400013218	PGSC0003DMP400013218	ATP binding protein
1303	PGSC0003DMT400019301	377.597	9.77844	1.73984	5.62032	1.90609e-08	1.53107e-07	tuber	PGSC0003DMG401007461	PGSC0003DMC400013227	PGSC0003DMP400013227	NRC1
1304	PGSC0003DMT400019314	99.0984	4.57817	1.00579	4.5518	5.31897e-06	2.65204e-05	tuber	PGSC0003DMG400007463	PGSC0003DMC400013232	PGSC0003DMP400013232	Phospholipid-transporting ATPase 9
1305	PGSC0003DMT400019315	301.143	-3.11965	0.76137	-4.09742	4.17786e-05	0.000172805	tuber	PGSC0003DMG400007464	PGSC0003DMC400013233	PGSC0003DMP400013233	Gene of unknown function
1306	PGSC0003DMT400019322	5021.68	1.11734	0.289131	3.86448	0.000111325	0.000415421	tuber	PGSC0003DMG400007466	PGSC0003DMC400013240	PGSC0003DMP400013240	Phosphoenolpyruvate carboxylase
1307	PGSC0003DMT400019327	5892.19	2.1719	0.596136	3.64329	0.000269176	0.0009197	tuber	PGSC0003DMG400007469	PGSC0003DMC400013245	PGSC0003DMP400013245	NRC1
1308	PGSC0003DMT400019338	179.398	-1.08186	0.213693	-5.06268	4.13401e-07	2.57786e-06	tuber	PGSC0003DMG400007478	PGSC0003DMC400013252	PGSC0003DMP400013252	DNA repair protein rad9
1309	PGSC0003DMT400019358	426.737	-1.24517	0.146132	-8.52083	1.58414e-17	4.54427e-16	tuber	PGSC0003DMG400007488	PGSC0003DMC400013260	PGSC0003DMP400013260	Pyruvate dehydrogenase E1 beta subunit
1310	PGSC0003DMT400019370	108.876	2.87644	0.398828	7.21222	5.50464e-13	8.74947e-12	tuber	PGSC0003DMG400007496	PGSC0003DMC400013268	PGSC0003DMP400013268	Adenylate kinase isoenzyme 6
1311	PGSC0003DMT400019413	220.83	1.44111	0.234863	6.13598	8.4638e-10	8.61596e-09	tuber	PGSC0003DMG400007505	PGSC0003DMC400013291	PGSC0003DMP400013291	Senescence-associated protein
1312	PGSC0003DMT400019443	158.291	1.28095	0.346798	3.69365	0.000221057	0.000770669	tuber	PGSC0003DMG400007516	PGSC0003DMC400013307	PGSC0003DMP400013307	Conserved gene of unknown function
1313	PGSC0003DMT400019446	300.315	-1.86428	0.377392	-4.93991	7.81571e-07	4.59807e-06	tuber	PGSC0003DMG400007517	PGSC0003DMC400013310	PGSC0003DMP400013310	Leucine-rich repeat receptor-like kinase
1314	PGSC0003DMT400019462	619.848	2.69843	0.521985	5.16956	2.34643e-07	1.53631e-06	tuber	PGSC0003DMG400007521	PGSC0003DMC400013325	PGSC0003DMP400013325	Conserved gene of unknown function
1315	PGSC0003DMT400019490	95.4531	3.46514	0.628568	5.51275	3.53265e-08	2.70281e-07	tuber	PGSC0003DMG400007536	PGSC0003DMC400013342	PGSC0003DMP400013342	Photosystem II reaction center W protein, chloroplastic
1316	PGSC0003DMT400019516	256.605	1.16496	0.188225	6.18918	6.04777e-10	6.27997e-09	tuber	PGSC0003DMG400007542	PGSC0003DMC400013350	PGSC0003DMP400013350	Conserved gene of unknown function
1317	PGSC0003DMT400019522	551.76	3.41152	0.501102	6.80805	9.89332e-12	1.31733e-10	tuber	PGSC0003DMG400007545	PGSC0003DMC400013353	PGSC0003DMP400013353	Lipase class 3 family protein
1318	PGSC0003DMT400019535	47.1263	6.29036	1.1796	5.33263	9.68031e-08	6.84961e-07	tuber	PGSC0003DMG403007553	PGSC0003DMC400013364	PGSC0003DMP400013364	Conserved gene of unknown function
1319	PGSC0003DMT400019550	118.203	6.03031	0.748343	8.05821	7.74194e-16	1.81206e-14	tuber	PGSC0003DMG400007559	PGSC0003DMC400013372	PGSC0003DMP400013372	DNA binding protein
1320	PGSC0003DMT400019555	1230.16	-4.54029	0.701629	-6.47107	9.73088e-11	1.1327e-09	tuber	PGSC0003DMG400007562	PGSC0003DMC400013375	PGSC0003DMP400013375	SBT2 protein
1321	PGSC0003DMT400019586	186.851	-1.52516	0.270943	-5.62909	1.81166e-08	1.46115e-07	tuber	PGSC0003DMG400007573	PGSC0003DMC400013394	PGSC0003DMP400013394	Hydroxyphenylpyruvate reductase (HPPR)
1322	PGSC0003DMT400019618	285.771	-3.10018	0.359816	-8.61601	6.93257e-18	2.09364e-16	tuber	PGSC0003DMG400007581	PGSC0003DMC400013419	PGSC0003DMP400013419	Conserved gene of unknown function
1323	PGSC0003DMT400019653	126.147	-2.96609	0.558093	-5.3147	1.06835e-07	7.48634e-07	tuber	PGSC0003DMG400007597	PGSC0003DMC400013440	PGSC0003DMP400013440	Cationic amino acid transporter
1324	PGSC0003DMT400019668	370.551	3.76973	0.382355	9.85923	6.2527e-23	3.55913e-21	tuber	PGSC0003DMG400007603	PGSC0003DMC400013453	PGSC0003DMP400013453	I-box binding factor
1325	PGSC0003DMT400019705	39.2741	-1.99564	0.367761	-5.42646	5.7482e-08	4.23548e-07	tuber	PGSC0003DMG401007612	PGSC0003DMC400013468	PGSC0003DMP400013468	Conserved gene of unknown function
1326	PGSC0003DMT400019706	999.355	1.02556	0.251305	4.08093	4.48552e-05	0.000184164	tuber	PGSC0003DMG402007612	PGSC0003DMC400013469	PGSC0003DMP400013469	DNA-directed RNA polymerase III subunit F
1327	PGSC0003DMT400019731	2923.89	1.93996	0.243513	7.96654	1.63173e-15	3.67291e-14	tuber	PGSC0003DMG400007624	PGSC0003DMC400013490	PGSC0003DMP400013490	ERD15
1328	PGSC0003DMT400019738	25.0666	-4.1294	0.612871	-6.7378	1.60808e-11	2.08379e-10	tuber	PGSC0003DMG400007626	PGSC0003DMC400013497	PGSC0003DMP400013497	Gene of unknown function
1329	PGSC0003DMT400019769	125.171	2.43986	0.570657	4.27553	1.90685e-05	8.49119e-05	tuber	PGSC0003DMG400007639	PGSC0003DMC400013517	PGSC0003DMP400013517	Cytochrome P450
1330	PGSC0003DMT400019773	37.005	7.39669	1.22432	6.04147	1.52719e-09	1.48446e-08	tuber	PGSC0003DMG400007641	PGSC0003DMC400013521	PGSC0003DMP400013521	Cytochrome P450 monooxygenase CYP736B
1331	PGSC0003DMT400019777	12.8082	6.66566	1.40134	4.75663	1.96849e-06	1.07061e-05	tuber	PGSC0003DMG400007643	PGSC0003DMC400013523	PGSC0003DMP400013523	Cytochrome P450
1332	PGSC0003DMT400019779	57.2691	9.01812	1.2436	7.25161	4.11858e-13	6.65832e-12	tuber	PGSC0003DMG400007644	PGSC0003DMC400013524	PGSC0003DMP400013524	Cytochrome P450 monooxygenase CYP736B
1333	PGSC0003DMT400019781	20.5503	6.9771	1.37001	5.09272	3.52966e-07	2.23532e-06	tuber	PGSC0003DMG400007645	PGSC0003DMC400013525	PGSC0003DMP400013525	Gene of unknown function
1334	PGSC0003DMT400019813	138.069	-1.03281	0.270923	-3.81218	0.000137747	0.000502884	tuber	PGSC0003DMG400007658	PGSC0003DMC400013544	PGSC0003DMP400013544	Dihydroflavonal-4-reductase
1335	PGSC0003DMT400019823	240.543	2.95692	0.534175	5.5355	3.1034e-08	2.39462e-07	tuber	PGSC0003DMG400007665	PGSC0003DMC400013550	PGSC0003DMP400013550	Cinnamoyl-CoA reductase
1336	PGSC0003DMT400019836	2184.97	2.08199	0.264904	7.85939	3.86e-15	8.26101e-14	tuber	PGSC0003DMG400007670	PGSC0003DMC400013558	PGSC0003DMP400013558	Transcription factor
1337	PGSC0003DMT400019848	27.8678	-3.32141	0.53601	-6.19653	5.77205e-10	6.00801e-09	tuber	PGSC0003DMG400007678	PGSC0003DMC400013567	PGSC0003DMP400013567	Carboxyl-terminal proteinase
1338	PGSC0003DMT400019863	3949.95	-2.31916	0.265658	-8.72987	2.54963e-18	8.0933e-17	tuber	PGSC0003DMG400007683	PGSC0003DMC400013578	PGSC0003DMP400013578	Sulfate/bicarbonate/oxalate exchanger and transporter sat-1
1339	PGSC0003DMT400019864	22.434	6.6992	1.75751	3.81175	0.000137985	0.000503414	tuber	PGSC0003DMG400007684	PGSC0003DMC400013579	PGSC0003DMP400013579	Serine-threonine protein kinase, plant-type
1340	PGSC0003DMT400019872	7936.71	-1.80321	0.330479	-5.45634	4.86038e-08	3.62926e-07	tuber	PGSC0003DMG400007687	PGSC0003DMC400013585	PGSC0003DMP400013585	Centromere protein
1341	PGSC0003DMT400019916	66.0508	1.91252	0.523678	3.6521	0.000260109	0.000892928	tuber	PGSC0003DMG400007706	PGSC0003DMC400013605	PGSC0003DMP400013605	Cytochrome b5
1342	PGSC0003DMT400019917	2463.77	-1.02341	0.18293	-5.59455	2.212e-08	1.75925e-07	tuber	PGSC0003DMG400007707	PGSC0003DMC400013606	PGSC0003DMP400013606	60S ribosomal protein L13a
1343	PGSC0003DMT400019919	2163.94	1.70712	0.273492	6.24196	4.32128e-10	4.59696e-09	tuber	PGSC0003DMG400007708	PGSC0003DMC400013608	PGSC0003DMP400013608	Cyclin dependent kinase inhibitor
1344	PGSC0003DMT400019931	125.95	5.0935	0.849799	5.99377	2.05036e-09	1.95283e-08	tuber	PGSC0003DMG400007713	PGSC0003DMC400013616	PGSC0003DMP400013616	Conserved gene of unknown function
1345	PGSC0003DMT400019943	67.4766	-5.76026	0.801354	-7.18815	6.56737e-13	1.03254e-11	tuber	PGSC0003DMG400007718	PGSC0003DMC400013624	PGSC0003DMP400013624	Enzyme of the cupin superfamily
1346	PGSC0003DMT400019962	30.1136	3.85257	0.564503	6.82472	8.80954e-12	1.18025e-10	tuber	PGSC0003DMG400007729	PGSC0003DMC400013640	PGSC0003DMP400013640	Isoform 2 of F-box protein
1347	PGSC0003DMT400020027	371.805	1.31539	0.227786	5.77467	7.7102e-09	6.62389e-08	tuber	PGSC0003DMG401007748	PGSC0003DMC400013666	PGSC0003DMP400013666	Conserved gene of unknown function
1348	PGSC0003DMT400020044	462.212	-1.0866	0.278407	-3.90293	9.50369e-05	0.000359889	tuber	PGSC0003DMG400007756	PGSC0003DMC400013676	PGSC0003DMP400013676	Cytidine deaminase 1, 2, 7
1349	PGSC0003DMT400020076	12.0659	-2.54016	0.656894	-3.86692	0.000110219	0.000411716	tuber	PGSC0003DMG400007771	PGSC0003DMC400013695	PGSC0003DMP400013695	Protein transport Sec1a
1350	PGSC0003DMT400020096	345.8	-2.1511	0.32533	-6.61205	3.79039e-11	4.67488e-10	tuber	PGSC0003DMG400007784	PGSC0003DMC400013704	PGSC0003DMP400013704	Cationic amino acid transporter
1351	PGSC0003DMT400020098	140.87	2.45065	0.387444	6.32519	2.52922e-10	2.76776e-09	tuber	PGSC0003DMG400007786	PGSC0003DMC400013705	PGSC0003DMP400013705	2,4-D inducible glutathione S-transferase
1352	PGSC0003DMT400020102	36.7468	3.36228	0.922244	3.64576	0.0002666	0.000912043	tuber	PGSC0003DMG400007788	PGSC0003DMC400013709	PGSC0003DMP400013709	WRKY transcription factor
1353	PGSC0003DMT400020110	479.722	1.14089	0.267711	4.26165	2.02927e-05	8.97748e-05	tuber	PGSC0003DMG400007789	PGSC0003DMC400013717	PGSC0003DMP400013717	Conserved gene of unknown function
1354	PGSC0003DMT400020175	322.799	-5.29617	0.594105	-8.91454	4.8986e-19	1.70424e-17	tuber	PGSC0003DMG400007800	PGSC0003DMC400013752	PGSC0003DMP400013752	Anthocyanin acyltransferase
1355	PGSC0003DMT400020195	367.366	1.97605	0.384797	5.13531	2.81679e-07	1.81423e-06	tuber	PGSC0003DMG400007806	PGSC0003DMC400013760	PGSC0003DMP400013760	6b-interacting protein 1
1356	PGSC0003DMT400020200	1493.95	-1.53043	0.255148	-5.99819	1.99528e-09	1.90537e-08	tuber	PGSC0003DMG400007807	PGSC0003DMC400013765	PGSC0003DMP400013765	14-3-3 protein
1357	PGSC0003DMT400020207	199.727	-1.13305	0.166756	-6.79468	1.08552e-11	1.43749e-10	tuber	PGSC0003DMG402007810	PGSC0003DMC400013772	PGSC0003DMP400013772	Guanine nucleotide regulatory protein
1358	PGSC0003DMT400020220	657.081	6.67049	0.70468	9.46599	2.90784e-21	1.34067e-19	tuber	PGSC0003DMG400007815	PGSC0003DMC400013779	PGSC0003DMP400013779	GDSL esterase/lipase
1359	PGSC0003DMT400020230	3942.47	-1.16326	0.166036	-7.00608	2.45091e-12	3.54339e-11	tuber	PGSC0003DMG400007821	PGSC0003DMC400013788	PGSC0003DMP400013788	Endosomal P24A protein
1360	PGSC0003DMT400020258	321.183	1.07413	0.253827	4.23176	2.31872e-05	0.000101282	tuber	PGSC0003DMG400007832	PGSC0003DMC400013801	PGSC0003DMP400013801	Conserved gene of unknown function
1361	PGSC0003DMT400020260	694.679	-3.22986	0.26205	-12.3254	6.61173e-35	1.15012e-32	tuber	PGSC0003DMG400007833	PGSC0003DMC400013803	PGSC0003DMP400013803	Zeatin O-glucosyltransferase
1362	PGSC0003DMT400020263	300.893	1.29926	0.355254	3.65728	0.000254904	0.000876584	tuber	PGSC0003DMG400007835	PGSC0003DMC400013805	PGSC0003DMP400013805	Conserved gene of unknown function
1363	PGSC0003DMT400020268	136.475	2.42937	0.280732	8.6537	4.98571e-18	1.5312e-16	tuber	PGSC0003DMG400007837	PGSC0003DMC400013810	PGSC0003DMP400013810	Conserved gene of unknown function
1364	PGSC0003DMT400020271	146.335	-1.42356	0.240246	-5.92541	3.11518e-09	2.85327e-08	tuber	PGSC0003DMG401007838	PGSC0003DMC400013813	PGSC0003DMP400013813	1,2-diacylglycerol 3-beta-galactosyltransferase
1365	PGSC0003DMT400020283	712.63	-1.46094	0.222688	-6.56048	5.36332e-11	6.49333e-10	tuber	PGSC0003DMG400007842	PGSC0003DMC400013823	PGSC0003DMP400013823	RNA-binding protein
1366	PGSC0003DMT400020288	25.0164	-2.5719	0.424469	-6.0591	1.36886e-09	1.34195e-08	tuber	PGSC0003DMG401007845	PGSC0003DMC400013828	PGSC0003DMP400013828	ATP binding protein
1367	PGSC0003DMT400020293	1305.98	1.05067	0.266572	3.94144	8.09953e-05	0.000311214	tuber	PGSC0003DMG402007845	PGSC0003DMC400013829	PGSC0003DMP400013829	Elongation factor Ts
1368	PGSC0003DMT400020318	513.958	2.16887	0.392503	5.52574	3.28101e-08	2.52449e-07	tuber	PGSC0003DMG400007856	PGSC0003DMC400013844	PGSC0003DMP400013844	F-box family protein
1369	PGSC0003DMT400020322	7.77525	-6.67357	1.36101	-4.90341	9.41885e-07	5.46143e-06	tuber	PGSC0003DMG400007858	PGSC0003DMC400013847	PGSC0003DMP400013847	Conserved gene of unknown function
1370	PGSC0003DMT400020332	337.19	-1.32314	0.193268	-6.84615	7.58616e-12	1.02392e-10	tuber	PGSC0003DMG400007861	PGSC0003DMC400013852	PGSC0003DMP400013852	Secretory carrier membrane protein
1371	PGSC0003DMT400020339	251.775	1.08794	0.256319	4.2445	2.19082e-05	9.62757e-05	tuber	PGSC0003DMG400007865	PGSC0003DMC400013858	PGSC0003DMP400013858	Sugar transporter
1372	PGSC0003DMT400020363	139.65	1.8882	0.219245	8.6123	7.16071e-18	2.15352e-16	tuber	PGSC0003DMG400007875	PGSC0003DMC400013876	PGSC0003DMP400013876	Conserved gene of unknown function
1373	PGSC0003DMT400020382	63.7808	8.08026	2.06749	3.90825	9.29674e-05	0.000352728	tuber	PGSC0003DMG400007879	PGSC0003DMC400013885	PGSC0003DMP400013885	Protein WAX2
1374	PGSC0003DMT400020389	10.2623	6.88858	1.66557	4.13586	3.5363e-05	0.000148328	tuber	PGSC0003DMG400007880	PGSC0003DMC400013887	PGSC0003DMP400013887	Senescence-associated protein
1375	PGSC0003DMT400020408	2247.46	-3.27009	0.60126	-5.43873	5.36631e-08	3.97683e-07	tuber	PGSC0003DMG401007888	PGSC0003DMC400013898	PGSC0003DMP400013898	Conserved gene of unknown function
1376	PGSC0003DMT400020425	88.5364	-2.12939	0.469217	-4.53818	5.67406e-06	2.81168e-05	tuber	PGSC0003DMG400007892	PGSC0003DMC400013910	PGSC0003DMP400013910	Temperature-induced lipocalin
1377	PGSC0003DMT400020428	600.683	-2.51992	0.318044	-7.92316	2.31541e-15	5.09578e-14	tuber	PGSC0003DMG400007893	PGSC0003DMC400013911	PGSC0003DMP400013911	Temperature-induced lipocalin
1378	PGSC0003DMT400020437	911.514	1.68794	0.312416	5.40286	6.55856e-08	4.78876e-07	tuber	PGSC0003DMG400007896	PGSC0003DMC400013918	PGSC0003DMP400013918	Glycosyltransferase QUASIMODO1
1379	PGSC0003DMT400020442	36.1404	-2.06665	0.460437	-4.48845	7.17424e-06	3.48752e-05	tuber	PGSC0003DMG400007898	PGSC0003DMC400013923	PGSC0003DMP400013923	Conserved gene of unknown function
1380	PGSC0003DMT400020443	3809.65	1.96469	0.45004	4.36558	1.26784e-05	5.84312e-05	tuber	PGSC0003DMG400007899	PGSC0003DMC400013924	PGSC0003DMP400013924	CBL-interacting protein kinase 7
1381	PGSC0003DMT400020446	711.743	-1.72848	0.345681	-5.00021	5.72678e-07	3.45705e-06	tuber	PGSC0003DMG400007900	PGSC0003DMC400013927	PGSC0003DMP400013927	Reticulon B21
1382	PGSC0003DMT400020455	153.313	-2.29813	0.28228	-8.1413	3.9106e-16	9.55341e-15	tuber	PGSC0003DMG400007902	PGSC0003DMC400013935	PGSC0003DMP400013935	DNA-3-methyladenine glycosylase
1383	PGSC0003DMT400020463	210.772	-1.02479	0.246939	-4.14999	3.32491e-05	0.000140628	tuber	PGSC0003DMG400007906	PGSC0003DMC400013943	PGSC0003DMP400013943	Conserved gene of unknown function
1384	PGSC0003DMT400020475	367.363	-4.46524	0.463396	-9.6359	5.6395e-22	2.81251e-20	tuber	PGSC0003DMG400007913	PGSC0003DMC400013953	PGSC0003DMP400013953	Inorganic pyrophosphatase
1385	PGSC0003DMT400020495	78.0854	6.27158	0.734018	8.54417	1.29466e-17	3.74849e-16	tuber	PGSC0003DMG400007928	PGSC0003DMC400013965	PGSC0003DMP400013965	Rnf5
1386	PGSC0003DMT400020496	84.2166	6.91929	0.881441	7.84998	4.16097e-15	8.87891e-14	tuber	PGSC0003DMG400007929	PGSC0003DMC400013966	PGSC0003DMP400013966	E3 ubiquitin-protein ligase RMA1H1
1387	PGSC0003DMT400020512	410.129	9.18644	1.32228	6.94742	3.72022e-12	5.21887e-11	tuber	PGSC0003DMG402007944	PGSC0003DMC400013971	PGSC0003DMP400013971	Gene of unknown function
1388	PGSC0003DMT400020525	594.66	5.26882	0.365151	14.4292	3.39186e-47	1.41832e-44	tuber	PGSC0003DMG400007951	PGSC0003DMC400013982	PGSC0003DMP400013982	DRE binding protein 1
1389	PGSC0003DMT400020536	502.721	1.87282	0.213436	8.7746	1.71505e-18	5.50031e-17	tuber	PGSC0003DMG402007955	PGSC0003DMC400013993	PGSC0003DMP400013993	Serine/threonine-protein kinase PBS1
1390	PGSC0003DMT400020549	1711.09	-3.41174	0.405556	-8.41249	4.01383e-17	1.10059e-15	tuber	PGSC0003DMG400007960	PGSC0003DMC400013999	PGSC0003DMP400013999	Conserved gene of unknown function
1391	PGSC0003DMT400020554	166.233	-2.67708	0.44829	-5.97175	2.34721e-09	2.20085e-08	tuber	PGSC0003DMG400007962	PGSC0003DMC400014004	PGSC0003DMP400014004	HSF domain class transcription factor
1392	PGSC0003DMT400020581	82.7425	3.81386	0.372462	10.2396	1.31792e-24	8.95524e-23	tuber	PGSC0003DMG402007970	PGSC0003DMC400014021	PGSC0003DMP400014021	Conserved gene of unknown function
1393	PGSC0003DMT400020590	355.339	1.05363	0.265503	3.96842	7.23521e-05	0.000281687	tuber	PGSC0003DMG400007973	PGSC0003DMC400014027	PGSC0003DMP400014027	Sterol carrier protein 2 (SCP-2) family protein
1394	PGSC0003DMT400020591	210.491	1.64286	0.315706	5.20376	1.95297e-07	1.30222e-06	tuber	PGSC0003DMG400007974	PGSC0003DMC400014028	PGSC0003DMP400014028	Alpha-amylase
1395	PGSC0003DMT400020595	122.91	-1.3013	0.319457	-4.07348	4.63166e-05	0.000189306	tuber	PGSC0003DMG400007976	PGSC0003DMC400014031	PGSC0003DMP400014031	Dem protein
1396	PGSC0003DMT400020633	68.1413	-1.46473	0.261458	-5.60216	2.11691e-08	1.68918e-07	tuber	PGSC0003DMG400007992	PGSC0003DMC400014053	PGSC0003DMP400014053	Conserved gene of unknown function
1397	PGSC0003DMT400020635	66.0903	-3.04694	0.63142	-4.82554	1.39622e-06	7.82457e-06	tuber	PGSC0003DMG400007994	PGSC0003DMC400014055	PGSC0003DMP400014055	Tuber-specific and sucrose-responsive element binding factor
1398	PGSC0003DMT400020638	209.606	-1.1313	0.230691	-4.90396	9.39234e-07	5.4475e-06	tuber	PGSC0003DMG400007996	PGSC0003DMC400014057	PGSC0003DMP400014057	Serpin
1399	PGSC0003DMT400020641	533.934	1.68856	0.366874	4.60256	4.17322e-06	2.13311e-05	tuber	PGSC0003DMG400007998	PGSC0003DMC400014060	PGSC0003DMP400014060	Organellar single-stranded
1400	PGSC0003DMT400020648	52.7467	-4.08165	0.68201	-5.98473	2.16752e-09	2.04826e-08	tuber	PGSC0003DMG400008001	PGSC0003DMC400014067	PGSC0003DMP400014067	D-type cyclin family 3 subgroup 3
1401	PGSC0003DMT400020654	306.639	-1.07227	0.246757	-4.34547	1.38978e-05	6.35831e-05	tuber	PGSC0003DMG400008004	PGSC0003DMC400014071	PGSC0003DMP400014071	Cysteine protease
1402	PGSC0003DMT400020657	316.044	-1.87678	0.267233	-7.02301	2.17141e-12	3.16031e-11	tuber	PGSC0003DMG400008006	PGSC0003DMC400014073	PGSC0003DMP400014073	Kinesin heavy chain
1403	PGSC0003DMT400020663	71.2314	-1.66431	0.356194	-4.67249	2.97565e-06	1.56779e-05	tuber	PGSC0003DMG401008010	PGSC0003DMC400014079	PGSC0003DMP400014079	DNA binding protein
1404	PGSC0003DMT400020670	2182.84	2.93119	0.446959	6.55807	5.45099e-11	6.58845e-10	tuber	PGSC0003DMG400008011	PGSC0003DMC400014086	PGSC0003DMP400014086	ABRE binding factor
1405	PGSC0003DMT400020677	485.504	-1.32051	0.24056	-5.48933	4.03468e-08	3.0568e-07	tuber	PGSC0003DMG400008014	PGSC0003DMC400014091	PGSC0003DMP400014091	Paramyosin
1406	PGSC0003DMT400020680	50.6259	6.87348	1.47549	4.65843	3.18625e-06	1.66703e-05	tuber	PGSC0003DMG400008016	PGSC0003DMC400014093	PGSC0003DMP400014093	Glycogenin
1407	PGSC0003DMT400020689	16.4507	-3.07801	0.544327	-5.65471	1.56111e-08	1.2723e-07	tuber	PGSC0003DMG400008018	PGSC0003DMC400014101	PGSC0003DMP400014101	1-O-acylglucose:anthocyanin-O-acyltransferase
1408	PGSC0003DMT400020697	144.976	1.36081	0.354593	3.83768	0.000124204	0.000458676	tuber	PGSC0003DMG400008020	PGSC0003DMC400014108	PGSC0003DMP400014108	Conserved gene of unknown function
1409	PGSC0003DMT400020698	119.696	-2.84513	0.277393	-10.2567	1.10443e-24	7.62372e-23	tuber	PGSC0003DMG400008021	PGSC0003DMC400014109	PGSC0003DMP400014109	Protein phosphatase
1410	PGSC0003DMT400020706	86.7718	1.33306	0.288977	4.61301	3.96872e-06	2.04106e-05	tuber	PGSC0003DMG400008024	PGSC0003DMC400014116	PGSC0003DMP400014116	Pentatricopeptide repeat-containing protein
1411	PGSC0003DMT400020770	25.6045	-2.535	0.606752	-4.17798	2.94103e-05	0.000125737	tuber	PGSC0003DMG400008036	PGSC0003DMC400014154	PGSC0003DMP400014154	Serine-threonine protein kinase, plant-type
1412	PGSC0003DMT400020777	100.406	-3.27379	0.713825	-4.58626	4.51257e-06	2.28561e-05	tuber	PGSC0003DMG400008043	PGSC0003DMC400014156	PGSC0003DMP400014156	Gene of unknown function
1413	PGSC0003DMT400020793	865.048	-1.00847	0.211066	-4.77796	1.77079e-06	9.72572e-06	tuber	PGSC0003DMG400008049	PGSC0003DMC400014161	PGSC0003DMP400014161	Glutaredoxin-C4
1414	PGSC0003DMT400020827	3308.16	1.28775	0.322848	3.98873	6.64279e-05	0.000261195	tuber	PGSC0003DMG400008059	PGSC0003DMC400014184	PGSC0003DMP400014184	Conserved gene of unknown function
1415	PGSC0003DMT400020834	194.478	-7.11538	0.646264	-11.01	3.41923e-28	3.4905e-26	tuber	PGSC0003DMG400008063	PGSC0003DMC400014191	PGSC0003DMP400014191	Fasciclin-like AGP 13
1416	PGSC0003DMT400020839	2790.05	-1.84767	0.384955	-4.7997	1.58907e-06	8.82346e-06	tuber	PGSC0003DMG400008065	PGSC0003DMC400014194	PGSC0003DMP400014194	Auxin response factor 4
1417	PGSC0003DMT400020858	492.382	-1.05151	0.205643	-5.11327	3.16625e-07	2.02312e-06	tuber	PGSC0003DMG400008074	PGSC0003DMC400014209	PGSC0003DMP400014209	Lactoylglutathione lyase
1418	PGSC0003DMT400020893	163.033	-1.17491	0.291041	-4.03694	5.41535e-05	0.000217414	tuber	PGSC0003DMG400008089	PGSC0003DMC400014234	PGSC0003DMP400014234	Cyclic nucleotide-gated ion channel 15
1419	PGSC0003DMT400020895	111.424	-2.84291	0.569643	-4.99068	6.01681e-07	3.61607e-06	tuber	PGSC0003DMG400008090	PGSC0003DMC400014236	PGSC0003DMP400014236	Kinase
1420	PGSC0003DMT400020910	6.87497	-3.33851	0.846321	-3.94473	7.98913e-05	0.000307516	tuber	PGSC0003DMG400008094	PGSC0003DMC400014243	PGSC0003DMP400014243	Carbonic anhydrase
1421	PGSC0003DMT400020932	283.351	-1.79718	0.32273	-5.56866	2.56702e-08	2.01871e-07	tuber	PGSC0003DMG400008105	PGSC0003DMC400014257	PGSC0003DMP400014257	Zinc finger family protein
1422	PGSC0003DMT400020941	873.46	-1.53059	0.303393	-5.04489	4.53779e-07	2.79597e-06	tuber	PGSC0003DMG400008109	PGSC0003DMC400014264	PGSC0003DMP400014264	Beta-galactosidase
1423	PGSC0003DMT400020945	875.264	-1.93101	0.252601	-7.64452	2.09726e-14	4.09361e-13	tuber	PGSC0003DMG400008110	PGSC0003DMC400014268	PGSC0003DMP400014268	Nucleic acid binding protein
1424	PGSC0003DMT400020949	7.50781	5.87989	1.3886	4.2344	2.29159e-05	0.000100279	tuber	PGSC0003DMG400008112	PGSC0003DMC400014272	PGSC0003DMP400014272	MLO1
1425	PGSC0003DMT400020962	2039.55	1.06965	0.169293	6.31832	2.64428e-10	2.88539e-09	tuber	PGSC0003DMG400008114	PGSC0003DMC400014279	PGSC0003DMP400014279	Sumo ligase
1426	PGSC0003DMT400020969	46397.8	-1.37122	0.229883	-5.96486	2.44846e-09	2.29184e-08	tuber	PGSC0003DMG400008117	PGSC0003DMC400014283	PGSC0003DMP400014283	Elongation factor 1-alpha
1427	PGSC0003DMT400020973	913.22	-3.59315	0.604988	-5.93921	2.86405e-09	2.64201e-08	tuber	PGSC0003DMG400008120	PGSC0003DMC400014287	PGSC0003DMP400014287	Metal ion binding protein
1428	PGSC0003DMT400020978	452.566	1.28998	0.309526	4.16761	3.07808e-05	0.000131209	tuber	PGSC0003DMG400008122	PGSC0003DMC400014290	PGSC0003DMP400014290	AMP dependent CoA ligase
1429	PGSC0003DMT400020998	186.774	1.56575	0.217895	7.18579	6.68178e-13	1.04826e-11	tuber	PGSC0003DMG400008133	PGSC0003DMC400014302	PGSC0003DMP400014302	FAD-dependent oxidoreductase
1430	PGSC0003DMT400021014	29.405	-1.5512	0.424635	-3.65303	0.000259164	0.000890091	tuber	PGSC0003DMG401008136	PGSC0003DMC400014311	PGSC0003DMP400014311	Transcription initiation factor IIB-2
1431	PGSC0003DMT400021028	500.098	-2.11036	0.367181	-5.74746	9.05936e-09	7.70382e-08	tuber	PGSC0003DMG400008141	PGSC0003DMC400014320	PGSC0003DMP400014320	Calcium ATPase
1432	PGSC0003DMT400021045	70.8864	-1.19892	0.326624	-3.67063	0.000241952	0.000836805	tuber	PGSC0003DMG400008144	PGSC0003DMC400014328	PGSC0003DMP400014328	Mitochondrial carrier protein
1433	PGSC0003DMT400021049	3485.38	-1.18387	0.245681	-4.81873	1.44472e-06	8.07558e-06	tuber	PGSC0003DMG400008146	PGSC0003DMC400014331	PGSC0003DMP400014331	Leucine-rich repeat receptor kinase
1434	PGSC0003DMT400021053	418.099	4.51872	0.485505	9.30726	1.3117e-20	5.49548e-19	tuber	PGSC0003DMG400008148	PGSC0003DMC400014334	PGSC0003DMP400014334	YA3
1435	PGSC0003DMT400021059	135.492	-2.86402	0.391022	-7.32443	2.39909e-13	4.00967e-12	tuber	PGSC0003DMG400008151	PGSC0003DMC400014340	PGSC0003DMP400014340	1-acyl-sn-glycerol-3-phosphate acyltransferase
1436	PGSC0003DMT400021076	47.6894	-3.1059	0.368355	-8.43182	3.40332e-17	9.3911e-16	tuber	PGSC0003DMG400008160	PGSC0003DMC400014353	PGSC0003DMP400014353	BOP/NPR1/NIM1-like regulatory protein
1437	PGSC0003DMT400021080	11.4136	5.97074	1.39571	4.27792	1.88651e-05	8.4058e-05	tuber	PGSC0003DMG400008164	PGSC0003DMC400014357	PGSC0003DMP400014357	Triacylglycerol lipase SDP1
1438	PGSC0003DMT400021130	144.977	-1.43606	0.325612	-4.41033	1.03211e-05	4.84714e-05	tuber	PGSC0003DMG400008183	PGSC0003DMC400014389	PGSC0003DMP400014389	BHLH transcription factor PTF1
1439	PGSC0003DMT400021172	1147.68	1.26126	0.336394	3.74937	0.000177282	0.000631317	tuber	PGSC0003DMG400008200	PGSC0003DMC400014418	PGSC0003DMP400014418	Grave disease carrier protein
1440	PGSC0003DMT400021183	5.75534	-4.52662	1.21302	-3.73171	0.000190186	0.000672313	tuber	PGSC0003DMG400008203	PGSC0003DMC400014427	PGSC0003DMP400014427	Calmodulin binding protein
1441	PGSC0003DMT400021185	139.716	-1.49121	0.391819	-3.80586	0.000141315	0.000514182	tuber	PGSC0003DMG401008204	PGSC0003DMC400014428	PGSC0003DMP400014428	Nucleosome assembly protein
1442	PGSC0003DMT400021231	233.108	-2.32576	0.296783	-7.83655	4.63084e-15	9.83329e-14	tuber	PGSC0003DMG400008222	PGSC0003DMC400014456	PGSC0003DMP400014456	Cytochrome P450
1443	PGSC0003DMT400021234	497.296	3.79868	0.703231	5.40176	6.59914e-08	4.81098e-07	tuber	PGSC0003DMG400008223	PGSC0003DMC400014459	PGSC0003DMP400014459	Heat shock factor protein HSF30
1444	PGSC0003DMT400021263	1018.92	-1.52811	0.198039	-7.71624	1.1981e-14	2.42564e-13	tuber	PGSC0003DMG400008244	PGSC0003DMC400014470	PGSC0003DMP400014470	Acylamino-acid-releasing enzyme
1445	PGSC0003DMT400021318	1482.54	2.38038	0.603819	3.94222	8.07324e-05	0.000310424	tuber	PGSC0003DMG400008267	PGSC0003DMC400014501	PGSC0003DMP400014501	CYP72A54
1446	PGSC0003DMT400021326	22.5516	2.84802	0.476693	5.97454	2.30744e-09	2.16637e-08	tuber	PGSC0003DMG400008269	PGSC0003DMC400014509	PGSC0003DMP400014509	Tic62 protein
1447	PGSC0003DMT400021333	21.674	4.53879	0.681927	6.65583	2.81702e-11	3.53452e-10	tuber	PGSC0003DMG400008270	PGSC0003DMC400014514	PGSC0003DMP400014514	Brain protein
1448	PGSC0003DMT400021361	715.637	1.37531	0.286687	4.79726	1.60849e-06	8.91994e-06	tuber	PGSC0003DMG400008284	PGSC0003DMC400014533	PGSC0003DMP400014533	60S ribosomal protein L18a, plant
1449	PGSC0003DMT400021362	7079.45	-1.72284	0.175839	-9.79781	1.15055e-22	6.34962e-21	tuber	PGSC0003DMG400008285	PGSC0003DMC400014534	PGSC0003DMP400014534	60S ribosomal protein L18a
1450	PGSC0003DMT400021383	1413.64	1.01934	0.268667	3.79408	0.000148193	0.000537499	tuber	PGSC0003DMG400008295	PGSC0003DMC400014551	PGSC0003DMP400014551	BHLH1 transcription factor
1451	PGSC0003DMT400021384	182.025	-6.54584	0.691235	-9.46978	2.80427e-21	1.29736e-19	tuber	PGSC0003DMG400008296	PGSC0003DMC400014552	PGSC0003DMP400014552	LRR receptor-like serine/threonine-protein kinase FLS2
1452	PGSC0003DMT400021395	9.40595	-6.05496	1.51998	-3.98359	6.7883e-05	0.000266387	tuber	PGSC0003DMG400008303	PGSC0003DMC400014560	PGSC0003DMP400014560	Triacylglycerol lipase
1453	PGSC0003DMT400021398	157.064	1.14904	0.211362	5.43637	5.43772e-08	4.02443e-07	tuber	PGSC0003DMG400008304	PGSC0003DMC400014563	PGSC0003DMP400014563	Pentatricopeptide repeat-containing protein
1454	PGSC0003DMT400021418	190.239	-1.88389	0.241181	-7.8111	5.66931e-15	1.18646e-13	tuber	PGSC0003DMG400008307	PGSC0003DMC400014573	PGSC0003DMP400014573	3-beta hydroxysteroid dehydrogenase/isomerase
1455	PGSC0003DMT400021420	1004.93	-4.32128	0.322163	-13.4133	5.05224e-41	1.44547e-38	tuber	PGSC0003DMG400008308	PGSC0003DMC400014575	PGSC0003DMP400014575	DNA replication licensing factor MCM3
1456	PGSC0003DMT400021424	331.697	-2.24315	0.249715	-8.98286	2.63817e-19	9.4817e-18	tuber	PGSC0003DMG400008311	PGSC0003DMC400014579	PGSC0003DMP400014579	50 kDa ketoavyl-ACP synthase
1457	PGSC0003DMT400021428	1890.07	-1.05691	0.272567	-3.8776	0.000105493	0.000395355	tuber	PGSC0003DMG400008314	PGSC0003DMC400014582	PGSC0003DMP400014582	RNA binding protein
1458	PGSC0003DMT400021435	151.781	1.61677	0.224736	7.19408	6.2882e-13	9.92239e-12	tuber	PGSC0003DMG400008317	PGSC0003DMC400014586	PGSC0003DMP400014586	Mitochondrial inner membrane protease subunit
1459	PGSC0003DMT400021440	35.6882	1.31804	0.333093	3.95696	7.59094e-05	0.000293853	tuber	PGSC0003DMG400008320	PGSC0003DMC400014588	PGSC0003DMP400014588	Conserved gene of unknown function
1460	PGSC0003DMT400021498	488.987	-2.37464	0.518432	-4.58042	4.64043e-06	2.34382e-05	tuber	PGSC0003DMG400008337	PGSC0003DMC400014627	PGSC0003DMP400014627	MYB21
1461	PGSC0003DMT400021509	34.4077	-2.30126	0.601618	-3.82511	0.000130715	0.000479846	tuber	PGSC0003DMG400008344	PGSC0003DMC400014634	PGSC0003DMP400014634	Glutamate dehydrogenase A
1462	PGSC0003DMT400021521	28.0336	3.39656	0.551934	6.15393	7.55867e-10	7.74167e-09	tuber	PGSC0003DMG400008348	PGSC0003DMC400014640	PGSC0003DMP400014640	Gene of unknown function
1463	PGSC0003DMT400021533	18077.6	-1.18702	0.259483	-4.57455	4.77245e-06	2.40436e-05	tuber	PGSC0003DMG400008351	PGSC0003DMC400014651	PGSC0003DMP400014651	40S ribosomal protein S5
1464	PGSC0003DMT400021541	624.093	-2.93768	0.76636	-3.83329	0.000126443	0.000465837	tuber	PGSC0003DMG400008353	PGSC0003DMC400014655	PGSC0003DMP400014655	Conserved gene of unknown function
1465	PGSC0003DMT400021547	870.136	1.83892	0.405308	4.5371	5.70331e-06	2.82361e-05	tuber	PGSC0003DMG400008354	PGSC0003DMC400014660	PGSC0003DMP400014660	Conserved gene of unknown function
1466	PGSC0003DMT400021553	897.626	-1.19554	0.280571	-4.26107	2.03447e-05	8.99504e-05	tuber	PGSC0003DMG400008356	PGSC0003DMC400014665	PGSC0003DMP400014665	NADH-glutamate dehydrogenase
1467	PGSC0003DMT400021555	94.2013	-3.11531	0.477919	-6.51848	7.10227e-11	8.44351e-10	tuber	PGSC0003DMG400008357	PGSC0003DMC400014667	PGSC0003DMP400014667	Patatin B2
1468	PGSC0003DMT400021568	55.6873	3.79545	0.84817	4.47486	7.64603e-06	3.69128e-05	tuber	PGSC0003DMG400008362	PGSC0003DMC400014679	PGSC0003DMP400014679	F-box family protein
1469	PGSC0003DMT400021584	7.08826	6.13362	1.44937	4.23193	2.31695e-05	0.000101245	tuber	PGSC0003DMG400008368	PGSC0003DMC400014691	PGSC0003DMP400014691	Beta-1,3-glucanase, acidic
1470	PGSC0003DMT400021591	19.8705	6.60811	1.28576	5.13948	2.75505e-07	1.77867e-06	tuber	PGSC0003DMG400008372	PGSC0003DMC400014697	PGSC0003DMP400014697	VQ motif family protein
1471	PGSC0003DMT400021596	104.252	-1.71532	0.24609	-6.97032	3.16213e-12	4.48807e-11	tuber	PGSC0003DMG400008375	PGSC0003DMC400014701	PGSC0003DMP400014701	Pentatricopeptide repeat-containing protein, mitochondrial
1472	PGSC0003DMT400021598	1195.38	-1.39852	0.15735	-8.88797	6.22335e-19	2.12768e-17	tuber	PGSC0003DMG400008377	PGSC0003DMC400014703	PGSC0003DMP400014703	Protein kinase; Calcium-binding EF-hand
1473	PGSC0003DMT400021604	178.874	-7.34521	1.35177	-5.43378	5.5174e-08	4.08063e-07	tuber	PGSC0003DMG400008381	PGSC0003DMC400014707	PGSC0003DMP400014707	Arabinogalactan peptide 14
1474	PGSC0003DMT400021612	384.159	1.02022	0.171926	5.93408	2.95492e-09	2.71793e-08	tuber	PGSC0003DMG400008384	PGSC0003DMC400014715	PGSC0003DMP400014715	CTR1 kinase
1475	PGSC0003DMT400021622	156.333	6.07005	0.771552	7.86733	3.62285e-15	7.78412e-14	tuber	PGSC0003DMG400008389	PGSC0003DMC400014722	PGSC0003DMP400014722	Short chain alcohol dehydrogenase
1476	PGSC0003DMT400021625	1924.11	4.06656	0.717707	5.66604	1.46135e-08	1.19682e-07	tuber	PGSC0003DMG400008391	PGSC0003DMC400014725	PGSC0003DMP400014725	DNA-binding protein 4
1477	PGSC0003DMT400021649	96.9872	1.7398	0.346277	5.0243	5.0528e-07	3.08705e-06	tuber	PGSC0003DMG402008399	PGSC0003DMC400014744	PGSC0003DMP400014744	LRR and BTB/POZ domain-containing protein FBL11
1478	PGSC0003DMT400021653	65.8896	-3.00585	0.503025	-5.97555	2.29312e-09	2.15571e-08	tuber	PGSC0003DMG400008401	PGSC0003DMC400014747	PGSC0003DMP400014747	Transcription factor
1479	PGSC0003DMT400021656	426.414	1.25765	0.168965	7.44325	9.82354e-14	1.74056e-12	tuber	PGSC0003DMG400008402	PGSC0003DMC400014750	PGSC0003DMP400014750	F-box family protein
1480	PGSC0003DMT400021726	969.848	-1.09696	0.146266	-7.4998	6.3914e-14	1.15909e-12	tuber	PGSC0003DMG400008431	PGSC0003DMC400014797	PGSC0003DMP400014797	Protein arginine n-methyltransferase 1
1481	PGSC0003DMT400021734	527.868	-1.55408	0.30768	-5.05096	4.39595e-07	2.71627e-06	tuber	PGSC0003DMG400008434	PGSC0003DMC400014805	PGSC0003DMP400014805	Conserved gene of unknown function
1482	PGSC0003DMT400021738	804.052	-1.24871	0.201905	-6.18465	6.22419e-10	6.4447e-09	tuber	PGSC0003DMG400008437	PGSC0003DMC400014808	PGSC0003DMP400014808	Internal-motor kinesin
1483	PGSC0003DMT400021746	10152	-1.8195	0.276377	-6.58338	4.59871e-11	5.59878e-10	tuber	PGSC0003DMG400008441	PGSC0003DMC400014815	PGSC0003DMP400014815	Proline-rich protein
1484	PGSC0003DMT400021751	29687.2	-6.29027	1.32947	-4.7314	2.22975e-06	1.20142e-05	tuber	PGSC0003DMG400008444	PGSC0003DMC400014820	PGSC0003DMP400014820	Induced stolon tip protein
1485	PGSC0003DMT400021753	2836.19	-1.16316	0.300367	-3.87246	0.000107744	0.000403095	tuber	PGSC0003DMG400008445	PGSC0003DMC400014822	PGSC0003DMP400014822	60S ribosomal protein L6
1486	PGSC0003DMT400021782	261.844	2.55831	0.435424	5.87546	4.21678e-09	3.78258e-08	tuber	PGSC0003DMG400008453	PGSC0003DMC400014832	PGSC0003DMP400014832	Conserved gene of unknown function
1487	PGSC0003DMT400021798	1248.64	1.42486	0.279139	5.10447	3.31721e-07	2.11152e-06	tuber	PGSC0003DMG400008459	PGSC0003DMC400014843	PGSC0003DMP400014843	Calcium-binding protein
1488	PGSC0003DMT400021799	151.686	-2.535	0.349688	-7.24933	4.18839e-13	6.74738e-12	tuber	PGSC0003DMG400008460	PGSC0003DMC400014844	PGSC0003DMP400014844	Cystatin
1489	PGSC0003DMT400021800	14.1152	-3.3098	0.705104	-4.69406	2.67836e-06	1.42183e-05	tuber	PGSC0003DMG400008461	PGSC0003DMC400014845	PGSC0003DMP400014845	Pollen tube RhoGDI2
1490	PGSC0003DMT400021824	1003.1	-1.55642	0.256208	-6.07482	1.24125e-09	1.22513e-08	tuber	PGSC0003DMG400008472	PGSC0003DMC400014857	PGSC0003DMP400014857	W-3 desaturase
1491	PGSC0003DMT400021880	369.242	-2.09502	0.321091	-6.52468	6.81454e-11	8.12365e-10	tuber	PGSC0003DMG400008491	PGSC0003DMC400014903	PGSC0003DMP400014903	ATP binding protein
1492	PGSC0003DMT400021883	785.146	-4.98558	0.801268	-6.22211	4.905e-10	5.17488e-09	tuber	PGSC0003DMG400008492	PGSC0003DMC400014905	PGSC0003DMP400014905	Polygalacturonase inhibiting protein
1493	PGSC0003DMT400021884	13.2066	-5.23747	1.00051	-5.23479	1.65173e-07	1.11746e-06	tuber	PGSC0003DMG400008493	PGSC0003DMC400014906	PGSC0003DMP400014906	Receptor ser thr protein kinase
1494	PGSC0003DMT400021893	126.917	1.07731	0.259326	4.15424	3.26363e-05	0.000138359	tuber	PGSC0003DMG401008494	PGSC0003DMC400014911	PGSC0003DMP400014911	Double-stranded RNA binding protein
1495	PGSC0003DMT400021936	27.6147	5.00683	1.04265	4.80202	1.5707e-06	8.72818e-06	tuber	PGSC0003DMG400008508	PGSC0003DMC400014939	PGSC0003DMP400014939	S-locus-specific glycoprotein S6
1496	PGSC0003DMT400021966	204.459	11.377	1.89303	6.00995	1.85583e-09	1.77924e-08	tuber	PGSC0003DMG400008517	PGSC0003DMC400014959	PGSC0003DMP400014959	MtN3 protein
1497	PGSC0003DMT400021983	75.6234	2.64707	0.44682	5.92426	3.13709e-09	2.86971e-08	tuber	PGSC0003DMG400008523	PGSC0003DMC400014969	PGSC0003DMP400014969	S-locus lectin protein kinase family protein
1498	PGSC0003DMT400021992	394.739	1.52148	0.233305	6.52139	6.96565e-11	8.29016e-10	tuber	PGSC0003DMG400008528	PGSC0003DMC400014978	PGSC0003DMP400014978	Ion channel CASTOR
1499	PGSC0003DMT400022021	73.5228	2.49802	0.595044	4.19804	2.69233e-05	0.000115971	tuber	PGSC0003DMG400008537	PGSC0003DMC400014997	PGSC0003DMP400014997	Sulfate transporter 2
1500	PGSC0003DMT400022023	14.4408	5.16122	1.12199	4.60006	4.22378e-06	2.15692e-05	tuber	PGSC0003DMG400008538	PGSC0003DMC400014999	PGSC0003DMP400014999	Dehydration-responsive element binding protein 3
1501	PGSC0003DMT400022049	19.2843	-6.91226	1.3312	-5.19251	2.07476e-07	1.37793e-06	tuber	PGSC0003DMG400008549	PGSC0003DMC400015017	PGSC0003DMP400015017	Sulfate/bicarbonate/oxalate exchanger and transporter sat-1
1502	PGSC0003DMT400022054	1826.85	1.48125	0.349787	4.23471	2.28848e-05	0.000100183	tuber	PGSC0003DMG400008551	PGSC0003DMC400015019	PGSC0003DMP400015019	Homomeric Acetyl-CoA Carboxylase (Hom-ACCase)
1503	PGSC0003DMT400022070	175.724	1.14231	0.266236	4.2906	1.78189e-05	7.99203e-05	tuber	PGSC0003DMG400008562	PGSC0003DMC400015033	PGSC0003DMP400015033	Glyoxalase II
1504	PGSC0003DMT400022071	667.893	1.79076	0.27175	6.58975	4.40562e-11	5.37574e-10	tuber	PGSC0003DMG400008563	PGSC0003DMC400015034	PGSC0003DMP400015034	60S ribosomal protein L18a, plant
1505	PGSC0003DMT400022089	547.788	-1.66534	0.405658	-4.10528	4.03827e-05	0.000167509	tuber	PGSC0003DMG401008570	PGSC0003DMC400015051	PGSC0003DMP400015051	Conserved gene of unknown function
1506	PGSC0003DMT400022096	743.893	2.33848	0.375197	6.23267	4.58554e-10	4.85433e-09	tuber	PGSC0003DMG400008571	PGSC0003DMC400015057	PGSC0003DMP400015057	Integral membrane single C2 domain protein
1507	PGSC0003DMT400022116	2079.06	-1.78985	0.190883	-9.37673	6.80485e-21	2.95929e-19	tuber	PGSC0003DMG400008579	PGSC0003DMC400015074	PGSC0003DMP400015074	Glycosyltransferase, CAZy family GT47
1508	PGSC0003DMT400022119	24.619	-5.41312	0.980511	-5.52071	3.37627e-08	2.59229e-07	tuber	PGSC0003DMG400008581	PGSC0003DMC400015077	PGSC0003DMP400015077	Receptor protein kinase CLAVATA1
1509	PGSC0003DMT400022169	1112.57	1.81367	0.449894	4.03132	5.54638e-05	0.0002221	tuber	PGSC0003DMG400008599	PGSC0003DMC400015118	PGSC0003DMP400015118	Conserved gene of unknown function
1510	PGSC0003DMT400022189	8.13717	-4.7176	1.22641	-3.84668	0.00011973	0.000443813	tuber	PGSC0003DMG400008610	PGSC0003DMC400015132	PGSC0003DMP400015132	Histone H3.2
1511	PGSC0003DMT400022199	78.5998	1.62327	0.301268	5.38814	7.11917e-08	5.15654e-07	tuber	PGSC0003DMG400008615	PGSC0003DMC400015140	PGSC0003DMP400015140	Pentatricopeptide repeat-containing protein
1512	PGSC0003DMT400022203	41.7769	1.22914	0.313616	3.91924	8.88286e-05	0.000338146	tuber	PGSC0003DMG400008617	PGSC0003DMC400015143	PGSC0003DMP400015143	Mitochondrial carrier protein
1513	PGSC0003DMT400022249	318.205	-4.6809	0.514589	-9.09638	9.33892e-20	3.55631e-18	tuber	PGSC0003DMG400008629	PGSC0003DMC400015170	PGSC0003DMP400015170	Conserved gene of unknown function
1514	PGSC0003DMT400022276	75.3223	-1.25108	0.331043	-3.7792	0.00015733	0.000567328	tuber	PGSC0003DMG400008642	PGSC0003DMC400015187	PGSC0003DMP400015187	Prenyltransferase
1515	PGSC0003DMT400022277	20.8362	-4.53072	0.684484	-6.61918	3.612e-11	4.46753e-10	tuber	PGSC0003DMG400008643	PGSC0003DMC400015188	PGSC0003DMP400015188	Conserved gene of unknown function
1516	PGSC0003DMT400022286	120.857	-4.33214	0.806061	-5.37445	7.68176e-08	5.52721e-07	tuber	PGSC0003DMG400008649	PGSC0003DMC400015193	PGSC0003DMP400015193	LOB domain-containing protein
1517	PGSC0003DMT400022302	144.798	-3.07237	0.326668	-9.40519	5.19344e-21	2.29525e-19	tuber	PGSC0003DMG400008659	PGSC0003DMC400015201	PGSC0003DMP400015201	ROP
1518	PGSC0003DMT400022322	190.857	1.11625	0.202697	5.50699	3.65013e-08	2.78584e-07	tuber	PGSC0003DMG403008663	PGSC0003DMC400015218	PGSC0003DMP400015218	D-lactate dehydrogenase
1519	PGSC0003DMT400022346	193.416	8.6883	0.740979	11.7254	9.44266e-32	1.31616e-29	tuber	PGSC0003DMG400008669	PGSC0003DMC400015229	PGSC0003DMP400015229	Conserved gene of unknown function
1520	PGSC0003DMT400022359	511.199	-2.46328	0.201038	-12.2528	1.62348e-34	2.69472e-32	tuber	PGSC0003DMG400008676	PGSC0003DMC400015235	PGSC0003DMP400015235	DNA-damage-inducible protein f
1521	PGSC0003DMT400022382	406.656	2.14077	0.211423	10.1255	4.25735e-24	2.75512e-22	tuber	PGSC0003DMG400008680	PGSC0003DMC400015253	PGSC0003DMP400015253	Transformer-SR ribonucleoprotein
1522	PGSC0003DMT400022396	455.92	-1.21353	0.161576	-7.5106	5.88555e-14	1.07905e-12	tuber	PGSC0003DMG400008685	PGSC0003DMC400015265	PGSC0003DMP400015265	Neighbor of COX4
1523	PGSC0003DMT400022405	227.432	-1.35666	0.199545	-6.79877	1.05513e-11	1.3981e-10	tuber	PGSC0003DMG400008688	PGSC0003DMC400015272	PGSC0003DMP400015272	Transporter
1524	PGSC0003DMT400022442	112.779	-4.03672	0.406625	-9.92739	3.16423e-23	1.86458e-21	tuber	PGSC0003DMG400008698	PGSC0003DMC400015292	PGSC0003DMP400015292	Heat shock protein hsp70
1525	PGSC0003DMT400022446	6.52482	-4.99182	1.37292	-3.63591	0.000277002	0.000943473	tuber	PGSC0003DMG400008700	PGSC0003DMC400015294	PGSC0003DMP400015294	F-box family protein
1526	PGSC0003DMT400022450	3166.28	1.30072	0.352835	3.68648	0.000227373	0.000790407	tuber	PGSC0003DMG400008701	PGSC0003DMC400015295	PGSC0003DMP400015295	Something about silencing protein sas10
1527	PGSC0003DMT400022454	397.536	-2.34617	0.286032	-8.20248	2.35481e-16	5.90576e-15	tuber	PGSC0003DMG400008702	PGSC0003DMC400015298	PGSC0003DMP400015298	Gene of unknown function
1528	PGSC0003DMT400022458	392.538	1.66079	0.33211	5.00071	5.71183e-07	3.44899e-06	tuber	PGSC0003DMG400008703	PGSC0003DMC400015302	PGSC0003DMP400015302	Aspartic proteinase nepenthesin-1
1529	PGSC0003DMT400022467	1327.23	-1.25395	0.166657	-7.52411	5.30787e-14	9.78916e-13	tuber	PGSC0003DMG400008708	PGSC0003DMC400015309	PGSC0003DMP400015309	Methionine synthase
1530	PGSC0003DMT400022479	13.3944	-3.62701	0.906363	-4.00172	6.2884e-05	0.000248609	tuber	PGSC0003DMG400008713	PGSC0003DMC400015318	PGSC0003DMP400015318	Hsp20/alpha crystallin family protein
1531	PGSC0003DMT400022512	1419.63	-1.7538	0.238365	-7.35761	1.87233e-13	3.18062e-12	tuber	PGSC0003DMG400008723	PGSC0003DMC400015341	PGSC0003DMP400015341	Fk506-binding protein
1532	PGSC0003DMT400022519	200.388	1.55799	0.371823	4.19014	2.78777e-05	0.000119868	tuber	PGSC0003DMG402008726	PGSC0003DMC400015348	PGSC0003DMP400015348	Conserved gene of unknown function
1533	PGSC0003DMT400022520	247.8	-2.48979	0.27783	-8.96156	3.20126e-19	1.14112e-17	tuber	PGSC0003DMG400008727	PGSC0003DMC400015349	PGSC0003DMP400015349	Beta-1,3-glucanase
1534	PGSC0003DMT400022526	251.445	1.41911	0.250514	5.66481	1.47189e-08	1.20455e-07	tuber	PGSC0003DMG400008732	PGSC0003DMC400015355	PGSC0003DMP400015355	Protein F1K23.6-
1535	PGSC0003DMT400022537	691.469	1.04435	0.2639	3.95736	7.57832e-05	0.000293574	tuber	PGSC0003DMG400008736	PGSC0003DMC400015366	PGSC0003DMP400015366	Galactosyltransferase family protein
1536	PGSC0003DMT400022539	43.6875	4.58952	0.747311	6.14138	8.1808e-10	8.35169e-09	tuber	PGSC0003DMG400008737	PGSC0003DMC400015367	PGSC0003DMP400015367	Conserved gene of unknown function
1537	PGSC0003DMT400022542	17.7199	-3.46049	0.830292	-4.16779	3.07565e-05	0.000131131	tuber	PGSC0003DMG400008738	PGSC0003DMC400015370	PGSC0003DMP400015370	Monomeric G-protein
1538	PGSC0003DMT400022543	494.946	2.1795	0.235122	9.26965	1.8675e-20	7.64726e-19	tuber	PGSC0003DMG400008739	PGSC0003DMC400015371	PGSC0003DMP400015371	Mate efflux family protein
1539	PGSC0003DMT400022567	272821	-2.7543	0.624634	-4.40947	1.03625e-05	4.86131e-05	tuber	PGSC0003DMG400008749	PGSC0003DMC400015381	PGSC0003DMP400015381	Patatin-05
1540	PGSC0003DMT400022570	49.0437	2.77441	0.498579	5.56464	2.62698e-08	2.05916e-07	tuber	PGSC0003DMG400008750	PGSC0003DMC400015382	PGSC0003DMP400015382	Cytochrome P450
1541	PGSC0003DMT400022574	40471.3	-2.4213	0.298508	-8.11133	5.00679e-16	1.2083e-14	tuber	PGSC0003DMG400008752	PGSC0003DMC400015385	PGSC0003DMP400015385	Alpha-tubulin
1542	PGSC0003DMT400022614	13.7428	-2.72916	0.711568	-3.83542	0.000125351	0.000462443	tuber	PGSC0003DMG400008767	PGSC0003DMC400015405	PGSC0003DMP400015405	RNA-binding protein
1543	PGSC0003DMT400022676	135.474	-1.20982	0.305652	-3.95816	7.55292e-05	0.000292831	tuber	PGSC0003DMG401008792	PGSC0003DMC400015447	PGSC0003DMP400015447	Ribosomal protein large subunit 2
1544	PGSC0003DMT400022679	109.879	3.88648	0.889135	4.37108	1.23633e-05	5.70274e-05	tuber	PGSC0003DMG400008794	PGSC0003DMC400015450	PGSC0003DMP400015450	Major latex
1545	PGSC0003DMT400022704	163.628	-1.47762	0.219419	-6.73426	1.64771e-11	2.13007e-10	tuber	PGSC0003DMG400008805	PGSC0003DMC400015470	PGSC0003DMP400015470	DNA binding protein
1546	PGSC0003DMT400022733	49.1556	-1.28011	0.323824	-3.95311	7.7141e-05	0.000298196	tuber	PGSC0003DMG400008817	PGSC0003DMC400015487	PGSC0003DMP400015487	RNA recognition motif-containing protein
1547	PGSC0003DMT400022743	121.917	1.9641	0.491464	3.99644	6.43031e-05	0.000253804	tuber	PGSC0003DMG400008822	PGSC0003DMC400015493	PGSC0003DMP400015493	Kinase
1548	PGSC0003DMT400022771	87.9613	-4.06561	0.440269	-9.23439	2.59757e-20	1.04402e-18	tuber	PGSC0003DMG400008834	PGSC0003DMC400015513	PGSC0003DMP400015513	Phantastica
1549	PGSC0003DMT400022781	14.354	-2.50675	0.637194	-3.93405	8.3528e-05	0.000319872	tuber	PGSC0003DMG400008836	PGSC0003DMC400015518	PGSC0003DMP400015518	Osmotic avoidance abnormal protein
1550	PGSC0003DMT400022806	1107.19	1.22128	0.331862	3.68007	0.000233171	0.00080901	tuber	PGSC0003DMG400008848	PGSC0003DMC400015530	PGSC0003DMP400015530	Conserved gene of unknown function
1551	PGSC0003DMT400022809	24.8464	6.38458	1.21175	5.26887	1.37264e-07	9.43919e-07	tuber	PGSC0003DMG400008849	PGSC0003DMC400015533	PGSC0003DMP400015533	Monovalent cation:proton antiporter
1552	PGSC0003DMT400022817	550.012	-2.62816	0.203638	-12.9061	4.161e-38	9.39584e-36	tuber	PGSC0003DMG400008852	PGSC0003DMC400015541	PGSC0003DMP400015541	Arginine biosynthesis bifunctional protein ArgJ beta chain
1553	PGSC0003DMT400022875	3169	2.91717	0.44619	6.53796	6.23647e-11	7.46316e-10	tuber	PGSC0003DMG400008869	PGSC0003DMC400015579	PGSC0003DMP400015579	Conserved gene of unknown function
1554	PGSC0003DMT400022877	1361.19	2.34816	0.246772	9.51548	1.80873e-21	8.45785e-20	tuber	PGSC0003DMG401008870	PGSC0003DMC400015581	PGSC0003DMP400015581	Rac GTPase activating protein 1
1555	PGSC0003DMT400022882	57.4654	1.11947	0.269014	4.16139	3.16323e-05	0.000134417	tuber	PGSC0003DMG402008870	PGSC0003DMC400015585	PGSC0003DMP400015585	Magnesium ion binding protein
1556	PGSC0003DMT400022900	9.21433	-6.78181	1.33793	-5.06887	4.00185e-07	2.50335e-06	tuber	PGSC0003DMG400008876	PGSC0003DMC400015598	PGSC0003DMP400015598	Nucleic acid-binding, OB-fold
1557	PGSC0003DMT400022904	189.942	1.98921	0.432191	4.60262	4.17218e-06	2.13308e-05	tuber	PGSC0003DMG400008878	PGSC0003DMC400015601	PGSC0003DMP400015601	Conserved gene of unknown function
1558	PGSC0003DMT400022911	421.821	1.0517	0.288006	3.65165	0.000260558	0.000894186	tuber	PGSC0003DMG401008881	PGSC0003DMC400015603	PGSC0003DMP400015603	Transcription factor
1559	PGSC0003DMT400022920	77.8173	1.92105	0.38084	5.04424	4.55321e-07	2.80467e-06	tuber	PGSC0003DMG402008883	PGSC0003DMC400015611	PGSC0003DMP400015611	DNA binding protein
1560	PGSC0003DMT400022940	167.101	-2.33977	0.27334	-8.55991	1.12952e-17	3.29225e-16	tuber	PGSC0003DMG400008888	PGSC0003DMC400015621	PGSC0003DMP400015621	Uracil phosphoribosyltransferase
1561	PGSC0003DMT400022961	223.291	-1.50277	0.200578	-7.49222	6.77207e-14	1.22201e-12	tuber	PGSC0003DMG400008891	PGSC0003DMC400015640	PGSC0003DMP400015640	GDP-mannose pyrophosphorylase
1562	PGSC0003DMT400022988	44.6131	-3.33231	0.838212	-3.9755	7.02319e-05	0.00027412	tuber	PGSC0003DMG400008902	PGSC0003DMC400015656	PGSC0003DMP400015656	Gene of unknown function
1563	PGSC0003DMT400023014	9120.65	3.18858	0.415936	7.66603	1.77401e-14	3.50992e-13	tuber	PGSC0003DMG401008909	PGSC0003DMC400015672	PGSC0003DMP400015672	Metallothionein type 2 B
1564	PGSC0003DMT400023016	10962.1	4.05952	0.3884	10.4519	1.43606e-25	1.08047e-23	tuber	PGSC0003DMG402008909	PGSC0003DMC400015674	PGSC0003DMP400015674	Metallothionein
1565	PGSC0003DMT400023033	278.663	-2.29669	0.546588	-4.20187	2.64721e-05	0.000114163	tuber	PGSC0003DMG400008914	PGSC0003DMC400015688	PGSC0003DMP400015688	F-box family protein
1566	PGSC0003DMT400023038	88.6177	1.61285	0.399369	4.03849	5.37957e-05	0.000216137	tuber	PGSC0003DMG400008916	PGSC0003DMC400015693	PGSC0003DMP400015693	RING-H2 finger protein ATL2J
1567	PGSC0003DMT400023046	12655.7	-1.21214	0.16537	-7.32987	2.30379e-13	3.86524e-12	tuber	PGSC0003DMG400008921	PGSC0003DMC400015697	PGSC0003DMP400015697	Arf gtpase-activating protein
1568	PGSC0003DMT400023052	1294.71	-1.35555	0.207458	-6.53409	6.39959e-11	7.6416e-10	tuber	PGSC0003DMG400008924	PGSC0003DMC400015701	PGSC0003DMP400015701	UNC93
1569	PGSC0003DMT400023059	178.545	-1.19062	0.226955	-5.24605	1.55395e-07	1.05723e-06	tuber	PGSC0003DMG400008927	PGSC0003DMC400015705	PGSC0003DMP400015705	Pentatricopeptide repeat-containing protein, chloroplastic
1570	PGSC0003DMT400023061	5344.56	-1.33136	0.265845	-5.00803	5.49891e-07	3.33059e-06	tuber	PGSC0003DMG400008928	PGSC0003DMC400015707	PGSC0003DMP400015707	Actin-depolymerizing factor 1
1571	PGSC0003DMT400023069	606.316	-3.20709	0.465032	-6.89649	5.33031e-12	7.34488e-11	tuber	PGSC0003DMG400008932	PGSC0003DMC400015715	PGSC0003DMP400015715	Magnesium dependent soluble inorganic pyrophosphatase
1572	PGSC0003DMT400023077	23.8334	5.39855	1.13816	4.74324	2.10329e-06	1.13879e-05	tuber	PGSC0003DMG400008936	PGSC0003DMC400015721	PGSC0003DMP400015721	Transcription factor
1573	PGSC0003DMT400023082	99.2387	-2.96932	0.719227	-4.1285	3.65145e-05	0.000152599	tuber	PGSC0003DMG400008938	PGSC0003DMC400015724	PGSC0003DMP400015724	Endo-1,4-beta-glucanase
1574	PGSC0003DMT400023089	503.791	-1.59321	0.380087	-4.19169	2.76881e-05	0.0001191	tuber	PGSC0003DMG400008941	PGSC0003DMC400015731	PGSC0003DMP400015731	Conserved gene of unknown function
1575	PGSC0003DMT400023099	18.2853	4.60594	0.985886	4.67188	2.98461e-06	1.57137e-05	tuber	PGSC0003DMG402008946	PGSC0003DMC400015741	PGSC0003DMP400015741	Desacetoxyvindoline 4-hydroxylase
1576	PGSC0003DMT400023104	30.9872	2.24185	0.556345	4.02961	5.58706e-05	0.000223441	tuber	PGSC0003DMG400008947	PGSC0003DMC400015745	PGSC0003DMP400015745	Desacetoxyvindoline 4-hydroxylase
1577	PGSC0003DMT400023139	78.3325	1.12517	0.273907	4.10783	3.99386e-05	0.000165857	tuber	PGSC0003DMG400008959	PGSC0003DMC400015769	PGSC0003DMP400015769	DNA binding protein
1578	PGSC0003DMT400023183	43.8651	8.25839	1.57778	5.23419	1.65713e-07	1.12042e-06	tuber	PGSC0003DMG400008978	PGSC0003DMC400015795	PGSC0003DMP400015795	Xyloglucanase inhibitor
1579	PGSC0003DMT400023184	9.28414	-6.55019	1.44136	-4.54444	5.50808e-06	2.73692e-05	tuber	PGSC0003DMG400008979	PGSC0003DMC400015796	PGSC0003DMP400015796	Basic 7S globulin 2 small subunit
1580	PGSC0003DMT400023187	736.93	-8.3058	0.996025	-8.33895	7.49532e-17	1.99484e-15	tuber	PGSC0003DMG400008980	PGSC0003DMC400015797	PGSC0003DMP400015797	Basic 7S globulin 2 small subunit
1581	PGSC0003DMT400023190	192.632	-4.65674	0.509563	-9.13868	6.32201e-20	2.44601e-18	tuber	PGSC0003DMG400008982	PGSC0003DMC400015799	PGSC0003DMP400015799	Basic 7S globulin 2 small subunit
1582	PGSC0003DMT400023192	638.467	-3.94271	0.479959	-8.2147	2.127e-16	5.41563e-15	tuber	PGSC0003DMG400008984	PGSC0003DMC400015800	PGSC0003DMP400015800	Basic 7S globulin 2 small subunit
1583	PGSC0003DMT400023211	10659.7	2.86244	0.154511	18.5258	1.27806e-76	9.26341e-73	tuber	PGSC0003DMG400008989	PGSC0003DMC400015810	PGSC0003DMP400015810	CONSTANS interacting protein 2b
1584	PGSC0003DMT400023236	25.0731	-1.89533	0.495772	-3.82299	0.000131845	0.000483364	tuber	PGSC0003DMG400008997	PGSC0003DMC400015822	PGSC0003DMP400015822	Protein kinase
1585	PGSC0003DMT400023253	17.5924	-6.85205	1.37581	-4.98038	6.34603e-07	3.79714e-06	tuber	PGSC0003DMG400009006	PGSC0003DMC400015837	PGSC0003DMP400015837	BRCA1 C Terminus domain containing protein
1586	PGSC0003DMT400023254	91.053	4.68571	0.735257	6.37289	1.85501e-10	2.0653e-09	tuber	PGSC0003DMG400009007	PGSC0003DMC400015838	PGSC0003DMP400015838	PIT1
1587	PGSC0003DMT400023263	252.002	-1.59504	0.371914	-4.28873	1.797e-05	8.04652e-05	tuber	PGSC0003DMG400009011	PGSC0003DMC400015845	PGSC0003DMP400015845	Conserved gene of unknown function
1588	PGSC0003DMT400023264	54.5122	1.26224	0.274734	4.59442	4.33957e-06	2.21138e-05	tuber	PGSC0003DMG400009012	PGSC0003DMC400015846	PGSC0003DMP400015846	Conserved gene of unknown function
1589	PGSC0003DMT400023272	876.383	1.09876	0.24842	4.42297	9.73514e-06	4.58779e-05	tuber	PGSC0003DMG400009014	PGSC0003DMC400015849	PGSC0003DMP400015849	WRKY transcription factor IIe-1
1590	PGSC0003DMT400023280	70.905	9.70877	1.74589	5.56092	2.68357e-08	2.10049e-07	tuber	PGSC0003DMG400009017	PGSC0003DMC400015857	PGSC0003DMP400015857	Stachyose synthase
1591	PGSC0003DMT400023313	346.825	1.79192	0.337471	5.30985	1.09713e-07	7.66088e-07	tuber	PGSC0003DMG400009031	PGSC0003DMC400015883	PGSC0003DMP400015883	Ctp synthase
1592	PGSC0003DMT400023322	28.2974	-3.34904	0.717983	-4.66452	3.09342e-06	1.62472e-05	tuber	PGSC0003DMG400009033	PGSC0003DMC400015892	PGSC0003DMP400015892	Myb 12 transcription factor
1593	PGSC0003DMT400023324	494.241	-4.97977	0.460566	-10.8123	3.01072e-27	2.75063e-25	tuber	PGSC0003DMG400009035	PGSC0003DMC400015894	PGSC0003DMP400015894	Heat shock protein binding protein
1594	PGSC0003DMT400023333	296.878	-4.55053	0.331494	-13.7273	6.96627e-43	2.40436e-40	tuber	PGSC0003DMG400009040	PGSC0003DMC400015903	PGSC0003DMP400015903	DNA replication licensing factor MCM7
1595	PGSC0003DMT400023336	23.0609	4.64951	0.824552	5.63883	1.71206e-08	1.38647e-07	tuber	PGSC0003DMG400009042	PGSC0003DMC400015906	PGSC0003DMP400015906	CP12
1596	PGSC0003DMT400023342	2505.97	1.35796	0.211186	6.43015	1.27476e-10	1.45886e-09	tuber	PGSC0003DMG400009044	PGSC0003DMC400015912	PGSC0003DMP400015912	EZ1
1597	PGSC0003DMT400023346	8.65011	6.90746	1.31478	5.25371	1.49063e-07	1.01701e-06	tuber	PGSC0003DMG401009045	PGSC0003DMC400015916	PGSC0003DMP400015916	GRAS family transcription factor
1598	PGSC0003DMT400023348	1848.55	1.20903	0.245752	4.91972	8.66681e-07	5.06181e-06	tuber	PGSC0003DMG400009046	PGSC0003DMC400015918	PGSC0003DMP400015918	Conserved gene of unknown function
1599	PGSC0003DMT400023368	1685.8	-1.92401	0.373786	-5.14734	2.642e-07	1.70873e-06	tuber	PGSC0003DMG400009051	PGSC0003DMC400015928	PGSC0003DMP400015928	WRKY transcription factor 4
1600	PGSC0003DMT400023374	27.8141	5.35577	1.20467	4.44583	8.7553e-06	4.1685e-05	tuber	PGSC0003DMG400009052	PGSC0003DMC400015933	PGSC0003DMP400015933	Long-chain-fatty-acid CoA ligase
1601	PGSC0003DMT400023399	303.888	-1.50121	0.350004	-4.28912	1.79384e-05	8.03569e-05	tuber	PGSC0003DMG400009061	PGSC0003DMC400015950	PGSC0003DMP400015950	N-acetyl-glutamate synthase
1602	PGSC0003DMT400023405	3423.18	-2.04491	0.352935	-5.794	6.8729e-09	5.95633e-08	tuber	PGSC0003DMG400009063	PGSC0003DMC400015955	PGSC0003DMP400015955	L24 ribosomal protein
1603	PGSC0003DMT400023419	3428	-1.96354	0.415433	-4.72649	2.28432e-06	1.22764e-05	tuber	PGSC0003DMG400009069	PGSC0003DMC400015967	PGSC0003DMP400015967	Ubiquitin carrier protein
1604	PGSC0003DMT400023422	222.744	1.04756	0.229764	4.55928	5.13297e-06	2.56932e-05	tuber	PGSC0003DMG400009070	PGSC0003DMC400015970	PGSC0003DMP400015970	Kinesin
1605	PGSC0003DMT400023445	933.067	1.64533	0.156767	10.4954	9.07036e-26	6.99383e-24	tuber	PGSC0003DMG400009076	PGSC0003DMC400015983	PGSC0003DMP400015983	Cyclic nucleotide-gated calmodulin-binding ion channel
1606	PGSC0003DMT400023455	868.727	-3.73787	0.343147	-10.8929	1.24592e-27	1.16773e-25	tuber	PGSC0003DMG400009081	PGSC0003DMC400015990	PGSC0003DMP400015990	Pectin methylesterase 1
1607	PGSC0003DMT400023467	108.152	-6.82193	0.67032	-10.1771	2.50876e-24	1.65807e-22	tuber	PGSC0003DMG400009086	PGSC0003DMC400016001	PGSC0003DMP400016001	SF16
1608	PGSC0003DMT400023469	45.5951	-3.03212	0.473028	-6.41002	1.45504e-10	1.64697e-09	tuber	PGSC0003DMG400009087	PGSC0003DMC400016003	PGSC0003DMP400016003	Conserved gene of unknown function
1609	PGSC0003DMT400023470	20.9174	-6.26361	1.11279	-5.62875	1.81523e-08	1.46349e-07	tuber	PGSC0003DMG400009088	PGSC0003DMC400016004	PGSC0003DMP400016004	Galactomannan galactosyl transferase
1610	PGSC0003DMT400023491	2092.06	1.55466	0.208346	7.46195	8.52493e-14	1.52314e-12	tuber	PGSC0003DMG400009097	PGSC0003DMC400016018	PGSC0003DMP400016018	Conserved gene of unknown function
1611	PGSC0003DMT400023517	2873.58	2.01944	0.395227	5.10957	3.22899e-07	2.05898e-06	tuber	PGSC0003DMG400009112	PGSC0003DMC400016039	PGSC0003DMP400016039	Protein phosphatase 2C 8
1612	PGSC0003DMT400023531	41.3692	2.27351	0.425199	5.34694	8.94542e-08	6.37109e-07	tuber	PGSC0003DMG400009117	PGSC0003DMC400016050	PGSC0003DMP400016050	Ring finger protein
1613	PGSC0003DMT400023542	578.697	1.31925	0.275617	4.78652	1.69697e-06	9.3486e-06	tuber	PGSC0003DMG400009120	PGSC0003DMC400016057	PGSC0003DMP400016057	ATP binding protein
1614	PGSC0003DMT400023562	3062.76	1.9708	0.373213	5.28064	1.28735e-07	8.89767e-07	tuber	PGSC0003DMG400009125	PGSC0003DMC400016068	PGSC0003DMP400016068	Ubiquitin
1615	PGSC0003DMT400023565	947.108	1.15757	0.178056	6.50116	7.9702e-11	9.40847e-10	tuber	PGSC0003DMG400009126	PGSC0003DMC400016071	PGSC0003DMP400016071	Dipeptidyl peptidase IV
1616	PGSC0003DMT400023575	393.338	1.42906	0.240097	5.95201	2.64868e-09	2.45704e-08	tuber	PGSC0003DMG400009129	PGSC0003DMC400016077	PGSC0003DMP400016077	Ubiquitin ligase SINAT3
1617	PGSC0003DMT400023608	11303.1	-2.44718	0.589462	-4.15155	3.30237e-05	0.000139865	tuber	PGSC0003DMG400009141	PGSC0003DMC400016092	PGSC0003DMP400016092	Subtilisin serine protease
1618	PGSC0003DMT400023612	3385.56	-2.26658	0.245827	-9.2202	2.9656e-20	1.18537e-18	tuber	PGSC0003DMG400009142	PGSC0003DMC400016096	PGSC0003DMP400016096	Callus-expressing factor
1619	PGSC0003DMT400023617	879.825	1.48911	0.167998	8.86388	7.72767e-19	2.58907e-17	tuber	PGSC0003DMG400009144	PGSC0003DMC400016101	PGSC0003DMP400016101	Phosphoinositide 5-phosphatase
1620	PGSC0003DMT400023652	603.294	-1.30389	0.174943	-7.45324	9.10775e-14	1.62151e-12	tuber	PGSC0003DMG400009153	PGSC0003DMC400016129	PGSC0003DMP400016129	Conserved gene of unknown function
1621	PGSC0003DMT400023662	132.388	2.81923	0.538335	5.23695	1.63254e-07	1.1062e-06	tuber	PGSC0003DMG400009155	PGSC0003DMC400016136	PGSC0003DMP400016136	Triacylglycerol lipase
1622	PGSC0003DMT400023675	3178.59	-1.98222	0.346807	-5.71564	1.09291e-08	9.16477e-08	tuber	PGSC0003DMG400009159	PGSC0003DMC400016146	PGSC0003DMP400016146	D-3-phosphoglycerate dehydrogenase, chloroplastic
1623	PGSC0003DMT400023680	2063	1.54922	0.215838	7.1777	7.08921e-13	1.10898e-11	tuber	PGSC0003DMG400009160	PGSC0003DMC400016149	PGSC0003DMP400016149	RNA-binding protein with multiple splicing
1624	PGSC0003DMT400023690	103.206	1.35408	0.322492	4.19882	2.68313e-05	0.000115597	tuber	PGSC0003DMG400009165	PGSC0003DMC400016158	PGSC0003DMP400016158	Lipid binding protein
1625	PGSC0003DMT400023716	175.959	2.8709	0.387956	7.40005	1.3613e-13	2.3699e-12	tuber	PGSC0003DMG400009175	PGSC0003DMC400016176	PGSC0003DMP400016176	Conserved gene of unknown function
1626	PGSC0003DMT400023725	81.4359	-2.04169	0.482674	-4.22996	2.33733e-05	0.000101993	tuber	PGSC0003DMG400009177	PGSC0003DMC400016181	PGSC0003DMP400016181	Pectinesterase 3
1627	PGSC0003DMT400023727	1537.91	-6.3118	0.707123	-8.92602	4.41598e-19	1.54127e-17	tuber	PGSC0003DMG400009178	PGSC0003DMC400016183	PGSC0003DMP400016183	Pectinesterase
1628	PGSC0003DMT400023732	1481.93	-1.9788	0.245218	-8.06956	7.05515e-16	1.66205e-14	tuber	PGSC0003DMG400009180	PGSC0003DMC400016186	PGSC0003DMP400016186	Ovule receptor-like kinase 28
1629	PGSC0003DMT400023746	21.2634	-2.25651	0.559223	-4.03508	5.45847e-05	0.000218943	tuber	PGSC0003DMG400009186	PGSC0003DMC400016198	PGSC0003DMP400016198	Glutamate-gated kainate-type ion channel receptor subunit GluR5
1630	PGSC0003DMT400023760	396.27	1.1306	0.163637	6.90919	4.87425e-12	6.74639e-11	tuber	PGSC0003DMG400009191	PGSC0003DMC400016211	PGSC0003DMP400016211	Membrane associated ring finger 1,8
1631	PGSC0003DMT400023766	66.2109	1.16776	0.265857	4.39244	1.12087e-05	5.22002e-05	tuber	PGSC0003DMG400009192	PGSC0003DMC400016216	PGSC0003DMP400016216	Mitochondrial deoxynucleotide carrier
1632	PGSC0003DMT400023804	2916.63	-2.59554	0.380523	-6.82097	9.04266e-12	1.2085e-10	tuber	PGSC0003DMG400009213	PGSC0003DMC400016244	PGSC0003DMP400016244	Sucrose transport protein
1633	PGSC0003DMT400023812	24.7005	2.06556	0.455897	4.53076	5.87731e-06	2.90248e-05	tuber	PGSC0003DMG402009214	PGSC0003DMC400016252	PGSC0003DMP400016252	Conserved gene of unknown function
1634	PGSC0003DMT400023822	56.1608	-1.32439	0.286381	-4.62456	3.75402e-06	1.93889e-05	tuber	PGSC0003DMG400009217	PGSC0003DMC400016257	PGSC0003DMP400016257	Conserved gene of unknown function
1635	PGSC0003DMT400023831	453.649	-2.41354	0.1944	-12.4153	2.15789e-35	4.04492e-33	tuber	PGSC0003DMG400009219	PGSC0003DMC400016265	PGSC0003DMP400016265	Pyruvate dehydrogenase E2 subunit
1636	PGSC0003DMT400023851	6.59442	5.88208	1.61133	3.65045	0.000261784	0.000897829	tuber	PGSC0003DMG401009228	PGSC0003DMC400016279	PGSC0003DMP400016279	Beta-galactosidase
1637	PGSC0003DMT400023871	203.248	1.51286	0.215704	7.01361	2.32248e-12	3.37342e-11	tuber	PGSC0003DMG400009230	PGSC0003DMC400016286	PGSC0003DMP400016286	Non-imprinted in Prader-Willi/Angelman syndrome region protein
1638	PGSC0003DMT400023883	565.829	-1.60338	0.166198	-9.6474	5.04157e-22	2.53984e-20	tuber	PGSC0003DMG400009235	PGSC0003DMC400016293	PGSC0003DMP400016293	Tetratricopeptide repeat protein, tpr
1639	PGSC0003DMT400023890	107.568	-1.33209	0.354149	-3.76139	0.00016897	0.000604534	tuber	PGSC0003DMG400009237	PGSC0003DMC400016295	PGSC0003DMP400016295	Chorimate mutase
1640	PGSC0003DMT400023904	53.5439	1.24537	0.33469	3.72097	0.000198456	0.000698822	tuber	PGSC0003DMG402009242	PGSC0003DMC400016306	PGSC0003DMP400016306	Pentatricopeptide repeat-containing protein
1641	PGSC0003DMT400023914	5926.18	-5.74457	0.49454	-11.616	3.41854e-31	4.5462e-29	tuber	PGSC0003DMG400009244	PGSC0003DMC400016314	PGSC0003DMP400016314	Gibberellin-regulated protein 1
1642	PGSC0003DMT400023917	305.756	1.8626	0.361651	5.15027	2.60114e-07	1.68532e-06	tuber	PGSC0003DMG400009245	PGSC0003DMC400016317	PGSC0003DMP400016317	Nam 10
1643	PGSC0003DMT400023920	339.531	1.16	0.237274	4.88884	1.0143e-06	5.84545e-06	tuber	PGSC0003DMG400009246	PGSC0003DMC400016318	PGSC0003DMP400016318	8-oxoguanine DNA glycosylase
1644	PGSC0003DMT400023962	11581.5	-6.48253	0.444881	-14.5714	4.27267e-48	1.9767e-45	tuber	PGSC0003DMG400009268	PGSC0003DMC400016344	PGSC0003DMP400016344	Proteinase inhibitor
1645	PGSC0003DMT400023971	231.363	-1.60284	0.354395	-4.52275	6.10426e-06	3.00296e-05	tuber	PGSC0003DMG402009270	PGSC0003DMC400016351	PGSC0003DMP400016351	Synaptotagmin
1646	PGSC0003DMT400024002	859.333	-1.16867	0.197137	-5.9282	3.06266e-09	2.80989e-08	tuber	PGSC0003DMG400009282	PGSC0003DMC400016376	PGSC0003DMP400016376	Protein MYG1
1647	PGSC0003DMT400024027	350.514	-1.1146	0.2943	-3.78729	0.000152301	0.00055067	tuber	PGSC0003DMG400009296	PGSC0003DMC400016393	PGSC0003DMP400016393	Conserved gene of unknown function
1648	PGSC0003DMT400024037	539.727	1.01863	0.260449	3.91106	9.18936e-05	0.00034908	tuber	PGSC0003DMG400009299	PGSC0003DMC400016401	PGSC0003DMP400016401	Conserved gene of unknown function
1649	PGSC0003DMT400024042	423.377	2.18078	0.339794	6.41794	1.38133e-10	1.57172e-09	tuber	PGSC0003DMG400009302	PGSC0003DMC400016405	PGSC0003DMP400016405	Micronuclear linker histone polyprotein
1650	PGSC0003DMT400024050	210.608	-2.97492	0.349249	-8.51805	1.62259e-17	4.63621e-16	tuber	PGSC0003DMG400009304	PGSC0003DMC400016412	PGSC0003DMP400016412	Calcium-dependent protein kinase substrate protein
1651	PGSC0003DMT400024108	375.226	7.85809	0.805158	9.75969	1.67671e-22	8.98362e-21	tuber	PGSC0003DMG401009323	PGSC0003DMC400016452	PGSC0003DMP400016452	Receptor protein kinase
1652	PGSC0003DMT400024125	40.7016	4.95877	0.837454	5.92125	3.19508e-09	2.9154e-08	tuber	PGSC0003DMG400009326	PGSC0003DMC400016467	PGSC0003DMP400016467	Conserved gene of unknown function
1653	PGSC0003DMT400024138	24.9355	5.43434	0.937964	5.79376	6.88278e-09	5.96252e-08	tuber	PGSC0003DMG400009330	PGSC0003DMC400016476	PGSC0003DMP400016476	Lyase
1654	PGSC0003DMT400024160	53.8963	1.59399	0.317494	5.02055	5.15244e-07	3.14351e-06	tuber	PGSC0003DMG402009338	PGSC0003DMC400016495	PGSC0003DMP400016495	Serine/threonine-protein kinase bri1
1655	PGSC0003DMT400024163	4152.19	1.77552	0.131267	13.526	1.09833e-41	3.41174e-39	tuber	PGSC0003DMG400009340	PGSC0003DMC400016498	PGSC0003DMP400016498	Cytochrome reductase
1656	PGSC0003DMT400024197	54.7882	1.51494	0.392052	3.86412	0.000111492	0.000415902	tuber	PGSC0003DMG400009351	PGSC0003DMC400016528	PGSC0003DMP400016528	TAF7 (TBP-ASSOCIATED FACTOR 7)
1657	PGSC0003DMT400024207	1408.18	1.30997	0.253858	5.16025	2.46625e-07	1.6051e-06	tuber	PGSC0003DMG400009353	PGSC0003DMC400016535	PGSC0003DMP400016535	GATA transcription factor
1658	PGSC0003DMT400024218	35.6681	-4.67681	0.59269	-7.89082	3.00206e-15	6.52115e-14	tuber	PGSC0003DMG400009357	PGSC0003DMC400016544	PGSC0003DMP400016544	Protein VERNALIZATION-INSENSITIVE
1659	PGSC0003DMT400024237	669.017	4.19344	0.312918	13.4011	5.95877e-41	1.66112e-38	tuber	PGSC0003DMG400009360	PGSC0003DMC400016550	PGSC0003DMP400016550	Conserved gene of unknown function
1660	PGSC0003DMT400024240	29.4675	-3.0329	0.619576	-4.89511	9.82493e-07	5.67721e-06	tuber	PGSC0003DMG400009361	PGSC0003DMC400016553	PGSC0003DMP400016553	Chromosome-associated kinesin KIF4A
1661	PGSC0003DMT400024261	13.5842	-3.74245	0.816855	-4.58153	4.6158e-06	2.33301e-05	tuber	PGSC0003DMG400009375	PGSC0003DMC400016571	PGSC0003DMP400016571	Reticulon B17
1662	PGSC0003DMT400024265	27.4104	4.92505	0.730908	6.73826	1.60295e-11	2.07839e-10	tuber	PGSC0003DMG400009378	PGSC0003DMC400016574	PGSC0003DMP400016574	DNA binding protein
1663	PGSC0003DMT400024272	145.995	-2.22412	0.447632	-4.96864	6.74243e-07	4.01334e-06	tuber	PGSC0003DMG400009382	PGSC0003DMC400016579	PGSC0003DMP400016579	Nucleic acid binding protein
1664	PGSC0003DMT400024277	50.9406	1.13526	0.292282	3.88414	0.000102694	0.000385926	tuber	PGSC0003DMG401009385	PGSC0003DMC400016583	PGSC0003DMP400016583	Pentatricopeptide repeat-containing protein
1665	PGSC0003DMT400024290	609.746	-1.44103	0.286654	-5.0271	4.97965e-07	3.04493e-06	tuber	PGSC0003DMG401009389	PGSC0003DMC400016593	PGSC0003DMP400016593	Hydrolase, hydrolyzing O-glycosyl compounds
1666	PGSC0003DMT400024304	1670.66	1.10528	0.192847	5.73136	9.963e-09	8.43925e-08	tuber	PGSC0003DMG401009395	PGSC0003DMC400016606	PGSC0003DMP400016606	U3 small nucleolar RNA (U3 snorna) associated protein
1667	PGSC0003DMT400024317	228.998	5.33599	0.606793	8.79376	1.4464e-18	4.68712e-17	tuber	PGSC0003DMG400009399	PGSC0003DMC400016619	PGSC0003DMP400016619	Glutaredoxin-C9
1668	PGSC0003DMT400024326	28.954	7.00359	1.49196	4.69421	2.67635e-06	1.42111e-05	tuber	PGSC0003DMG400009405	PGSC0003DMC400016626	PGSC0003DMP400016626	Ring finger protein
1669	PGSC0003DMT400024329	25.1663	-2.53144	0.641661	-3.94514	7.97537e-05	0.000307041	tuber	PGSC0003DMG400009406	PGSC0003DMC400016629	PGSC0003DMP400016629	Transcription factor
1670	PGSC0003DMT400024335	99.6229	1.4917	0.323128	4.61643	3.90405e-06	2.01208e-05	tuber	PGSC0003DMG400009409	PGSC0003DMC400016633	PGSC0003DMP400016633	UDP-glucosyltransferase
1671	PGSC0003DMT400024337	434.905	-3.29324	0.42177	-7.80816	5.80309e-15	1.21096e-13	tuber	PGSC0003DMG400009410	PGSC0003DMC400016635	PGSC0003DMP400016635	UDP-glucosyltransferase
1672	PGSC0003DMT400024338	192.277	-5.09365	0.39209	-12.991	1.37545e-38	3.32308e-36	tuber	PGSC0003DMG400009411	PGSC0003DMC400016636	PGSC0003DMP400016636	UDP-glucosyltransferase
1673	PGSC0003DMT400024344	955.732	2.42612	0.582441	4.16545	3.10745e-05	0.000132253	tuber	PGSC0003DMG400009414	PGSC0003DMC400016639	PGSC0003DMP400016639	Cucumisin
1674	PGSC0003DMT400024347	68.4657	-1.46344	0.361055	-4.05325	5.05116e-05	0.000204377	tuber	PGSC0003DMG401009415	PGSC0003DMC400016642	PGSC0003DMP400016642	Lectin kinase
1675	PGSC0003DMT400024369	84.339	2.07481	0.358187	5.79255	6.93276e-09	6.00342e-08	tuber	PGSC0003DMG400009423	PGSC0003DMC400016660	PGSC0003DMP400016660	Diacylglycerol O-acyltransferase 2
1676	PGSC0003DMT400024385	96.3115	-2.05267	0.310031	-6.62084	3.57154e-11	4.42001e-10	tuber	PGSC0003DMG400009427	PGSC0003DMC400016668	PGSC0003DMP400016668	Gibberellin 3-beta-dioxygenase
1677	PGSC0003DMT400024387	1438.92	-2.03028	0.240174	-8.45337	2.83022e-17	7.8999e-16	tuber	PGSC0003DMG400009428	PGSC0003DMC400016670	PGSC0003DMP400016670	Kinesin heavy chain
1678	PGSC0003DMT400024393	179.87	1.62969	0.24693	6.5998	4.11708e-11	5.04065e-10	tuber	PGSC0003DMG402009429	PGSC0003DMC400016676	PGSC0003DMP400016676	Taz protein
1679	PGSC0003DMT400024479	93.0652	10.2323	1.48179	6.90534	5.00849e-12	6.921e-11	tuber	PGSC0003DMG400009466	PGSC0003DMC400016735	PGSC0003DMP400016735	Metal-binding isoprenylated protein
1680	PGSC0003DMT400024481	52.2886	10.3605	2.38033	4.35255	1.3456e-05	6.17535e-05	tuber	PGSC0003DMG400009467	PGSC0003DMC400016737	PGSC0003DMP400016737	Metal ion binding protein
1681	PGSC0003DMT400024493	82.7858	-1.78076	0.297666	-5.9824	2.19879e-09	2.07601e-08	tuber	PGSC0003DMG400009472	PGSC0003DMC400016748	PGSC0003DMP400016748	Phosphoglycerate mutase
1682	PGSC0003DMT400024498	445.873	1.58066	0.15276	10.3474	4.30177e-25	3.06681e-23	tuber	PGSC0003DMG400009473	PGSC0003DMC400016753	PGSC0003DMP400016753	CAK associated cyclinH homolog
1683	PGSC0003DMT400024506	540.364	2.36697	0.32493	7.28455	3.22745e-13	5.26859e-12	tuber	PGSC0003DMG400009474	PGSC0003DMC400016761	PGSC0003DMP400016761	WD-repeat protein
1684	PGSC0003DMT400024511	28.7843	-6.18446	1.08858	-5.68123	1.33726e-08	1.10183e-07	tuber	PGSC0003DMG400009477	PGSC0003DMC400016764	PGSC0003DMP400016764	Trehalose-6-phosphate synthase
1685	PGSC0003DMT400024532	123.202	-1.49311	0.357851	-4.17244	3.01359e-05	0.000128662	tuber	PGSC0003DMG400009484	PGSC0003DMC400016778	PGSC0003DMP400016778	Periplasmic beta-glucosidase
1686	PGSC0003DMT400024539	30.9109	1.96387	0.427934	4.58918	4.44995e-06	2.25652e-05	tuber	PGSC0003DMG402009486	PGSC0003DMC400016783	PGSC0003DMP400016783	Ubiquitin-protein ligase
1687	PGSC0003DMT400024574	874.024	-1.21768	0.29861	-4.07784	4.54563e-05	0.00018635	tuber	PGSC0003DMG400009500	PGSC0003DMC400016806	PGSC0003DMP400016806	Glutamine cyclotransferase
1688	PGSC0003DMT400024580	650.815	1.75856	0.18495	9.50829	1.93814e-21	9.04353e-20	tuber	PGSC0003DMG400009503	PGSC0003DMC400016811	PGSC0003DMP400016811	Conserved gene of unknown function
1689	PGSC0003DMT400024598	130408	-3.83949	0.659693	-5.82012	5.88068e-09	5.1498e-08	tuber	PGSC0003DMG400009511	PGSC0003DMC400016822	PGSC0003DMP400016822	Aspartic protease inhibitor 8
1690	PGSC0003DMT400024601	250132	-3.85499	0.750504	-5.13654	2.79841e-07	1.80399e-06	tuber	PGSC0003DMG400009513	PGSC0003DMC400016824	PGSC0003DMP400016824	Aspartic protease inhibitor 5
1691	PGSC0003DMT400024646	594.078	-3.87698	0.549363	-7.05724	1.69845e-12	2.51574e-11	tuber	PGSC0003DMG400009536	PGSC0003DMC400016846	PGSC0003DMP400016846	Transferase, transferring glycosyl groups
1692	PGSC0003DMT400024673	26.4582	2.99835	0.553359	5.41846	6.01155e-08	4.41158e-07	tuber	PGSC0003DMG401009541	PGSC0003DMC400016861	PGSC0003DMP400016861	DNA binding protein
1693	PGSC0003DMT400024700	166.398	2.11715	0.288031	7.35045	1.97541e-13	3.33748e-12	tuber	PGSC0003DMG400009547	PGSC0003DMC400016878	PGSC0003DMP400016878	Gene of unknown function
1694	PGSC0003DMT400024711	2447.51	1.63482	0.382439	4.27472	1.91375e-05	8.51147e-05	tuber	PGSC0003DMG400009555	PGSC0003DMC400016883	PGSC0003DMP400016883	Conserved gene of unknown function
1695	PGSC0003DMT400024713	2643.16	1.07303	0.223994	4.79043	1.66428e-06	9.20114e-06	tuber	PGSC0003DMG400009556	PGSC0003DMC400016885	PGSC0003DMP400016885	Replication factor A 1, rfa1
1696	PGSC0003DMT400024729	19.5175	6.27597	1.301	4.82397	1.40731e-06	7.87874e-06	tuber	PGSC0003DMG400009559	PGSC0003DMC400016895	PGSC0003DMP400016895	Specific tissue protein 1
1697	PGSC0003DMT400024738	353.055	1.17886	0.222451	5.29943	1.16162e-07	8.08525e-07	tuber	PGSC0003DMG400009563	PGSC0003DMC400016903	PGSC0003DMP400016903	3-phosphoinositide-dependent protein kinase-1
1698	PGSC0003DMT400024836	50.0371	-1.85749	0.409992	-4.53056	5.88268e-06	2.90447e-05	tuber	PGSC0003DMG400009601	PGSC0003DMC400016962	PGSC0003DMP400016962	Lactoylglutathione lyase
1699	PGSC0003DMT400024841	28.5396	4.63231	1.02014	4.54085	5.6027e-06	2.77886e-05	tuber	PGSC0003DMG400009602	PGSC0003DMC400016965	PGSC0003DMP400016965	Hydrolase, hydrolyzing O-glycosyl compounds
1700	PGSC0003DMT400024843	122.214	1.17376	0.299454	3.91968	8.86651e-05	0.000337583	tuber	PGSC0003DMG401009603	PGSC0003DMC400016966	PGSC0003DMP400016966	Choline kinase
1701	PGSC0003DMT400024844	228.549	1.17001	0.201651	5.80213	6.54759e-09	5.69711e-08	tuber	PGSC0003DMG402009603	PGSC0003DMC400016967	PGSC0003DMP400016967	Choline/ethanolamine kinase
1702	PGSC0003DMT400024848	46.2831	3.33052	0.430388	7.73839	1.00681e-14	2.05366e-13	tuber	PGSC0003DMG400009605	PGSC0003DMC400016971	PGSC0003DMP400016971	Ice binding protein
1703	PGSC0003DMT400024886	165.557	-2.37243	0.367205	-6.46077	1.04174e-10	1.20616e-09	tuber	PGSC0003DMG400009620	PGSC0003DMC400016992	PGSC0003DMP400016992	Cytochrome P450 71D6
1704	PGSC0003DMT400024907	10.4903	2.49575	0.596368	4.18492	2.85264e-05	0.000122367	tuber	PGSC0003DMG400009627	PGSC0003DMC400017004	PGSC0003DMP400017004	Gene of unknown function
1705	PGSC0003DMT400024956	281.092	-3.48842	0.458568	-7.60719	2.80113e-14	5.39647e-13	tuber	PGSC0003DMG400009638	PGSC0003DMC400017039	PGSC0003DMP400017039	Sinapyl alcohol dehydrogenase 2
1706	PGSC0003DMT400025000	8.23005	-4.20916	1.03234	-4.07729	4.55633e-05	0.000186648	tuber	PGSC0003DMG400009657	PGSC0003DMC400017057	PGSC0003DMP400017057	Conserved gene of unknown function
1707	PGSC0003DMT400025002	156.98	-2.68471	0.479285	-5.60148	2.12527e-08	1.6946e-07	tuber	PGSC0003DMG400009658	PGSC0003DMC400017059	PGSC0003DMP400017059	Myb family transcription factor APL
1708	PGSC0003DMT400025021	351.299	-1.17136	0.202125	-5.79523	6.82268e-09	5.91988e-08	tuber	PGSC0003DMG402009663	PGSC0003DMC400017073	PGSC0003DMP400017073	Conserved gene of unknown function
1709	PGSC0003DMT400025043	7982.59	-1.59782	0.345423	-4.6257	3.73339e-06	1.93007e-05	tuber	PGSC0003DMG400009672	PGSC0003DMC400017088	PGSC0003DMP400017088	Pom14 protein
1710	PGSC0003DMT400025093	889.6	-1.62966	0.250105	-6.51591	7.22507e-11	8.58012e-10	tuber	PGSC0003DMG400009689	PGSC0003DMC400017117	PGSC0003DMP400017117	Protein kinase
1711	PGSC0003DMT400025113	8.57004	7.05368	1.43525	4.9146	8.89643e-07	5.18617e-06	tuber	PGSC0003DMG400009703	PGSC0003DMC400017131	PGSC0003DMP400017131	WRKY transcription factor
1712	PGSC0003DMT400025122	25.1152	4.97253	1.07875	4.60955	4.03537e-06	2.07093e-05	tuber	PGSC0003DMG400009706	PGSC0003DMC400017136	PGSC0003DMP400017136	Purine transporter
1713	PGSC0003DMT400025129	626.383	-1.37382	0.185372	-7.41115	1.25208e-13	2.19381e-12	tuber	PGSC0003DMG401009709	PGSC0003DMC400017143	PGSC0003DMP400017143	O-acetyltransferase
1714	PGSC0003DMT400025161	22.9617	-3.48373	0.617324	-5.64327	1.6685e-08	1.3534e-07	tuber	PGSC0003DMG400009724	PGSC0003DMC400017163	PGSC0003DMP400017163	Conserved gene of unknown function
1715	PGSC0003DMT400025166	34.1652	2.73737	0.618154	4.4283	9.49793e-06	4.48865e-05	tuber	PGSC0003DMG401009727	PGSC0003DMC400017166	PGSC0003DMP400017166	Calcium ion binding protein
1716	PGSC0003DMT400025176	208.144	-1.11299	0.24595	-4.52528	6.03145e-06	2.97051e-05	tuber	PGSC0003DMG400009729	PGSC0003DMC400017173	PGSC0003DMP400017173	SET domain containing protein
1717	PGSC0003DMT400025214	227.983	-1.89259	0.218436	-8.66429	4.54319e-18	1.40722e-16	tuber	PGSC0003DMG400009743	PGSC0003DMC400017195	PGSC0003DMP400017195	CMV 1a interacting protein 2
1718	PGSC0003DMT400025322	136.424	-2.22073	0.253245	-8.76908	1.80126e-18	5.75132e-17	tuber	PGSC0003DMG400009774	PGSC0003DMC400017262	PGSC0003DMP400017262	Arabinose kinase
1719	PGSC0003DMT400025339	137.618	-2.2093	0.415869	-5.31249	1.08137e-07	7.56296e-07	tuber	PGSC0003DMG400009782	PGSC0003DMC400017273	PGSC0003DMP400017273	Brg-1 associated factor
1720	PGSC0003DMT400025342	19.7647	-3.34958	0.761833	-4.39674	1.09888e-05	5.12638e-05	tuber	PGSC0003DMG400009783	PGSC0003DMC400017274	PGSC0003DMP400017274	Proline-rich cell wall protein
1721	PGSC0003DMT400025354	11.9854	5.35202	1.39527	3.83582	0.000125145	0.000461761	tuber	PGSC0003DMG400009788	PGSC0003DMC400017283	PGSC0003DMP400017283	Cytochrome P450
1722	PGSC0003DMT400025365	42.4288	3.44295	0.762954	4.51266	6.40196e-06	3.14231e-05	tuber	PGSC0003DMG402009791	PGSC0003DMC400017287	PGSC0003DMP400017287	Cytochrome P450 hydroxylase
1723	PGSC0003DMT400025419	3.77688	6.29465	1.64926	3.81666	0.000135271	0.000494674	tuber	PGSC0003DMG401009815	PGSC0003DMC400017318	PGSC0003DMP400017318	Major latex
1724	PGSC0003DMT400025420	123.581	5.93928	0.628232	9.45396	3.26249e-21	1.49662e-19	tuber	PGSC0003DMG402009815	PGSC0003DMC400017319	PGSC0003DMP400017319	Major latex
1725	PGSC0003DMT400025427	259.067	1.1422	0.202263	5.64709	1.63189e-08	1.32699e-07	tuber	PGSC0003DMG400009816	PGSC0003DMC400017321	PGSC0003DMP400017321	Cytochrome c biogenesis protein CcmE family
1726	PGSC0003DMT400025429	144.911	4.84222	0.507486	9.54159	1.4066e-21	6.67797e-20	tuber	PGSC0003DMG400009817	PGSC0003DMC400017323	PGSC0003DMP400017323	Major latex
1727	PGSC0003DMT400025451	23.0769	-1.91703	0.52676	-3.63928	0.000273401	0.00093267	tuber	PGSC0003DMG400009824	PGSC0003DMC400017338	PGSC0003DMP400017338	Gene of unknown function
1728	PGSC0003DMT400025452	23.9293	9.06091	1.40854	6.43286	1.25228e-10	1.43389e-09	tuber	PGSC0003DMG400009825	PGSC0003DMC400017339	PGSC0003DMP400017339	Cytochrome P450
1729	PGSC0003DMT400025493	1492.08	-2.75209	0.503034	-5.47099	4.47524e-08	3.3613e-07	tuber	PGSC0003DMG400009843	PGSC0003DMC400017360	PGSC0003DMP400017360	Receptor kinase
1730	PGSC0003DMT400025526	640.142	-1.67443	0.281802	-5.94185	2.81817e-09	2.60537e-08	tuber	PGSC0003DMG400009861	PGSC0003DMC400017381	PGSC0003DMP400017381	Plastidic hexokinase
1731	PGSC0003DMT400025530	228.659	1.03525	0.243223	4.2564	2.07748e-05	9.1647e-05	tuber	PGSC0003DMG401009863	PGSC0003DMC400017385	PGSC0003DMP400017385	Cofactor required for Sp1 transcriptional activation subunit
1732	PGSC0003DMT400025537	404.111	-1.63446	0.223245	-7.32136	2.45466e-13	4.0931e-12	tuber	PGSC0003DMG400009865	PGSC0003DMC400017391	PGSC0003DMP400017391	Conserved gene of unknown function
1733	PGSC0003DMT400025539	125.382	1.36816	0.312866	4.37297	1.22567e-05	5.6572e-05	tuber	PGSC0003DMG400009866	PGSC0003DMC400017392	PGSC0003DMP400017392	Gene of unknown function
1734	PGSC0003DMT400025543	66.4784	2.85756	0.517377	5.52316	3.32955e-08	2.55913e-07	tuber	PGSC0003DMG400009869	PGSC0003DMC400017395	PGSC0003DMP400017395	DNAJ
1735	PGSC0003DMT400025569	8.61415	7.67588	1.70936	4.4905	7.10547e-06	3.4595e-05	tuber	PGSC0003DMG402009879	PGSC0003DMC400017418	PGSC0003DMP400017418	Zinc finger protein
1736	PGSC0003DMT400025576	1845.93	3.48516	0.402877	8.65069	5.11902e-18	1.56993e-16	tuber	PGSC0003DMG400009882	PGSC0003DMC400017424	PGSC0003DMP400017424	Nucleoredoxin
1737	PGSC0003DMT400025583	65.8834	1.56584	0.309781	5.05466	4.31169e-07	2.67256e-06	tuber	PGSC0003DMG400009884	PGSC0003DMC400017431	PGSC0003DMP400017431	RNA pseudourine synthase 2, chloroplastic
1738	PGSC0003DMT400025596	326.374	3.93783	0.35849	10.9845	4.53879e-28	4.52713e-26	tuber	PGSC0003DMG400009889	PGSC0003DMC400017442	PGSC0003DMP400017442	Conserved gene of unknown function
1739	PGSC0003DMT400025613	2030.07	1.21351	0.239833	5.05979	4.19723e-07	2.61428e-06	tuber	PGSC0003DMG400009893	PGSC0003DMC400017456	PGSC0003DMP400017456	RNA helicase
1740	PGSC0003DMT400025616	1994.98	1.24108	0.25822	4.80628	1.53764e-06	8.56196e-06	tuber	PGSC0003DMG400009894	PGSC0003DMC400017458	PGSC0003DMP400017458	Scythe/bat3
1741	PGSC0003DMT400025631	67.6505	3.2212	0.608454	5.29407	1.19621e-07	8.31267e-07	tuber	PGSC0003DMG400009899	PGSC0003DMC400017465	PGSC0003DMP400017465	Ethylene-inducing xylanase
1742	PGSC0003DMT400025632	1305.52	-1.7534	0.185631	-9.4456	3.53379e-21	1.60751e-19	tuber	PGSC0003DMG400009900	PGSC0003DMC400017466	PGSC0003DMP400017466	FtsH
1743	PGSC0003DMT400025653	32.2603	3.89041	0.585404	6.64569	3.01802e-11	3.76931e-10	tuber	PGSC0003DMG400009906	PGSC0003DMC400017481	PGSC0003DMP400017481	Catalase isozyme 3
1744	PGSC0003DMT400025680	147.228	-4.14993	0.409124	-10.1435	3.54332e-24	2.29988e-22	tuber	PGSC0003DMG400009915	PGSC0003DMC400017500	PGSC0003DMP400017500	Zinc finger protein
1745	PGSC0003DMT400025684	96.9258	-1.60116	0.249576	-6.41549	1.40367e-10	1.59381e-09	tuber	PGSC0003DMG400009916	PGSC0003DMC400017504	PGSC0003DMP400017504	FK506 binding protein
1746	PGSC0003DMT400025701	1991.6	-2.28798	0.375107	-6.09953	1.06382e-09	1.06304e-08	tuber	PGSC0003DMG400009924	PGSC0003DMC400017516	PGSC0003DMP400017516	3-hydroxy-3-methylglutaryl coenzyme A reductase
1747	PGSC0003DMT400025706	1608.65	-2.78585	0.575101	-4.84409	1.27191e-06	7.17789e-06	tuber	PGSC0003DMG400009927	PGSC0003DMC400017521	PGSC0003DMP400017521	Auxin efflux carrier family protein
1748	PGSC0003DMT400025719	234.562	-2.61459	0.426135	-6.13559	8.48454e-10	8.629e-09	tuber	PGSC0003DMG400009930	PGSC0003DMC400017533	PGSC0003DMP400017533	Conserved gene of unknown function
1749	PGSC0003DMT400025728	349.061	-1.47848	0.183166	-8.07183	6.92495e-16	1.63848e-14	tuber	PGSC0003DMG400009933	PGSC0003DMC400017540	PGSC0003DMP400017540	Electron transporter
1750	PGSC0003DMT400025778	7175.84	1.15222	0.280373	4.10961	3.96332e-05	0.000164683	tuber	PGSC0003DMG400009952	PGSC0003DMC400017573	PGSC0003DMP400017573	Conserved gene of unknown function
1751	PGSC0003DMT400025787	229.278	3.45716	0.450739	7.66999	1.72011e-14	3.40638e-13	tuber	PGSC0003DMG400009956	PGSC0003DMC400017580	PGSC0003DMP400017580	CDSP32 protein (Chloroplast Drought-induced Stress Protein of 32kDa)
1752	PGSC0003DMT400025805	1903.3	-5.42384	0.714453	-7.5916	3.1599e-14	6.05365e-13	tuber	PGSC0003DMG400009965	PGSC0003DMC400017593	PGSC0003DMP400017593	Pectinesterase
1753	PGSC0003DMT400025813	207.151	-2.95852	0.523713	-5.64913	1.61262e-08	1.31231e-07	tuber	PGSC0003DMG400009969	PGSC0003DMC400017598	PGSC0003DMP400017598	Lysine/histidine transporter
1754	PGSC0003DMT400025822	128.945	-1.24333	0.217719	-5.71071	1.12504e-08	9.40158e-08	tuber	PGSC0003DMG400009974	PGSC0003DMC400017604	PGSC0003DMP400017604	Conserved gene of unknown function
1755	PGSC0003DMT400025823	218.959	-2.78722	0.258497	-10.7824	4.16835e-27	3.71461e-25	tuber	PGSC0003DMG400009975	PGSC0003DMC400017605	PGSC0003DMP400017605	Conserved gene of unknown function
1756	PGSC0003DMT400025846	49096.3	-1.11562	0.227325	-4.90761	9.21933e-07	5.35288e-06	tuber	PGSC0003DMG400009981	PGSC0003DMC400017627	PGSC0003DMP400017627	1,4-alpha-glucan branching enzyme
1757	PGSC0003DMT400025854	17.3024	-3.90882	0.758249	-5.15507	2.5354e-07	1.64665e-06	tuber	PGSC0003DMG400009983	PGSC0003DMC400017633	PGSC0003DMP400017633	Cyclin B
1758	PGSC0003DMT400025884	360.168	-1.22979	0.277078	-4.43841	9.06246e-06	4.30343e-05	tuber	PGSC0003DMG400009993	PGSC0003DMC400017654	PGSC0003DMP400017654	Conserved gene of unknown function
1759	PGSC0003DMT400025886	2893.08	-1.64478	0.247736	-6.63922	3.15348e-11	3.92947e-10	tuber	PGSC0003DMG400009994	PGSC0003DMC400017656	PGSC0003DMP400017656	Hexose transporter
1760	PGSC0003DMT400025887	99.3951	3.96299	0.790611	5.01257	5.37079e-07	3.26208e-06	tuber	PGSC0003DMG400009995	PGSC0003DMC400017657	PGSC0003DMP400017657	Phosphate transporter
1761	PGSC0003DMT400025904	611.011	-1.54288	0.31326	-4.92523	8.42609e-07	4.93447e-06	tuber	PGSC0003DMG400010000	PGSC0003DMC400017673	PGSC0003DMP400017673	Cinnamoyl-CoA reductase
1762	PGSC0003DMT400025908	115.865	-1.44586	0.328589	-4.4002	1.08152e-05	5.0595e-05	tuber	PGSC0003DMG400010002	PGSC0003DMC400017677	PGSC0003DMP400017677	Kinetochore protein nuf2
1763	PGSC0003DMT400025910	21.5431	-2.60169	0.600647	-4.33147	1.48116e-05	6.72649e-05	tuber	PGSC0003DMG400010003	PGSC0003DMC400017679	PGSC0003DMP400017679	B2-type cyclin dependent kinase
1764	PGSC0003DMT400025916	79.3259	1.16611	0.294059	3.96557	7.32197e-05	0.00028481	tuber	PGSC0003DMG400010006	PGSC0003DMC400017685	PGSC0003DMP400017685	Pentatricopeptide repeat-containing protein
1765	PGSC0003DMT400025919	8289.4	-1.54608	0.387161	-3.99336	6.51427e-05	0.000256652	tuber	PGSC0003DMG400010007	PGSC0003DMC400017688	PGSC0003DMP400017688	Pyrophosphate--fructose 6-phosphate 1-phosphotransferase subunit alpha
1766	PGSC0003DMT400025922	61.9436	-2.14853	0.570852	-3.76372	0.000167403	0.000599476	tuber	PGSC0003DMG400010009	PGSC0003DMC400017690	PGSC0003DMP400017690	Bubr1
1767	PGSC0003DMT400025973	130.522	-2.83765	0.458853	-6.18422	6.24101e-10	6.45597e-09	tuber	PGSC0003DMG400010025	PGSC0003DMC400017718	PGSC0003DMP400017718	Multicopper oxidase
1768	PGSC0003DMT400025976	40.3882	-3.95932	0.76069	-5.20491	1.94087e-07	1.29455e-06	tuber	PGSC0003DMG401010026	PGSC0003DMC400017721	PGSC0003DMP400017721	Geraniol 10-hydroxylase
1769	PGSC0003DMT400026000	158.703	2.16614	0.391303	5.53569	3.09997e-08	2.39282e-07	tuber	PGSC0003DMG400010032	PGSC0003DMC400017740	PGSC0003DMP400017740	WAK-like kinase
1770	PGSC0003DMT400026006	1618.07	1.01176	0.191239	5.29053	1.21965e-07	8.46475e-07	tuber	PGSC0003DMG400010033	PGSC0003DMC400017744	PGSC0003DMP400017744	Tetratricopeptide repeat-containing protein
1771	PGSC0003DMT400026008	977.766	-1.09037	0.261805	-4.16481	3.11616e-05	0.000132573	tuber	PGSC0003DMG400010034	PGSC0003DMC400017745	PGSC0003DMP400017745	Photoreceptor-interacting protein
1772	PGSC0003DMT400026009	51.221	2.60561	0.697494	3.73568	0.000187209	0.000663083	tuber	PGSC0003DMG400010035	PGSC0003DMC400017746	PGSC0003DMP400017746	Oxygen-evolving enhancer protein 1, chloroplastic
1773	PGSC0003DMT400026013	276.292	-2.08748	0.457749	-4.56033	5.10739e-06	2.56005e-05	tuber	PGSC0003DMG400010038	PGSC0003DMC400017749	PGSC0003DMP400017749	Conserved gene of unknown function
1774	PGSC0003DMT400026030	148.452	-3.71037	0.619229	-5.99191	2.07391e-09	1.9718e-08	tuber	PGSC0003DMG400010043	PGSC0003DMC400017765	PGSC0003DMP400017765	Conserved gene of unknown function
1775	PGSC0003DMT400026037	27.4348	-7.42018	1.42509	-5.20682	1.92103e-07	1.28267e-06	tuber	PGSC0003DMG400010045	PGSC0003DMC400017770	PGSC0003DMP400017770	TCP protein
1776	PGSC0003DMT400026046	394.872	-1.49194	0.204642	-7.29049	3.08834e-13	5.05289e-12	tuber	PGSC0003DMG400010049	PGSC0003DMC400017778	PGSC0003DMP400017778	Transferase, transferring glycosyl groups
1777	PGSC0003DMT400026051	3931.05	-4.11955	0.701362	-5.87364	4.26339e-09	3.82124e-08	tuber	PGSC0003DMG400010050	PGSC0003DMC400017783	PGSC0003DMP400017783	Proline oxidase/dehydrogenase 1
1778	PGSC0003DMT400026053	8401.44	1.69572	0.203319	8.34018	7.41775e-17	1.97904e-15	tuber	PGSC0003DMG400010051	PGSC0003DMC400017785	PGSC0003DMP400017785	S-adenosylmethionine decarboxylase proenzyme
1779	PGSC0003DMT400026065	52.7245	2.6462	0.631815	4.18826	2.81102e-05	0.00012072	tuber	PGSC0003DMG402010056	PGSC0003DMC400017796	PGSC0003DMP400017796	CONSTANS
1780	PGSC0003DMT400026079	63.3006	-1.97	0.345944	-5.69456	1.2369e-08	1.02419e-07	tuber	PGSC0003DMG400010060	PGSC0003DMC400017809	PGSC0003DMP400017809	Peptidyl-prolyl cis-trans isomerase d, ppid
1781	PGSC0003DMT400026090	8.70864	-5.32594	1.35773	-3.92267	8.75724e-05	0.000333915	tuber	PGSC0003DMG400010064	PGSC0003DMC400017814	PGSC0003DMP400017814	Peroxidase 10
1782	PGSC0003DMT400026093	179.95	-1.79717	0.438553	-4.09796	4.16799e-05	0.000172429	tuber	PGSC0003DMG400010065	PGSC0003DMC400017816	PGSC0003DMP400017816	MAP protein kinase
1783	PGSC0003DMT400026134	103.27	1.82026	0.26982	6.74622	1.51744e-11	1.97694e-10	tuber	PGSC0003DMG403010073	PGSC0003DMC400017849	PGSC0003DMP400017849	Pentatricopeptide repeat-containing protein
1784	PGSC0003DMT400026138	191.44	8.83964	1.89544	4.66363	3.10678e-06	1.63134e-05	tuber	PGSC0003DMG400010076	PGSC0003DMC400017853	PGSC0003DMP400017853	Zinc finger protein
1785	PGSC0003DMT400026167	117.926	1.71899	0.285225	6.02678	1.67262e-09	1.6157e-08	tuber	PGSC0003DMG400010083	PGSC0003DMC400017874	PGSC0003DMP400017874	Stress regulated protein
1786	PGSC0003DMT400026172	71.8379	4.29923	0.903966	4.75596	1.97504e-06	1.0739e-05	tuber	PGSC0003DMG400010086	PGSC0003DMC400017878	PGSC0003DMP400017878	BIPINNATA
1787	PGSC0003DMT400026177	40.5138	-4.0997	0.60949	-6.72645	1.73855e-11	2.24084e-10	tuber	PGSC0003DMG400010088	PGSC0003DMC400017881	PGSC0003DMP400017881	Glycosyltransferase family GT8 protein
1788	PGSC0003DMT400026180	347.273	-1.05543	0.226386	-4.66209	3.13012e-06	1.64241e-05	tuber	PGSC0003DMG400010090	PGSC0003DMC400017884	PGSC0003DMP400017884	Transcription factor
1789	PGSC0003DMT400026193	293.992	-2.45857	0.284974	-8.62735	6.27903e-18	1.9122e-16	tuber	PGSC0003DMG400010093	PGSC0003DMC400017893	PGSC0003DMP400017893	ATP binding protein
1790	PGSC0003DMT400026200	319.817	-4.70257	0.733494	-6.41119	1.44388e-10	1.63608e-09	tuber	PGSC0003DMG400010096	PGSC0003DMC400017896	PGSC0003DMP400017896	Conserved gene of unknown function
1791	PGSC0003DMT400026202	526.548	-1.35675	0.177517	-7.64292	2.12343e-14	4.14097e-13	tuber	PGSC0003DMG400010097	PGSC0003DMC400017897	PGSC0003DMP400017897	Conserved gene of unknown function
1792	PGSC0003DMT400026230	1887.74	-2.46504	0.493884	-4.99112	6.00291e-07	3.60872e-06	tuber	PGSC0003DMG400010117	PGSC0003DMC400017915	PGSC0003DMP400017915	Gene of unknown function
1793	PGSC0003DMT400026255	548.171	-1.06574	0.240748	-4.42679	9.5645e-06	4.51815e-05	tuber	PGSC0003DMG400010126	PGSC0003DMC400017931	PGSC0003DMP400017931	Conserved gene of unknown function
1794	PGSC0003DMT400026257	99545.7	-1.76462	0.407439	-4.331	1.48431e-05	6.73936e-05	tuber	PGSC0003DMG400010128	PGSC0003DMC400017933	PGSC0003DMP400017933	Serine protease inhibitor 7
1795	PGSC0003DMT400026260	389.469	1.9942	0.373699	5.33639	9.48158e-08	6.71774e-07	tuber	PGSC0003DMG400010130	PGSC0003DMC400017935	PGSC0003DMP400017935	Conserved gene of unknown function
1796	PGSC0003DMT400026271	224.453	-4.67749	1.09429	-4.27445	1.91611e-05	8.52024e-05	tuber	PGSC0003DMG400010136	PGSC0003DMC400017941	PGSC0003DMP400017941	Stigma expressed protein
1797	PGSC0003DMT400026280	9469.78	-3.75672	0.535779	-7.01169	2.35452e-12	3.41311e-11	tuber	PGSC0003DMG400010141	PGSC0003DMC400017946	PGSC0003DMP400017946	Stigma expressed protein
1798	PGSC0003DMT400026286	2040.92	-2.98672	0.50598	-5.90284	3.57304e-09	3.23909e-08	tuber	PGSC0003DMG400010144	PGSC0003DMC400017951	PGSC0003DMP400017951	Stigma expressed protein
1799	PGSC0003DMT400026289	133802	-2.63161	0.618387	-4.25559	2.08495e-05	9.19206e-05	tuber	PGSC0003DMG400010146	PGSC0003DMC400017953	PGSC0003DMP400017953	Kunitz-type tuber invertase inhibitor
1800	PGSC0003DMT400026290	18950.5	-3.1012	0.510461	-6.0753	1.23754e-09	1.22202e-08	tuber	PGSC0003DMG400010147	PGSC0003DMC400017954	PGSC0003DMP400017954	Kunitz-type enzyme inhibitor S9C11
1801	PGSC0003DMT400026312	133.793	-1.66955	0.414678	-4.02614	5.66988e-05	0.000226212	tuber	PGSC0003DMG400010155	PGSC0003DMC400017969	PGSC0003DMP400017969	Gene of unknown function
1802	PGSC0003DMT400026324	268.193	-1.3492	0.165726	-8.14117	3.91468e-16	9.55341e-15	tuber	PGSC0003DMG400010161	PGSC0003DMC400017976	PGSC0003DMP400017976	HCF106
1803	PGSC0003DMT400026353	208.021	-1.89273	0.380904	-4.96905	6.72832e-07	4.00604e-06	tuber	PGSC0003DMG400010165	PGSC0003DMC400017998	PGSC0003DMP400017998	Anthocyanin permease
1804	PGSC0003DMT400026358	77.2972	-1.89521	0.369144	-5.13407	2.8355e-07	1.82412e-06	tuber	PGSC0003DMG400010168	PGSC0003DMC400018002	PGSC0003DMP400018002	UDP-N-acetylmuramate-alanine ligase
1805	PGSC0003DMT400026364	1465.08	-3.46064	0.679797	-5.09069	3.56756e-07	2.25634e-06	tuber	PGSC0003DMG400010170	PGSC0003DMC400018006	PGSC0003DMP400018006	Miraculin
1806	PGSC0003DMT400026381	1905.71	-1.07945	0.28366	-3.80545	0.000141547	0.000514854	tuber	PGSC0003DMG400010176	PGSC0003DMC400018016	PGSC0003DMP400018016	Zinc finger protein
1807	PGSC0003DMT400026391	173.271	1.9039	0.323732	5.88109	4.07568e-09	3.6666e-08	tuber	PGSC0003DMG400010180	PGSC0003DMC400018020	PGSC0003DMP400018020	TPR domain containing protein
1808	PGSC0003DMT400026419	10.8347	6.19512	1.66262	3.72612	0.000194453	0.000685837	tuber	PGSC0003DMG400010194	PGSC0003DMC400018036	PGSC0003DMP400018036	MYB transcription factor
1809	PGSC0003DMT400026432	561.031	1.37512	0.250684	5.48548	4.12337e-08	3.11964e-07	tuber	PGSC0003DMG400010197	PGSC0003DMC400018041	PGSC0003DMP400018041	Transcription factor
1810	PGSC0003DMT400026433	4597.26	-2.02808	0.404428	-5.01469	5.31194e-07	3.23085e-06	tuber	PGSC0003DMG400010198	PGSC0003DMC400018042	PGSC0003DMP400018042	Conserved gene of unknown function
1811	PGSC0003DMT400026464	198.978	2.91123	0.612917	4.7498	2.0362e-06	1.10522e-05	tuber	PGSC0003DMG400010215	PGSC0003DMC400018064	PGSC0003DMP400018064	Cysteine protease
1812	PGSC0003DMT400026473	291.83	-5.35598	0.577932	-9.2675	1.90566e-20	7.78885e-19	tuber	PGSC0003DMG401010218	PGSC0003DMC400018067	PGSC0003DMP400018067	Phospholipase A1
1813	PGSC0003DMT400026509	21.7627	2.91099	0.547262	5.31919	1.04228e-07	7.32477e-07	tuber	PGSC0003DMG400010234	PGSC0003DMC400018089	PGSC0003DMP400018089	Cysteine protease Cp5
1814	PGSC0003DMT400026515	1840.13	-5.27335	0.39102	-13.4861	1.88728e-41	5.62152e-39	tuber	PGSC0003DMG400010236	PGSC0003DMC400018095	PGSC0003DMP400018095	Cysteine protease Cp5
1815	PGSC0003DMT400026524	402.353	1.56836	0.193661	8.09847	5.56537e-16	1.33569e-14	tuber	PGSC0003DMG400010239	PGSC0003DMC400018102	PGSC0003DMP400018102	Conserved gene of unknown function
1816	PGSC0003DMT400026536	145.417	-3.61359	0.386167	-9.35757	8.15949e-21	3.50632e-19	tuber	PGSC0003DMG400010246	PGSC0003DMC400018112	PGSC0003DMP400018112	Conserved gene of unknown function
1817	PGSC0003DMT400026580	224.322	2.33175	0.548912	4.24796	2.15729e-05	9.48981e-05	tuber	PGSC0003DMG400010265	PGSC0003DMC400018141	PGSC0003DMP400018141	(+)-neomenthol dehydrogenase
1818	PGSC0003DMT400026585	512.986	5.92946	0.613891	9.65881	4.51075e-22	2.30239e-20	tuber	PGSC0003DMG400010268	PGSC0003DMC400018146	PGSC0003DMP400018146	Cytochrome P450
1819	PGSC0003DMT400026596	260.366	4.26904	0.325388	13.1198	2.53465e-39	6.19251e-37	tuber	PGSC0003DMG400010273	PGSC0003DMC400018151	PGSC0003DMP400018151	Peroxisomal biogenesis factor
1820	PGSC0003DMT400026625	2669.18	10.2506	0.928272	11.0427	2.37775e-28	2.45032e-26	tuber	PGSC0003DMG400010283	PGSC0003DMC400018170	PGSC0003DMP400018170	Class I chitinase
1821	PGSC0003DMT400026644	8.60845	2.76573	0.719725	3.84276	0.00012166	0.000450661	tuber	PGSC0003DMG400010294	PGSC0003DMC400018183	PGSC0003DMP400018183	NAC domain protein
1822	PGSC0003DMT400026651	97.8341	-4.00052	0.414358	-9.65474	4.69353e-22	2.39007e-20	tuber	PGSC0003DMG400010298	PGSC0003DMC400018188	PGSC0003DMP400018188	Conserved gene of unknown function
1823	PGSC0003DMT400026666	2514.75	-1.15849	0.261018	-4.43836	9.06452e-06	4.30347e-05	tuber	PGSC0003DMG400010304	PGSC0003DMC400018202	PGSC0003DMP400018202	Sulfite reductase
1824	PGSC0003DMT400026697	506.013	-2.16987	0.204525	-10.6093	2.69842e-26	2.22092e-24	tuber	PGSC0003DMG400010315	PGSC0003DMC400018222	PGSC0003DMP400018222	Adaptin ear-binding coat-associated protein
1825	PGSC0003DMT400026747	272.544	2.05516	0.207248	9.91644	3.53131e-23	2.06411e-21	tuber	PGSC0003DMG400010334	PGSC0003DMC400018250	PGSC0003DMP400018250	Peptidase, trypsin-like serine and cysteine proteases
1826	PGSC0003DMT400026761	481.787	-1.24023	0.211532	-5.86311	4.54263e-09	4.05314e-08	tuber	PGSC0003DMG400010338	PGSC0003DMC400018259	PGSC0003DMP400018259	Leucyl-tRNA synthetase
1827	PGSC0003DMT400026828	41.1163	-2.02658	0.464201	-4.36575	1.26689e-05	5.84e-05	tuber	PGSC0003DMG400010353	PGSC0003DMC400018291	PGSC0003DMP400018291	Cytochrome c6, chloroplastic
1828	PGSC0003DMT400026835	360.985	-3.72337	0.66104	-5.63259	1.77521e-08	1.43389e-07	tuber	PGSC0003DMG402010355	PGSC0003DMC400018297	PGSC0003DMP400018297	Galactose-binding like
1829	PGSC0003DMT400026862	363.804	1.25256	0.265181	4.72341	2.31927e-06	1.24519e-05	tuber	PGSC0003DMG402010367	PGSC0003DMC400018315	PGSC0003DMP400018315	Replication factor A protein
1830	PGSC0003DMT400026873	218.691	1.28306	0.26118	4.91256	8.98948e-07	5.2362e-06	tuber	PGSC0003DMG400010368	PGSC0003DMC400018320	PGSC0003DMP400018320	Gene of unknown function
1831	PGSC0003DMT400026885	451.655	1.46517	0.195987	7.47582	7.67213e-14	1.37822e-12	tuber	PGSC0003DMG401010374	PGSC0003DMC400018326	PGSC0003DMP400018326	Sugar transporter
1832	PGSC0003DMT400026937	462.869	-4.55605	1.13593	-4.01086	6.04988e-05	0.000240096	tuber	PGSC0003DMG400010388	PGSC0003DMC400018368	PGSC0003DMP400018368	BHLH transcription factor
1833	PGSC0003DMT400026945	6.31047	-4.0119	1.04507	-3.83888	0.000123597	0.000456745	tuber	PGSC0003DMG400010390	PGSC0003DMC400018371	PGSC0003DMP400018371	Conserved gene of unknown function
1834	PGSC0003DMT400026963	223.456	1.04342	0.191852	5.43867	5.36791e-08	3.97683e-07	tuber	PGSC0003DMG400010399	PGSC0003DMC400018384	PGSC0003DMP400018384	Mannose-6-phosphate isomerase
1835	PGSC0003DMT400026978	32.5437	-1.39801	0.375556	-3.7225	0.00019726	0.000695287	tuber	PGSC0003DMG400010405	PGSC0003DMC400018393	PGSC0003DMP400018393	Proline/glycine/tyrosine-rich protein
1836	PGSC0003DMT400026991	83.3223	-1.93868	0.470965	-4.11641	3.84824e-05	0.000160238	tuber	PGSC0003DMG400010412	PGSC0003DMC400018404	PGSC0003DMP400018404	Conserved gene of unknown function
1837	PGSC0003DMT400026995	193.261	-1.23382	0.286987	-4.2992	1.71417e-05	7.71376e-05	tuber	PGSC0003DMG400010415	PGSC0003DMC400018407	PGSC0003DMP400018407	Sterol-C5(6)-desaturase homolog
1838	PGSC0003DMT400026996	43.2591	-6.75018	0.910539	-7.41339	1.23107e-13	2.16223e-12	tuber	PGSC0003DMG400010416	PGSC0003DMC400018408	PGSC0003DMP400018408	Fragment
1839	PGSC0003DMT400027015	632.068	-1.53572	0.263092	-5.83719	5.30873e-09	4.6924e-08	tuber	PGSC0003DMG401010423	PGSC0003DMC400018422	PGSC0003DMP400018422	2-oxo acid dehydrogenase, lipoyl-binding site
1840	PGSC0003DMT400027020	1336.01	2.08252	0.252726	8.2402	1.71923e-16	4.42925e-15	tuber	PGSC0003DMG400010424	PGSC0003DMC400018426	PGSC0003DMP400018426	Rubisco subunit binding-protein alpha subunit, ruba
1841	PGSC0003DMT400027030	10.1932	7.65155	1.46677	5.21661	1.82231e-07	1.22071e-06	tuber	PGSC0003DMG400010427	PGSC0003DMC400018434	PGSC0003DMP400018434	Kinase
1842	PGSC0003DMT400027070	251.88	1.14018	0.226938	5.0242	5.05537e-07	3.08775e-06	tuber	PGSC0003DMG400010441	PGSC0003DMC400018462	PGSC0003DMP400018462	Pyrroline-5-carboxylate reductase
1843	PGSC0003DMT400027096	3482.73	-1.25892	0.242091	-5.2002	1.99076e-07	1.3262e-06	tuber	PGSC0003DMG400010454	PGSC0003DMC400018483	PGSC0003DMP400018483	Transitional endoplasmic reticulum ATPase
1844	PGSC0003DMT400027130	12.0139	6.11371	1.55253	3.93789	8.22009e-05	0.000315234	tuber	PGSC0003DMG400010465	PGSC0003DMC400018509	PGSC0003DMP400018509	Peroxidase
1845	PGSC0003DMT400027131	637.715	-2.71454	0.423608	-6.40813	1.47317e-10	1.66576e-09	tuber	PGSC0003DMG400010466	PGSC0003DMC400018510	PGSC0003DMP400018510	Lectin receptor kinase
1846	PGSC0003DMT400027139	1573.57	-2.2388	0.244272	-9.1652	4.94575e-20	1.9238e-18	tuber	PGSC0003DMG400010468	PGSC0003DMC400018516	PGSC0003DMP400018516	Calmodulin binding protein
1847	PGSC0003DMT400027147	1597.49	-1.1376	0.217554	-5.22904	1.70392e-07	1.14884e-06	tuber	PGSC0003DMG400010469	PGSC0003DMC400018520	PGSC0003DMP400018520	40S ribosomal protein S23
1848	PGSC0003DMT400027148	691.067	-8.04347	1.15137	-6.986	2.82826e-12	4.03528e-11	tuber	PGSC0003DMG400010470	PGSC0003DMC400018521	PGSC0003DMP400018521	Subtilase
1849	PGSC0003DMT400027150	49.7145	-4.79991	0.825914	-5.81164	6.18654e-09	5.40241e-08	tuber	PGSC0003DMG400010471	PGSC0003DMC400018523	PGSC0003DMP400018523	Subtilase
1850	PGSC0003DMT400027157	137.251	-3.27324	0.6433	-5.08819	3.61491e-07	2.28317e-06	tuber	PGSC0003DMG400010477	PGSC0003DMC400018530	PGSC0003DMP400018530	Conserved gene of unknown function
1851	PGSC0003DMT400027159	1250.41	-1.16137	0.278571	-4.16903	3.05892e-05	0.000130444	tuber	PGSC0003DMG400010478	PGSC0003DMC400018532	PGSC0003DMP400018532	Zinc finger protein JACKDAW
1852	PGSC0003DMT400027197	23.5449	5.34968	1.23287	4.33919	1.43008e-05	6.52449e-05	tuber	PGSC0003DMG400010489	PGSC0003DMC400018561	PGSC0003DMP400018561	Receptor serine/threonine kinase
1853	PGSC0003DMT400027210	35.6371	5.9239	1.04186	5.68586	1.30157e-08	1.07446e-07	tuber	PGSC0003DMG400010495	PGSC0003DMC400018572	PGSC0003DMP400018572	Conserved gene of unknown function
1854	PGSC0003DMT400027236	44.9949	2.34342	0.327778	7.14944	8.71354e-13	1.34821e-11	tuber	PGSC0003DMG400010501	PGSC0003DMC400018581	PGSC0003DMP400018581	Gene of unknown function
1855	PGSC0003DMT400027238	29.6698	5.33914	1.14925	4.64574	3.38856e-06	1.7627e-05	tuber	PGSC0003DMG400010503	PGSC0003DMC400018583	PGSC0003DMP400018583	Ubiquitin-protein ligase
1856	PGSC0003DMT400027239	35.4967	6.75407	1.30579	5.17239	2.31116e-07	1.51422e-06	tuber	PGSC0003DMG400010504	PGSC0003DMC400018584	PGSC0003DMP400018584	Conserved gene of unknown function
1857	PGSC0003DMT400027241	14.2547	2.89473	0.732477	3.95198	7.75072e-05	0.00029948	tuber	PGSC0003DMG400010506	PGSC0003DMC400018585	PGSC0003DMP400018585	Gene of unknown function
1858	PGSC0003DMT400027270	356.804	1.64173	0.339477	4.83606	1.32439e-06	7.45277e-06	tuber	PGSC0003DMG400010519	PGSC0003DMC400018607	PGSC0003DMP400018607	Serine/threonine-protein kinase
1859	PGSC0003DMT400027288	217.1	-1.61959	0.263862	-6.138	8.35686e-10	8.51906e-09	tuber	PGSC0003DMG400010523	PGSC0003DMC400018614	PGSC0003DMP400018614	Serine-threonine protein kinase, plant-type
1860	PGSC0003DMT400027299	159.286	-1.26594	0.32948	-3.84225	0.00012191	0.000451511	tuber	PGSC0003DMG400010528	PGSC0003DMC400018621	PGSC0003DMP400018621	Aspartic proteinase Asp1
1861	PGSC0003DMT400027331	30.2232	1.75223	0.389031	4.50409	6.66589e-06	3.26008e-05	tuber	PGSC0003DMG400010540	PGSC0003DMC400018637	PGSC0003DMP400018637	Vegetative storage protein
1862	PGSC0003DMT400027351	575.692	1.2882	0.161213	7.99068	1.34199e-15	3.05232e-14	tuber	PGSC0003DMG400010548	PGSC0003DMC400018652	PGSC0003DMP400018652	Acyl-CoA oxidase ACX3
1863	PGSC0003DMT400027373	58.9463	2.46646	0.457456	5.39169	6.97975e-08	5.0623e-07	tuber	PGSC0003DMG400010554	PGSC0003DMC400018670	PGSC0003DMP400018670	CYP72A54
1864	PGSC0003DMT400027382	65.0075	-1.21494	0.297323	-4.08626	4.38386e-05	0.000180467	tuber	PGSC0003DMG400010559	PGSC0003DMC400018676	PGSC0003DMP400018676	Conserved gene of unknown function
1865	PGSC0003DMT400027391	11.957	-3.73759	0.963226	-3.88029	0.000104333	0.000391411	tuber	PGSC0003DMG400010562	PGSC0003DMC400018684	PGSC0003DMP400018684	Conserved gene of unknown function
1866	PGSC0003DMT400027411	214.77	-4.38837	0.824895	-5.31991	1.03818e-07	7.29848e-07	tuber	PGSC0003DMG400010572	PGSC0003DMC400018694	PGSC0003DMP400018694	RNA-binding region-containing protein
1867	PGSC0003DMT400027412	128.996	-3.25171	0.444313	-7.3185	2.50751e-13	4.17297e-12	tuber	PGSC0003DMG400010573	PGSC0003DMC400018695	PGSC0003DMP400018695	Conserved gene of unknown function
1868	PGSC0003DMT400027429	233.254	2.09767	0.338396	6.19888	5.68681e-10	5.92496e-09	tuber	PGSC0003DMG400010577	PGSC0003DMC400018703	PGSC0003DMP400018703	Kinase
1869	PGSC0003DMT400027430	104.561	9.82574	1.97345	4.97898	6.39215e-07	3.82158e-06	tuber	PGSC0003DMG400010578	PGSC0003DMC400018704	PGSC0003DMP400018704	Cytochrome P450
1870	PGSC0003DMT400027522	384.916	3.72699	0.368513	10.1136	4.80788e-24	3.09297e-22	tuber	PGSC0003DMG400010609	PGSC0003DMC400018749	PGSC0003DMP400018749	Transcription factor LIM
1871	PGSC0003DMT400027542	410.268	1.36215	0.28037	4.85839	1.18346e-06	6.73009e-06	tuber	PGSC0003DMG400010616	PGSC0003DMC400018759	PGSC0003DMP400018759	E3 ubiquitin ligase PUB14
1872	PGSC0003DMT400027557	217.298	-2.29942	0.47443	-4.8467	1.25535e-06	7.09364e-06	tuber	PGSC0003DMG402010623	PGSC0003DMC400018772	PGSC0003DMP400018772	1-O-acylglucose:anthocyanin-O-acyltransferase
1873	PGSC0003DMT400027563	286.127	2.61464	0.167372	15.6217	5.18225e-55	4.33395e-52	tuber	PGSC0003DMG400010625	PGSC0003DMC400018778	PGSC0003DMP400018778	1-O-acylglucose:anthocyanin-O-acyltransferase
1874	PGSC0003DMT400027608	1685.92	1.14366	0.181384	6.30519	2.87847e-10	3.12478e-09	tuber	PGSC0003DMG400010645	PGSC0003DMC400018808	PGSC0003DMP400018808	Cellular retinaldehyde-binding/triple function, C-terminal
1875	PGSC0003DMT400027658	2063.66	1.30373	0.328831	3.96472	7.34815e-05	0.000285778	tuber	PGSC0003DMG400010663	PGSC0003DMC400018847	PGSC0003DMP400018847	Sodium/hydrogen exchanger
1876	PGSC0003DMT400027659	18538.1	1.31092	0.229397	5.71465	1.09928e-08	9.21464e-08	tuber	PGSC0003DMG400010664	PGSC0003DMC400018848	PGSC0003DMP400018848	1,4-alpha-glucan-maltohydrolase
1877	PGSC0003DMT400027661	151.936	-1.8212	0.259838	-7.00898	2.40062e-12	3.4753e-11	tuber	PGSC0003DMG400010665	PGSC0003DMC400018850	PGSC0003DMP400018850	Serine/threonine-protein kinase cdk9
1878	PGSC0003DMT400027783	18.8154	5.93077	1.32896	4.46272	8.09275e-06	3.88623e-05	tuber	PGSC0003DMG400010696	PGSC0003DMC400018922	PGSC0003DMP400018922	Conserved gene of unknown function
1879	PGSC0003DMT400027815	45.2336	-3.59031	0.551922	-6.50511	7.76352e-11	9.17446e-10	tuber	PGSC0003DMG400010706	PGSC0003DMC400018937	PGSC0003DMP400018937	Aluminum-activated citrate transporter
1880	PGSC0003DMT400027827	313.132	1.15033	0.26993	4.2616	2.02968e-05	8.97748e-05	tuber	PGSC0003DMG400010712	PGSC0003DMC400018947	PGSC0003DMP400018947	Glyoxalase/bleomycin resistance protein/dioxygenase
1881	PGSC0003DMT400027843	96.6875	-2.80338	0.331341	-8.46069	2.65797e-17	7.45686e-16	tuber	PGSC0003DMG400010721	PGSC0003DMC400018959	PGSC0003DMP400018959	SNI1
1882	PGSC0003DMT400027884	339.817	-4.03956	0.689183	-5.86137	4.59054e-09	4.09252e-08	tuber	PGSC0003DMG400010735	PGSC0003DMC400018988	PGSC0003DMP400018988	Conserved gene of unknown function
1883	PGSC0003DMT400027900	1207.77	1.45009	0.287335	5.04668	4.49557e-07	2.77467e-06	tuber	PGSC0003DMG400010739	PGSC0003DMC400019002	PGSC0003DMP400019002	RCC1 and BTB domain-containing protein
1884	PGSC0003DMT400027919	102.343	2.25773	0.310748	7.26549	3.71688e-13	6.04035e-12	tuber	PGSC0003DMG400010745	PGSC0003DMC400019018	PGSC0003DMP400019018	Ubiquitin-protein ligase
1885	PGSC0003DMT400027925	107.038	-1.80332	0.303552	-5.94072	2.83766e-09	2.61893e-08	tuber	PGSC0003DMG400010747	PGSC0003DMC400019024	PGSC0003DMP400019024	WD-repeat protein
1886	PGSC0003DMT400027943	148.027	3.16664	0.583082	5.43086	5.60816e-08	4.14352e-07	tuber	PGSC0003DMG400010759	PGSC0003DMC400019038	PGSC0003DMP400019038	Gene of unknown function
1887	PGSC0003DMT400027952	67.4534	-4.05229	0.689868	-5.87401	4.25372e-09	3.81414e-08	tuber	PGSC0003DMG400010768	PGSC0003DMC400019047	PGSC0003DMP400019047	Glutaredoxin
1888	PGSC0003DMT400027953	476.721	-11.822	1.22824	-9.62518	6.25955e-22	3.08634e-20	tuber	PGSC0003DMG400010769	PGSC0003DMC400019048	PGSC0003DMP400019048	Glutaredoxin
1889	PGSC0003DMT400027954	24.9181	-7.40129	1.34714	-5.49408	3.92758e-08	2.97981e-07	tuber	PGSC0003DMG400010770	PGSC0003DMC400019049	PGSC0003DMP400019049	Glutaredoxin
1890	PGSC0003DMT400027955	1030.06	-12.262	1.09556	-11.1924	4.4428e-29	4.879e-27	tuber	PGSC0003DMG400010771	PGSC0003DMC400019050	PGSC0003DMP400019050	Pectate lyase
1891	PGSC0003DMT400027962	6.12425	-6.29393	1.36482	-4.61156	3.99663e-06	2.05395e-05	tuber	PGSC0003DMG400010774	PGSC0003DMC400019053	PGSC0003DMP400019053	Multidrug resistance protein 1, 2
1892	PGSC0003DMT400027973	844.239	-1.1215	0.21112	-5.31217	1.0833e-07	7.57405e-07	tuber	PGSC0003DMG400010779	PGSC0003DMC400019059	PGSC0003DMP400019059	Oxysterol-binding family protein
1893	PGSC0003DMT400027980	24.9424	-3.72813	0.620093	-6.01221	1.83014e-09	1.75539e-08	tuber	PGSC0003DMG400010785	PGSC0003DMC400019063	PGSC0003DMP400019063	Conserved gene of unknown function
1894	PGSC0003DMT400027996	1808.69	-1.47324	0.286915	-5.13477	2.82486e-07	1.81781e-06	tuber	PGSC0003DMG400010794	PGSC0003DMC400019073	PGSC0003DMP400019073	Cellulose synthase
1895	PGSC0003DMT400028007	122.075	-3.69151	0.37798	-9.76642	1.569e-22	8.48666e-21	tuber	PGSC0003DMG400010799	PGSC0003DMC400019083	PGSC0003DMP400019083	Gene of unknown function
1896	PGSC0003DMT400028010	1603.01	-1.36268	0.225248	-6.04969	1.45124e-09	1.4176e-08	tuber	PGSC0003DMG400010801	PGSC0003DMC400019085	PGSC0003DMP400019085	Conserved gene of unknown function
1897	PGSC0003DMT400028024	2706.05	1.19479	0.197244	6.05741	1.38334e-09	1.35492e-08	tuber	PGSC0003DMG400010805	PGSC0003DMC400019096	PGSC0003DMP400019096	GYF domain-containing protein
1898	PGSC0003DMT400028031	725.09	4.30744	0.571384	7.53862	4.74964e-14	8.84449e-13	tuber	PGSC0003DMG400010809	PGSC0003DMC400019101	PGSC0003DMP400019101	21kD protein
1899	PGSC0003DMT400028037	9.95357	-3.63085	0.877805	-4.13629	3.52968e-05	0.000148079	tuber	PGSC0003DMG400010812	PGSC0003DMC400019106	PGSC0003DMP400019106	Conserved gene of unknown function
1900	PGSC0003DMT400028043	13.9483	-6.64545	1.49416	-4.44761	8.68326e-06	4.13964e-05	tuber	PGSC0003DMG400010816	PGSC0003DMC400019112	PGSC0003DMP400019112	Gene of unknown function
1901	PGSC0003DMT400028047	144.169	7.54591	1.64729	4.5808	4.63203e-06	2.34067e-05	tuber	PGSC0003DMG400010819	PGSC0003DMC400019116	PGSC0003DMP400019116	3-ketoacyl-CoA synthase 10
1902	PGSC0003DMT400028081	207.245	-5.83002	0.930454	-6.26577	3.7098e-10	3.96977e-09	tuber	PGSC0003DMG400010828	PGSC0003DMC400019146	PGSC0003DMP400019146	Organ-specific protein P4
1903	PGSC0003DMT400028090	716.583	2.28522	0.385706	5.92478	3.12715e-09	2.86302e-08	tuber	PGSC0003DMG400010833	PGSC0003DMC400019151	PGSC0003DMP400019151	Conserved gene of unknown function
1904	PGSC0003DMT400028111	452.223	1.35042	0.272462	4.95635	7.18303e-07	4.25232e-06	tuber	PGSC0003DMG400010842	PGSC0003DMC400019160	PGSC0003DMP400019160	Conserved gene of unknown function
1905	PGSC0003DMT400028133	23.9282	3.62618	0.497098	7.2947	2.99322e-13	4.90835e-12	tuber	PGSC0003DMG400010854	PGSC0003DMC400019171	PGSC0003DMP400019171	Gag-pol polyprotein
1906	PGSC0003DMT400028188	118.761	-1.88018	0.417324	-4.50533	6.62709e-06	3.24256e-05	tuber	PGSC0003DMG400010869	PGSC0003DMC400019201	PGSC0003DMP400019201	Tetracycline transporter
1907	PGSC0003DMT400028227	181.099	4.69791	0.525367	8.94216	3.81632e-19	1.3515e-17	tuber	PGSC0003DMG401010883	PGSC0003DMC400019223	PGSC0003DMP400019223	R2r3-myb transcription factor
1908	PGSC0003DMT400028231	8.79367	7.74843	1.61279	4.80436	1.55244e-06	8.63555e-06	tuber	PGSC0003DMG402010883	PGSC0003DMC400019227	PGSC0003DMP400019227	MYB transcription factor MYB139
1909	PGSC0003DMT400028257	81.2214	-6.91733	0.797587	-8.67282	4.21566e-18	1.31326e-16	tuber	PGSC0003DMG400010892	PGSC0003DMC400019244	PGSC0003DMP400019244	Conserved gene of unknown function
1910	PGSC0003DMT400028272	24.7767	2.25674	0.51982	4.34139	1.41585e-05	6.46363e-05	tuber	PGSC0003DMG401010896	PGSC0003DMC400019255	PGSC0003DMP400019255	Isoform 2 of Putative E3 ubiquitin-protein ligase XBAT35
1911	PGSC0003DMT400028289	1526.46	-1.89604	0.353834	-5.35857	8.38828e-08	5.99621e-07	tuber	PGSC0003DMG400010900	PGSC0003DMC400019263	PGSC0003DMP400019263	Cytosolic acetoacetyl-coenzyme A thiolase
1912	PGSC0003DMT400028434	8.40099	5.36623	1.38074	3.88648	0.000101707	0.000382748	tuber	PGSC0003DMG400010951	PGSC0003DMC400019347	PGSC0003DMP400019347	Conserved gene of unknown function
1913	PGSC0003DMT400028435	12.8974	6.27675	1.32372	4.74174	2.11892e-06	1.14612e-05	tuber	PGSC0003DMG400010952	PGSC0003DMC400019348	PGSC0003DMP400019348	Serine-threonine protein kinase, plant-type
1914	PGSC0003DMT400028457	102.393	-3.06494	0.292845	-10.4661	1.23667e-25	9.40216e-24	tuber	PGSC0003DMG400010959	PGSC0003DMC400019359	PGSC0003DMP400019359	WD-repeat protein
1915	PGSC0003DMT400028533	114.797	1.29985	0.220723	5.88903	3.88461e-09	3.50777e-08	tuber	PGSC0003DMG401010988	PGSC0003DMC400019410	PGSC0003DMP400019410	AT hook motif family protein
1916	PGSC0003DMT400028535	26.3237	-5.20702	0.869078	-5.99142	2.08012e-09	1.97684e-08	tuber	PGSC0003DMG400010989	PGSC0003DMC400019412	PGSC0003DMP400019412	Type-1 phosphatidic acid phosphohydrolase 1
1917	PGSC0003DMT400028537	21.6821	7.95625	1.68366	4.72558	2.29459e-06	1.23255e-05	tuber	PGSC0003DMG401010991	PGSC0003DMC400019414	PGSC0003DMP400019414	Cytochrome P450 hydroxylase
1918	PGSC0003DMT400028546	107.804	-2.88387	0.546192	-5.27995	1.29217e-07	8.92814e-07	tuber	PGSC0003DMG402010991	PGSC0003DMC400019416	PGSC0003DMP400019416	Cytochrome P450 hydroxylase
1919	PGSC0003DMT400028567	71.8274	-2.26468	0.547755	-4.13447	3.5577e-05	0.000149139	tuber	PGSC0003DMG400010998	PGSC0003DMC400019423	PGSC0003DMP400019423	Actin depolymerizing factor
1920	PGSC0003DMT400028569	756.482	-6.43844	0.316159	-20.3646	3.44795e-92	7.49722e-88	tuber	PGSC0003DMG400010999	PGSC0003DMC400019424	PGSC0003DMP400019424	Eukaryotic translation initiation factor 3 subunit A
1921	PGSC0003DMT400028571	416.133	-2.23106	0.225634	-9.88796	4.6948e-23	2.71499e-21	tuber	PGSC0003DMG401011001	PGSC0003DMC400019426	PGSC0003DMP400019426	Arf gtpase-activating protein
1922	PGSC0003DMT400028591	237.193	1.59842	0.256295	6.23662	4.47119e-10	4.73789e-09	tuber	PGSC0003DMG400011005	PGSC0003DMC400019437	PGSC0003DMP400019437	Protein kinase
1923	PGSC0003DMT400028619	589.141	4.3859	0.526794	8.32565	8.38663e-17	2.22389e-15	tuber	PGSC0003DMG400011012	PGSC0003DMC400019452	PGSC0003DMP400019452	Glutathione-S-transferase
1924	PGSC0003DMT400028641	168.46	1.78248	0.263592	6.76227	1.35848e-11	1.78159e-10	tuber	PGSC0003DMG400011023	PGSC0003DMC400019471	PGSC0003DMP400019471	Acyl-CoA dehydrogenase
1925	PGSC0003DMT400028658	99.9401	-2.18962	0.48023	-4.55951	5.12721e-06	2.56762e-05	tuber	PGSC0003DMG400011033	PGSC0003DMC400019485	PGSC0003DMP400019485	Abscisic acid receptor PYL4
1926	PGSC0003DMT400028659	481.262	-1.15329	0.189202	-6.09556	1.09056e-09	1.08826e-08	tuber	PGSC0003DMG400011034	PGSC0003DMC400019486	PGSC0003DMP400019486	Conserved gene of unknown function
1927	PGSC0003DMT400028669	14.2527	5.74899	1.11901	5.13758	2.78301e-07	1.79513e-06	tuber	PGSC0003DMG400011036	PGSC0003DMC400019493	PGSC0003DMP400019493	Light-inducible protein atls1
1928	PGSC0003DMT400028682	7194.6	-1.37373	0.27068	-5.07509	3.87309e-07	2.43049e-06	tuber	PGSC0003DMG400011041	PGSC0003DMC400019502	PGSC0003DMP400019502	60S ribosomal protein L24
1929	PGSC0003DMT400028683	69.6382	-3.37435	0.358416	-9.41463	4.74753e-21	2.11537e-19	tuber	PGSC0003DMG400011042	PGSC0003DMC400019503	PGSC0003DMP400019503	Cytochrome P450
1930	PGSC0003DMT400028690	477.881	-2.55112	0.351186	-7.26431	3.74947e-13	6.08422e-12	tuber	PGSC0003DMG400011044	PGSC0003DMC400019507	PGSC0003DMP400019507	Enolase
1931	PGSC0003DMT400028720	33.4723	-6.08778	0.939175	-6.48205	9.04851e-11	1.05666e-09	tuber	PGSC0003DMG400011054	PGSC0003DMC400019527	PGSC0003DMP400019527	An Arabidopsis thialiana chromosome BAC genomic sequence
1932	PGSC0003DMT400028721	972.748	-2.05528	0.296367	-6.93493	4.06422e-12	5.66853e-11	tuber	PGSC0003DMG400011055	PGSC0003DMC400019528	PGSC0003DMP400019528	Lung seven transmembrane receptor
1933	PGSC0003DMT400028761	26.7079	-2.7818	0.596696	-4.66201	3.13135e-06	1.64265e-05	tuber	PGSC0003DMG400011069	PGSC0003DMC400019555	PGSC0003DMP400019555	Zeamatin
1934	PGSC0003DMT400028767	40.5402	4.55939	0.832023	5.47988	4.25607e-08	3.2111e-07	tuber	PGSC0003DMG400011072	PGSC0003DMC400019561	PGSC0003DMP400019561	Ribulose bisphosphate carboxylase/oxygenase activase 1, chloroplastic
1935	PGSC0003DMT400028768	48.8378	6.31545	0.94121	6.70993	1.94724e-11	2.49211e-10	tuber	PGSC0003DMG400011073	PGSC0003DMC400019562	PGSC0003DMP400019562	Avr9/Cf-9 rapidly elicited protein 137
1936	PGSC0003DMT400028797	61.6971	-2.3677	0.544845	-4.34565	1.38867e-05	6.35555e-05	tuber	PGSC0003DMG400011085	PGSC0003DMC400019579	PGSC0003DMP400019579	Peptide transporter
1937	PGSC0003DMT400028800	1129.66	-2.54566	0.396066	-6.42736	1.29835e-10	1.48274e-09	tuber	PGSC0003DMG400011088	PGSC0003DMC400019582	PGSC0003DMP400019582	Tubulin beta chain
1938	PGSC0003DMT400028812	93.056	2.70889	0.370205	7.31728	2.53055e-13	4.20675e-12	tuber	PGSC0003DMG400011093	PGSC0003DMC400019590	PGSC0003DMP400019590	Zinc finger family protein
1939	PGSC0003DMT400028819	49.0846	3.18006	0.569445	5.58449	2.34388e-08	1.84925e-07	tuber	PGSC0003DMG402011095	PGSC0003DMC400019596	PGSC0003DMP400019596	Undecaprenyl pyrophosphate synthetase
1940	PGSC0003DMT400028833	10.0268	6.75155	1.70012	3.97123	7.15035e-05	0.000278733	tuber	PGSC0003DMG400011102	PGSC0003DMC400019606	PGSC0003DMP400019606	Transcription factor HBP-1b
1941	PGSC0003DMT400028899	792.848	-1.92253	0.301825	-6.36969	1.89409e-10	2.10558e-09	tuber	PGSC0003DMG400011118	PGSC0003DMC400019644	PGSC0003DMP400019644	ATPP2-A13
1942	PGSC0003DMT400028917	157.386	1.17483	0.32231	3.64502	0.000267368	0.000914384	tuber	PGSC0003DMG400011133	PGSC0003DMC400019655	PGSC0003DMP400019655	Joka8
1943	PGSC0003DMT400028965	27.826	-2.15339	0.543943	-3.95884	7.53132e-05	0.00029217	tuber	PGSC0003DMG400011151	PGSC0003DMC400019695	PGSC0003DMP400019695	Conserved gene of unknown function
1944	PGSC0003DMT400028980	18.1233	3.20243	0.852656	3.75582	0.000172772	0.000616163	tuber	PGSC0003DMG400011156	PGSC0003DMC400019704	PGSC0003DMP400019704	Conserved gene of unknown function
1945	PGSC0003DMT400028984	81.8187	-1.96643	0.364016	-5.40203	6.58902e-08	4.80616e-07	tuber	PGSC0003DMG401011157	PGSC0003DMC400019708	PGSC0003DMP400019708	Set domain protein
1946	PGSC0003DMT400029001	338.261	2.57677	0.524785	4.91014	9.10136e-07	5.29711e-06	tuber	PGSC0003DMG402011162	PGSC0003DMC400019723	PGSC0003DMP400019723	Eukaryotic peptide chain release factor subunit 1-1
1947	PGSC0003DMT400029032	19.6362	-6.16168	1.36713	-4.50702	6.57458e-06	3.21904e-05	tuber	PGSC0003DMG400011171	PGSC0003DMC400019745	PGSC0003DMP400019745	Transcription factor
1948	PGSC0003DMT400029034	9.85994	-4.83744	1.22461	-3.95018	7.80925e-05	0.000301553	tuber	PGSC0003DMG400011172	PGSC0003DMC400019747	PGSC0003DMP400019747	Conserved gene of unknown function
1949	PGSC0003DMT400029051	54.1196	-5.39816	0.541073	-9.97677	1.92627e-23	1.16024e-21	tuber	PGSC0003DMG400011178	PGSC0003DMC400019761	PGSC0003DMP400019761	Reticulon B21
1950	PGSC0003DMT400029056	433.397	3.47291	0.430319	8.07054	6.99891e-16	1.65418e-14	tuber	PGSC0003DMG400011180	PGSC0003DMC400019766	PGSC0003DMP400019766	Potassium channel tetramerization domain-containing protein
1951	PGSC0003DMT400029066	38.1556	7.72812	1.54706	4.99537	5.87239e-07	3.54004e-06	tuber	PGSC0003DMG400011185	PGSC0003DMC400019774	PGSC0003DMP400019774	Low-molecular-weight cysteine-rich protein LCR78
1952	PGSC0003DMT400029077	308.059	-1.57744	0.255176	-6.18176	6.33895e-10	6.54794e-09	tuber	PGSC0003DMG400011188	PGSC0003DMC400019782	PGSC0003DMP400019782	Conserved gene of unknown function
1953	PGSC0003DMT400029083	278.84	-2.79535	0.706542	-3.95638	7.60928e-05	0.000294511	tuber	PGSC0003DMG400011191	PGSC0003DMC400019787	PGSC0003DMP400019787	Gene of unknown function
1954	PGSC0003DMT400029104	165.232	12.0212	1.94135	6.19219	5.93334e-10	6.16999e-09	tuber	PGSC0003DMG400011197	PGSC0003DMC400019802	PGSC0003DMP400019802	Heat shock protein hsp70
1955	PGSC0003DMT400029114	63.2737	-1.46364	0.255974	-5.71794	1.07824e-08	9.04872e-08	tuber	PGSC0003DMG400011200	PGSC0003DMC400019804	PGSC0003DMP400019804	Conserved gene of unknown function
1956	PGSC0003DMT400029153	285.22	1.28042	0.347221	3.68763	0.000226353	0.000787491	tuber	PGSC0003DMG400011208	PGSC0003DMC400019834	PGSC0003DMP400019834	Serine carboxypeptidase
1957	PGSC0003DMT400029160	124.915	-1.90356	0.373782	-5.09271	3.52989e-07	2.23532e-06	tuber	PGSC0003DMG400011211	PGSC0003DMC400019841	PGSC0003DMP400019841	50S ribosomal protein L35, chloroplastic
1958	PGSC0003DMT400029170	646.402	2.71145	0.597601	4.53722	5.70019e-06	2.82271e-05	tuber	PGSC0003DMG400011217	PGSC0003DMC400019851	PGSC0003DMP400019851	CYP72A54
1959	PGSC0003DMT400029182	9.35285	-7.96763	1.75662	-4.53578	5.73898e-06	2.83997e-05	tuber	PGSC0003DMG400011223	PGSC0003DMC400019859	PGSC0003DMP400019859	Auxin-induced protein 5NG4
1960	PGSC0003DMT400029192	142.498	6.61745	0.850741	7.77846	7.34125e-15	1.51738e-13	tuber	PGSC0003DMG400011226	PGSC0003DMC400019866	PGSC0003DMP400019866	Sodium/potassium/calcium exchanger 6
1961	PGSC0003DMT400029197	12.4443	-4.63966	1.07211	-4.32761	1.50739e-05	6.83274e-05	tuber	PGSC0003DMG400011229	PGSC0003DMC400019869	PGSC0003DMP400019869	Gene of unknown function
1962	PGSC0003DMT400029204	795.84	-1.65235	0.233308	-7.08228	1.41798e-12	2.12638e-11	tuber	PGSC0003DMG400011234	PGSC0003DMC400019875	PGSC0003DMP400019875	Voltage-gated clc-type chloride channel
1963	PGSC0003DMT400029207	153.916	-1.01975	0.22474	-4.53745	5.69374e-06	2.8208e-05	tuber	PGSC0003DMG400011236	PGSC0003DMC400019878	PGSC0003DMP400019878	Regulator of ribonuclease activity A
1964	PGSC0003DMT400029209	5213.89	1.79961	0.186502	9.6493	4.94925e-22	2.5144e-20	tuber	PGSC0003DMG400011237	PGSC0003DMC400019880	PGSC0003DMP400019880	Peroxisomal targeting signal 1 receptor
1965	PGSC0003DMT400029234	3833.66	-1.15414	0.182443	-6.32606	2.51502e-10	2.75499e-09	tuber	PGSC0003DMG400011242	PGSC0003DMC400019895	PGSC0003DMP400019895	NEDD8 RUB2
1966	PGSC0003DMT400029327	1684.5	-1.14708	0.218369	-5.25296	1.49675e-07	1.02055e-06	tuber	PGSC0003DMG400011270	PGSC0003DMC400019958	PGSC0003DMP400019958	Conserved gene of unknown function
1967	PGSC0003DMT400029340	111.636	-1.3574	0.251614	-5.39478	6.86083e-08	4.98602e-07	tuber	PGSC0003DMG400011273	PGSC0003DMC400019965	PGSC0003DMP400019965	Phosphatase 2C family protein
1968	PGSC0003DMT400029346	104.679	1.7272	0.362551	4.76403	1.89764e-06	1.03586e-05	tuber	PGSC0003DMG400011275	PGSC0003DMC400019970	PGSC0003DMP400019970	Conserved gene of unknown function
1969	PGSC0003DMT400029366	185.427	3.58001	0.578157	6.19211	5.93651e-10	6.17033e-09	tuber	PGSC0003DMG400011284	PGSC0003DMC400019984	PGSC0003DMP400019984	Receptor serine-threonine protein kinase
1970	PGSC0003DMT400029372	56.4813	-5.058	0.635849	-7.95472	1.79538e-15	3.99577e-14	tuber	PGSC0003DMG400011287	PGSC0003DMC400019990	PGSC0003DMP400019990	DNA-3-methyladenine glycosylase
1971	PGSC0003DMT400029384	471.589	1.65874	0.185664	8.93411	4.10462e-19	1.43953e-17	tuber	PGSC0003DMG400011291	PGSC0003DMC400019999	PGSC0003DMP400019999	Tobamovirus multiplication 1
1972	PGSC0003DMT400029393	6677.8	1.25991	0.297655	4.2328	2.30802e-05	0.000100957	tuber	PGSC0003DMG400011293	PGSC0003DMC400020007	PGSC0003DMP400020007	Plasma membrane polypeptide
1973	PGSC0003DMT400029398	100.944	-3.31898	0.329325	-10.0781	6.90344e-24	4.33839e-22	tuber	PGSC0003DMG400011295	PGSC0003DMC400020012	PGSC0003DMP400020012	Thylakoid membrane phosphoprotein 14 kDa, chloroplastic
1974	PGSC0003DMT400029400	95.0575	-3.5939	0.709447	-5.06577	4.06742e-07	2.54071e-06	tuber	PGSC0003DMG400011296	PGSC0003DMC400020013	PGSC0003DMP400020013	Harpin-induced 1
1975	PGSC0003DMT400029440	11.6777	-2.7545	0.67252	-4.09578	4.20746e-05	0.000173996	tuber	PGSC0003DMG400011320	PGSC0003DMC400020041	PGSC0003DMP400020041	Auxin-induced protein 5NG4
1976	PGSC0003DMT400029441	319.742	-1.33948	0.202062	-6.62907	3.37817e-11	4.19264e-10	tuber	PGSC0003DMG400011321	PGSC0003DMC400020042	PGSC0003DMP400020042	Protein phosphatase-2c
1977	PGSC0003DMT400029445	47.3452	-1.62734	0.3556	-4.57634	4.7319e-06	2.38559e-05	tuber	PGSC0003DMG400011322	PGSC0003DMC400020046	PGSC0003DMP400020046	Conserved gene of unknown function
1978	PGSC0003DMT400029446	5.50587	-7.08048	1.47936	-4.78617	1.69996e-06	9.35796e-06	tuber	PGSC0003DMG400011323	PGSC0003DMC400020047	PGSC0003DMP400020047	Lipid binding protein
1979	PGSC0003DMT400029466	665.533	1.37901	0.161163	8.5566	1.16244e-17	3.38367e-16	tuber	PGSC0003DMG400011330	PGSC0003DMC400020060	PGSC0003DMP400020060	Branched-chain alpha-keto acid dehydrogenase E2 subunit
1980	PGSC0003DMT400029468	44.276	-6.05959	0.785853	-7.71084	1.24993e-14	2.51885e-13	tuber	PGSC0003DMG400011332	PGSC0003DMC400020062	PGSC0003DMP400020062	Conserved gene of unknown function
1981	PGSC0003DMT400029480	435.368	-3.46029	0.522521	-6.62229	3.53679e-11	4.37949e-10	tuber	PGSC0003DMG400011337	PGSC0003DMC400020069	PGSC0003DMP400020069	Nucleotide binding protein
1982	PGSC0003DMT400029492	26.9092	2.33711	0.397967	5.87263	4.28934e-09	3.83995e-08	tuber	PGSC0003DMG400011340	PGSC0003DMC400020078	PGSC0003DMP400020078	Chaperone protein dnaJ
1983	PGSC0003DMT400029504	81.3205	-3.48613	0.443888	-7.85362	4.04184e-15	8.63317e-14	tuber	PGSC0003DMG400011344	PGSC0003DMC400020087	PGSC0003DMP400020087	Chloroplast-targeted copper chaperone
1984	PGSC0003DMT400029505	122.297	-4.91403	1.19818	-4.10124	4.10935e-05	0.000170198	tuber	PGSC0003DMG400011345	PGSC0003DMC400020088	PGSC0003DMP400020088	Flowering promoting factor-like 1
1985	PGSC0003DMT400029506	119.788	-11.0158	1.31773	-8.35966	6.29015e-17	1.68856e-15	tuber	PGSC0003DMG400011346	PGSC0003DMC400020089	PGSC0003DMP400020089	Flowering promoting factor-like 1
1986	PGSC0003DMT400029511	45.5227	-1.71622	0.400676	-4.28331	1.84132e-05	8.22467e-05	tuber	PGSC0003DMG400011350	PGSC0003DMC400020092	PGSC0003DMP400020092	OrfB protein
1987	PGSC0003DMT400029528	5316.3	-3.38029	0.572592	-5.90349	3.55881e-09	3.22831e-08	tuber	PGSC0003DMG400011359	PGSC0003DMC400020104	PGSC0003DMP400020104	Phototropic-responsive NPH3 family protein
1988	PGSC0003DMT400029532	1140.41	1.36592	0.190633	7.16519	7.76774e-13	1.20903e-11	tuber	PGSC0003DMG400011361	PGSC0003DMC400020106	PGSC0003DMP400020106	Cold-induced thioredoxin domain-containing protein
1989	PGSC0003DMT400029547	388.556	1.20903	0.231487	5.22289	1.76152e-07	1.184e-06	tuber	PGSC0003DMG402011364	PGSC0003DMC400020116	PGSC0003DMP400020116	Metal tolerance protein
1990	PGSC0003DMT400029581	2146.84	2.04925	0.405033	5.05947	4.20425e-07	2.61491e-06	tuber	PGSC0003DMG400011374	PGSC0003DMC400020140	PGSC0003DMP400020140	Multidrug resistance-associated protein 2, 6 (Mrp2, 6), abc-transoprter
1991	PGSC0003DMT400029590	2879.31	-1.49469	0.281965	-5.30095	1.152e-07	8.02595e-07	tuber	PGSC0003DMG402011377	PGSC0003DMC400020148	PGSC0003DMP400020148	UDP-glucuronate decarboxylase 3
1992	PGSC0003DMT400029591	588.751	1.7842	0.193585	9.21667	3.06482e-20	1.21831e-18	tuber	PGSC0003DMG400011378	PGSC0003DMC400020149	PGSC0003DMP400020149	CONSTANS-like zinc finger protein
1993	PGSC0003DMT400029631	287.58	1.18319	0.295423	4.00506	6.20016e-05	0.000245477	tuber	PGSC0003DMG400011393	PGSC0003DMC400020180	PGSC0003DMP400020180	Not56
1994	PGSC0003DMT400029652	381.563	2.59698	0.409293	6.34504	2.22362e-10	2.44689e-09	tuber	PGSC0003DMG401011400	PGSC0003DMC400020195	PGSC0003DMP400020195	Beta-glucosidase
1995	PGSC0003DMT400029678	116.935	-4.02249	0.376208	-10.6922	1.10727e-26	9.33197e-25	tuber	PGSC0003DMG400011411	PGSC0003DMC400020216	PGSC0003DMP400020216	Gene of unknown function
1996	PGSC0003DMT400029702	107.499	-1.25822	0.292309	-4.30442	1.67424e-05	7.54656e-05	tuber	PGSC0003DMG400011423	PGSC0003DMC400020233	PGSC0003DMP400020233	Gb protein
1997	PGSC0003DMT400029745	331.638	-6.45053	0.449817	-14.3403	1.22443e-46	4.84073e-44	tuber	PGSC0003DMG400011431	PGSC0003DMC400020249	PGSC0003DMP400020249	Anthranilate phosphoribosyltransferase
1998	PGSC0003DMT400029759	525.805	-1.8602	0.252041	-7.38053	1.57662e-13	2.71648e-12	tuber	PGSC0003DMG400011436	PGSC0003DMC400020262	PGSC0003DMP400020262	Enoyl-acyl-carrier-protein reductase
1999	PGSC0003DMT400029761	221.668	7.44301	1.41138	5.27357	1.33795e-07	9.21811e-07	tuber	PGSC0003DMG400011438	PGSC0003DMC400020264	PGSC0003DMP400020264	Protein LE25
[truncated: 3,633 more rows]
