# Supplementary material for: Transcriptomic and metabolomic profiling of the potato plant response to zebra chip disease
Source: PLoS One. 2025 Jul 9;20(7):e0328035. doi: 10.1371/journal.pone.0328035 (PMC12240308; doi:10.1371/journal.pone.0328035)
Supplement: S7 Table — (XLSX) [file pone.0328035.s007.xlsx]

## Sheet: Sheet1
GO.ID	Term	Annotated	Significant	Expected	p value	Ontology
Tuber: Increased expression
GO:0003700	transcription factor activity, sequence-...	982	167	108.12	3.8e-09	MF
GO:0043565	sequence-specific DNA binding	378	76	41.62	2.4e-06	MF
GO:0055114	oxidation-reduction process	1711	243	195.88	1.4e-05	BP
GO:0005777	peroxisome	212	45	22.92	1.6e-05	CC
GO:0006355	regulation of transcription, DNA-templat...	1438	207	164.63	4.2e-05	BP
GO:0020037	heme binding	526	87	57.92	6.4e-05	MF
GO:0016705	oxidoreductase activity, acting on paire...	618	111	68.04	0.00012	MF
GO:0006950	response to stress	3027	386	346.55	0.00016	BP
GO:0009970	cellular response to sulfate starvation	13	7	1.49	0.00023	BP
GO:0003995	acyl-CoA dehydrogenase activity	11	6	1.21	0.00050	MF
GO:0004497	monooxygenase activity	399	78	43.93	0.00050	MF
GO:0015416	ATPase-coupled organic phosphonate trans...	19	8	2.09	0.00053	MF
GO:0010345	suberin biosynthetic process	11	6	1.26	0.00062	BP
GO:0048869	cellular developmental process	658	62	75.33	0.00066	BP
GO:0006012	galactose metabolic process	19	8	2.18	0.00068	BP
GO:0009068	aspartate family amino acid catabolic pr...	15	7	1.72	0.00071	BP
GO:0080134	regulation of response to stress	158	20	18.09	0.00082	BP
GO:0010025	wax biosynthetic process	24	9	2.75	0.00087	BP
GO:0006071	glycerol metabolic process	20	8	2.29	0.00103	BP
GO:0009738	abscisic acid-activated signaling pathwa...	134	27	15.34	0.00104	BP
GO:0071702	organic substance transport	999	120	114.37	0.00111	BP
GO:0006635	fatty acid beta-oxidation	56	15	6.41	0.00122	BP
GO:0015293	symporter activity	113	25	12.44	0.00172	MF
GO:0016709	oxidoreductase activity, acting on paire...	128	24	14.09	0.00190	MF
GO:0016899	oxidoreductase activity, acting on the C...	18	7	1.98	0.00206	MF
GO:0006470	protein dephosphorylation	119	23	13.62	0.00213	BP
GO:0016646	oxidoreductase activity, acting on the C...	14	6	1.54	0.00242	MF
GO:0008289	lipid binding	184	25	20.26	0.00250	MF
GO:0009922	fatty acid elongase activity	10	5	1.1	0.00252	MF
GO:0008272	sulfate transport	18	7	2.06	0.00258	BP
GO:0015996	chlorophyll catabolic process	38	11	4.35	0.00274	BP
GO:0035556	intracellular signal transduction	428	52	49	0.00278	BP
GO:0004722	protein serine/threonine phosphatase act...	69	16	7.6	0.00287	MF
GO:0009705	plant-type vacuole membrane	64	15	6.92	0.0029	CC
GO:0016706	oxidoreductase activity, acting on paire...	159	29	17.51	0.00293	MF
GO:0006561	proline biosynthetic process	10	5	1.14	0.00300	BP
GO:0015020	glucuronosyltransferase activity	24	8	2.64	0.00309	MF
GO:0006397	mRNA processing	188	32	21.52	0.00349	BP
GO:0009055	electron carrier activity	596	87	65.62	0.00359	MF
GO:0050502	cis-zeatin O-beta-D-glucosyltransferase ...	15	6	1.65	0.00367	MF
GO:0015179	L-amino acid transmembrane transporter a...	16	6	1.76	0.00533	MF
GO:0016787	hydrolase activity	2881	295	317.21	0.00534	MF
GO:0010629	negative regulation of gene expression	262	34	30	0.00547	BP
GO:0009414	response to water deprivation	221	39	25.3	0.00568	BP
GO:0000956	nuclear-transcribed mRNA catabolic proce...	31	9	3.55	0.00639	BP
GO:0005516	calmodulin binding	108	21	11.89	0.00667	MF
GO:0042335	cuticle development	26	8	2.98	0.00681	BP
GO:0046474	glycerophospholipid biosynthetic process	89	15	10.19	0.00693	BP
GO:0050403	trans-zeatin O-beta-D-glucosyltransferas...	17	6	1.87	0.00748	MF
GO:0008324	cation transmembrane transporter activit...	390	40	42.94	0.00760	MF
GO:0003682	chromatin binding	247	40	27.2	0.00807	MF
GO:0071281	cellular response to iron ion	22	7	2.52	0.00918	BP
GO:0009607	response to biotic stimulus	893	118	102.24	0.00951	BP
GO:0016298	lipase activity	118	20	12.99	0.00961	MF
Tuber: Decreased expression
GO:0005874	microtubule	135	62	19.26	4.2e-17	CC
GO:0007018	microtubule-based movement	59	34	8.1	3.4e-15	BP
GO:0003777	microtubule motor activity	56	32	7.51	1.6e-14	MF
GO:0009505	plant-type cell wall	247	79	35.24	7.5e-13	CC
GO:0051567	histone H3-K9 methylation	45	26	6.18	5.6e-12	BP
GO:0005576	extracellular region	981	230	139.96	9.6e-12	CC
GO:0006270	DNA replication initiation	24	18	3.29	1.7e-11	BP
GO:0005875	microtubule associated complex	69	33	9.84	2.7e-11	CC
GO:0009941	chloroplast envelope	578	126	82.46	3.6e-11	CC
GO:0006306	DNA methylation	62	29	8.51	3.3e-10	BP
GO:0008283	cell proliferation	104	36	14.28	4.3e-10	BP
GO:0000911	cytokinesis by cell plate formation	59	28	8.1	4.4e-10	BP
GO:0006275	regulation of DNA replication	41	22	5.63	9.1e-10	BP
GO:0005886	plasma membrane	2520	468	359.53	1.6e-09	CC
GO:0009570	chloroplast stroma	589	132	84.03	1.2e-08	CC
GO:0008017	microtubule binding	47	21	6.3	1.6e-07	MF
GO:0005618	cell wall	655	174	93.45	1.8e-07	CC
GO:0009832	plant-type cell wall biogenesis	91	30	12.49	4.0e-07	BP
GO:0000786	nucleosome	73	27	10.41	1.2e-06	CC
GO:0046658	anchored component of plasma membrane	73	27	10.41	1.2e-06	CC
GO:0010389	regulation of G2/M transition of mitotic...	14	10	1.92	1.4e-06	BP
GO:0009506	plasmodesma	578	123	82.46	2.0e-06	CC
GO:0051301	cell division	276	95	37.89	3.6e-06	BP
GO:0009664	plant-type cell wall organization	93	32	12.77	5.3e-06	BP
GO:0019288	isopentenyl diphosphate biosynthetic pro...	115	34	15.79	7.4e-06	BP
GO:0003735	structural constituent of ribosome	372	80	49.87	9.4e-06	MF
GO:0006334	nucleosome assembly	84	27	11.53	1.2e-05	BP
GO:0007067	mitotic nuclear division	68	23	9.33	2.0e-05	BP
GO:0022625	cytosolic large ribosomal subunit	97	30	13.84	2.0e-05	CC
GO:0007169	transmembrane receptor protein tyrosine ...	35	15	4.8	2.4e-05	BP
GO:0000079	regulation of cyclin-dependent protein s...	36	15	4.94	3.6e-05	BP
GO:0005802	trans-Golgi network	208	51	29.68	5.4e-05	CC
GO:0019187	beta-1,4-mannosyltransferase activity	10	7	1.34	6.4e-05	MF
GO:0032440	2-alkenal reductase [NAD(P)] activity	173	42	23.19	7.5e-05	MF
GO:0048046	apoplast	349	76	49.79	8.1e-05	CC
GO:0009624	response to nematode	88	26	12.08	8.6e-05	BP
GO:0005768	endosome	303	62	43.23	9.4e-05	CC
GO:0010075	regulation of meristem growth	56	19	7.69	0.00010	BP
GO:0006412	translation	627	105	86.07	0.00011	BP
GO:0009579	thylakoid	513	103	73.19	0.00011	CC
GO:0051225	spindle assembly	17	9	2.33	0.00015	BP
GO:0005507	copper ion binding	224	50	30.03	0.00016	MF
GO:0008356	asymmetric cell division	14	8	1.92	0.00017	BP
GO:0004601	peroxidase activity	130	33	17.43	0.00017	MF
GO:0031225	anchored component of membrane	143	49	20.4	0.00017	CC
GO:0048446	petal morphogenesis	11	7	1.51	0.00018	BP
GO:0045490	pectin catabolic process	41	15	5.63	0.00021	BP
GO:0000226	microtubule cytoskeleton organization	98	41	13.45	0.00021	BP
GO:0042545	cell wall modification	111	27	15.24	0.00025	BP
GO:0048767	root hair elongation	55	18	7.55	0.00025	BP
GO:0016760	cellulose synthase (UDP-forming) activit...	30	12	4.02	0.00027	MF
GO:0009926	auxin polar transport	68	19	9.33	0.00028	BP
GO:0051651	maintenance of location in cell	14	6	1.92	0.00035	BP
GO:0009734	auxin-activated signaling pathway	157	39	21.55	0.00036	BP
GO:0010067	procambium histogenesis	12	7	1.65	0.00038	BP
GO:0045330	aspartyl esterase activity	31	12	4.16	0.00039	MF
GO:0010015	root morphogenesis	186	47	25.53	0.00043	BP
GO:0009958	positive gravitropism	23	10	3.16	0.00048	BP
GO:0005199	structural constituent of cell wall	16	8	2.14	0.00049	MF
GO:0009932	cell tip growth	99	21	13.59	0.00050	BP
GO:0046686	response to cadmium ion	360	72	49.42	0.00055	BP
GO:0043086	negative regulation of catalytic activit...	162	41	22.24	0.00067	BP
GO:0051258	protein polymerization	98	29	13.45	0.00069	BP
GO:0009909	regulation of flower development	140	31	19.22	0.00072	BP
GO:0050321	tau-protein kinase activity	10	6	1.34	0.00075	MF
GO:0000281	mitotic cytokinesis	71	33	9.75	0.00077	BP
GO:0046451	diaminopimelate metabolic process	10	6	1.37	0.00085	BP
GO:0009524	phragmoplast	68	20	9.7	0.00095	CC
GO:0019843	rRNA binding	67	19	8.98	0.00096	MF
GO:0032259	methylation	278	65	38.16	0.00105	BP
GO:0042973	glucan endo-1,3-beta-D-glucosidase activ...	30	11	4.02	0.00115	MF
GO:0000139	Golgi membrane	198	48	28.25	0.00122	CC
GO:0048040	UDP-glucuronate decarboxylase activity	11	6	1.47	0.00146	MF
GO:0004396	hexokinase activity	11	6	1.47	0.00146	MF
GO:0003854	3-beta-hydroxy-delta5-steroid dehydrogen...	70	19	9.38	0.00170	MF
GO:0010319	stromule	39	13	5.56	0.00211	CC
GO:0019904	protein domain specific binding	12	6	1.61	0.00258	MF
GO:0003678	DNA helicase activity	61	11	8.18	0.00259	MF
GO:0055028	cortical microtubule	15	7	2.14	0.00267	CC
GO:0010329	auxin efflux transmembrane transporter a...	17	7	2.28	0.00438	MF
GO:0008422	beta-glucosidase activity	56	20	7.51	0.00491	MF
GO:0016757	transferase activity, transferring glyco...	682	117	91.43	0.00616	MF
GO:0030599	pectinesterase activity	62	16	8.31	0.00651	MF
GO:0008353	RNA polymerase II carboxy-terminal domai...	14	6	1.88	0.00661	MF
GO:0005310	dicarboxylic acid transmembrane transpor...	14	6	1.88	0.00661	MF
GO:0019901	protein kinase binding	27	9	3.62	0.00665	MF
GO:0008483	transaminase activity	48	13	6.43	0.00716	MF
GO:0016742	hydroxymethyl-, formyl- and related tran...	17	8	2.28	0.00801	MF
GO:0008831	dTDP-4-dehydrorhamnose reductase activit...	33	10	4.42	0.00908	MF
GO:0004190	aspartic-type endopeptidase activity	81	19	10.86	0.00958	MF
GO:0004675	transmembrane receptor protein serine/th...	15	6	2.01	0.00978	MF
Stem: Increased expression
GO:0042542	response to hydrogen peroxide	96	15	1.99	1.2e-09	BP
GO:0016126	sterol biosynthetic process	48	11	1	3.0e-09	BP
GO:0009644	response to high light intensity	98	13	2.04	1.2e-07	BP
GO:0009408	response to heat	178	16	3.7	3.8e-06	BP
GO:0016021	integral component of membrane	2984	83	51.45	3.8e-06	CC
GO:0055114	oxidation-reduction process	1802	60	37.44	1.3e-05	BP
GO:0006950	response to stress	3096	85	64.33	1.8e-05	BP
GO:0008152	metabolic process	11135	219	231.37	0.00014	BP
GO:0016706	oxidoreductase activity, acting on paire...	177	12	3.48	0.00020	MF
GO:0006629	lipid metabolic process	1301	40	27.03	0.00053	BP
GO:0010951	negative regulation of endopeptidase act...	33	5	0.69	0.00055	BP
GO:0009055	electron carrier activity	641	27	12.59	0.00057	MF
GO:0004806	triglyceride lipase activity	59	6	1.16	0.00103	MF
GO:0005783	endoplasmic reticulum	678	29	11.69	0.0015	CC
GO:0020037	heme binding	556	22	10.92	0.00153	MF
GO:0016758	transferase activity, transferring hexos...	588	29	11.55	0.00162	MF
GO:0004869	cysteine-type endopeptidase inhibitor ac...	27	4	0.53	0.00179	MF
GO:0019825	oxygen binding	13	3	0.26	0.00185	MF
GO:0004867	serine-type endopeptidase inhibitor acti...	29	4	0.57	0.00235	MF
GO:0009624	response to nematode	88	7	1.83	0.00236	BP
GO:0016747	transferase activity, transferring acyl ...	304	12	5.97	0.00263	MF
GO:0016628	oxidoreductase activity, acting on the C...	227	12	4.46	0.00278	MF
GO:0016132	brassinosteroid biosynthetic process	29	4	0.6	0.00288	BP
GO:0006857	oligopeptide transport	69	6	1.43	0.00307	BP
GO:0004497	monooxygenase activity	429	22	8.42	0.00318	MF
GO:0004866	endopeptidase inhibitor activity	82	11	1.61	0.00319	MF
GO:0008559	xenobiotic-transporting ATPase activity	32	4	0.63	0.00340	MF
GO:0016709	oxidoreductase activity, acting on paire...	130	8	2.55	0.00416	MF
GO:0009065	glutamine family amino acid catabolic pr...	17	3	0.35	0.00487	BP
GO:0032957	inositol trisphosphate metabolic process	17	3	0.35	0.00487	BP
GO:0044703	multi-organism reproductive process	125	6	2.6	0.00605	BP
GO:0005215	transporter activity	1144	39	22.47	0.00811	MF
GO:0009875	pollen-pistil interaction	89	3	1.85	0.00847	BP
GO:0005788	endoplasmic reticulum lumen	25	3	0.43	0.0088	CC
GO:0008970	phosphatidylcholine 1-acylhydrolase acti...	23	3	0.45	0.00994	MF
Stem: Decreased expression
GO:0009734	auxin-activated signaling pathway	169	21	3.91	2.5e-08	BP
GO:0016021	integral component of membrane	2984	112	68.6	2.6e-08	CC
GO:0006857	oligopeptide transport	69	11	1.6	4.9e-07	BP
GO:0020037	heme binding	556	30	12.7	1.3e-05	MF
GO:0003700	transcription factor activity, sequence-...	1047	46	23.92	1.6e-05	MF
GO:0009686	gibberellin biosynthetic process	25	6	0.58	1.8e-05	BP
GO:0015293	symporter activity	126	11	2.88	4.5e-05	MF
GO:0009638	phototropism	10	4	0.23	5.3e-05	BP
GO:0005618	cell wall	683	31	15.7	0.00025	CC
GO:0048046	apoplast	362	20	8.32	0.00028	CC
GO:0030246	carbohydrate binding	258	15	5.89	0.00065	MF
GO:0010227	floral organ abscission	18	4	0.42	0.00067	BP
GO:0042744	hydrogen peroxide catabolic process	64	7	1.48	0.00067	BP
GO:0006355	regulation of transcription, DNA-templat...	1524	48	35.3	0.00089	BP
GO:0005576	extracellular region	1026	48	23.59	0.00117	CC
GO:0009986	cell surface	21	4	0.48	0.00121	CC
GO:0010011	auxin binding	10	3	0.23	0.00126	MF
GO:0009886	post-embryonic animal morphogenesis	10	3	0.23	0.00131	BP
GO:1905392	plant organ morphogenesis	347	12	8.04	0.00156	BP
GO:0002376	immune system process	452	13	10.47	0.00158	BP
GO:0010279	indole-3-acetic acid amido synthetase ac...	11	3	0.25	0.00170	MF
GO:0042803	protein homodimerization activity	76	7	1.74	0.00174	MF
GO:0055114	oxidation-reduction process	1802	60	41.74	0.00215	BP
GO:0048527	lateral root development	69	7	1.6	0.00239	BP
GO:0042128	nitrate assimilation	41	5	0.95	0.00245	BP
GO:0005886	plasma membrane	2586	85	59.45	0.00250	CC
GO:0032440	2-alkenal reductase [NAD(P)] activity	177	11	4.04	0.00255	MF
GO:0004601	peroxidase activity	128	9	2.92	0.00270	MF
GO:0009607	response to biotic stimulus	935	40	21.66	0.00272	BP
GO:0009958	positive gravitropism	26	4	0.6	0.00283	BP
GO:0004575	sucrose alpha-glucosidase activity	13	3	0.3	0.00285	MF
GO:0044459	plasma membrane part	259	13	5.95	0.00308	CC
GO:0000976	transcription regulatory region sequence...	27	4	0.62	0.00310	MF
GO:0008271	secondary active sulfate transmembrane t...	14	3	0.32	0.00357	MF
GO:0018298	protein-chromophore linkage	45	5	1.04	0.00371	BP
GO:0009954	proximal/distal pattern formation	14	3	0.32	0.00371	BP
GO:0006829	zinc II ion transport	14	3	0.32	0.00371	BP
GO:0009522	photosystem I	46	5	1.06	0.00395	CC
GO:0009624	response to nematode	88	7	2.04	0.00430	BP
GO:0010427	abscisic acid binding	15	3	0.34	0.00439	MF
GO:0044092	negative regulation of molecular functio...	173	9	4.01	0.00502	BP
GO:0015198	oligopeptide transporter activity	16	3	0.37	0.00531	MF
GO:0004674	protein serine/threonine kinase activity	1088	42	24.85	0.00578	MF
GO:0009765	photosynthesis, light harvesting	50	5	1.16	0.00585	BP
GO:0019344	cysteine biosynthetic process	52	5	1.2	0.00691	BP
GO:0004805	trehalose-phosphatase activity	18	3	0.41	0.00748	MF
GO:0016706	oxidoreductase activity, acting on paire...	177	10	4.04	0.00761	MF
GO:0046983	protein dimerization activity	467	24	10.67	0.00772	MF
GO:0048439	flower morphogenesis	18	3	0.42	0.00777	BP
GO:0009416	response to light stimulus	624	26	14.45	0.00891	BP
GO:0009913	epidermal cell differentiation	19	3	0.44	0.00907	BP
Leaf: Increased expression
GO:0042542	response to hydrogen peroxide	95	26	2.76	1.3e-18	BP
GO:0006950	response to stress	3126	158	90.72	1.4e-17	BP
GO:0009408	response to heat	178	31	5.17	6.3e-15	BP
GO:0009644	response to high light intensity	98	22	2.84	5.4e-14	BP
GO:0009738	abscisic acid-activated signaling pathwa...	142	16	4.12	4.8e-06	BP
GO:0003700	transcription factor activity, sequence-...	1062	49	27.79	8e-05	MF
GO:0006457	protein folding	223	17	6.47	0.00028	BP
GO:0016702	oxidoreductase activity, acting on singl...	108	10	2.83	0.00037	MF
GO:0047213	anthocyanidin 3-O-glucosyltransferase ac...	14	4	0.37	0.00038	MF
GO:0051259	protein oligomerization	20	4	0.58	0.00045	BP
GO:0015020	glucuronosyltransferase activity	26	5	0.68	0.00050	MF
GO:0004427	inorganic diphosphatase activity	16	4	0.42	0.00066	MF
GO:0009414	response to water deprivation	233	17	6.76	0.00090	BP
GO:0050502	cis-zeatin O-beta-D-glucosyltransferase ...	18	4	0.47	0.00106	MF
GO:0009651	response to salt stress	442	24	12.83	0.00146	BP
GO:0016311	dephosphorylation	153	11	4.44	0.00154	BP
GO:0050403	trans-zeatin O-beta-D-glucosyltransferas...	20	4	0.52	0.00161	MF
GO:0006012	galactose metabolic process	19	4	0.55	0.00192	BP
GO:0010951	negative regulation of endopeptidase act...	32	5	0.93	0.00212	BP
GO:0006561	proline biosynthetic process	10	3	0.29	0.00250	BP
GO:0016036	cellular response to phosphate starvatio...	65	7	1.89	0.00270	BP
GO:0003993	acid phosphatase activity	39	5	1.02	0.00332	MF
GO:0005986	sucrose biosynthetic process	11	3	0.32	0.00337	BP
GO:0004176	ATP-dependent peptidase activity	13	3	0.34	0.00418	MF
GO:0010105	negative regulation of ethylene-activate...	12	3	0.35	0.00439	BP
GO:0005737	cytoplasm	8266	210	209.46	0.0044	CC
GO:0097305	response to alcohol	401	31	11.64	0.00449	BP
GO:0004869	cysteine-type endopeptidase inhibitor ac...	27	4	0.71	0.00504	MF
GO:0010286	heat acclimation	39	5	1.13	0.00514	BP
GO:0046872	metal ion binding	2959	88	77.42	0.00534	MF
GO:0009970	cellular response to sulfate starvation	14	3	0.41	0.00696	BP
Leaf: Decreased expression
GO:0004674	protein serine/threonine kinase activity	1093	125	41.95	3.8e-28	MF
GO:0006468	protein phosphorylation	1225	123	47.12	4.4e-26	BP
GO:0016021	integral component of membrane	3007	188	115.09	1.4e-13	CC
GO:0009522	photosystem I	46	17	1.76	4.0e-13	CC
GO:0009765	photosynthesis, light harvesting	50	17	1.92	2.1e-12	BP
GO:0005524	ATP binding	2779	175	106.66	3.7e-12	MF
GO:0005576	extracellular region	1060	101	40.57	1.7e-11	CC
GO:0009523	photosystem II	68	16	2.6	7.9e-11	CC
GO:0043086	negative regulation of catalytic activit...	168	26	6.46	1.3e-09	BP
GO:0030247	polysaccharide binding	75	17	2.88	2.6e-09	MF
GO:0016168	chlorophyll binding	42	13	1.61	3.2e-09	MF
GO:0048046	apoplast	367	39	14.05	7.9e-09	CC
GO:0048359	mucilage metabolic process involved in s...	35	11	1.35	4.5e-08	BP
GO:0080001	mucilage extrusion from seed coat	35	11	1.35	4.5e-08	BP
GO:0009734	auxin-activated signaling pathway	168	25	6.46	8.3e-08	BP
GO:0018298	protein-chromophore linkage	45	12	1.73	8.5e-08	BP
GO:0004252	serine-type endopeptidase activity	123	19	4.72	2.2e-07	MF
GO:0009505	plant-type cell wall	259	29	9.91	2.2e-07	CC
GO:0042802	identical protein binding	155	20	5.95	1.8e-06	MF
GO:0005886	plasma membrane	2597	150	99.4	4.9e-06	CC
GO:0045490	pectin catabolic process	54	11	2.08	5.3e-06	BP
GO:0009535	chloroplast thylakoid membrane	359	32	13.74	1.0e-05	CC
GO:0045330	aspartyl esterase activity	40	9	1.54	1.6e-05	MF
GO:0009311	oligosaccharide metabolic process	144	10	5.54	1.8e-05	BP
GO:0009751	response to salicylic acid	147	17	5.65	2.6e-05	BP
GO:0009992	cellular water homeostasis	17	6	0.65	2.7e-05	BP
GO:0010287	plastoglobule	61	10	2.33	9.7e-05	CC
GO:0030599	pectinesterase activity	74	11	2.84	0.00011	MF
GO:0005618	cell wall	691	61	26.45	0.00015	CC
GO:0005515	protein binding	3708	198	142.32	0.00016	MF
GO:0010941	regulation of cell death	74	9	2.85	0.00022	BP
GO:0009986	cell surface	22	6	0.84	0.00023	CC
GO:0010218	response to far red light	45	8	1.73	0.00028	BP
GO:0005509	calcium ion binding	268	23	10.29	0.00028	MF
GO:0048544	recognition of pollen	82	11	3.15	0.00029	BP
GO:0010359	regulation of anion channel activity	18	5	0.69	0.00047	BP
GO:0042742	defense response to bacterium	332	26	12.77	0.00052	BP
GO:0030246	carbohydrate binding	262	34	10.06	0.00069	MF
GO:0004713	protein tyrosine kinase activity	117	18	4.49	0.00080	MF
GO:0016045	detection of bacterium	12	4	0.46	0.00084	BP
GO:0048510	regulation of timing of transition from ...	12	4	0.46	0.00084	BP
GO:0004857	enzyme inhibitor activity	165	11	6.33	0.00097	MF
GO:0032940	secretion by cell	124	13	4.77	0.00098	BP
GO:0046658	anchored component of plasma membrane	74	9	2.83	0.00199	CC
GO:0010427	abscisic acid binding	15	4	0.58	0.00209	MF
GO:0006508	proteolysis	755	35	29.04	0.00230	BP
GO:0004715	non-membrane spanning protein tyrosine k...	63	8	2.42	0.00271	MF
GO:0010052	guard cell differentiation	16	4	0.62	0.00273	BP
GO:0042545	cell wall modification	129	12	4.96	0.00277	BP
GO:0016042	lipid catabolic process	193	13	7.42	0.00305	BP
GO:0032440	2-alkenal reductase [NAD(P)] activity	178	15	6.83	0.00364	MF
GO:0009911	positive regulation of flower developmen...	28	5	1.08	0.00391	BP
GO:0004872	receptor activity	167	20	6.41	0.00409	MF
GO:0050321	tau-protein kinase activity	10	3	0.38	0.00552	MF
GO:0044459	plasma membrane part	258	23	9.88	0.00775	CC
GO:0009506	plasmodesma	596	35	22.81	0.00801	CC
GO:0009637	response to blue light	68	8	2.62	0.00880	BP
GO:0050896	response to stimulus	5120	220	196.96	0.00940	BP
GO:0000904	cell morphogenesis involved in different...	177	9	6.81	0.00962	BP
GO:0046983	protein dimerization activity	470	31	18.04	0.00966	MF
