# Supplementary material for: Transcriptomic and metabolomic profiling of the potato plant response to zebra chip disease
Source: PLoS One. 2025 Jul 9;20(7):e0328035. doi: 10.1371/journal.pone.0328035 (PMC12240308; doi:10.1371/journal.pone.0328035)
Supplement: S9 Table — (XLSX) [file pone.0328035.s009.xlsx]

## Sheet: supp6
Name	Formula	MS2	Molecular Weight	RT [min]	Area (Max.)	mzCloud Best Match	Mass List Match: Arita Lab 6549 Flavonoid Structure Database	Mass List Match: KNApSAcK expected mass list Solanum	mzVault Best Match	mzVault Library Match: mzVault May 2018	mzVault Library Match: MoNA-export-LC-MS-Jan19	mzCloud Best Sim. Match	Group Area: control, leaf	Group Area: control, stem	Group Area: control, tuber	Group Area: cold graft, leaf	Group Area: cold graft, stem	Group Area: cold graft, tuber	Group Area: cold psyllid, leaf	Group Area: cold psyllid, stem	Group Area: cold psyllid, tuber	Group Area: hot graft, leaf	Group Area: hot graft, stem	Group Area: hot graft, tuber	Group Area: hot psyllid, leaf	Group Area: hot psyllid, stem	Group Area: hot psyllid, tuber	Group CV [%]: control, leaf	Group CV [%]: control, stem	Group CV [%]: control, tuber	Group CV [%]: cold graft, leaf	Group CV [%]: cold graft, stem	Group CV [%]: cold graft, tuber	Group CV [%]: cold psyllid, leaf	Group CV [%]: cold psyllid, stem	Group CV [%]: cold psyllid, tuber	Group CV [%]: hot graft, leaf	Group CV [%]: hot graft, stem	Group CV [%]: hot graft, tuber	Group CV [%]: hot psyllid, leaf	Group CV [%]: hot psyllid, stem	Group CV [%]: hot psyllid, tuber	Log2 Fold Change: (hot psyllid, tuber) / (cold psyllid, tuber)	Log2 Fold Change: (hot psyllid, leaf) / (cold psyllid, leaf)	Log2 Fold Change: (hot psyllid, stem) / (cold psyllid, stem)	Adj. P-value: (hot psyllid, tuber) / (cold psyllid, tuber)	Adj. P-value: (hot psyllid, leaf) / (cold psyllid, leaf)	Adj. P-value: (hot psyllid, stem) / (cold psyllid, stem)	column
[Similar to: Testosterone glucuronide; <U+0394>Mass: 350.2104 Da]	NA	ddMS2 for preferred ion	114.031	0.659	715435	NA	No matches found	No matches found	NA	No matches found	No matches found	89.8	51898.9	538966	10860.9	100934	648683	11371.5	84428.1	485478	24589.8	79577.6	365733	204392	275613	393051	215667	17.1009	22.5623	43.2197	45.9192	12.1925	50.7916	31.4901	29.8883	35.9512	49.3133	18.4511	27.2157	56.3043	28.8217	41.3048	3.13	1.71	-0.3	1.47e-06	0.796785	1	Cn
NA	NA	No MS2	116.01	0.878	1.00245e+06	NA	No matches found	No matches found	NA	No matches found	No matches found	NA	77345	126514	33730.8	57959.6	110452	29883.7	55837.2	136559	22717.3	85725.9	125030	92202.1	108874	334117	420372	32.4875	13.6164	12.1236	16.242	41.9832	48.165	52.9981	24.3651	22.6173	38.9321	10.1075	25.2438	18.303	14.3724	87.0791	4.21	0.96	1.29	5.22e-06	1	1	Cn
3-Hydroxybenzaldehyde	C7 H6 O2	ddMS2 for preferred ion	122.036	2.995	184992	86	No matches found	No matches found	90.9	Multiple matches found	Multiple matches found	NA	76344.9	16359.2	10355.3	67759.1	12518.7	8470.1	52450	17413.3	8759.91	127519	13215.8	14243.3	35128.2	45871.6	61549.9	18.1589	16.7548	15.4316	28.4582	8.40524	7.55219	70.1644	26.3153	9.31714	35.065	7.55923	47.7141	51.0584	35.8223	40.4435	2.81	-0.58	1.4	0.00032044	1	0.0687181	Cn
4-Hydroxy-6-methyl-2-pyrone	C6 H6 O3	ddMS2 for preferred ion	126.031	0.8	110951	71.5	No matches found	No matches found	58.2	Single match found	Multiple matches found	NA	3501.76	12201.7	3404.78	4169.23	12456.3	3333.46	4046.9	4547.04	2625.63	4551.93	4845.1	2910.63	5639.56	3628.01	98166.8	18.6774	6.88928	15.9559	8.71321	9.83965	12.9037	18.177	67.9645	9.34435	7.04549	21.2052	32.4188	18.5971	4.72075	81.8379	5.22	0.48	-0.33	0.000376494	1	1	Cn
2-Hydroxycaproic acid	C6 H12 O3	ddMS2 for preferred ion	132.078	3.004	209017	81.2	No matches found	No matches found	92.7	Multiple matches found	Multiple matches found	NA	9045.56	1518.32	356.399	8526.89	1774.58	607.073	5914.94	1562.44	505.79	4856.17	1873.57	1744.57	4833.33	1368.82	3883.87	15.727	39.4737	87.5993	14.8148	7.71447	10.1295	16.8242	29.0123	64.2032	24.5819	50.4849	73.8208	59.6806	33.1902	165.132	2.94	-0.29	-0.19	0.00236119	1	1	Cn
2-Hydroxycaproic acid	C6 H12 O3	ddMS2 for preferred ion	132.078	3.63	410605	81.5	No matches found	No matches found	94.1	Multiple matches found	Multiple matches found	NA	88321.8	17962.2	7774.21	74181.2	17722.9	5941.85	77068.1	38962.2	3754.62	50063.9	16473	5139.94	67443	20002.3	235857	9.82454	22.9238	36.493	2.24164	10.3369	22.9349	16.6064	20.859	12.2753	21.6009	15.8586	32.1346	24.8553	30.7492	86.1397	5.97	-0.19	-0.96	1.02e-07	1	1	Cn
DL-Malic acid	C4 H6 O5	ddMS2 for preferred ion	134.021	0.696	9.84659e+07	85.9	No matches found	No matches found	97.2	Multiple matches found	Multiple matches found	NA	3.65629e+07	4.32259e+07	9.46408e+06	3.35223e+07	4.71495e+07	8.85387e+06	5.18424e+07	4.53599e+07	9.28842e+06	2.92417e+07	4.57268e+07	3.27312e+07	4.89808e+07	8.45435e+07	7.0188e+07	19.786	11.8345	31.413	40.4641	19.796	12.0315	11.916	41.9334	29.5933	22.6118	24.4432	23.1419	15.3798	13.4512	18.784	2.92	-0.08	0.9	3.37e-07	1	0.179252	Cn
NA	NA	No MS2	134.057	1.389	589812	NA	No matches found	No matches found	NA	No matches found	No matches found	NA	270030	14160.5	1459.96	222405	16260.8	1672.22	418383	57040.5	1446.18	346939	14565.9	2381.14	259249	15687.9	12722.6	32.8364	52.319	8.20496	17.8083	28.6822	4.51636	12.1011	35.1981	15.6742	36.6846	8.83633	27.2875	21.153	60.2398	38.9708	3.14	-0.69	-1.86	1.21e-05	1	0.46087	Cn
PHENYLACETIC ACID	C8 H8 O2	ddMS2 for preferred ion	136.052	2.931	675332	74	No matches found	No matches found	66.8	No matches found	Single match found	NA	6383.52	16966	551.628	176543	16903.6	257.346	21343.2	22391.6	104.532	165895	32356.1	2210.62	167075	45326.3	321350	75.5129	58.3066	129.244	79.0158	30.4047	53.6298	154.148	8.12699	5.35348	69.3482	29.4549	29.7994	80.6887	50.8745	52.6714	11.59	2.97	1.02	3.23e-08	1	1	Cn
2145	C8 H8 O2	No MS2	136.052	2.629	286306	NA	No matches found	No matches found	NA	No matches found	No matches found	NA	113940	18923.7	3218.16	114767	29845.4	3112.44	124698	75786.6	2443.86	152251	19332.6	6217.76	157691	37589	28259.3	28.3077	58.3062	39.9751	20.0665	23.7847	26.8743	16.7437	49.4941	21.6316	30.2698	18.9658	23.2204	49.2334	58.7577	106.319	3.53	0.34	-1.01	1.5e-05	1	1	Cn
3-Hydroxybenzoic acid	C7 H6 O3	ddMS2 for preferred ion	138.031	3.821	1.18025e+07	83.2	No matches found	No matches found	99.5	Multiple matches found	Multiple matches found	NA	189579	108952	41206.9	334692	69679.4	34824	237706	241825	31503.3	456460	109201	999271	397017	758237	3.11814e+06	35.7872	62.4557	21.5348	49.3366	50.809	49.5898	21.8953	45.3067	25.5792	35.2036	50.9057	53.3283	37.8636	75.5053	116.321	6.63	0.74	1.65	2.51e-06	1	1	Cn
2,5-Dihydroxybenzaldehyde	C7 H6 O3	ddMS2 for preferred ion	138.031	2.437	520439	85.8	No matches found	No matches found	65.8	Single match found	Multiple matches found	NA	85105.5	24102.6	8793.98	115254	28923.2	8597.92	100858	30813.4	10479	282930	25504.5	15761.2	177598	31210.1	97770.1	15.4214	31.0989	58.2312	35.971	10.7637	8.40517	23.966	24.1542	12.1727	42.2163	4.63266	55.4803	46.8946	14.4773	74.1301	3.22	0.82	0.02	2.95e-05	1	1	Cn
3-HYDROXYBENZOATE	C7 H6 O3	ddMS2 for preferred ion	138.031	1.218	443717	80.6	No matches found	No matches found	97.9	Multiple matches found	Multiple matches found	NA	151787	95510.3	12895.4	194271	122358	12472.2	158188	113845	11836.4	230101	90618.2	32220.7	308324	142851	72192.4	7.99952	14.2033	16.13	16.9254	26.519	7.78576	13.8679	12.0543	30.2348	18.3046	17.4619	20.3336	22.1414	21.9105	32.6082	2.61	0.96	0.33	6.47e-09	0.0732963	1	Cn
3-HYDROXYBENZOATE	C7 H6 O3	ddMS2 for preferred ion	138.031	3.664	1.55289e+06	85.2	No matches found	No matches found	98.9	Multiple matches found	Multiple matches found	NA	102041	142565	2836.28	59288	203574	1977.33	86600.9	241160	1213.93	58074	133313	10095.1	463721	1.51831e+06	197415	25.648	23.274	24.2172	6.81169	39.7001	3.97494	43.7919	46.7224	32.8696	28.6436	19.9874	40.9746	57.8789	38.3396	67.1773	7.35	2.42	2.65	4.43e-10	1	0.0392906	Cn
3-HYDROXYBENZOATE	C7 H6 O3	ddMS2 for preferred ion	138.031	2.566	3.31642e+06	84.6	No matches found	No matches found	98.3	Multiple matches found	Multiple matches found	NA	1.05757e+06	397626	125577	1.07872e+06	543270	118380	1.0776e+06	445349	124317	1.08316e+06	513776	875898	2.27899e+06	2.04508e+06	1.32546e+06	30.0172	11.8271	21.9337	29.3914	26.7694	27.0996	13.6485	21.4302	23.1121	17.4236	12.7221	28.207	23.2779	20.552	48.3304	3.41	1.08	2.2	1.74e-08	0.883519	0.00182292	Cn
2-Amino-4-pyrimidinecarboxylate	C5 H4 N3 O2	No MS2	138.031	2.712	222278	NA	No matches found	No matches found	NA	No matches found	No matches found	NA	15542.2	10169.4	7451.8	19877.5	11848.6	7904.85	19417	12283.9	7921.1	21542.7	11980.4	28653.1	31480	157194	60363.8	11.1577	10.5885	3.8279	25.0272	10.3157	3.30714	11.8804	6.79536	3.47267	23.4454	6.98048	41.5216	20.9673	9.65772	83.5776	2.93	0.7	3.68	3.81e-09	1	9.04e-09	Cn
2-Amino-4-pyrimidinecarboxylate	C5 H4 N3 O2	No MS2	138.031	2.802	702119	NA	No matches found	No matches found	NA	No matches found	No matches found	NA	15679	11825.3	6792.61	17973.8	12980.2	6847.04	15893.5	11406.3	7267.34	15479.3	12994.2	167935	68741.8	418388	209386	13.4619	13.121	2.33166	24.2335	59.7306	0.447196	8.40249	60.9118	3.30859	21.1346	6.86323	33.8674	22.9831	28.1603	77.3743	4.85	2.11	5.2	1.84e-09	0.0980327	1e-08	Cn
2-Amino-4-pyrimidinecarboxylate	C5 H4 N3 O2	No MS2	138.031	2.887	187700	NA	No matches found	No matches found	NA	No matches found	No matches found	NA	12576	10755.5	6871.91	9050.9	10601.3	6773.4	12714.1	11919.2	7575.48	12237	10806.2	64501.2	26496.2	136695	44203.7	13.1487	10.0369	3.7885	66.1404	8.441	7.80894	38.7979	9.84241	1.75611	20.7607	3.36543	68.026	23.4538	23.0825	39.0135	2.54	1.06	3.52	3.53e-05	1	2.07e-06	Cn
4-Hydroxy-6-methyl-2-pyrone	C6 H6 O3	ddMS2 for other ion	144.041	0.866	420757	70.4	No matches found	No matches found	67.5	Single match found	Multiple matches found	NA	16096.6	12890.8	7472.68	29436.7	18811.3	4630.88	30750.5	22841.3	4498.82	42744.3	9199.29	7621.28	23883.3	14228.6	139224	15.7685	94.1829	64.8604	36.113	114.517	44.3946	46.1611	150.332	13.7931	36.2056	11.6713	22.1779	22.6545	38.2979	70.8955	4.95	-0.36	-0.68	0.00309382	1	1	Cn
[Similar to: D-(-)-Quinic acid; <U+0394>Mass: 48.0220 Da]	NA	ddMS2 for preferred ion	144.041	0.653	553463	NA	No matches found	No matches found	NA	No matches found	No matches found	84.3	42079.2	401899	6700.66	66654.5	439001	7570.13	70100.6	376066	16347.2	68759.1	222247	151685	199273	236086	152885	49.1676	31.6536	57.5954	53.2779	32.2975	37.4006	33.2477	37.3537	39.4182	26.5338	19.442	18.8988	46.2487	33.0694	52.6511	3.23	1.51	-0.67	1.61e-05	0.713785	1	Cn
FG7175000	C9 H7 N O	No MS2	145.052	3.781	55140.2	NA	No matches found	No matches found	NA	No matches found	No matches found	NA	23884.9	2209.77	4374.85	18193.9	1470.09	4404.15	15274.7	2900.49	3776.7	9218.78	2101.2	6963.89	11427.1	2258.14	26633.5	22.6292	22.1149	27.0068	39.6422	27.7915	21.537	16.1451	15.8089	18.7169	37.9328	18.2013	29.7727	40.8499	22.372	75.3191	2.82	-0.42	-0.36	0.000326646	1	1	Cn
7-Hydroxyheptanoic acid	C7 H14 O3	ddMS2 for preferred ion	146.094	4.117	84097.3	NA	No matches found	No matches found	NA	No matches found	No matches found	81.5	65418.1	3405.54	3360.52	74547.3	2619.54	2777.22	74935.1	5252.96	2269.35	71455.3	2173.17	3470.76	49851.3	5829.63	20848.1	11.5323	22.5791	47.0788	10.5079	17.0948	19.6749	11.8114	17.8866	23.1656	10.5729	17.4208	70.851	8.24848	17.2146	54.4915	3.2	-0.59	0.15	8.05e-07	1	1	Cn
trans-Cinnamic acid	C9 H8 O2	ddMS2 for preferred ion	148.052	3.771	136895	57.8	No matches found	No matches found	NA	No matches found	No matches found	NA	76358.3	7028.92	1007.15	64630.2	6338.9	633.65	112206	12430.1	633.433	45075.8	4973.94	754.146	50093.6	3235.61	5605.3	30.2428	20.2168	44.4772	36.14	23.1411	44.1903	24.4692	39.9374	51.2696	5.09528	17.129	53.2952	73.1754	44.4787	47.8721	3.15	-1.16	-1.94	0.00151879	1	1	Cn
[Similar to: 4-Hydroxybutyric acid (GHB); <U+0394>Mass: -44.0254 Da]	NA	ddMS2 for preferred ion	148.073	2.409	408063	NA	No matches found	No matches found	NA	No matches found	No matches found	74.8	266634	15030.6	2357.66	151885	16318.5	2115.95	317225	59907.6	2161.96	255883	16441.6	4135.1	136022	16118.5	40548	10.3158	76.4593	28.531	32.2571	38.1499	25.2318	20.9299	23.9708	43.2678	27.0099	12.7432	28.1917	28.3364	87.1365	45.8711	4.23	-1.22	-1.89	1.27e-06	1	1	Cn
4-Hydroxyphenylacetic acid	C8 H8 O3	ddMS2 for preferred ion	152.047	1.75	375046	80.5	No matches found	Single match found	82.4	Multiple matches found	Multiple matches found	NA	215119	11864	1214.55	247839	14741	4079.93	324018	13738.2	1423.07	274691	11574.3	4001.54	211417	19145.4	11459.1	16.7143	17.7681	51.5956	29.2307	27.0906	59.8721	28.9479	4.45496	34.2951	29.2677	17.8957	28.1421	22.5399	22.8055	30.4693	3.01	-0.62	0.48	0.000271411	1	1	Cn
Gentisinic acid	C7 H6 O4	ddMS2 for preferred ion	154.026	2.495	590632	87	No matches found	No matches found	96.3	Multiple matches found	Multiple matches found	NA	10123.4	2135.05	1323.7	9195.67	4798.12	1207.84	10634.7	2695.94	895.12	10919.6	3571.2	2539.51	52362.4	8575.26	158997	77.5978	10.8379	97.3428	117.85	25.1845	86.1706	90.8732	24.6712	86.978	67.6063	24.1695	37.7027	60.1338	44.6808	119.829	7.47	2.3	1.67	0.000644585	1	1	Cn
Calystegin A3	C7 H13 N O3	No MS2	159.089	1.951	103178	NA	No matches found	Multiple matches found	NA	No matches found	No matches found	NA	26685.9	8941.03	4399.24	26030.6	7337.18	2835.08	34450	14640.5	3910.02	33635.8	11591.6	40253	48188.6	14163.2	92228.9	29.759	36.6051	60.9684	25.2264	41.6744	83.7496	18.2769	25.8341	24.9681	40.9753	8.185	52.915	62.0016	20.8034	45.7115	4.56	0.48	-0.05	1.57e-05	1	1	Cn
[Similar to: ß-D-Glucopyranuronic acid; <U+0394>Mass: 31.9907 Da]	NA	ddMS2 for preferred ion	162.052	0.655	1.08022e+06	NA	No matches found	No matches found	NA	No matches found	No matches found	87.6	88368.3	795056	18149.5	117873	852451	31424.6	122765	754557	29335.1	140445	456226	307562	428254	504373	338746	48.675	29.2702	44.5599	66.5609	60.6844	34.971	39.8652	36.868	28.1144	59.0152	17.9521	11.9587	47.5741	32.6785	45.6815	3.53	1.8	-0.58	3.39e-05	0.846156	1	Cn
Monobutyrin	C7 H14 O4	No MS2	162.088	3.073	84563.7	NA	No matches found	No matches found	NA	No matches found	No matches found	NA	76867.5	6231.67	1275.48	56385.3	4666.82	1173.4	71586.2	9741.08	891.227	44671.8	4597.43	1657.7	23768.3	4445.76	22842.3	10.7667	11.0837	32.9078	14.9422	65.0046	32.7981	10.1681	15.9402	12.9703	14.691	13.3358	49.2809	55.3702	28.9901	54.5007	4.68	-1.59	-1.13	1.47e-07	1	1	Cn
Methyl 2,6-dideoxyhexopyranoside	C7 H14 O4	ddMS2 for preferred ion	162.088	3.2	1.44191e+06	NA	No matches found	No matches found	NA	No matches found	No matches found	66.5	1.25345e+06	89164.6	27446.7	1.10392e+06	131006	29375.3	1.39019e+06	182898	16063.9	991459	67405.1	44341.5	593972	65722.5	260068	2.90592	12.8767	54.5605	19.4592	31.0755	15.9208	4.47987	32.9815	2.18318	12.3492	14.6775	40.3197	45.3409	66.7645	33.5596	4.02	-1.23	-1.48	3.79e-07	1	1	Cn
NA	C8 H9 N2 P	No MS2	164.05	3.416	62906.4	NA	No matches found	No matches found	NA	No matches found	No matches found	NA	22430.6	6898.76	1049.77	22498.7	4868.68	422.12	35601.1	6119.35	416.25	29910.5	4424.18	624.564	9990.93	9742.03	8844.23	72.9857	37.8044	47.7668	44.9504	33.1826	26.6757	46.3071	40.4698	10.5425	49.4446	30.4991	72.098	93.2684	62.1855	49.2884	4.41	-1.83	0.67	0.000548881	1	1	Cn
D(+)-Phenyllactic acid	C9 H10 O3	ddMS2 for preferred ion	166.062	3.77	185498	86.8	No matches found	No matches found	92.8	Multiple matches found	Multiple matches found	NA	100552	10044.2	817.819	87499.5	9116.57	807.55	146214	16956.5	514.026	57011.4	6930.53	1048.41	65021.7	4871.25	8744.45	28.6415	22.8392	46.1279	35.1198	22.6197	19.6331	21.8594	37.9394	57.0929	8.98047	15.7242	60.8245	75.2209	50.7769	48.0318	4.09	-1.17	-1.8	8.5e-05	1	1	Cn
Vanillic acid	C8 H8 O4	ddMS2 for preferred ion	168.042	1.71	379419	84	No matches found	No matches found	92.9	Multiple matches found	Multiple matches found	NA	191431	88856.6	7946.57	179333	125339	8014.08	187669	123514	5322.38	198651	81125	52891.6	324144	149458	71856.8	8.32198	10.3347	98.0395	20.9527	8.10721	43.1241	32.3694	10.6876	23.1135	20.8151	27.782	24.9614	20.5219	21.2859	60.3242	3.75	0.79	0.28	1.59e-05	1	1	Cn
4-Hydroxyphenylacetic acid	C8 H8 O3	ddMS2 for other ion	170.057	1.75	485199	83.2	No matches found	No matches found	83.5	Multiple matches found	Multiple matches found	NA	257733	12977.5	1939.84	294816	15704.5	5267.84	454871	14323.6	2437.95	400616	12840.3	4766.05	245434	20185.3	12098	19.8915	26.0822	27.8783	21.2485	25.8959	47.3512	32.2186	5.31549	18.6888	30.3044	17.7563	24.869	17.1614	23.8807	21.738	2.31	-0.89	0.49	0.00021822	1	1	Cn
N-ACETYL-L-LEUCINE	C8 H15 N O3	ddMS2 for preferred ion	173.105	3.068	199574	88.4	No matches found	No matches found	98.6	Multiple matches found	Multiple matches found	NA	56503	6803.35	9940.72	58767.8	8268.34	6910.15	51210.6	14351.7	11338.4	42480.5	8690.76	51982.1	76958.4	27292.6	166582	21.1897	18.6814	80.0925	13.2891	32.3696	89.7708	26.6146	26.8864	22.0685	32.0852	18.684	69.4653	30.7144	18.3289	48.687	3.88	0.59	0.93	0.000103398	1	1	Cn
N-Acetyl-L-leucine	C8 H15 N O3	ddMS2 for preferred ion	173.105	3.014	203079	88.5	No matches found	No matches found	97.2	Multiple matches found	Multiple matches found	NA	21136.5	3392.65	4302.79	20846.9	2584.51	3490.26	24985.3	4939.16	3481.12	21668.6	6210.39	18134.7	27415.8	10508.2	145346	17.7019	15.2426	81.538	16.7021	64.0013	89.5903	32.3158	21.366	24.3203	35.4224	20.7227	51.0682	29.5051	18.0114	59.2423	5.38	0.13	1.09	1.1e-06	1	1	Cn
1,4:3,6-Dianhydro-2,5-di-O-methylhexitol	C8 H14 O4	ddMS2 for preferred ion	174.089	3.63	116279	NA	No matches found	No matches found	NA	No matches found	No matches found	75.7	26602.7	4994.99	1891.53	22743	4405.47	1563.56	20567.2	10034.1	906.839	14653.2	3961.91	1134.41	23043.7	5606.19	67345	11.6837	31.5909	47.8457	3.09607	4.61228	36.1636	31.3808	28.5276	24.4271	17.6912	17.1517	36.013	18.6558	26.1423	84.7087	6.21	0.16	-0.84	4.01e-08	1	1	Cn
methyl 2-deoxy-alpha-D-glucoside	C8 H16 O4	ddMS2 for preferred ion	176.104	3.684	214787	NA	No matches found	No matches found	NA	No matches found	No matches found	60.9	97238.8	13048.1	13558.5	52174.6	15209.8	7444.85	96821.8	22722.5	4633.47	46413	8972.14	9152.57	73063.9	11754.6	210938	43.0497	3.18118	35.1096	24.6454	23.001	97.5119	22.6957	31.1621	26.6468	1.81714	18.6189	70.1145	43.8878	29.7859	68.4018	5.51	-0.41	-0.95	3.1e-06	1	1	Cn
esculetin	C9 H6 O4	ddMS2 for preferred ion	178.026	2.966	126343	NA	No matches found	Single match found	91.6	No matches found	Multiple matches found	91.5	57755.8	15537.6	544.407	29936.1	12103.1	324.836	19020.8	20017	416.015	24888	8331.89	2779.65	36428.4	5589.81	41873	69.4151	21.2618	154.171	56.8068	56.4176	38.0967	68.3972	38.296	45.9773	66.6424	21.1641	61.8441	76.0914	48.5752	70.6609	6.65	0.94	-1.84	1.86e-05	1	1	Cn
(E)-4-Methoxycinnamic acid	C10 H10 O3	No MS2	178.062	2.866	54590.2	NA	No matches found	No matches found	NA	No matches found	No matches found	NA	2730.73	6655.89	909.978	5731.47	8265.13	567.405	3831.32	5254.17	627.547	3230.61	4092.57	32256.8	5371.5	24348.4	26424.4	39.1993	18.993	62.3389	105.982	13.0056	38.7495	95.2169	38.9457	43.8601	38.0971	17.6903	51.3588	85.2504	47.2096	60.2588	5.4	0.49	2.21	0.000173435	1	0.880941	Cn
NA	C5 H8 O5 S	No MS2	180.009	0.862	84906.3	NA	No matches found	No matches found	NA	No matches found	No matches found	NA	33572	41563.2	12018	40492.6	37578.3	12176.7	43281.4	56547.7	12187.5	39511.8	37013.1	25908.4	69500.6	65066.2	70930.2	18.176	9.54062	30.5345	19.1201	7.58336	10.6942	7.7022	15.7429	30.5241	29.8287	15.9875	37.1501	20.1508	26.688	43.1111	2.54	0.68	0.2	1.2e-05	1	1	Cn
Caffeic acid	C9 H8 O4	No MS2	180.041	2.968	121054	NA	No matches found	Multiple matches found	NA	No matches found	No matches found	NA	11023.4	42553.2	830.05	28239.3	22869	860.104	8633.89	31642.2	643.602	10387.4	13334.7	1334.37	9241.06	11691.3	74086.8	38.7079	58.9376	120.392	32.4505	29.3273	12.3789	101.882	12.2051	31.9912	81.4026	39.539	30.1126	58.533	64.7338	90.0902	6.85	0.1	-1.44	0.00146874	1	1	Cn
Caffeic acid	C9 H8 O4	ddMS2 for preferred ion	180.042	3.013	9.75905e+06	88	No matches found	Multiple matches found	95.1	Multiple matches found	Multiple matches found	NA	40070.3	4135.34	10432.1	85588.5	12854.2	6300.06	19860.5	18133.6	10898.5	118479	30033.6	29069	402993	37528.5	4.67868e+06	64.6501	107.109	165.271	126.992	96.8086	48.0992	123.457	37.6532	51.2235	85.1202	30.2228	33.3482	82.3804	65.2909	51.4593	8.75	4.34	1.05	6.78e-05	1	1	Cn
Caffeic acid	C9 H8 O4	No MS2	180.042	2.829	84137.8	NA	No matches found	Multiple matches found	NA	No matches found	No matches found	NA	16837.6	21792.8	407.455	32699.4	41051.5	465.795	19939.2	68384.7	621.168	18939.1	41350.3	3022.12	18917.3	25490.9	17441.2	18.346	36.5519	78.7355	69.588	29.7619	60.6068	49.831	50.4063	8.48007	62.5293	26.7868	71.6198	77.7181	77.3208	40.8931	4.81	-0.08	-1.42	0.000222154	1	1	Cn
S-Methyl-5-thio-D-ribose	C6 H12 O4 S	ddMS2 for preferred ion	180.045	2.564	220598	NA	No matches found	No matches found	NA	No matches found	No matches found	75.4	74219	4907.63	818.92	66084.6	7600.18	945.738	116454	13002	492.413	112878	3765.95	3699.07	50709.4	9362.05	26930.1	40.887	43.8798	87.406	25.8523	45.3599	17.6995	51.8396	8.00713	23.2661	45.3046	11.4494	63.4474	49.4482	72.4935	46.761	5.77	-1.2	-0.47	7.58e-08	1	1	Cn
NA	C3 H4 N10	No MS2	180.063	2.441	73100.7	NA	No matches found	Multiple matches found	NA	No matches found	No matches found	NA	47129.7	3906.38	109.369	46975	1621.5	95.4221	68674.3	4788.53	97.6588	56342.4	3214.97	3160.47	31618.8	2017.58	2009.18	13.8653	41.319	9.57518	32.0507	108.391	3.56451	33.7486	26.7287	8.90451	27.7974	72.4752	72.9199	20.8929	45.3102	30.9523	4.36	-1.12	-1.25	0.000496395	1	1	Cn
D-(-)-Fructose	C6 H12 O6	ddMS2 for preferred ion	180.063	0.645	2.48661e+07	58.6	No matches found	Multiple matches found	NA	No matches found	No matches found	NA	2.90108e+06	1.72087e+07	315677	2.97704e+06	1.6222e+07	421093	2.91471e+06	1.53711e+07	445041	3.20357e+06	6.42045e+06	2.2123e+06	6.9723e+06	5.08869e+06	2.12773e+06	21.0504	31.2399	29.5926	27.3549	34.9874	31.3546	16.3859	41.0297	19.064	5.08505	15.9484	21.969	43.5232	29.0294	39.4371	2.26	1.26	-1.59	2.54e-05	1	0.588771	Cn
3,4-Dihydroxyphenylpropionic acid	C9 H10 O4	ddMS2 for preferred ion	182.057	2.714	199507	89.8	No matches found	No matches found	88.5	Single match found	No matches found	NA	84460.1	12993.5	1062.74	89496.1	17395.7	1879.32	98673.3	38922.5	671.916	116103	17977.5	12667	138788	24482.3	38246.6	22.9795	42.5852	74.3598	15.4629	40.1111	48.9305	16.995	34.972	36.3021	36.0978	36.359	70.8482	40.2449	79.8034	76.3743	5.83	0.49	-0.67	2.96e-08	1	1	Cn
3-BUTENE-1,2,3-TRICARBOXYLIC ACID	C7 H8 O6	ddMS2 for preferred ion	188.032	0.724	548567	NA	No matches found	No matches found	NA	No matches found	No matches found	73.1	47105.5	11850.8	24284.8	81090.3	16207.4	14720.8	113804	19902.7	6032.97	93838.8	4048.5	14898.3	46091.9	5493.8	340977	27.161	14.3342	52.1576	25.948	17.1967	51.0436	24.8722	52.8495	49.9375	24.699	73.4513	21.5624	64.5217	28.7032	84.5219	5.82	-1.3	-1.86	0.000114517	1	1	Cn
3-BUTENE-1,2,3-TRICARBOXYLIC ACID	C7 H8 O6	ddMS2 for preferred ion	188.032	0.862	1.0561e+06	NA	No matches found	No matches found	NA	No matches found	No matches found	71.9	100745	19819.2	42626.4	114875	21866.4	22352.2	183312	50639.6	14303.8	197544	11752.7	37003.3	128763	19368.3	685262	21.137	11.0615	44.7496	27.6962	4.12109	42.1237	35.5022	44.0942	46.0287	27.5979	35.5254	28.8652	26.7222	26.8188	80.2031	5.58	-0.51	-1.39	2.36e-06	1	1	Cn
2374	C8 H14 O5	No MS2	190.084	2.409	78603.7	NA	No matches found	No matches found	NA	No matches found	No matches found	NA	53042.1	3195.87	1201.62	28557.4	3355.39	937.846	56623.7	11895	1263.81	48206	3118.62	2219.13	28480.8	3623.34	9186.14	10.3708	70.6939	27.3157	28.8634	36.1134	39.6328	21.0779	22.2785	35.3676	28.3305	7.77019	25.0028	21.7502	78.839	45.0403	2.86	-0.99	-1.71	0.000485078	1	0.959102	Cn
Scopoletin	C10 H8 O4	ddMS2 for preferred ion	192.042	3.573	555405	74.7	No matches found	Single match found	94.8	Single match found	Single match found	NA	90888.6	75193.1	6122.02	82723.9	102000	6295.17	108180	126908	4145.67	109613	78236.7	18633.3	183305	252256	411348	11.0229	9.51433	29.5512	4.24269	36.7695	35.3118	34.6464	27.0852	18.9169	11.047	9.73999	43.6025	63.7339	43.0961	78.7937	6.63	0.76	0.99	3.79e-07	1	1	Cn
Ferulic acid	C10 H10 O4	ddMS2 for preferred ion	194.057	3.558	486068	87.1	No matches found	No matches found	90.6	Multiple matches found	Multiple matches found	NA	86444.8	191281	7108.63	43150.1	151211	7997.91	79022.1	261639	6438.44	54214.5	74852.5	56931.3	106315	218800	198643	23.737	17.9312	23.8546	56.7385	27.9268	5.35068	8.2328	39.5911	23.7141	25.8296	9.33355	28.572	63.1624	53.3022	20.6848	4.95	0.43	-0.26	2.55e-10	1	1	Cn
Ferulic acid	C10 H10 O4	ddMS2 for preferred ion	194.057	3.935	1.27857e+06	76.4	No matches found	No matches found	53.6	Multiple matches found	Single match found	NA	1902.74	779.064	1608.46	70567.4	3243.74	1117.2	7369.04	1908.29	1062.29	49921.6	12817.9	1815.01	143519	22994.6	879966	41.5356	81.1238	136.8	106.772	29.2227	42.7103	153.782	44.7692	53.699	118.773	48.2099	79.3155	85.0568	36.0155	70.1737	9.69	4.28	3.59	0.000496403	1	1	Cn
.ALPHA.-METHYLISOCITRIC ACID, THREO-	C7 H10 O7	ddMS2 for preferred ion	206.042	0.919	1.96377e+06	NA	No matches found	No matches found	NA	No matches found	No matches found	70.2	224778	22161.8	130204	313034	35582	91841.8	363580	90808.3	107808	571892	52083.4	329236	496196	188293	1.51651e+06	10.1361	32.3199	45.4602	18.572	9.84781	62.4535	31.9052	25.8986	26.4433	49.8046	16.7485	39.1668	37.8901	37.9774	57.6905	3.81	0.45	1.05	3.19e-05	1	1	Cn
N-Acetyl-L-phenylalanine	C11 H13 N O3	ddMS2 for preferred ion	207.089	3.293	339359	86.7	No matches found	No matches found	93.4	Single match found	Single match found	NA	200179	156212	17996.5	180313	206362	15686.2	192610	196689	12258.6	133518	135294	82858.9	312690	259387	65653.4	10.5416	6.50458	26.8433	18.0771	20.9716	40.3551	28.1325	6.66529	4.55341	19.5137	16.5906	56.4205	27.7281	18.4413	23.0247	2.42	0.7	0.4	8.11e-05	1	1	Cn
2-(2-methylthioethyl)malic acid	C7 H12 O5 S	No MS2	208.04	2.422	98289.1	NA	No matches found	No matches found	NA	No matches found	No matches found	NA	9952.9	214.102	150.715	6199.88	197.244	116.694	11471	385.903	142.816	31553.1	374.475	275.027	3954.62	636.638	4945.2	74.4515	50.8455	43.4333	61.4124	34.4775	52.9821	122.214	20.8985	28.7576	77.9593	26.5698	25.2628	105.548	56.9186	58.1936	5.11	-1.54	0.72	0.00314754	1	1	Cn
1879729	C10 H11 N O4	ddMS2 for preferred ion	209.068	1.256	171967	NA	No matches found	No matches found	NA	No matches found	No matches found	71.5	471.167	245.923	13096.5	862.268	121.521	11915.1	1292.48	738.359	4521.75	1581.46	525.155	11510.3	720.295	1267.47	105003	46.7166	24.9556	34.4095	91.2418	74.6337	29.6616	25.7228	23.4478	31.8359	31.8706	16.2836	30.1498	110.515	41.6744	82.3442	4.54	-0.84	0.78	0.00378633	1	1	Cn
2-C-methylerythritol 4-phosphate	C5 H13 O7 P	ddMS2 for preferred ion	216.04	0.641	2.1186e+07	NA	No matches found	No matches found	NA	No matches found	No matches found	98.2	2.2947e+06	1.44336e+07	50342.2	2.5259e+06	1.41612e+07	78288.1	2.31139e+06	1.26232e+07	96001.8	1.86267e+06	4.92018e+06	816366	4.5139e+06	2.33947e+06	532087	19.2705	33.9149	54.691	20.7159	38.0025	33.4422	18.1895	42.9372	12.484	11.7629	27.6242	29.6558	51.8115	46.8341	59.8814	2.47	0.97	-2.43	0.000173435	1	0.245802	Cn
9-Hydroxy-8-methyltetrahydro-4H-[1,3]dioxino[5,4-d][1,3]dioxepine-2,6-dione	C8 H10 O7	No MS2	218.042	0.875	90890.9	NA	No matches found	No matches found	NA	No matches found	No matches found	NA	20332.8	10440.9	1893.84	21626.2	12421.2	2377.5	23841.3	14535.9	2053.67	50506.9	5333	1943.97	64410.5	6098.11	19199.4	21.491	5.78935	23.9125	28.588	19.6495	14.7196	17.7013	40.0565	27.3111	22.7556	11.128	6.59444	62.6989	6.72094	56.72	3.22	1.43	-1.25	5.69e-05	1	0.633935	Cn
Di-tert-butyl dicarbonate	C10 H18 O5	No MS2	218.115	3.684	53782.8	NA	No matches found	No matches found	NA	No matches found	No matches found	NA	23049.3	2672.06	3032.17	13995.7	3051.32	2342.8	25848.3	5271.92	1303.78	10671.9	1600.95	2815.09	21763	2577.72	53147	45.0623	2.6129	35.0978	20.804	30.4163	85.1056	25.8654	34.0095	16.1992	6.19944	29.6687	74.7215	38.3549	21.3626	67.9453	5.35	-0.25	-1.03	1.32e-05	1	1	Cn
8-(Hydroxymethyl)tetrahydro[1,3]dioxino[5,4-d][1,3]dioxine-4-carboxylic acid	C8 H12 O7	No MS2	220.058	1.503	151246	NA	No matches found	No matches found	NA	No matches found	No matches found	NA	9310.37	862.924	4982.54	16892.9	547.646	2295.67	30896.4	1874.83	1283.76	27161.5	629.009	3612.97	21544.9	1404.89	80706.1	55.7763	18.1911	49.6249	33.5434	49.5062	57.6105	33.3912	22.3083	47.5544	22.7796	11.9505	35.3897	59.5188	86.1628	88.1375	5.97	-0.52	-0.42	2.93e-05	1	1	Cn
ascr#5	C9 H16 O6	ddMS2 for preferred ion	220.094	3.164	674628	NA	No matches found	No matches found	NA	No matches found	No matches found	NA	123893	20654.8	2567.16	429780	19341.4	1887.66	335156	34706.1	1819.5	518625	14190.6	2343.71	328808	16365	16613.1	84.9638	17.5221	45.6901	15.4918	13.1685	14.6202	41.339	31.2831	12.3379	20.7677	14.4174	43.0117	10.9571	18.7001	62.6805	3.19	-0.03	-1.08	0.00152859	1	1	Cn
Isofraxidin	C11 H10 O5	ddMS2 for preferred ion	222.053	3.634	191022	NA	No matches found	No matches found	86.9	No matches found	Multiple matches found	NA	1925.99	7823.15	282.65	2063.55	5072.48	542.666	1842.23	3065.22	445.087	726.422	2764.13	60005.7	1534.73	2971.61	83764.3	35.4465	33.8645	94.742	33.1375	69.2058	23.9262	43.085	49.276	44.5201	87.388	51.6236	42.5167	79.1025	21.7685	67.6329	7.56	-0.26	-0.04	1.43e-08	1	1	Cn
3-mesyloxymethyl-5,5-dimethylbutyrolactone	C8 H14 O5 S	No MS2	222.056	2.564	64158.5	NA	No matches found	No matches found	NA	No matches found	No matches found	NA	22718.1	1296.45	116.065	19640.4	1957.53	211.18	35779.8	3813.45	115.944	33799.4	1323.37	961.283	15768.8	2177.45	7970.68	44.084	42.9224	125.644	34.2348	40.3209	22.7445	49.5747	9.20222	12.0829	43.7176	31.3282	56.0249	53.8421	83.912	43.0969	6.1	-1.18	-0.81	3.63e-07	1	1	Cn
Trimethyl 1,2,4-butanetricarboxylate	C10 H16 O6	ddMS2 for preferred ion	232.095	3.132	140955	NA	No matches found	No matches found	NA	No matches found	No matches found	66.6	8501.42	4941.37	5589.62	10508.8	4265.18	6270.7	8977.1	14337.5	4080.14	7491.54	2734.94	6967.62	9668.98	8743.76	73133.8	38.4899	106.472	40.9176	5.51934	93.6952	50.706	30.2014	66.5505	36.2302	26.4297	16.67	41.1892	7.11534	71.7593	70.2083	4.16	0.11	-0.71	0.000483725	1	1	Cn
[Similar to: DL-Malic acid; <U+0394>Mass: -103.9930 Da]	C7 H10 O7 S	ddMS2 for preferred ion	238.015	0.895	342520	NA	No matches found	No matches found	NA	No matches found	No matches found	63.4	160681	100230	30523.3	230864	86860	33785.3	227764	142901	36581.7	273086	118322	110822	319519	197799	202245	10.6421	9.07675	32.589	5.93108	37.1123	26.5316	1.29553	26.6764	24.6691	33.7885	18.3033	22.9566	13.8591	23.5884	45.7746	2.47	0.49	0.47	1.69e-05	1	1	Cn
5,7-Dimethoxy-3-oxo-1,3-dihydro-2-benzofuran-1-carboxylic acid	C11 H10 O6	ddMS2 for preferred ion	238.048	3.584	277815	NA	No matches found	No matches found	NA	No matches found	No matches found	90	53197	53935.1	3688.07	33083	59234.7	3356.19	40255.5	59718.8	2544.28	61752.8	57936.2	3792.9	99862.2	244729	68295.6	19.0444	23.4341	29.611	35.2374	53.1892	13.3193	59.1936	38.6462	27.3576	21.1915	7.65857	5.15416	65.9429	40.6906	69.2512	4.75	1.31	2.03	2.63e-05	1	0.914175	Cn
NA	C8 H14 O6 S	ddMS2 for preferred ion	238.051	1.322	270006	NA	No matches found	No matches found	NA	No matches found	No matches found	NA	68314	35248.6	31919.7	97492.3	30375.3	46795.5	122690	68933.2	37025.6	92045.8	65184.8	88097.7	103123	213926	148334	33.013	25.1238	26.26	55.33	15.3998	37.2988	20.5702	18.5892	22.0478	18.452	4.4046	69.8117	45.9751	21.4845	38.4128	2	-0.25	1.63	0.00147733	1	0.275173	Cn
[Similar to: N-Acetyl-D-galactosamine 4-sulfate; <U+0394>Mass: 62.9957 Da]	C8 H14 O6 S	ddMS2 for preferred ion	238.051	2.796	114765	NA	No matches found	No matches found	NA	No matches found	No matches found	89.6	77610.6	2449.69	764.847	47894.3	2258.13	572.514	76977.5	6063.68	426.212	72546.3	2576.19	1159.79	88892.6	4727.66	2101.64	55.1259	36.1393	31.2196	35.4472	7.17157	8.89072	26.4621	53.2383	22.9111	21.6303	22.7429	23.0038	44.737	23.943	51.6726	2.3	0.21	-0.36	0.00444	1	1	Cn
2-(3-CARBOXYPROPIONYL)-6-HYDROXY-CYCLOHEXA-2,4-DIENE CARBOXYLIC ACID	C11 H12 O6	ddMS2 for preferred ion	240.063	2.811	1.04743e+06	NA	No matches found	No matches found	NA	No matches found	No matches found	78.3	19422.7	5997.13	122654	33624.2	7794.37	44275.6	35298	14762.5	21005.4	14030.5	5298.58	65060.2	21161.8	17806.3	1.01207e+06	47.3483	123.197	77.893	20.987	47.8213	80.9749	46.2318	46.2812	72.6035	52.3494	40.8122	47.6371	64.4425	46.93	69.9262	5.59	-0.74	0.27	0.00124137	1	1	Cn
2,3,4,5,6,7,8-Heptahydroxyoctanal	C8 H16 O8	No MS2	240.084	0.642	2.52129e+06	NA	No matches found	No matches found	NA	No matches found	No matches found	NA	574555	2.29608e+06	28778.5	552188	1.9053e+06	27406	468058	1.83117e+06	36303	425637	1.18349e+06	246723	606817	740987	512368	18.2284	9.99654	47.8998	40.8143	15.8047	46.5	10.7527	31.601	21.728	23.4306	4.88308	33.8302	8.14636	23.1426	13.1312	3.82	0.37	-1.31	1.65e-09	1	0.963414	Cn
N-acetyltryptophan	C13 H14 N2 O3	ddMS2 for preferred ion	246.1	3.495	1.16147e+07	77.5	No matches found	No matches found	92.3	Single match found	Multiple matches found	NA	469161	41225.8	5156.57	874186	102213	2428.96	362521	102590	1378.38	171487	45719.3	3907.76	7.81781e+06	191567	136843	81.078	44.7954	131.942	52.7537	6.73402	25.3146	77.9484	69.0286	9.57677	31.274	68.1927	23.7912	90.0436	46.9586	47.7437	6.63	4.43	0.9	0.00309554	1	1	Cn
N-[(1S)-1-Carboxy-2-methylpropyl]-D-glutamic acid	C10 H17 N O6	ddMS2 for preferred ion	247.106	2.718	318334	NA	No matches found	No matches found	NA	No matches found	No matches found	NA	3041.89	4734.05	6299.4	3791.97	2428.19	7441.1	4812.05	21220.6	6161.24	3418.72	23625.9	34886.7	43861.1	132086	248022	37.463	64.9226	12.0091	97.4378	34.5885	21.4138	44.7171	51.8833	13.4191	76.7144	31.4565	47.0633	82.8035	53.4484	47.6386	5.33	3.19	2.64	5.26e-05	0.846156	0.0985873	Cn
Linamarin	C10 H17 N O6	No MS2	247.106	3.105	159634	NA	No matches found	No matches found	NA	No matches found	No matches found	NA	1474.64	458.936	594.479	2479.25	1126.72	394.533	1884.3	4446.66	512.028	1116.45	1677.45	32086.2	12413.2	39155.3	52992.9	11.5013	23.1382	33.9413	58.8704	56.4419	54.521	55.8693	62.8139	113.219	59.3057	111.163	52.7098	33.9706	65.8786	77.3939	6.69	2.72	3.14	1.43e-06	0.7822	0.0427192	Cn
N-[(1S)-1-Carboxy-2-methylpropyl]-D-glutamic acid	C10 H17 N O6	ddMS2 for preferred ion	247.106	3.059	404021	NA	No matches found	No matches found	NA	No matches found	No matches found	68.2	3319.19	3908.41	10592.5	2501.51	2104.14	9903.94	4114.67	21121	9914.05	1740.35	27238.8	58233.5	20604.6	136891	369432	56.123	71.011	27.4458	87.6495	47.5792	17.7765	37.0108	66.6607	8.3197	91.3062	21.8875	50.9321	59.5494	49.8597	50.4563	5.22	2.32	2.7	0.000111851	1	0.132046	Cn
Trimethyl 2-hydroxy-1,2,4-butanetricarboxylate	C10 H16 O7	No MS2	248.09	3.198	119741	NA	No matches found	No matches found	NA	No matches found	No matches found	NA	102726	3864.36	269.451	80991.6	6749.44	189.479	114740	8249.83	141.932	75048.5	4412.11	371.367	24412.2	1976.51	10120.5	12.5703	14.2844	42.1586	30.652	15.0019	48.4215	16.9918	48.0074	11.4728	19.6781	27.0858	56.7389	79.1541	70.8857	60.3336	6.16	-2.23	-2.06	1.48e-07	1	1	Cn
Aspartic acid, N-salicyloyl-	C11 H11 N O6	ddMS2 for preferred ion	253.059	3.224	118954	NA	No matches found	No matches found	NA	No matches found	No matches found	81.4	57826.2	3078.71	150.89	19151	2915.08	76.5395	41197.9	6494.05	68.5981	24135.2	4571.55	656.211	56944.9	5305.54	52923.9	53.6269	34.8741	5.6759	94.2746	70.3311	15.9526	55.9683	25.471	36.2086	63.8516	33.2491	41.5795	81.8982	64.7687	62.3861	9.59	0.47	-0.29	1.58e-09	1	1	Cn
2-(Benzoyloxy)-3-hydroxysuccinic acid	C11 H10 O7	ddMS2 for preferred ion	254.043	3.664	765082	NA	No matches found	No matches found	NA	No matches found	No matches found	98.1	51122	65763.8	1181.06	31687.2	95285.7	886.823	48573.3	120708	710.123	27580.5	58084.3	2576.66	233010	754662	87666.7	25.6336	24.214	13.2941	5.50319	40.0781	5.62969	33.0325	47.3847	20.5541	34.6349	21.5132	46.5543	56.6678	39.1224	66.5649	6.95	2.26	2.64	6.19e-10	1	0.0234336	Cn
3-[4-Hydroxy-3-(sulfooxy)phenyl]propanoic acid	C9 H10 O7 S	ddMS2 for preferred ion	262.015	1.377	294837	NA	No matches found	No matches found	NA	No matches found	No matches found	77.8	112386	1592.48	4959.36	185003	2281.04	4965.31	156003	3585.39	4776.12	111963	4816.07	50051	260941	58699.1	34611.6	49.9775	41.5715	4.75597	7.45034	62.5716	9.49314	63.0422	8.33927	16.8394	45.1672	22.3859	41.509	13.7069	26.3376	22.9994	2.86	0.74	4.03	0.000631857	1	3.89e-06	Cn
2,9-Dihydroxy-8-methyl-2,3-dihydro-1H-pyrrolo[2,1-c][1,4]benzodiazepine-5,11(10H,11aH)-dione	C13 H14 N2 O4	ddMS2 for preferred ion	262.096	2.877	415812	NA	No matches found	No matches found	NA	No matches found	No matches found	60.4	122150	37620.4	10176.6	109157	66352.6	6687.03	60142.4	56711.2	4573.29	50854	26727.9	14226.7	163479	32754.8	60861.4	19.2295	28.1189	81.8264	31.8423	15.8918	25.8713	42.8614	25.5627	28.1375	44.4203	21.1544	13.7169	59.091	17.664	93.4348	3.73	1.44	-0.79	0.000603308	1	1	Cn
Bis(2-methoxyethyl) tartarate	C10 H18 O8	No MS2	266.1	0.947	755609	NA	No matches found	No matches found	NA	No matches found	No matches found	NA	438125	15398.5	6890.84	562457	24065.6	6194.15	529390	30477.4	4966.93	287899	17484.4	21170.1	339386	24116.9	40754	6.87559	24.4608	18.7617	29.8154	23.5512	30.9755	28.3026	20.5297	8.45539	22.6174	34.2558	32.968	45.4324	24.1784	8.29009	3.04	-0.64	-0.34	6.38e-08	1	1	Cn
[Similar to: D-(+)-Malic acid; <U+0394>Mass: -135.9233 Da]	C4 H4 N2 O8 P2	ddMS2 for preferred ion	269.945	0.701	740611	NA	No matches found	No matches found	NA	No matches found	No matches found	92.9	265387	545439	10186.4	191147	440630	11142.1	327833	555584	9411.11	117520	283210	40326.1	175539	336938	94175	5.97137	6.22959	45.4125	31.746	28.0388	21.9628	13.3942	42.0232	29.8843	15.728	23.6274	32.6673	39.1194	11.8727	33.9983	3.32	-0.9	-0.72	6.74e-07	1	1	Cn
Arbutin	C12 H16 O7	ddMS2 for preferred ion	272.09	0.9	914943	NA	No matches found	No matches found	94	No matches found	Single match found	90.9	434398	10342.8	1104.4	419899	26622.4	1049.09	742495	9762.88	1062.72	642192	31303.7	2245.2	288370	43999.7	4622.95	38.6934	34.8056	21.4761	39.5963	4.60033	18.9599	43.952	59.6055	13.716	33.6798	19.7908	19.8378	29.3001	22.5638	78.4353	2.12	-1.36	2.17	0.00422051	1	0.0945702	Cn
N'-[(E)-1,3-Benzodioxol-5-ylmethylene]-3-methyl-1H-pyrazole-5-carbohydrazide	C13 H12 N4 O3	ddMS2 for preferred ion	272.09	2.387	231183	NA	No matches found	No matches found	NA	No matches found	No matches found	90.9	179760	11207.7	145.47	116371	12833.8	141.498	110648	4224.23	1362.1	109908	7525.16	73126.3	79746.9	51128.6	84819.6	29.6934	37.3873	54.7631	43.287	37.324	41.6723	25.7611	75.36	70.3098	18.8124	33.784	66.4003	73.9864	31.5185	82.5565	5.96	-0.47	3.6	5.72e-08	1	0.0226238	Cn
3-[3-Methoxy-4-(sulfooxy)phenyl]propanoic acid	C10 H12 O7 S	ddMS2 for preferred ion	276.029	0.721	1.01553e+06	NA	No matches found	No matches found	NA	No matches found	No matches found	70.3	444237	127452	29959.4	106277	106371	17132.2	333722	88870.3	12250.7	97713.3	234556	60543.8	344329	247116	173999	68.7973	30.4297	19.49	96.7427	43.2358	23.6654	52.7842	75.5139	56.5309	25.5348	9.27066	29.9581	24.2355	18.7082	27.0077	3.83	0.05	1.48	0.000480149	1	0.881079	Cn
1,1'-hexane-1,6-diylbis(1H-pyrrole-2,5-dione)	C14 H16 N2 O4	No MS2	276.111	3.322	54054.6	NA	No matches found	No matches found	NA	No matches found	No matches found	NA	5857.21	153.862	5813.15	7481.08	142.392	3510.22	5760.27	308.732	2397.23	5777.11	481.545	18293.3	3539.78	1094.56	22171.1	30.7326	46.1265	37.403	11.9144	60.0833	67.6514	18.7816	9.68838	12.4905	41.3742	39.3886	66.9049	48.8687	31.5765	72.3313	3.21	-0.7	1.83	0.000630114	1	0.539665	Cn
NA	C11 H23 O2 P3	No MS2	280.092	2.361	89846.5	NA	No matches found	No matches found	NA	No matches found	No matches found	NA	46180	11165.6	1585.47	78768.9	15891.3	1061.37	73529.2	24607.4	970.816	37002.6	13725.7	2441.86	52306	11604.6	15102.6	23.4314	37.6834	27.1171	7.88198	37.0335	47.3834	57.2423	22.957	44.6179	39.0125	34.6137	61.2671	29.0291	40.1151	49.7455	3.96	-0.49	-1.08	5.46e-05	1	1	Cn
[Similar to: a,a-Trehalose; <U+0394>Mass: 62.0001 Da]	C11 H20 O8	ddMS2 for preferred ion	280.116	1.049	568592	NA	No matches found	No matches found	NA	No matches found	No matches found	93.9	404029	30736.9	11661.5	531251	38851.8	12892.4	425811	31387.2	10745.6	237862	20947.8	41384.5	297073	81354.1	69387.9	31.0583	45.0125	24.9103	30.4103	45.1469	7.95182	53.9191	37.2934	4.23347	24.8594	15.5093	11.728	29.388	16.3251	24.7123	2.69	-0.52	1.37	4.9e-05	1	1	Cn
NA	C11 H20 O8	No MS2	280.116	1.492	255145	NA	No matches found	No matches found	NA	No matches found	No matches found	NA	168765	13043	2330.47	185982	17744.6	2305.21	163401	16980.4	2183.29	112408	12321.3	7860.3	179005	18988.9	43708.8	15.3249	14.3301	38.4816	14.5458	14.2449	41.2945	18.784	17.0239	9.31594	24.0821	22.519	36.5655	30.2373	22.1277	39.1616	4.32	0.13	0.16	2.43e-10	1	1	Cn
1,3-Dimethyl-1H-indolo[3,2-g]pteridine-2,4(3H,10H)-dione	C14 H11 N5 O2	ddMS2 for preferred ion	281.09	3.105	143917	NA	No matches found	No matches found	NA	No matches found	No matches found	80.9	102167	14598	12559.1	43351	19580.8	10624.9	95377.9	26538.8	8690.1	63832.5	35451.4	23538.8	143814	107327	85335.5	49.0565	21.7275	19.264	55.5651	21.2858	29.7641	14.8921	24.4221	7.55668	20.5383	22.0195	39.3853	11.5079	35.7678	21.9349	3.3	0.59	2.02	1.24e-06	1	0.0131317	Cn
N-Acetyl-3-carboxy-O-methyltyrosine	C13 H15 N O6	ddMS2 for preferred ion	281.09	3.325	151673	NA	No matches found	No matches found	NA	No matches found	No matches found	86.8	5078.82	2527.25	5590.84	3806.6	2626.28	6175.99	6313.39	11853.7	4746.87	6600.93	24949.5	46575.5	48666.8	134830	92416.6	34.554	50.0422	42.2255	111.459	19.8693	53.1268	35.3517	60.8004	47.5026	38.4358	30.4609	33.3083	63.6481	46.9083	15.4811	4.28	2.95	3.51	9.53e-05	1	0.00961282	Cn
morphinone	C17 H17 N O3	ddMS2 for preferred ion	283.121	4.047	1.05959e+06	NA	No matches found	No matches found	NA	No matches found	No matches found	77.8	85518.5	86675.1	63.6831	128098	79658.4	63.0307	67944.2	15071.6	64.4925	29535.5	284238	116668	267678	351164	37931.7	74.4326	68.2564	99.4487	82.7817	31.3006	119.076	91.4677	91.977	2.99451	89.5547	46.1881	81.1954	78.0765	72.4476	84.7811	9.2	1.98	4.54	3.78e-05	1	0.146482	Cn
Xanthosine	C10 H12 N4 O6	ddMS2 for preferred ion	284.076	1.022	302590	81	No matches found	No matches found	98.1	Single match found	Single match found	NA	46115.7	5843.75	5923.42	76129	3785.92	10906.1	56016.4	7685.74	6166.47	31233.4	106551	97378.9	69677.7	185552	68338.7	70.9823	25.0587	84.3463	28.7901	59.2345	78.3483	19.6794	19.9969	54.6613	56.4919	11.7905	31.4797	74.8408	37.4598	33.6474	3.47	0.31	4.59	0.000389967	1	4.19e-05	Cn
Ethyl 7-amino-5-phenyl[1,2,5]oxadiazolo[3,4-b]pyridine-6-carboxylate	C14 H12 N4 O3	ddMS2 for other ion	284.09	2.935	352111	NA	No matches found	No matches found	NA	No matches found	No matches found	98	136049	127194	173.447	179662	112290	154.81	152048	112004	145.283	146206	79418	28315.6	45171.3	61289	27305.7	68.1282	8.78552	88.1154	62.9734	25.5439	3.1881	45.2229	19.7568	22.0212	28.4718	8.9108	33.3206	50.5898	68.5226	58.4096	7.55	-1.75	-0.87	6.73e-09	1	1	Cn
Diphenol glucuronide	C12 H14 O8	No MS2	286.069	2.723	1.37518e+06	NA	No matches found	No matches found	NA	No matches found	No matches found	NA	6620.34	2966.55	270.781	8303.57	3345.3	96.01	7538.86	2866.84	240.938	11387.6	5487.38	160745	12669.1	43787.7	1.14371e+06	18.8661	42.3931	73.0532	37.3015	7.25122	133.464	31.905	29.8775	83.183	12.8126	29.3938	29.2359	87.5275	69.1191	62.2348	12.21	0.75	3.93	2.08e-11	1	0.00304484	Cn
2,3-dihydroxybenzoic acid 3-O-beta-D-xyloside	C12 H14 O8	ddMS2 for preferred ion	286.069	2.355	1.04437e+07	NA	No matches found	No matches found	NA	No matches found	No matches found	81.6	62516.1	42659.3	39453.1	49204.4	73322.8	21211.6	69642.3	64726.2	56738.8	166480	134727	4.09812e+06	392184	1.37617e+06	9.9287e+06	15.0557	40.7091	35.6969	46.6063	41.3067	108.647	15.5768	15.092	23.1737	44.0444	44.1957	33.3574	77.3006	25.718	24.0374	7.45	2.49	4.41	5.56e-10	0.261984	0.000190124	Cn
NA	C14 H12 O3 P2	No MS2	290.025	0.748	85394.5	NA	No matches found	No matches found	NA	No matches found	No matches found	NA	26708.2	64344.7	3476.75	19255.1	56947.7	3766.39	29959.8	45082.9	3197.59	18856	49766	18407.4	58808.7	83737.2	58831.2	23.8646	25.4202	6.74242	64.5309	43.8356	11.6647	30.5749	73.2811	12.4195	35.7371	19.1167	20.1683	43.1609	5.3315	7.6242	4.2	0.97	0.89	8.51e-07	1	0.966982	Cn
1,1'-(1,7-Heptanediyl)bis(1H-pyrrole-2,5-dione)	C15 H18 N2 O4	ddMS2 for preferred ion	290.127	2.949	651620	NA	No matches found	No matches found	NA	No matches found	No matches found	62.7	160200	18098.1	86.6089	343723	28731.8	79.482	188188	13217.1	76.4307	222025	7204.07	152.28	608581	2860.64	832.121	37.7734	35.4959	89.9378	44.6256	35.7757	7.69639	40.8121	93.7347	5.18738	37.2394	51.8159	26.7913	28.2304	52.905	25.3122	3.44	1.69	-2.21	0.00102806	1	0.200915	Cn
AU9300000	C14 H26 O6	No MS2	290.173	2.788	58094.8	NA	No matches found	No matches found	NA	No matches found	No matches found	NA	33264.3	3198.77	760.267	29602.1	3443.55	613.487	25965.2	2261.86	598.106	9145.73	1914.24	10550.6	21942	14143.6	7025.61	24.1859	33.026	28.7678	54.5013	33.531	20.9389	52.1474	30.4304	53.0531	59.1974	32.9038	7.48397	31.4391	75.0299	14.2675	3.55	-0.24	2.64	9.64e-05	1	0.00150736	Cn
5-(3,4,5-Trimethoxyphenoxy)-2,4-pyrimidinediamine	C13 H16 N4 O4	ddMS2 for preferred ion	292.116	1.42	819306	NA	No matches found	No matches found	NA	No matches found	No matches found	98.6	484526	30253.4	3145.32	634522	46209	1650.64	554084	53154.6	1416.69	463921	29401	8806.94	497175	25289.1	81090.6	36.8752	10.4475	38.7285	32.2572	24.6883	33.6852	24.4671	43.3577	5.64621	11.6955	28.3369	83.1455	8.41262	25.5353	35.1338	5.84	-0.16	-1.07	4.13e-10	1	1	Cn
N,N'-Dibenzyl-1,2,4,5-tetrazine-3,6-diamine	C16 H16 N6	ddMS2 for preferred ion	292.143	2.795	585496	NA	No matches found	No matches found	NA	No matches found	No matches found	89.6	524.827	265.036	2898.19	629.869	290.856	213.787	436.395	387.366	123.604	1053.79	380.351	403.703	2794.13	538.448	503087	6.88612	20.4558	153.684	167.347	19.5787	76.5853	76.0611	25.5442	8.6377	103.744	27.7433	38.8952	167.589	95.0887	69.6711	11.99	2.68	0.48	7.53e-05	1	1	Cn
Dimethyl 2,3-bis(1-methoxyethoxy)succinate	C12 H22 O8	ddMS2 for preferred ion	294.132	2.69	1.7727e+06	NA	No matches found	No matches found	NA	No matches found	No matches found	64.5	807514	81955.6	40154.1	665570	119471	26273	553493	97834.1	23412.3	312879	71615.3	280789	1.27915e+06	254100	1.17759e+06	24.9459	17.6624	36.2654	11.8218	11.5122	92.9456	36.213	9.08271	28.2851	50.018	7.07058	46.2619	32.8693	20.0906	20.785	5.65	1.21	1.38	2.76e-10	1	0.487962	Cn
{[(2E)-3-(4-Hydroxy-3-methoxyphenyl)-2-propenoyl]oxy}malonic acid	C13 H12 O8	ddMS2 for preferred ion	296.053	3.141	90783.3	NA	No matches found	No matches found	NA	No matches found	No matches found	68.5	4845.71	22600.1	100.538	19223.8	17906.4	72.9569	22458	23271.7	83.6767	8109.98	20556.4	157.986	21915.1	49191.8	6930.67	37.647	35.1984	67.4925	116.922	32.1184	87.0142	88.7725	77.8403	30.7294	67.4949	24.4894	8.25254	116.266	37.2309	29.3969	6.37	-0.04	1.08	0.000856553	1	1	Cn
3-Acetyl-5,7,7b-trihydroxy-5a-methyl-2a,5,5a,7,7a,7b-hexahydro-2H-spiro[indeno[1,7-bc]furan-6,2'-oxiran]-2-one	C14 H16 O7	No MS2	296.09	2.562	82217.5	NA	No matches found	No matches found	NA	No matches found	No matches found	NA	27324.8	573.323	137.118	29771.7	872.553	131.925	41268.5	3409.02	156.886	49595.8	421.267	662.699	44163.7	1285.93	4804.77	36.2217	50.9211	77.5673	20.8283	39.3161	12.0005	32.0407	38.184	10.1679	20.5765	18.3793	17.4837	58.5434	17.2203	93.0843	4.94	0.1	-1.41	1.94e-06	1	1	Cn
5-(Hydroxymethyl)-7-pentofuranosyl-7H-pyrrolo[2,3-d]pyrimidin-4-amine	C12 H16 N4 O5	ddMS2 for preferred ion	296.111	0.844	302696	NA	No matches found	No matches found	NA	No matches found	No matches found	89	152058	37361.4	4666.95	212493	52604.7	4650.15	148929	53683.7	3797.78	103378	23381.6	3464.55	166187	39088	17782	29.0558	25.3967	2.06141	34.5846	36.0772	8.63963	34.6796	17.5827	11.6766	49.2929	3.28193	22.9738	26.5029	26.4071	41.5537	2.23	0.16	-0.46	0.00250576	1	1	Cn
5-(Hydroxymethyl)-7-pentofuranosyl-7H-pyrrolo[2,3-d]pyrimidin-4-amine	C12 H16 N4 O5	ddMS2 for preferred ion	296.111	1	527580	NA	No matches found	No matches found	NA	No matches found	No matches found	95.9	358746	5382.67	244.196	410082	7188.41	159.418	406245	8169.61	154.164	400770	7267.72	390.769	324769	8565.07	2244.64	36.5937	16.4126	11.6341	15.8749	17.7413	17.4591	20.7837	3.56523	41.0726	8.10931	4.13177	49.4485	16.3402	40.8221	63.8508	3.86	-0.32	0.07	7.7e-06	1	1	Cn
Methyl [5-hydroxy-4-methoxy-2-(3-nitropropanoyl)phenyl]acetate	C13 H15 N O7	No MS2	297.085	1.155	143930	NA	No matches found	No matches found	NA	No matches found	No matches found	NA	129596	3900.63	285.374	56946.3	4293.02	431.858	89708.8	8306.44	166.132	65274.4	2475.66	396.068	101904	3476.68	7861.79	22.7512	26.7384	113.962	47.2517	16.0726	46.4686	33.3741	30.2128	4.74154	10.7868	34.9307	55.0817	14.9638	53.2185	59.6899	5.56	0.18	-1.26	1.13e-06	1	1	Cn
LSM-23865	C14 H11 N5 O3	ddMS2 for preferred ion	297.085	2.561	260187	NA	No matches found	No matches found	NA	No matches found	No matches found	65.5	2366.27	2941.45	2161.93	1933.72	1383.01	1882.76	4558.6	11407.6	2446.32	1722.29	21131.6	68655.2	37497.5	120600	173609	53.0415	61.6224	44.7948	115.213	30.5867	80.4207	51.568	60.5018	78.971	64.9502	37.6854	24.976	76.1762	42.5117	32.5754	6.15	3.04	3.4	9.78e-06	1	0.210896	Cn
[Similar to: Ethyl paraben; <U+0394>Mass: -131.9826 Da]	C12 H6 N6 O4	ddMS2 for preferred ion	298.046	3.817	368701	NA	No matches found	No matches found	NA	No matches found	No matches found	98.7	258.224	128.393	85.8529	386.03	124.544	76.4891	311.58	807.691	78.6851	482.137	177.396	34882.9	346.524	11892.2	128596	7.28969	131.776	22.7685	15.1816	33.2353	3.22532	4.326	67.077	10.3626	29.407	116.844	80.1566	27.8951	114.843	109.916	10.67	0.15	3.88	1.06e-06	1	0.239089	Cn
NA	C15 H4 N6 S	No MS2	300.021	3.815	54530.5	NA	No matches found	No matches found	NA	No matches found	No matches found	NA	308.656	138.424	80.7301	416.187	138.534	82.4645	335.921	162.329	84.8321	519.802	117.273	2907.02	348.891	977.559	13252.2	3.41258	13.2943	8.88584	7.74647	17.1714	3.22532	9.22778	16.2785	10.3626	23.3105	8.63678	74.3419	5.8829	122.106	124.365	7.29	0.05	2.59	0.00029293	1	1	Cn
4-(beta-D-glucosyloxy)benzoic acid	C13 H16 O8	No MS2	300.085	2.933	53498	NA	No matches found	No matches found	NA	No matches found	No matches found	NA	8765.9	1068.85	215.438	15019.2	1085.12	133.827	14517.4	1180.07	220.955	8565.08	1111.55	2573.69	8053.69	5066.02	40521.1	23.0297	20.8661	49.2207	25.5369	20.8147	30.7575	60.955	7.83856	35.956	82.5559	17.8704	94.0964	10.6855	40.0448	82.392	7.52	-0.85	2.1	4.77e-07	1	1	Cn
4-(beta-D-glucosyloxy)benzoic acid	C13 H16 O8	No MS2	300.085	3.033	105875	NA	No matches found	No matches found	NA	No matches found	No matches found	NA	26641.5	4891.78	100.613	49794.6	4413.23	177.203	23735.9	6902.12	98.9407	30396.4	2268.82	16086.8	24577.8	15570.9	8032.27	46.0998	72.9535	16.7214	68.4847	30.9082	39.8435	29.055	53.9802	4.51493	53.4191	55.1767	89.2402	58.4911	131.372	48.3103	6.34	0.05	1.17	7.34e-05	1	1	Cn
4-(beta-D-glucosyloxy)benzoic acid	C13 H16 O8	No MS2	300.085	2.836	98053.5	NA	No matches found	No matches found	NA	No matches found	No matches found	NA	2970.63	1326.89	329.078	3916.87	1541.73	351.2	3098.35	1497.68	296.149	4368.89	1640.58	9818.67	9041.43	8646.92	89949.5	19.6059	11.6879	18.1016	18.7875	23.53	26.1706	20.3192	11.7625	27.9013	21.3172	3.99304	53.5772	26.9989	34.685	66.8084	8.25	1.55	2.53	5.97e-12	1	0.00286425	Cn
N-[Cyano(4-hydroxyphenyl)methyl]-N-(2,6-dioxo-1,2,3,6-tetrahydro-4-pyrimidinyl)acetamide	C14 H12 N4 O4	ddMS2 for preferred ion	300.085	2.566	2.07192e+07	NA	No matches found	No matches found	NA	No matches found	No matches found	97.6	6.05842e+06	2.17848e+06	626449	6.11297e+06	3.01682e+06	607922	6.4474e+06	2.49578e+06	636592	5.97117e+06	2.97561e+06	5.18057e+06	1.34847e+07	1.20563e+07	8.01407e+06	31.5444	11.1806	22.0299	29.8027	28.0375	26.94	11.7443	21.0131	21.9037	20.4101	13.6728	30.6293	26.5175	20.951	53.6153	3.65	1.06	2.27	2.95e-08	0.97728	0.00237966	Cn
Methyl 4-[(1E)-3-(3-nitrophenyl)-1-triazen-1-yl]benzoate	C14 H12 N4 O4	ddMS2 for preferred ion	300.085	1.216	1.14504e+06	NA	No matches found	No matches found	NA	No matches found	No matches found	99.2	325367	215893	22242.8	466260	294984	25138.5	359775	279651	25141	541830	212189	72617.1	720793	337954	188469	1.76359	15.0974	20.9475	17.8932	26.8335	4.86725	13.5302	15.6187	34.4663	20.4171	14.0207	17.0373	28.9813	17.2135	33.2244	2.91	1	0.27	6.74e-09	0.0936637	1	Cn
4-(beta-D-glucosyloxy)benzoic acid	C13 H16 O8	No MS2	300.085	1.852	144002	NA	No matches found	No matches found	NA	No matches found	No matches found	NA	17037.2	5380.6	424.402	19073.2	7555.97	347.415	18547.2	4301.61	320.395	22467.8	5212.36	31741.5	74401.7	56286.7	117600	33.5556	28.8227	38.2332	53.4503	34.6482	54.399	18.7591	33.2815	90.1952	18.8994	51.8936	22.3824	59.3556	24.7313	49.7469	8.52	2	3.71	7.27e-11	1	0.00189068	Cn
Salidroside	C14 H20 O7	ddMS2 for preferred ion	300.121	2.441	2.52777e+07	NA	No matches found	No matches found	92.1	No matches found	Multiple matches found	89.4	1.50105e+07	419023	13759.3	1.64249e+07	607874	9242	2.15773e+07	486734	5646.38	1.87165e+07	413059	165571	1.10085e+07	678256	203688	9.81697	30.873	41.2939	29.2273	29.4992	54.6066	29.04	22.8015	84.4736	27.9005	14.4973	38.8417	20.5505	25.399	84.3707	5.17	-0.97	0.48	1.5e-07	1	1	Cn
3-Hydroxybenzaldehyde 2,4-dinitrophenylhydrazone	C13 H10 N4 O5	ddMS2 for preferred ion	302.064	1.53	922363	NA	No matches found	No matches found	NA	No matches found	No matches found	60.3	8179.87	4907.26	594.455	20583.5	5614.25	183.278	10256.6	6194.13	2947.48	28468.3	10536.1	449772	73309	52148.8	786430	36.2227	40.5183	93.3835	80.236	31.0687	152.131	81.5668	4.91282	78.5637	75.6928	27.8055	40.8083	81.3925	37.3021	14.1831	8.06	2.84	3.07	4.93e-06	1	1	Cn
4-Hydroxy-2-methoxyphenyl beta-D-glucopyranoside	C13 H18 O8	No MS2	302.101	1.089	250884	NA	No matches found	No matches found	NA	No matches found	No matches found	NA	39577.1	125088	752.439	78009.1	129069	283.833	62131.7	123221	996.798	20796.9	92727.4	5265.4	76751.3	135937	16945.6	29.1527	25.1327	60.3388	53.4243	43.6325	50.276	65.7	38.7796	54.6841	11.4688	46.8691	68.2553	51.4739	12.3454	32.3605	4.09	0.3	0.14	5.88e-05	1	1	Cn
[Similar to: D-(+)-Malic acid; <U+0394>Mass: -171.9775 Da]	C7 H7 N4 O8 P	ddMS2 for preferred ion	305.999	0.69	3.38699e+06	NA	No matches found	No matches found	NA	No matches found	No matches found	93.9	985904	2.4449e+06	38516	373857	1.7094e+06	30804.6	1.04697e+06	1.90851e+06	28654.1	420687	1.40246e+06	248340	865546	2.27136e+06	1.0505e+06	17.9213	37.4914	15.953	75.0621	42.4395	56.5152	3.87656	66.4063	62.9245	10.8996	19.7565	8.6986	37.2423	29.5501	33.0409	5.2	-0.27	0.25	6.87e-07	1	1	Cn
Dimethyl 2,2'-(2,3-dioxo-2,3-dihydroquinoxaline-1,4-diyl)diacetate	C14 H14 N2 O6	No MS2	306.085	2.769	62282	NA	No matches found	No matches found	NA	No matches found	No matches found	NA	56659.9	676.621	65.8747	39860.3	1161.44	65.8629	33182.4	1589.08	64.5675	22269.3	449.974	166.876	40472.6	424.895	465.752	28.7678	29.7253	2.88884	9.77535	13.8457	1.36901	40.2191	36.5139	2.87234	28.2042	34.6189	17.7157	52.3435	39.4606	23.9089	2.85	0.29	-1.9	2.63e-05	1	0.00349689	Cn
Dimethyl 2,2'-(2,3-dioxo-2,3-dihydroquinoxaline-1,4-diyl)diacetate	C14 H14 N2 O6	No MS2	306.085	2.696	67152.5	NA	No matches found	No matches found	NA	No matches found	No matches found	NA	59543.1	288.247	72.678	43379.7	773.029	68.6733	36904.4	958.659	69.06	24618.2	550.92	141.407	30644.3	365.88	336.06	29.0192	43.1031	3.43056	18.0822	41.2719	0.902394	54.9212	20.1185	0.386715	40.1455	24.5915	22.1641	58.8032	28.5977	11.2847	2.28	-0.27	-1.39	0.00195708	1	0.702379	Cn
N-(6,7-Dimethoxy-3,3-dimethyl-3,4-dihydro-1-isoquinolinyl)-beta-alanine	C16 H22 N2 O4	ddMS2 for preferred ion	306.158	3.536	101034	NA	No matches found	No matches found	NA	No matches found	No matches found	NA	5179.84	108.121	59.2539	5426.19	171.009	59.8206	4253.73	361.916	59.7998	2385.9	111.545	63.1704	78986.5	124.26	14646.4	76.239	9.35959	76.4428	143.66	9.05182	17.8924	86.0248	53.5328	4.37886	92.749	71.9071	4.40084	86.1327	103.519	95.9431	7.94	4.21	-1.54	0.00334957	1	1	Cn
Methyl 2-[(dimethylcarbamoyl)(methyl)carbamoyl]-2-phenylbutanoate	C16 H22 N2 O4	ddMS2 for preferred ion	306.158	3.089	142710	NA	No matches found	No matches found	NA	No matches found	No matches found	79.4	618.172	210.331	1244.95	819.697	293.045	494.794	812.07	230.289	66.9826	824.861	217.608	103.909	1046.63	181.507	123015	18.2053	11.3519	130.53	12.1015	21.4284	79.3428	44.3475	14.3855	0.22789	76.3346	13.5214	118.642	54.3427	20.8374	59.0088	10.84	0.37	-0.34	2.46e-08	1	1	Cn
NA	C10 H15 O3 P3 S	No MS2	307.997	0.688	196542	NA	No matches found	No matches found	NA	No matches found	No matches found	NA	51446.2	162078	5606.52	20548.8	90357.9	6387.98	58164.5	108509	4748.51	13187.4	86361.7	6640.22	47337.1	128531	53795.6	17.0096	35.4061	7.90634	102.049	48.6787	10.7682	12.9665	67.3622	9.25187	50.9108	27.7846	15.3475	46.0343	25.2342	33.3856	3.5	-0.3	0.24	0.00266573	1	1	Cn
PP-242	C16 H16 N6 O	ddMS2 for preferred ion	308.138	2.517	120934	NA	No matches found	No matches found	NA	No matches found	No matches found	93.7	16768.7	1773.05	382.348	36595.7	142.689	91.345	897.147	1475.69	88.4324	16779.5	1603.25	204.751	24142.8	783.581	39101	78.4842	38.2552	78.7492	28.1026	160.393	16.3248	97.7434	84.0129	3.88557	22.3344	31.4976	29.0105	87.1523	36.6996	110.813	8.79	4.75	-0.91	0.000499977	1	1	Cn
benzyloxycarbonylarginine	C14 H20 N4 O4	No MS2	308.147	3.365	64045.3	NA	No matches found	No matches found	NA	No matches found	No matches found	NA	29536.3	2523.55	152.782	35550.7	2041.23	201.82	25585.9	3043.45	360.151	22850.9	1420.16	1933.12	12133.4	3722.19	3735.14	62.0905	15.377	32.4623	22.3013	36.7658	68.8039	21.8593	55.4404	31.9184	8.24192	30.9357	32.0179	32.5182	18.3703	37.7448	3.37	-1.08	0.29	2.05e-05	1	1	Cn
[Similar to: a,a-Trehalose; <U+0394>Mass: 33.9688 Da]	C13 H24 O8	ddMS2 for preferred ion	308.147	2.739	475842	NA	No matches found	No matches found	NA	No matches found	No matches found	78.9	82979.3	19818	1779.45	337489	31790.8	2041.93	241083	25487	1577.76	168182	15205.7	3024.88	192781	14614	7702.78	46.4911	16.4755	40.4713	39.4986	24.433	7.72314	52.1432	30.2356	8.81212	18.7459	27.2358	11.6103	44.085	4.33036	61.7211	2.29	-0.32	-0.8	0.00196381	1	1	Cn
NA	C13 H24 O8	No MS2	308.147	3.282	166178	NA	No matches found	No matches found	NA	No matches found	No matches found	NA	84488	27121.7	12128.1	129116	31771.3	7888.33	119509	34374.9	7928.41	77541	18106.7	28579.8	95683.8	54258.5	61611.5	29.7265	15.6273	23.5059	15.4878	27.8017	32.6114	13.2615	3.99844	28.4654	29.8456	12.8821	44.5421	19.089	17.868	27.8472	2.96	-0.32	0.66	6.43e-07	1	1	Cn
[Similar to: Ferulic acid; <U+0394>Mass: -116.0114 Da]	C15 H10 N4 O4	ddMS2 for preferred ion	310.069	3.566	551515	NA	No matches found	No matches found	NA	No matches found	No matches found	81.6	71944.7	208298	3684.5	39281.5	164445	3480.69	57577	305182	3217.93	42381.8	78483.1	24910.5	88670.9	233262	81499.9	22.3672	15.88	35.5373	46.2843	28.8781	26.1219	15.6322	39.2592	48.0791	25.2453	11.8545	61.7044	65.8232	48.5823	67.5519	4.66	0.62	-0.39	8.95e-07	1	1	Cn
2-(2-Hydroxypropyl)-9-pentofuranosyl-9H-purine	C13 H18 N4 O5	ddMS2 for preferred ion	310.127	1.674	635500	NA	No matches found	No matches found	NA	No matches found	No matches found	96.3	455098	1797.26	151.999	515253	1790.15	217.464	473462	4630.27	145.153	448234	1073.37	199.279	390528	657.155	2752.94	19.5483	57.995	36.1605	15.8599	45.1607	55.2324	24.7543	42.563	1.58884	3.78407	19.2375	42.233	11.4982	70.6015	75.2788	4.25	-0.28	-2.82	0.000120498	1	0.070062	Cn
(2S,3S,4S,5R,6R)-6-(3-benzoyloxy-2-hydroxypropoxy)-3,4,5-trihydroxyoxane-2-carboxylic acid	C16 H20 O10	ddMS2 for other ion	312.085	2.984	2.86593e+06	NA	No matches found	No matches found	86.7	No matches found	Single match found	66.1	1.09459e+06	71252.5	2686.05	1.34013e+06	107311	2149.28	1.43517e+06	127200	2049.83	1.96618e+06	73152	56631.6	807748	105525	88720.2	50.5062	24.1714	29.7268	27.1421	11.7917	16.3218	17.6318	17.6119	26.6524	26.5315	33.2681	22.4427	21.5617	30.2787	41.4985	5.44	-0.83	-0.27	1.31e-11	1	1	Cn
[Similar to: Asparagine; <U+0394>Mass: -180.0635 Da]	C11 H16 N6 O5	ddMS2 for preferred ion	312.117	0.638	926679	NA	No matches found	No matches found	NA	No matches found	No matches found	89.9	5618.11	18494.5	34020.7	12353.2	7066.12	26448.3	6732.87	80883.1	25843.5	12004.3	17170.7	117100	30413.9	32762.4	850513	34.7156	96.0018	55.3434	36.3856	6.45678	45.0432	7.97014	38.995	19.1697	63.8757	23.5769	83.5666	138.442	72.0938	54.2895	5.04	2.18	-1.3	0.0014017	0.992072	1	Cn
NA	C13 H20 N4 O5	No MS2	312.143	1.108	147144	NA	No matches found	No matches found	NA	No matches found	No matches found	NA	113537	14463.6	464.7	122875	19164.2	638.628	133225	22140.2	523.195	77090.7	11749.2	2067.87	99410.4	7637.59	3987.33	13.2796	22.2005	40.3527	9.78086	22.1511	22.6788	39.2386	33.8475	26.5029	27.8471	24.989	16.4218	30.5669	39.4073	35.7012	2.93	-0.42	-1.54	3.41e-07	1	0.18617	Cn
feruloyltyramine	C18 H19 N O4	ddMS2 for preferred ion	313.132	3.991	161098	NA	No matches found	Single match found	88.3	No matches found	Single match found	NA	45832.6	18457.1	287.838	16117.6	10853.4	64.974	29890	2473.94	411.594	5079.12	17258.3	18841.6	61925	24868.3	11940	66.3978	48.3558	60.2377	118.318	28.3867	109.881	77.4636	73.7644	69.0687	86.9424	67.4964	58.0338	103.457	76.002	23.5007	4.86	1.05	3.33	0.0042696	1	0.881079	Cn
feruloyltyramine	C18 H19 N O4	ddMS2 for preferred ion	313.132	4.132	3.09154e+06	NA	No matches found	Single match found	88.8	No matches found	Single match found	61.4	376654	272912	754.949	374280	193467	464.907	393346	64012.7	257.832	123404	578318	645042	2.4379e+06	621292	464168	69.7149	53.5807	88.5236	133.145	24.8309	92.4908	75.8495	65.0044	95.6633	88.2872	55.3363	47.1383	82.6572	65.46	18.0157	10.81	2.63	3.28	4.66e-07	1	0.96903	Cn
Ethyl 4-[(1E)-3-(4-nitrophenyl)-1-triazen-1-yl]benzoate	C15 H14 N4 O4	ddMS2 for preferred ion	314.101	1.748	4.44184e+06	NA	No matches found	No matches found	NA	No matches found	No matches found	77.3	2.57659e+06	126164	14993.6	2.82007e+06	177246	11723.6	3.70599e+06	154291	19559	3.22621e+06	137284	49851.4	2.59076e+06	220876	118457	16.9693	20.391	12.785	32.0577	24.5441	14.4882	21.0302	11.0239	26.0827	19.9743	23.0589	19.7199	25.7819	18.0553	19.8098	2.6	-0.52	0.52	4.49e-08	1	1	Cn
1-O-(3,4-Dihydroxybenzoyl)-beta-D-glucopyranose	C13 H16 O9	ddMS2 for preferred ion	316.08	1.846	9.72973e+06	NA	No matches found	No matches found	NA	No matches found	No matches found	82.9	957869	182528	4853.42	797265	252366	2172.69	1.01762e+06	112451	6154.28	1.26606e+06	186101	1.08923e+06	5.04235e+06	1.07347e+06	8.5516e+06	28.2909	27.7798	40.4296	41.5337	19.3401	94.7079	19.2482	37.4274	49.8428	27.2768	34.7555	29.8923	34.2773	34.9252	63.465	10.44	2.31	3.25	5.97e-12	0.142806	0.00357153	Cn
1-O-(3,4-Dihydroxybenzoyl)-beta-D-glucopyranose	C13 H16 O9	ddMS2 for preferred ion	316.08	1.376	4.25132e+07	NA	No matches found	No matches found	NA	No matches found	No matches found	79	3.83845e+06	1.06397e+06	235012	4.70955e+06	1.99191e+06	165560	5.02173e+06	1.32906e+06	273090	5.89348e+06	1.73974e+06	1.26942e+07	1.75954e+07	1.48835e+07	3.24383e+07	32.7483	21.2207	13.9961	19.3399	41.6297	62.9307	27.0868	18.218	35.2202	3.08041	27.3783	21.3645	19.4238	26.3126	36.6552	6.89	1.81	3.49	5.97e-12	0.0562142	1.29e-06	Cn
1-O-(3,4-Dihydroxybenzoyl)-beta-D-glucopyranose	C13 H16 O9	No MS2	316.08	2.515	87543.7	NA	No matches found	No matches found	NA	No matches found	No matches found	NA	3094.97	31562.8	91.8688	5663.37	51281.5	95.5983	1894.08	30236.9	91.329	1796.93	44571.5	2204.2	6959.96	13061.9	5726.33	33.5437	26.836	1.63677	45.5244	62.6645	1.73549	64.549	68.146	4.00032	109.381	21.0027	43.6646	111.454	84.8613	40.3423	5.97	1.88	-1.21	4.68e-06	0.797363	1	Cn
Dopaol b-D-glucoside	C14 H20 O8	ddMS2 for preferred ion	316.116	2.882	386231	NA	No matches found	No matches found	NA	No matches found	No matches found	64.2	268336	61108	892.387	219966	78871.9	567.297	203777	73987.4	2383.66	120965	42167.1	16743.8	125880	45122.1	29106.5	39.0716	23.7527	23.1512	35.0162	18.3754	34.4451	38.3005	23.9978	69.6182	47.674	5.99285	10.4922	63.3546	43.3362	133.747	3.61	-0.69	-0.71	0.000135012	1	1	Cn
Arbutin	C12 H16 O7	ddMS2 for preferred ion	318.095	0.901	709183	NA	No matches found	No matches found	89.3	No matches found	No matches found	82	337772	8604.54	545.576	322086	23985.3	518.25	571784	7733.05	475.127	502645	29791.1	1109.13	217826	36221.7	3855.93	38.5576	38.7694	21.4761	38.1912	5.60599	35.637	43.9636	70.2854	19.6059	33.1276	20.4358	17.5838	30.0943	21.0719	81.0994	3.02	-1.39	2.23	0.000369661	1	0.247179	Cn
Bicyclo[3.2.1]oct-6-yl 2,4-dinitrobenzoate	C15 H16 N2 O6	No MS2	320.102	3.483	50931.4	NA	No matches found	No matches found	NA	No matches found	No matches found	NA	8940.15	4695.68	1947.83	6376.01	2857.77	1769.95	22325.7	6074.17	1916.21	7244.85	8323.73	7799.97	15977.7	15263.7	39007.3	55.337	34.7579	26.7011	109.315	23.9214	67.8169	56.3253	65.0837	73.3205	90.0216	36.4898	36.4545	55.4547	41.8854	36.0236	4.35	-0.48	1.33	0.000873648	1	1	Cn
(1E)-2,4,4-Trimethylcyclohexanone (2,4-dinitrophenyl)hydrazone	C15 H20 N4 O4	ddMS2 for preferred ion	320.147	3.017	131792	NA	No matches found	No matches found	NA	No matches found	No matches found	76.4	103074	9964.27	496.462	121788	11506.2	282.411	98052.2	13105.2	311.347	96144.1	7642.56	656.77	91983.2	5724.73	2175.72	18.7864	7.74881	26.5993	10.3526	13.9462	39.2104	13.7792	32.9432	39.0888	21.4607	20.7524	15.0104	31.7361	28.3826	34.1495	2.8	-0.09	-1.19	3.41e-06	1	0.885128	Cn
8-(2-Cyclohexylethoxy)-1,3,7-trimethyl-3,7-dihydro-1H-purine-2,6-dione	C16 H24 N4 O3	ddMS2 for preferred ion	320.185	3.263	280413	NA	No matches found	No matches found	NA	No matches found	No matches found	NA	235447	22075.7	3696.17	255839	28254.2	3403.37	163310	13379.2	3651.51	217302	37661.6	8426.23	158297	44071.4	32717.6	13.5468	44.256	23.844	7.49558	49.7732	7.73635	49.2534	77.5777	8.93492	35.2125	53.4873	7.43982	19.9116	8.75119	39.8561	3.16	-0.04	1.72	8.88e-05	1	1	Cn
[Similar to: Curcumin; <U+0394>Mass: 45.9728 Da]	C17 H18 N6 O	ddMS2 for preferred ion	322.153	2.971	428303	NA	No matches found	No matches found	NA	No matches found	No matches found	86.9	2314.12	306.818	5327.78	4563.72	256.035	524.279	794.643	277.722	488.884	1056.42	232.732	1447.36	6777.91	238.457	420791	72.7982	33.93	144.787	66.9142	12.4326	64.3377	41.029	9.59142	24.0477	99.0016	3.20847	66.4325	52.1058	149.976	69.6079	9.75	3.09	-0.22	2.93e-05	1	1	Cn
NA	C9 H23 N8 O3 P	No MS2	322.163	3.389	44607.4	NA	No matches found	No matches found	NA	No matches found	No matches found	NA	16259.7	3619.54	2072.95	12604.4	6401.77	1654.92	12338.2	3519.03	2361.44	10270.6	3153.66	6466	35452	7612.03	9921.93	31.0231	38.1242	19.8682	20.4104	30.181	35.2981	30.1546	37.0834	6.71601	51.0103	27.628	30.8134	33.1518	14.926	7.7963	2.07	1.52	1.11	0.000675646	0.163759	0.324988	Cn
N'-(9-Acridinyl)-2-(diethylamino)acetohydrazide	C19 H22 N4 O	ddMS2 for preferred ion	322.179	5.271	126064	NA	No matches found	No matches found	NA	No matches found	No matches found	61.6	1267.46	91.3917	5161.75	1023.52	136.527	3458.53	1376.58	202.491	3689.99	505.238	98.9962	6092.11	1706.75	150.123	59176.6	41.3475	53.0736	27.1997	63.7921	24.8291	42.0834	78.6916	33.4383	46.4172	56.2101	21.4613	9.96805	60.8658	67.8058	84.8425	4	0.31	-0.43	0.00317177	1	1	Cn
NA	C13 H24 O5 S2	No MS2	324.106	2.886	73760.3	NA	No matches found	No matches found	NA	No matches found	No matches found	NA	1255.6	420.689	95.4761	2756.43	416.024	91.6901	622.434	418.388	91.0991	2672.26	581.486	13996.2	4890.11	45284.7	17676.5	40.0573	34.467	75.655	70.2884	26.2438	3.93132	120.281	22.4793	5.88266	51.1991	41.0982	53.8223	15.5506	42.5154	73.3187	7.6	2.97	6.76	1.28e-08	1	1.14e-06	Cn
(1R,4R,5S,6S,7R,10R,11S,12S)-1,7-Bis(hydroxymethyl)-2,8,13,14-tetraoxatricyclo[8.2.1.1~4,7~]tetradecane-5,6,11,12-tetrol	C12 H20 O10	No MS2	324.106	2.799	151284	NA	No matches found	No matches found	NA	No matches found	No matches found	NA	347.78	1953	88.5586	570.507	2852.9	84.2668	406.732	2051.77	80.8027	348.361	1834.41	25292.5	11806.8	115978	44203.4	33.1826	15.1751	4.13022	32.0822	6.81445	0.616774	29.9536	13.1616	0.936018	17.4229	5.23045	44.9044	49.012	28.6259	76.833	9.1	4.86	5.82	5.97e-12	8.25e-09	6.66e-11	Cn
Methyl 4-amino-7-pentofuranosyl-7H-pyrrolo[2,3-d]pyrimidine-5-carboxylate	C13 H16 N4 O6	ddMS2 for preferred ion	324.106	2.707	388565	NA	No matches found	No matches found	NA	No matches found	No matches found	98.2	6782.37	699.094	241.144	4395.22	1151.93	227.423	2671.7	1152.11	230.52	3869.49	575.728	14700.8	26303.6	301522	65929.3	21.5959	23.2693	3.48147	60.5938	23.7697	2.30615	27.8041	4.54435	1.79728	3.66664	28.039	48.7424	60.5164	39.3526	75.4667	8.16	3.3	8.03	5.97e-12	0.000972808	6.64e-11	Cn
[Similar to: a,a-Trehalose; <U+0394>Mass: 17.9738 Da]	C13 H24 O9	ddMS2 for preferred ion	324.142	2.773	2.53108e+06	NA	No matches found	No matches found	NA	No matches found	No matches found	96.1	1.87962e+06	17400.8	5094.22	2.32972e+06	26094.9	2233.75	1.91584e+06	34237	1896.54	1.91434e+06	12316.5	2856.37	1.59434e+06	9075.02	42328.1	31.488	29.9346	67.6179	9.40194	37.4592	113.868	20.8572	10.1033	32.8346	13.0892	23.0085	58.5982	16.3531	48.1931	67.3294	4.48	-0.27	-1.92	5.46e-05	1	0.704437	Cn
[Similar to: a-Lactose; <U+0394>Mass: 17.9737 Da]	C13 H24 O9	ddMS2 for preferred ion	324.142	1.504	679834	NA	No matches found	No matches found	NA	No matches found	No matches found	67	432541	8686.06	232.202	514827	13319.5	186.534	611451	15948.4	189.697	293897	9278.98	231.542	357096	5537.28	1204.61	50.8243	16.7684	67.7086	19.7267	22.9138	37.4504	50.7429	65.604	8.76043	30.1959	31.3235	38.594	32.4909	35.0147	17.6913	2.67	-0.78	-1.53	0.00411114	1	1	Cn
1,4-Bis(3-phenylpropyl)-1,2,4,5-tetrazinane	C20 H28 N4	No MS2	324.23	5.686	94290.9	NA	No matches found	No matches found	NA	No matches found	No matches found	NA	800.341	486.954	3195.8	908.742	437.726	3706.37	1102.92	469.216	3195.58	919.24	484.32	5480.42	980.649	552.946	41182.8	26.0618	6.90357	17.01	33.8989	4.13454	28.0656	79.033	4.06077	31.8948	63.021	3.56274	43.8815	37.3703	7.20063	85.3527	3.69	-0.17	0.24	9.75e-05	1	1	Cn
(E)-3-[2-[(2S,3R,4S,5S,6R)-3,4,5-trihydroxy-6-(hydroxymethyl)oxan-2-yl]oxyphenyl]prop-2-enoic acid	C15 H18 O8	ddMS2 for preferred ion	326.101	2.808	2.17181e+06	NA	No matches found	No matches found	85.9	No matches found	Multiple matches found	95.6	1.26794e+06	111999	543.642	1.81037e+06	175991	474.655	365194	176621	443.262	222682	135934	57091.2	1.04435e+06	148047	89220.7	47.3738	16.1259	34.3754	24.7565	3.41374	10.1277	101.749	35.3013	23.6358	15.6403	25.3828	22.1504	75.4332	31.2358	83.6833	7.65	1.52	-0.25	7.52e-05	1	1	Cn
Methyl 6-O-(4-methoxybenzoyl)hexopyranoside	C15 H20 O8	ddMS2 for preferred ion	328.116	3.121	132861	NA	No matches found	No matches found	NA	No matches found	No matches found	92.4	51288	12594.1	246.29	51917.9	15211.3	145.539	49830.4	13975.3	205.552	38439.3	9962.79	535.143	132628	22565.9	1523.17	16.4552	25.2837	56.7399	42.4709	19.9185	41.7887	12.1561	18.1701	48.8161	13.9174	12.7639	41.6841	37.0959	43.0362	41.4502	2.89	1.41	0.69	3.33e-05	1	1	Cn
N-Feruloyloctopamine	C18 H19 N O5	ddMS2 for preferred ion	329.127	3.464	86131.6	NA	No matches found	Single match found	88.6	Single match found	No matches found	75.8	12737.4	4153.84	325.972	6817.58	2201.05	353.526	7716.94	1230.44	151.87	2153.09	4353.67	4216.86	20683	5719.04	48301.6	63.631	60.6422	14.0617	115.576	62.3437	27.2565	72.2466	41.6688	45.4384	56.4278	47.7183	58.717	76.1422	52.7586	90.3979	8.31	1.42	2.22	4.07e-05	1	1	Cn
N-Feruloyloctopamine	C18 H19 N O5	ddMS2 for preferred ion	329.127	3.625	2.26827e+06	NA	No matches found	Single match found	90.3	Single match found	No matches found	73	124372	84885.8	544.499	99041.4	79491.1	374.015	103944	53911.5	335.421	64315.5	186709	107704	784904	162058	1.88562e+06	73.2636	62.7582	57.0394	145.556	40.6923	28.4305	104.666	33.9629	22.2296	55.1957	28.8697	62.7021	84.245	14.1544	81.4359	12.46	2.92	1.59	2.97e-07	1	1	Cn
Ethanone, 1-(4-methoxyphenyl)-, (2,4-dinitrophenyl)hydrazone	C15 H14 N4 O5	ddMS2 for preferred ion	330.095	0.999	546645	NA	No matches found	No matches found	NA	No matches found	No matches found	90.1	359945	115803	5083.26	495422	165994	3846.84	494184	148752	3493.01	270485	89984.9	19685.2	452191	82743.3	30307.8	25.0599	14.3783	26.9286	11.6648	27.9952	0.954095	36.0281	22.6932	28.4328	12.7173	19.0485	30.5176	20.5591	9.83323	25.9889	3.12	-0.13	-0.85	4.71e-08	1	1	Cn
1-O-vanilloyl-beta-D-glucose	C14 H18 O9	ddMS2 for preferred ion	330.096	1.714	3.06513e+06	NA	No matches found	No matches found	NA	No matches found	No matches found	86.7	1.19912e+06	494420	54286.5	1.2984e+06	742935	56420	1.24832e+06	774995	35343.3	1.21573e+06	526029	328770	2.08782e+06	1.09663e+06	444496	10.1818	10.6864	83.789	14.1468	8.9448	42.1264	24.0195	6.75081	23.5083	5.35198	27.0316	20.2201	25.7958	18.1325	57.8744	3.65	0.74	0.5	3.82e-06	1	1	Cn
NA	C12 H18 N4 O5 S	No MS2	330.099	2.721	87169.6	NA	No matches found	No matches found	NA	No matches found	No matches found	NA	40329.9	175.894	71.0034	41127.6	210.428	66.9635	44935.5	303.206	67.8754	18028.9	163.191	176.082	10675.2	359.564	318.295	73.2826	14.5374	3.48147	2.50547	15.9318	2.30615	16.915	60.3632	1.79728	53.3644	3.40251	20.85	48.2595	26.8016	22.3243	2.23	-2.07	0.25	0.00411114	0.0787872	1	Cn
4-[5-(3,4-Diethoxybenzyl)-1,2,4-oxadiazol-3-yl]-1,2,5-oxadiazol-3-amine	C15 H17 N5 O4	ddMS2 for preferred ion	331.127	0.834	74778.2	NA	No matches found	No matches found	NA	No matches found	No matches found	73	24927.2	24883.4	3323.11	36820.7	31142.7	3311.15	27932.6	25951.4	2976.23	22200.8	18943.4	11463.7	69320.7	49389.8	15749.6	26.1516	21.5742	2.06141	9.16518	28.9866	8.63963	26.5634	26.7054	39.2446	50.9397	15.7132	41.5988	37.0947	19.257	26.5456	2.4	1.31	0.93	0.000366194	1	1	Cn
6-O-galloyl-beta-D-glucose	C13 H16 O10	ddMS2 for preferred ion	332.075	1.073	2.93291e+06	NA	No matches found	No matches found	NA	No matches found	No matches found	NA	409872	149272	4091.8	1.50783e+06	284413	3504.9	442523	237488	11804.6	480547	234250	864100	1.78177e+06	764134	1.70386e+06	59.7759	34.0349	59.7773	72.323	33.174	90.4769	110.534	29.7221	66.1106	86.4449	17.7267	22.7876	81.0762	21.1137	20.009	7.17	2.01	1.69	1.35e-06	1	1	Cn
Glucogallin	C13 H16 O10	No MS2	332.075	0.716	236848	NA	No matches found	No matches found	NA	No matches found	No matches found	NA	27170.9	33322.1	8406.62	130616	41165.6	9578.36	34143.4	34958.7	7120.09	26423.5	23945.5	96348.3	137058	67508	153491	45.0834	19.8736	7.90634	76.9425	24.5218	10.7682	111.826	5.77334	9.25187	86.51	7.19734	20.6627	84.7543	37.1116	9.51648	4.43	2.01	0.95	0.00170932	1	1	Cn
SMCC	C16 H18 N2 O6	ddMS2 for preferred ion	334.117	2.951	164675	NA	No matches found	No matches found	NA	No matches found	No matches found	63.4	38135.4	4765.22	85.9238	84825.5	8239.18	78.8533	51466.8	4427.9	75.8261	55510.3	2951.52	88.5356	164591	942.986	736.727	37.7547	39.8513	84.3701	39.1174	33.5534	5.70108	41.1939	94.5443	5.18738	38.7476	49.527	37.7178	29.2033	39.4903	22.2644	3.28	1.68	-2.23	0.00125784	1	0.286191	Cn
NA	C14 H17 N4 O4 P	ddMS2 for preferred ion	336.098	2.424	983214	NA	Multiple matches found	No matches found	NA	No matches found	No matches found	NA	807380	33390.9	1751.21	736422	81127.2	1157.09	723373	72949.7	367.847	534394	66541.7	27429.4	489312	69469.5	15177.9	19.6886	42.3706	62.7475	27.7791	43.4743	93.3957	38.997	32.4708	130.964	10.274	25.2828	11.3491	29.289	17.9006	94.5891	5.37	-0.56	-0.07	0.000464653	1	1	Cn
Methyl 2,6-dideoxy-4-O-(6-deoxy-3-O-methylhexopyranosyl)-3-O-methylhexopyranoside	C15 H28 O8	No MS2	336.179	3.621	49361.7	NA	No matches found	No matches found	NA	No matches found	No matches found	NA	17008.1	7801.4	309.52	11624.7	9688.4	402.58	9085.43	7923.89	451.494	9151.15	4098.6	2891.37	44285.8	8021.9	8324.28	32.6676	27.5965	49.7808	44.9999	40.4958	17.7	56.5651	95.8595	17.0811	47.8806	32.194	47.3882	54.0895	25.2952	27.1804	4.2	2.29	0.02	0.00184414	1	1	Cn
NA	C13 H14 N4 O7	ddMS2 for preferred ion	338.085	0.682	1.32495e+06	NA	No matches found	No matches found	NA	No matches found	No matches found	NA	418927	123956	16737.9	627587	200460	31468.7	499980	158782	24714.3	272629	114752	211876	998395	326118	281815	26.9136	23.8586	25.1448	17.9928	32.4433	12.4012	46.6698	24.9018	2.98004	29.9715	16.6091	47.6466	26.9574	20.5856	54.8593	3.51	1	1.04	4.27e-06	1	0.61345	Cn
Ascorbyl glucoside	C12 H18 O11	No MS2	338.085	0.821	93853.9	NA	No matches found	No matches found	NA	No matches found	No matches found	NA	36567.2	8622.69	4337.9	56488.4	11589.3	4322.29	42792.7	12888.1	3530.02	28317.9	7627.07	10184	75229.5	25044.1	19410.9	17.3409	17.048	2.06141	14.4037	10.8424	8.63963	53.1082	14.5932	11.6766	18.9791	11.8784	61.9296	16.4475	31.8948	40.7639	2.46	0.81	0.96	8.61e-05	1	0.532489	Cn
NA	C13 H25 O4 P3	No MS2	338.095	2.444	224925	NA	No matches found	No matches found	NA	No matches found	No matches found	NA	206216	7835.92	345.75	176389	19408.9	185.555	183193	17427.2	105.293	168025	15343.1	6648.31	114901	16827.4	3471.21	8.45025	45.1392	61.8165	27.8017	43.5501	88.4849	11.3323	33.425	102.254	12.1343	40.974	11.5042	44.9723	33.8147	102.325	5.04	-0.67	-0.05	0.000317649	1	1	Cn
N'-(5-Nitro-2-oxo-2H-indol-3-yl)-3-phenylpropanehydrazide	C17 H14 N4 O4	ddMS2 for preferred ion	338.101	3.241	702991	NA	No matches found	No matches found	NA	No matches found	No matches found	66	205321	202374	4335.97	246438	172045	9346.47	160023	234977	2936.95	438505	123073	5969.04	350599	119121	70197.3	19.3295	11.3796	97.8699	52.1431	29.4903	71.2972	52.3524	6.52659	43.5077	38.668	20.5071	31.0588	38.2956	29.4504	23.9207	4.58	1.13	-0.98	2.79e-06	1	1	Cn
N'-(5-Nitro-2-oxo-2H-indol-3-yl)-3-phenylpropanehydrazide	C17 H14 N4 O4	ddMS2 for preferred ion	338.101	3.166	1.06029e+06	NA	No matches found	No matches found	NA	No matches found	No matches found	67.7	162598	216037	730.058	322746	286172	2231.77	301868	508455	320.793	758082	287629	7525.59	264318	185385	50637.6	23.794	10.546	72.006	52.2744	31.8025	65.2087	14.2744	47.6169	76.5746	56.2171	8.8208	24.4336	41.4265	66.2131	64.7151	7.3	-0.19	-1.46	3.59e-08	1	1	Cn
NA	C14 H27 O7 P	No MS2	338.148	0.909	194918	NA	No matches found	No matches found	NA	No matches found	No matches found	NA	20526.5	1190.47	3166.17	24544.8	1744.83	862.826	37149.5	765.897	799.52	13163.5	790.104	1895.9	12569.2	1059.33	181683	13.1604	20.4213	143.866	52.3927	21.4961	21.7118	73.6845	33.9639	28.5935	82.0602	27.5661	9.37648	102.7	11.5486	30.8567	7.83	-1.56	0.47	1.47e-06	1	1	Cn
[Similar to: a,a-Trehalose; <U+0394>Mass: 3.9580 Da]	C15 H22 N4 O5	ddMS2 for preferred ion	338.158	3.186	413884	NA	No matches found	No matches found	NA	No matches found	No matches found	91.4	353922	17605.5	14293.6	348626	24193.1	8229.87	264521	27669.4	3743.71	195710	7705.33	7498.84	229530	6454.19	319923	18.1014	27.8963	96.4648	12.4613	47.1163	138.465	29.5239	14.5053	34.2039	19.6087	22.6861	81.0186	17.2553	42.7052	76.2187	6.42	-0.2	-2.1	5.26e-05	1	1	Cn
DES(2-METHYLBUTANOYL)PRAVASTATIN	C18 H28 O6	No MS2	340.189	4.739	83327.7	NA	No matches found	No matches found	NA	No matches found	No matches found	NA	908.477	823.255	2216	816.44	671.287	1293.29	1894.36	621.61	861.7	1448.59	666.004	3743.79	2007.92	639.178	41070.2	66.6658	15.8529	41.2932	43.8717	11.0032	102.155	89.5458	25.0729	30.2871	39.3925	25.4107	42.6892	46.8717	36.5291	66.282	5.57	0.08	0.04	1.03e-06	1	1	Cn
Caffeic acid 3-glucoside	C15 H18 O9	ddMS2 for other ion	342.095	2.829	7.71817e+06	NA	No matches found	Multiple matches found	NA	No matches found	No matches found	88	2.29733e+06	2.48607e+06	20511.2	2.93354e+06	3.88286e+06	15368.8	3.3468e+06	5.88368e+06	16208	2.36723e+06	4.18851e+06	172754	4.67988e+06	3.01888e+06	639480	48.9888	26.2662	44.9399	66.723	26.211	52.2874	35.7002	43.7628	43.8095	45.5978	22.3819	66.9053	72.6128	67.2995	41.1323	5.3	0.48	-0.96	7.1e-06	1	1	Cn
[Similar to: Caffeic acid; <U+0394>Mass: -162.0531 Da]	C16 H14 N4 O5	ddMS2 for preferred ion	342.095	2.634	4.36174e+06	NA	No matches found	Multiple matches found	NA	No matches found	No matches found	96.6	2.055e+06	1.24201e+06	159799	1.66155e+06	2.02482e+06	135546	2.13539e+06	2.78028e+06	114042	3.16084e+06	1.24135e+06	388582	3.21327e+06	1.17617e+06	1.73408e+06	46.2675	60.4018	37.4851	26.6109	26.4573	16.0238	16.4616	29.823	11.8705	24.1433	17.881	24.9711	43.8743	62.3248	27.8178	3.93	0.59	-1.24	2.48e-06	1	0.667897	Cn
1-(5-S-Acetyl-2,3-O-isopropylidene-5-thiopentofuranosyl)-1H-1,2,4-triazole-3-carboxamide	C13 H18 N4 O5 S	ddMS2 for preferred ion	342.099	1.713	413010	NA	No matches found	No matches found	NA	No matches found	No matches found	97.2	229842	701.144	215.641	241653	1153.72	144.65	272384	2167.67	141.351	315815	426.161	155.107	243890	163.824	1903.55	67.311	60.777	22.5802	37.884	40.4276	56.5811	24.8917	54.4571	1.18943	28.6996	20.9365	1.42097	31.2763	8.80071	78.7891	3.75	-0.16	-3.73	8.56e-05	1	0.000475133	Cn
3-Hydroxy-17-methyl-6-oxo-4,5-epoxymorphinan-14-yl acetate	C19 H21 N O5	ddMS2 for preferred ion	343.143	4.202	458762	NA	No matches found	No matches found	NA	No matches found	No matches found	NA	14038.7	71180.8	62.8815	8973.03	44843.2	77.7925	19306.5	14488.3	123.931	4970.65	218157	57982.5	115634	198646	30799.6	54.0917	61.752	112.604	118.203	19.713	17.5379	71.4484	65.9892	23.2521	82.4494	57.6408	76.6449	81.1184	85.2771	43.6734	7.96	2.58	3.78	0.000108291	1	1	Cn
NCGC00381184-01_C15H20O9_	C15 H20 O9	ddMS2 for preferred ion	344.111	2.714	1.12191e+07	NA	No matches found	No matches found	70.3	No matches found	Multiple matches found	94.2	6.04031e+06	893330	13982.7	6.72117e+06	962303	14397.7	7.15327e+06	3.01812e+06	9321.03	8.68455e+06	1.1814e+06	17190.5	7.03274e+06	1.49231e+06	237778	23.3874	32.5054	56.0461	26.5849	48.3463	4.45741	21.5248	40.4854	15.1065	32.5604	38.0943	21.6423	12.3342	53.2221	35.0716	4.67	-0.02	-1.02	3.15e-08	1	1	Cn
NA	C15 H20 O9	ddMS2 for preferred ion	344.111	2.454	2.42767e+06	NA	No matches found	No matches found	NA	No matches found	No matches found	NA	439569	36488.1	3767.57	345715	74113.5	4839.86	394527	25474.5	2385.7	177626	30342.2	1.12458e+06	562243	168745	914459	27.2685	43.8825	66.377	24.9199	25.8937	53.8763	65.6084	39.9815	28.1599	58.4707	12.1332	69.9239	13.3	27.322	55.3208	8.58	0.51	2.73	1.16e-10	1	0.161463	Cn
5-(4-Morpholinylcarbonyl)-N-(2-nitrophenyl)-1H-imidazole-4-carboxamide	C15 H15 N5 O5	ddMS2 for preferred ion	345.106	0.976	364819	NA	No matches found	No matches found	NA	No matches found	No matches found	NA	238429	44527	20271.3	335612	64968.7	22352.5	281678	61933	22000.2	255676	50248.2	64042.1	294466	116237	88792.6	19.4996	24.8513	12.8561	6.08465	35.4045	29.4336	26.9193	23.0156	34.1468	22.976	17.982	17.8385	12.6152	12.8912	14.6678	2.01	0.06	0.91	4.08e-05	1	0.286191	Cn
6-Amino-4-(3-methoxyphenyl)-3-(2-pyridinyl)-2,4-dihydropyrano[2,3-c]pyrazole-5-carbonitrile	C19 H15 N5 O2	ddMS2 for preferred ion	345.122	3.446	118945	NA	No matches found	No matches found	NA	No matches found	No matches found	65.4	9790.33	200.91	165.621	11895.4	197.972	64.6188	6129.63	192.227	65.3135	11497.8	471.404	1268.39	19025.5	1281.92	13910.4	67.6206	30.5701	58.3229	129.516	15.2305	39.5549	131.399	48.6463	2.86823	78.2565	44.8203	85.0352	135.803	50.6098	89.9418	7.73	1.63	2.74	0.00354808	1	1	Cn
Aucubin	C15 H22 O9	No MS2	346.127	2.693	88396.5	NA	No matches found	No matches found	NA	No matches found	No matches found	NA	45068.9	7705.71	105.378	36150.6	11780.4	159.619	35033.2	7978.89	153.649	25129.8	6218.01	2253.11	30284.5	6739.84	2885.75	33.6441	25.8161	78.054	39.7559	9.76658	34.0983	42.7055	23.9212	22.233	33.7522	10.4885	37.9757	73.6171	20.7386	20.6351	4.23	-0.21	-0.24	6.46e-07	1	1	Cn
(5E)-5-[(2,4-Dinitrophenyl)hydrazono]-1,7,7-trimethylbicyclo[2.2.1]heptan-2-one	C16 H18 N4 O5	ddMS2 for preferred ion	346.127	2.439	1.73267e+07	NA	No matches found	No matches found	NA	No matches found	No matches found	87.9	1.02e+07	266623	8124.39	1.12627e+07	381740	5649.83	1.539e+07	299319	3834.21	1.31037e+07	253192	101582	7.78232e+06	444473	135070	11.4177	30.5796	41.8933	29.3011	27.5498	48.7194	29.1614	22.3207	76.9711	28.6521	12.3907	42.4629	19.7568	26.6498	83.6755	5.14	-0.98	0.57	6.38e-08	1	1	Cn
(5E)-5-[(2,4-Dinitrophenyl)hydrazono]-1,7,7-trimethylbicyclo[2.2.1]heptan-2-one	C16 H18 N4 O5	ddMS2 for preferred ion	346.127	1.609	1.0895e+06	NA	No matches found	No matches found	NA	No matches found	No matches found	94.6	440854	59328.6	1143.45	472303	94957.4	954.812	489093	66823.9	1438.17	762182	91692.6	53065.1	865348	170918	59298.1	8.15963	15.7521	15.5447	15.4815	27.9203	14.3371	31.9785	18.7653	18.373	34.5095	30.2314	33.1136	51.0851	25.6962	32.8605	5.37	0.82	1.35	5.97e-12	1	0.13492	Cn
NA	C18 H22 N O4 P	No MS2	347.13	1.618	170144	NA	No matches found	No matches found	NA	No matches found	No matches found	NA	68978.8	9246.12	136.466	74637.8	16692.5	129.868	77881.6	9904.56	148.077	123281	13428.7	8743.47	139996	26584	8963.64	7.78105	15.2487	4.72346	18.1212	28.6661	1.77276	22.8549	16.531	19.5283	34.8143	29.2324	30.8693	51.0251	27.1167	27.2339	5.92	0.85	1.42	5.97e-12	1	0.0380438	Cn
2-(5-Methyl-2-nitro-1H-imidazol-1-yl)ethyl (3-methoxybenzoyl)carbamate	C15 H16 N4 O6	ddMS2 for preferred ion	348.106	1.049	514328	NA	No matches found	No matches found	NA	No matches found	No matches found	79.6	148605	359387	2566.6	185715	444236	824.992	174544	353691	3789.72	95911.3	285198	13135.7	254276	334552	46626.6	21.0127	14.094	66.721	34.1506	16.3068	35.2401	41.4818	13.1914	46.6657	4.71259	20.1668	53.5935	18.4988	17.4031	23.2891	3.62	0.54	-0.08	4.97e-07	1	1	Cn
2-Hydroxy-2-(4-methyl-2-oxocyclohexyl)propyl hexopyranoside	C16 H28 O8	No MS2	348.179	3.623	58715.8	NA	No matches found	No matches found	NA	No matches found	No matches found	NA	37792.1	10736	2258.75	51342.8	16078.2	1892.14	29589.1	12336.7	1885.18	24519.3	9701.46	4072.06	33566.7	6595.23	12295.5	19.4776	46.2669	21.5991	23.1589	18.9452	37.5729	34.4384	30.707	16.9871	10.0058	29.9735	7.23513	29.2314	12.2088	49.8512	2.71	0.18	-0.9	7.56e-07	1	1	Cn
(3E)-N,N-Diisopropyl-3-[(2-nitrobenzoyl)hydrazono]butanamide	C17 H24 N4 O4	No MS2	348.179	3.546	84935.9	NA	No matches found	No matches found	NA	No matches found	No matches found	NA	32907.4	25313.3	2279.21	39281.6	25959.4	3087.18	35058.9	26270	1844.63	34478.2	17285	4219.5	32833.4	13152.5	19597.5	40.8521	14.6176	49.8155	48.9723	30.5247	27.7015	58.2925	22.2126	30.5109	10.1138	7.63928	18.5174	27.596	46.5738	34.8122	3.41	-0.09	-1	8.31e-06	1	1	Cn
NA	C19 H28 N2 O2 S	No MS2	348.188	6.033	104839	NA	No matches found	No matches found	NA	No matches found	No matches found	NA	137.324	98.6509	1225.72	124.884	99.2543	970.844	122.969	94.8052	1090.54	114.31	98.3716	611.006	112.351	95.4016	20311.1	2.99942	4.56743	17.0383	37.5884	4.84121	41.4852	78.7294	2.28022	58.303	11.7268	7.70969	61.8859	86.9703	1.19138	129.806	4.22	-0.13	0.01	0.00363084	1	1	Cn
9-(5-O-Acetyl-2,3-O-isopropylidenepentofuranosyl)-9H-purin-6-amine	C15 H19 N5 O5	ddMS2 for preferred ion	349.138	2.599	245319	NA	No matches found	No matches found	NA	No matches found	No matches found	98.7	132357	410.016	83.2177	141889	803.559	76.9579	100103	605.983	75.5847	52976.9	538.562	250.267	48207	2757.39	556.523	52.4885	64.6618	45.1668	4.85531	17.8365	10.925	58.095	30.965	37.3976	25.9556	1.25987	28.465	74.3922	25.2059	19.108	2.88	-1.05	2.19	0.00292384	1	0.0112475	Cn
Dimethyl 5-[2-(methoxycarbonyl)hydrazino]-3,4-diazatricyclo[4.4.1.0~1,6~]undeca-2,7,9-triene-2,5-dicarboxylate	C15 H18 N4 O6	ddMS2 for preferred ion	350.121	2.65	130035	NA	No matches found	No matches found	NA	No matches found	No matches found	71.1	53825.3	5240.44	316.172	76895.6	9348.58	237.307	68290.2	5608.4	115.816	69775.2	4562.78	1203.53	63776.5	3015.58	14408.1	40.7692	21.2523	25.436	38.9195	35.2863	43.0336	21.4691	42.2224	27.5487	25.7152	29.8627	92.7498	37.1124	18.2672	129.079	6.96	-0.1	-0.9	1.17e-09	1	1	Cn
Dimethyl 5-[2-(methoxycarbonyl)hydrazino]-3,4-diazatricyclo[4.4.1.0~1,6~]undeca-2,7,9-triene-2,5-dicarboxylate	C15 H18 N4 O6	ddMS2 for preferred ion	350.122	2.933	80027.4	NA	No matches found	No matches found	NA	No matches found	No matches found	65.7	45322.8	1323.25	318.736	33890.6	2770.16	96.4859	33137.1	5414.88	69.1354	39666.9	1273.56	373.662	41835.2	1652.79	12840	67.5292	78.0881	60.2909	30.6603	45.4647	81.5245	21.1545	40.3086	36.3189	41.0859	37.3334	85.1032	23.6021	37.5439	75.2131	7.54	0.34	-1.71	1.27e-06	1	1	Cn
NA	C13 H12 N12 O	ddMS2 for preferred ion	352.127	2.748	219235	NA	No matches found	No matches found	NA	No matches found	No matches found	NA	91810.7	8343.9	1023.43	143753	16982.6	870.593	97869.4	9467.04	728.275	71670.5	8791.69	2939.69	184897	5928.1	9541.26	38.1318	24.3909	21.1094	18.439	26.1258	24.2555	59.8722	32.2107	15.4484	9.77611	27.4683	33.5622	21.8387	16.1366	37.061	3.71	0.92	-0.68	4.37e-07	1	1	Cn
1-Acetyl-7,9-dimethyl-3-phenyl-1,4-dihydro[1,2,4]triazino[3,4-f]purine-6,8(7H,9H)-dione	C17 H16 N6 O3	ddMS2 for preferred ion	352.127	2.64	119833	NA	No matches found	No matches found	NA	No matches found	No matches found	NA	29752.2	3855.68	265.521	71063.9	7961.03	200.661	37226.7	4893.61	115.817	31757.8	4335.26	569.438	101161	2740.8	5371.21	31.7814	24.1169	30.4074	44.8108	37.6965	33.2254	38.3496	45.689	28.9334	36.2455	22.4268	33.3439	18.3075	10.4659	54.5508	5.54	1.44	-0.84	3.78e-09	0.583945	1	Cn
[Similar to: Chlorogenic acid; <U+0394>Mass: 1.0072 Da]	C16 H7 N11	ddMS2 for preferred ion	353.088	2.691	603479	NA	No matches found	No matches found	NA	No matches found	No matches found	65.3	15622	933.998	280.772	37504.4	494.775	202.288	7074.53	1465.48	198.841	276905	458.202	503.34	68290.3	1571.16	10943.2	42.5802	28.9807	55.0827	108.541	22.6373	2.39045	104.641	117.829	0.386715	56.6255	87.4284	46.7252	133.391	107.103	75.5989	5.78	3.27	0.1	0.000173435	1	1	Cn
[Similar to: Ethyl loflazepate ; <U+0394>Mass: 6.9798 Da]	C15 H11 N7 O4	ddMS2 for other ion	353.088	3.24	2.23568e+06	NA	No matches found	No matches found	NA	No matches found	No matches found	70	28819.7	529.404	2299.53	17873.6	552.444	245.407	12273.2	802.552	237.086	1.76135e+06	3027.24	894.125	241047	3917.45	73565.4	45.6099	1.6246	123.873	39.9623	12.9384	23.3237	128.939	23.5434	1.85217	45.8495	73.3287	53.0528	128.268	60.8285	47.4203	8.28	4.3	2.29	1.29e-05	1	1	Cn
[Similar to: L-Dopa; <U+0394>Mass: -157.0250 Da]	C13 H10 N10 O3	ddMS2 for other ion	354.094	2.596	118619	NA	No matches found	Multiple matches found	NA	No matches found	No matches found	78.5	20636.6	284.212	105.856	36240.6	269.887	103.761	55601.4	387.522	114.218	103621	324.137	646.498	105628	1021.7	8820.42	26.4273	15.369	10.2056	2.55796	20.2325	4.87394	66.62	36.2444	9.29601	8.38615	8.50495	13.3813	15.5813	14.1973	136.19	6.27	0.93	1.4	5.58e-10	1	1	Cn
Neochlorogenic acid	C16 H18 O9	ddMS2 for preferred ion	354.095	2.219	9.51965e+06	92	No matches found	Multiple matches found	85.5	Multiple matches found	Multiple matches found	NA	271406	126489	11430.2	2.27265e+06	103124	23445.2	163265	303019	5424.5	820320	234492	8591.19	3.78032e+06	676438	576934	51.4769	65.8934	82.6734	117.388	50.783	19.1932	161.171	60.3663	40.5583	96.7112	28.9921	22.0448	94.1268	65.0015	46.7073	6.73	4.53	1.16	0.000768795	1	1	Cn
1-O-feruloyl-beta-D-glucose	C16 H20 O9	ddMS2 for preferred ion	356.111	3.035	504533	NA	No matches found	No matches found	NA	No matches found	No matches found	65.3	254845	98407.9	1348.37	227437	118708	2802.78	297473	173717	379.512	192457	45196.5	319570	411225	65095.2	82102.9	42.8969	12.0455	41.0952	18.7195	26.8021	65.1461	13.1226	23.4444	117.47	15.3122	83.1643	58.4507	28.641	29.7496	119.889	7.76	0.47	-1.42	1.43e-06	1	1	Cn
(2Z)-2-[(2,4-Dinitrophenyl)hydrazono]-2-phenylethyl acetate	C16 H14 N4 O6	ddMS2 for preferred ion	358.09	2.827	263596	NA	No matches found	No matches found	NA	No matches found	No matches found	NA	102786	19715.7	69.8406	121505	29799.4	66.2621	122905	45770.9	63.8755	115635	17701.7	119.667	222123	28950.4	1992.64	9.54427	18.523	9.735	39.1023	31.0806	3.64264	5.24601	63.2934	1.42722	27.0544	17.7727	45.6386	36.915	68.9521	61.4853	4.96	0.85	-0.66	1.85e-06	1	1	Cn
9-(2,3,5,6,8,9-Hexahydro-1,4,7,10-benzotetraoxacyclododecin-12-yl)-3,9-dihydro-6H-purin-6-one	C17 H18 N4 O5	ddMS2 for preferred ion	358.127	2.852	301833	NA	No matches found	No matches found	NA	No matches found	No matches found	NA	42409.5	29723.1	2632.89	54418	34212.2	2130.5	43981.5	35545.4	1966.92	108429	18595.3	18435.2	106071	41274	22180	8.19945	8.85233	35.4783	4.47	18.9334	16.3475	67.672	25.3879	32.4468	33.7004	29.0038	58.2496	79.8325	14.2622	71.9643	3.5	1.27	0.22	3.31e-05	1	1	Cn
Sweroside	C16 H22 O9	ddMS2 for preferred ion	358.127	2.524	272009	NA	No matches found	No matches found	NA	No matches found	No matches found	61.3	15529.9	711.85	200.127	17153.7	1213.11	383.98	16530.6	422.787	263.187	7524.07	506.554	228001	33905.7	13872.5	113891	20.9414	93.3554	73.1666	71.0482	19.0815	39.7342	130.977	35.2056	39.2146	61.2104	56.5611	32.9679	74.2957	40.6146	83.2589	8.76	1.04	5.04	1.94e-06	1	0.0234155	Cn
Clovamide	C18 H17 N O7	No MS2	359.101	3.392	101424	NA	No matches found	No matches found	NA	No matches found	No matches found	NA	23145	1012.22	528.412	44403.2	2065.49	188.757	30951	297.757	307.706	9469.1	378.923	15950.1	23011.4	7554.17	26223.5	24.3162	10.9592	75.2413	57.7892	50.2532	105.353	90.9174	28.5446	34.6277	64.8389	63.3048	41.1996	106.88	43.0468	32.5813	6.41	-0.43	4.67	5.17e-06	1	0.00915976	Cn
[Similar to: D-(+)-Glucose; <U+0394>Mass: -180.0426 Da]	C16 H16 N4 O6	ddMS2 for preferred ion	360.106	0.903	128065	NA	No matches found	No matches found	NA	No matches found	No matches found	86.4	60913.5	4403.33	585.302	49586.1	7374.98	544.821	55959.2	10455.6	499.488	40164	5320.09	5048.03	89076	7177.99	5634.33	44.7775	13.4542	14.4666	46.5411	10.0476	16.0448	49.5892	44.3228	19.6059	24.2797	33.7669	82.7438	32.7408	24.0997	45.1219	3.5	0.67	-0.54	0.000284665	1	1	Cn
[Similar to: Syringic acid; <U+0394>Mass: -162.0533 Da]	C16 H16 N4 O6	ddMS2 for preferred ion	360.106	2.353	377113	NA	No matches found	No matches found	NA	No matches found	No matches found	91.6	197850	231152	7534.2	202158	291740	6629.97	181846	312957	3846.87	121473	290461	6573.85	231969	310927	147434	26.9575	9.8411	95.5336	9.40446	6.85051	51.8305	17.7439	6.09669	11.7735	24.8347	19.7369	59.0172	32.9982	19.8884	37.0607	5.26	0.35	-0.01	3.07e-08	1	1	Cn
[Similar to: Salvinorin B; <U+0394>Mass: 30.0616 Da]	C16 H16 N4 O6	ddMS2 for preferred ion	360.106	1.751	982077	NA	No matches found	No matches found	NA	No matches found	No matches found	86.3	591411	26876.7	3051.18	570060	38001.4	2496.27	837487	29246	4104.84	714709	32007.1	12480.1	614205	50989.5	29822.8	19.2361	17.5165	19.7799	30.7827	22.1458	14.261	20.3599	16.0227	26.1669	20.9238	24.9112	20.5972	24.1103	18.7162	12.0699	2.86	-0.45	0.8	9.94e-09	1	1	Cn
NA	C8 H23 N7 O7 S	No MS2	361.138	0.876	56506.8	NA	No matches found	No matches found	NA	No matches found	No matches found	NA	3148.4	6075.74	1443.24	1799.7	9651.62	1386.44	1875.5	36134.6	1347.15	678.963	16245.1	18410.5	4926.54	44195.1	22660.8	54.2556	86.8671	14.7672	78.0148	57.9042	6.58592	67.9711	53.2161	21.1993	57.1481	47.0178	37.0428	41.0488	43.614	66.5702	4.07	1.39	0.29	0.00102814	1	1	Cn
1-(2,4-Dinitrophenyl)-2-(6,6,7-trimethyl-3-oxabicyclo[3.3.1]non-9-ylidene)hydrazine	C17 H22 N4 O5	ddMS2 for preferred ion	362.158	3.003	241439	NA	No matches found	No matches found	NA	No matches found	No matches found	67.6	189611	30675.6	205.645	233538	45558.3	429.767	210759	47047.3	354.261	149791	24588.8	387.794	162448	20626.6	7631.93	17.3451	11.8171	85.3598	14.9146	22.3925	9.00758	25.398	42.8981	13.3211	21.3447	22.7273	35.4797	30.4253	13.4512	109.008	4.43	-0.38	-1.19	0.000838062	1	1	Cn
2-(2-Butoxyethyl)cyclopentan-1-one 2,4-dinitrophenylhydrazone	C17 H24 N4 O5	No MS2	364.174	3.16	273815	NA	No matches found	No matches found	NA	No matches found	No matches found	NA	214526	61059.5	533.594	230874	77646.1	391.555	223301	103218	525.401	151566	59170.2	729.007	188423	50804.2	7033.2	27.0769	23.9815	20.9323	20.8366	10.4515	63.7324	22.8214	43.9749	18.8798	2.41139	25.7911	19.8516	12.7124	15.2026	77.0828	3.74	-0.25	-1.02	0.001144	1	1	Cn
[Similar to: Protocatechuic acid; <U+0394>Mass: -211.9993 Da]	C13 H10 N4 O7 S	ddMS2 for preferred ion	366.026	2.609	274783	NA	No matches found	No matches found	NA	No matches found	No matches found	86.9	1897.82	2879.34	1155.88	1698.22	2295.05	552.302	1435.08	3952.37	615.382	1501.49	2834.14	5009.05	6208.89	4682.91	228072	7.69417	35.2715	25.3226	44.4994	18.8189	47.7525	19.4712	63.0491	8.36963	38.2041	15.1506	42.2831	63.7754	27.65	77.5028	8.53	2.11	0.24	1.7e-09	1	1	Cn
[Similar to: Gentisic acid; <U+0394>Mass: -211.9995 Da]	C13 H10 N4 O7 S	ddMS2 for preferred ion	366.026	1.889	3.46921e+06	NA	No matches found	No matches found	NA	No matches found	No matches found	67.1	16792.6	131820	164740	33941.1	94857.2	83501.5	21959.6	135910	141083	24590	85913.6	361343	102278	313844	3.18453e+06	20.915	34.2556	5.50646	52.4556	21.3102	44.721	26.8613	79.3087	29.181	63.94	5.60993	16.6214	84.8033	40.7217	53.0668	4.5	2.22	1.21	6.15e-05	1	1	Cn
Benzyl {1-[(1-hydrazino-3-hydroxy-1-oxo-2-butanyl)amino]-3-methyl-1-oxo-2-butanyl}carbamate	C17 H26 N4 O5	No MS2	366.189	3.284	264878	NA	No matches found	No matches found	NA	No matches found	No matches found	NA	233200	34181.1	4070.07	244389	53005.3	3345.37	140233	52049.9	3879.31	143538	39182.1	8878.78	84144.8	39437.5	33238.5	12.2345	19.683	21.9026	4.67756	4.46843	8.9169	53.1341	43.9625	12.1688	31.6953	33.6463	7.80563	53.4429	7.60933	40.868	3.1	-0.74	-0.4	1.65e-06	1	1	Cn
Methyl N-(2,4-dinitrophenyl)alanylvalinate	C15 H20 N4 O7	ddMS2 for preferred ion	368.132	1.172	287092	NA	No matches found	No matches found	NA	No matches found	No matches found	63.9	66074.7	2375.54	1044.25	199322	5852.76	837.514	127540	4349.61	526.819	99750.2	3538.1	1268.17	100978	2053.2	11635.4	8.15845	27.7855	56.674	37.1498	11.1128	62.7334	62.6342	48.9725	29.9466	77.7388	62.5896	72.1301	28.7802	63.2772	31.6927	4.47	-0.34	-1.08	0.000910755	1	1	Cn
5-[[2-(diethylamino)-9-methyl-4-oxo-3-pyrido[1,2-a]pyrimidinyl]methylidene]-1,3-diazinane-2,4,6-trione	C18 H19 N5 O4	No MS2	369.143	2.813	80005.5	NA	No matches found	No matches found	NA	No matches found	No matches found	NA	31655.6	219.276	64.0401	74946.8	336.352	60.7588	34725.1	418.792	58.197	52784.7	333.662	184.591	31714.7	1177.45	399.608	21.4863	22.2877	4.33498	57.1646	36.7	0.616774	48.1355	38.1495	0.878546	17.0174	27.3959	74.2543	16.7838	31.3084	30.2172	2.78	-0.13	1.49	0.000761001	1	0.679236	Cn
2-Pyrazolin-5-ol, 3-methyl-1-(4-nitrobenzoyl)-5-(4-nitrophenyl)-	C17 H14 N4 O6	ddMS2 for preferred ion	370.09	3.062	211901	NA	No matches found	No matches found	NA	No matches found	No matches found	NA	50364.2	116327	89.1069	41551.5	133272	77.0948	59408.9	130297	68.0804	40743.1	79527.9	346.449	101280	40963.9	770.212	36.4085	9.12563	73.9532	51.9102	25.5462	53.1278	38.412	31.4892	18.4047	13.3492	16.1821	58.1027	74.2283	30.7504	15.9021	3.5	0.77	-1.67	0.000670149	1	0.863186	Cn
2-Pyrazolin-5-ol, 3-methyl-1-(4-nitrobenzoyl)-5-(4-nitrophenyl)-	C17 H14 N4 O6	ddMS2 for preferred ion	370.09	3.052	440556	NA	No matches found	No matches found	NA	No matches found	No matches found	NA	54827.6	116851	159.061	49037.5	133932	166.107	61062.8	130441	141.525	43433.5	80232.1	129529	105448	50096.4	29681.9	37.1633	9.25182	48.2937	44.3624	25.406	25.6377	34.5769	31.5364	9.88581	12.2615	16.2059	103.059	67.7654	22.4465	107.845	7.71	0.79	-1.38	0.000115241	1	1	Cn
7-Hydroxy-6-methoxy-2-oxo-2H-chromen-8-yl beta-D-allopyranoside	C16 H18 O10	No MS2	370.09	2.971	56669.5	NA	No matches found	No matches found	NA	No matches found	No matches found	NA	3168.49	3554.41	59.9144	6163.93	4324.07	56.4087	1691.59	1939.99	51.5333	5323.64	3023.38	12691.5	11611.6	2587.14	4688.91	86.6864	19.4101	111.794	16.0082	24.5901	11.131	91.3107	59.2569	4.74478	84.5285	29.0386	107.905	64.7134	24.8051	102.198	6.51	2.78	0.42	3.85e-05	1	1	Cn
[Similar to: D-Saccharic acid; <U+0394>Mass: -162.0320 Da]	C16 H12 N4 O7	ddMS2 for preferred ion	372.07	1.347	2.92022e+06	NA	No matches found	No matches found	NA	No matches found	No matches found	78.9	83510.7	51085.6	996.484	1.81481e+06	99273.8	599.737	133566	85919.2	454.924	458391	124047	1115.63	1.18026e+06	135712	37753.7	76.0676	11.2312	99.8795	83.5954	23.672	27.7293	154.84	38.4129	20.0315	87.23	28.1527	13.5038	92.963	36.3314	42.4548	6.37	3.14	0.66	0.000964436	1	1	Cn
4-(2-Carboxyethyl)-2-methoxyphenyl beta-D-glucopyranosiduronic acid	C16 H20 O10	ddMS2 for preferred ion	372.106	1.12	445806	NA	No matches found	No matches found	NA	No matches found	No matches found	96.8	71637.5	2967.01	809.405	106749	6073.74	1263.55	38866.5	7840.78	212.816	41967.1	5315.33	1443.05	316618	10388.7	51526.6	22.4292	74.6768	134.948	47.3057	54.2567	15.1741	113.642	29.1504	33.2958	41.6661	27.9538	33.6178	65.1543	55.128	43.1179	7.92	3.03	0.41	1.23e-07	1	1	Cn
2-Methoxy-3-nitro-4-{(E)-[(phenylcarbamoyl)hydrazono]methyl}phenyl acetate	C17 H16 N4 O6	ddMS2 for preferred ion	372.106	2.853	130361	NA	No matches found	No matches found	NA	No matches found	No matches found	NA	16038.6	13108.5	62.432	53946.3	21791.9	61.4689	18993.3	21325.8	60.6675	3069.07	18175.7	1482.63	25831.2	14596.6	1830.73	24.5688	42.2719	3.9309	63.4799	15.6754	20.026	115.488	26.8613	5.4058	29.0593	7.90735	94.4393	107.089	44.7223	18.3834	4.92	0.44	-0.55	0.000114212	1	1	Cn
(2S,3S,4S,5R,6R)-6-(3-benzoyloxy-2-hydroxypropoxy)-3,4,5-trihydroxyoxane-2-carboxylic acid	C16 H20 O10	ddMS2 for preferred ion	372.106	2.984	2.88169e+06	NA	No matches found	No matches found	86.6	No matches found	Single match found	66.1	1.11261e+06	94674.9	2727.41	1.36427e+06	135489	1941.52	1.39375e+06	159719	2033.2	1.98007e+06	101835	60142.3	958063	143378	147451	49.4821	20.4233	34.8814	27.7247	8.13636	11.0845	18.8472	19.6222	43.5249	26.3832	22.5668	22.368	22.2875	31.6433	40.8847	6.18	-0.54	-0.16	5.97e-12	1	1	Cn
(2S,3S,4S,5R,6R)-6-(3-benzoyloxy-2-hydroxypropoxy)-3,4,5-trihydroxyoxane-2-carboxylic acid	C16 H20 O10	ddMS2 for preferred ion	372.106	3.228	3.74591e+06	NA	No matches found	No matches found	85.8	No matches found	Single match found	62.9	1.68859e+06	193428	13886.8	2.4056e+06	254769	10913	2.05475e+06	340712	7854.93	2.51602e+06	204253	171611	2.52804e+06	436992	599067	37.9568	14.6878	50.4345	21.0714	5.14958	6.71269	14.9159	13.7294	19.2491	21.3451	26.7442	35.8915	34.4511	44.183	56.2088	6.25	0.3	0.36	4.32e-11	1	1	Cn
2-Methoxy-3-nitro-4-{(E)-[(phenylcarbamoyl)hydrazono]methyl}phenyl acetate	C17 H16 N4 O6	No MS2	372.107	2.794	6.45545e+06	NA	No matches found	No matches found	NA	No matches found	No matches found	NA	186426	218771	26714.2	161198	315352	14767.9	146627	304444	27112.7	294066	175885	1.07107e+06	910223	924783	4.62307e+06	25.8157	29.8917	31.3696	34.7877	35.3285	56.5034	18.6758	19.7774	36.3958	30.9384	5.7915	10.4481	63.8427	10.6597	35.6511	7.41	2.63	1.6	6.62e-12	0.762434	0.222913	Cn
1-Benzo[1,3]dioxol-5-ylmethyl-6,7-dimethoxy-2-nitroso-1,2,3,4-tetrahydroisoquinolin-4-ol	C19 H20 N2 O6	ddMS2 for preferred ion	372.133	4.159	97868.1	NA	No matches found	No matches found	NA	No matches found	No matches found	69.3	16040	568.367	64.2844	47040.3	557.444	71.6886	36129.6	424.32	79.9827	27023.4	117.469	86.9731	77228.6	149.236	676.002	59.2032	45.9577	2.39986	14.3096	28.5867	7.23409	34.7555	90.1998	36.1849	31.3834	39.8344	5.31664	29.7016	18.582	31.8354	3.08	1.1	-1.51	0.000727295	1	0.66993	Cn
2-Hydroxy-N'-[(4Z)-2-(4-nitro-1H-pyrazol-1-yl)-6,8-dioxabicyclo[3.2.1]oct-4-ylidene]benzohydrazide	C16 H15 N5 O6	ddMS2 for preferred ion	373.101	1.118	1.88598e+06	NA	No matches found	No matches found	NA	No matches found	No matches found	NA	1.6374e+06	24636.9	18400.4	1.31541e+06	26822.4	13306.3	1.29473e+06	51636.4	4074.01	756141	17183.8	29687.5	1.3351e+06	49607.9	169869	12.8837	54.2129	52.7767	22.9623	24.6111	46.627	58.4274	58.4033	10.0477	38.7062	10.3071	68.518	31.0483	35.0036	51.0464	5.38	0.04	-0.06	6.47e-07	1	1	Cn
2-Hydroxy-N'-[(4Z)-2-(4-nitro-1H-pyrazol-1-yl)-6,8-dioxabicyclo[3.2.1]oct-4-ylidene]benzohydrazide	C16 H15 N5 O6	ddMS2 for preferred ion	373.101	0.953	492993	NA	No matches found	No matches found	NA	No matches found	No matches found	62.1	371819	2987.08	1885.94	300577	4122.9	1334.18	271544	7279.46	231.531	168957	2256.41	4391.14	214602	6599.64	22842.2	19.3352	63.5122	61.4139	34.5153	31.4793	53.5473	23.3055	55.298	10.9451	21.5366	9.58151	81.7243	38.245	42.9375	54.4391	6.62	-0.34	-0.14	5.41e-09	1	1	Cn
55278	C16 H22 O10	ddMS2 for preferred ion	374.122	2.798	1.77053e+06	NA	No matches found	No matches found	NA	No matches found	No matches found	82.7	84578.2	4030.55	1473.24	202590	7759.03	473.496	214492	2744.52	321.696	79304.4	61458.1	13864.1	1.63601e+06	135718	82077.5	9.84193	116.731	138.74	71.5787	29.2933	61.5656	81.65	18.4488	41.4022	98.5224	96.4935	82.1178	79.8847	36.0731	59.9155	8	2.93	5.63	0.000317649	1	0.0687181	Cn
NA	C17 H18 N4 O6	ddMS2 for preferred ion	374.122	2.664	310547	NA	No matches found	No matches found	NA	No matches found	No matches found	NA	124413	32840.6	4014.6	118775	38267.3	4800.65	102206	24457.1	5451.24	81986	31344.9	30329	268600	118153	52440.9	14.7319	19.2777	11.824	7.26719	19.0021	7.19041	49.7451	23.4848	22.4401	43.0844	7.80233	33.0986	54.1508	16.3138	23.518	3.27	1.39	2.27	1.62e-06	1	0.00495204	Cn
MFCD00168652	C19 H22 N2 O6	ddMS2 for preferred ion	374.148	3.555	105837	NA	No matches found	No matches found	NA	No matches found	No matches found	77.9	12278.4	1602.02	57.5156	39158.3	4482.35	58.1941	11168.5	1729.38	57.3111	6407.62	2757.94	64.4643	24808.7	914.757	1302.37	35.0341	25.2093	3.29134	35.7146	21.2564	59.5432	96.1202	31.3046	1.12426	112.125	30.5806	7.22393	105.083	59.9828	81.5246	4.51	1.15	-0.92	0.000298257	1	1	Cn
2-[2-[(Z)-pent-2-enyl]-3-[3,4,5-trihydroxy-6-(hydroxymethyl)oxan-2-yl]oxycyclopentyl]acetic acid	C18 H30 O8	ddMS2 for preferred ion	374.195	3.581	936267	NA	No matches found	No matches found	56.9	No matches found	Single match found	90.4	470361	316672	4047.19	911685	373400	3465.23	802001	424254	1760.6	739909	171281	2408.13	735192	140552	23765	27.8528	19.8792	83.1424	37.5369	17.6886	45.5643	22.225	49.8171	51.4695	15.8006	37.5465	87.0257	17.5605	37.9088	36.8942	3.75	-0.13	-1.59	9.65e-05	1	0.541598	Cn
NA	C12 H4 N14 O2	No MS2	376.064	2.36	130601	NA	No matches found	No matches found	NA	No matches found	No matches found	NA	801.074	336.499	198.683	1001.47	214.122	193.258	970.841	459.56	268.933	648.422	713.326	3211.15	1927.51	14921.6	87439.5	27.8082	5.41475	54.7631	11.2857	12.1542	40.9275	31.2708	23.9981	41.4191	28.6971	38.4666	72.994	56.8514	5.82147	47.9221	8.34	0.99	5.02	5.97e-12	1	1.66e-07	Cn
(+)-Riboflavin	C17 H20 N4 O6	ddMS2 for preferred ion	376.137	2.707	365634	NA	No matches found	No matches found	NA	No matches found	No matches found	69.9	103772	14711.1	2094.66	154929	16804.5	2652.95	178990	13897.7	1850.74	185889	15749.9	257714	204793	22146.4	117153	22.3861	29.7218	73.9207	9.28791	26.2099	38.1111	39.8543	88.5633	18.8144	25.3873	6.31762	33.162	36.6123	23.2087	53.8868	5.98	0.19	0.67	6.59e-09	1	1	Cn
loganate	C16 H24 O10	No MS2	376.137	2.362	161275	NA	No matches found	No matches found	NA	No matches found	No matches found	NA	23582.2	2261.04	2185.08	31428	3294.64	3216.43	28354.9	2791.13	1823.07	61730	4296.31	56539.4	52179.2	2371.29	129352	5.28013	8.9089	115.165	25.4349	31.855	44.0654	14.2258	19.2739	18.1296	24.1757	16.0784	67.6306	25.4585	21.0226	57.2801	6.15	0.88	-0.24	3.09e-07	1	1	Cn
(+)-Riboflavin	C17 H20 N4 O6	ddMS2 for other ion	376.137	0.968	230047	NA	No matches found	No matches found	NA	No matches found	No matches found	NA	100779	13377	4206.52	133273	19798.8	1961.56	125773	25664.1	3787.58	103324	17310.9	6279.23	155680	55356.5	44524.9	8.18564	27.2301	83.2219	16.8237	13.267	33.434	31.8821	19.1363	29.3938	17.811	12.2866	28.9595	24.4009	10.5936	38.1237	3.56	0.31	1.11	3.37e-07	1	0.917335	Cn
NA	C15 H25 N2 O7 P	No MS2	376.139	3.175	133004	NA	No matches found	No matches found	NA	No matches found	No matches found	NA	92085.2	2236.18	285.354	98128.1	2035.76	214.067	107650	4440.72	167.41	71636.1	1787.68	9530.05	26958.1	1393.51	2100.58	12.0298	37.0914	69.2381	35.0038	39.7923	32.5265	12.2148	21.5679	58.1211	5.84462	43.0445	41.8814	55.3337	34.541	87.0215	3.65	-2	-1.67	0.000173562	1	1	Cn
NA	C16 H19 N4 O5 P	ddMS2 for preferred ion	378.109	2.76	133723	NA	Multiple matches found	No matches found	NA	No matches found	No matches found	NA	1237.95	64.0582	52.094	428.341	94.6243	52.2949	507.027	107.513	66.1779	585.445	192.884	95590	642.061	1298.22	15229.6	63.247	73.8122	60.0625	99.3601	27.5192	5.88268	82.3713	124.643	74.849	36.5524	74.2166	41.7702	53.7666	82.1303	123.799	7.85	0.34	3.59	1.59e-05	1	1	Cn
5-Deoxy-5-(7,8-dimethyl-2,4-dioxo-3,4,4a,5-tetrahydrobenzo[g]pteridin-10(2H)-yl)-D-ribitol	C17 H22 N4 O6	ddMS2 for preferred ion	378.153	2.871	94016.2	NA	No matches found	No matches found	NA	No matches found	No matches found	62	36042.1	21234.9	72.1517	10655.6	32550.9	64.9684	22600.2	27444.6	66.2744	6941.35	17836.8	119.149	11722.7	11405.5	964.71	30.7716	59.6127	12.5305	126.574	25.6288	1.17903	55.3804	41.1944	6.26295	39.5004	10.1567	23.7401	58.2648	75.413	26.1444	3.86	-0.95	-1.27	0.000625652	1	1	Cn
[Similar to: D(-)-Amygdalin; <U+0394>Mass: 78.9689 Da]	C18 H26 N4 O5	ddMS2 for preferred ion	378.19	3.375	1.39199e+06	NA	No matches found	No matches found	NA	No matches found	No matches found	85.1	663177	401181	22862.1	901317	557603	12864.8	1.08182e+06	468379	15752.2	720196	213015	27274.8	436526	155634	136398	28.4674	12.3205	41.6498	28.7565	23.1772	17.2202	30.2791	49.0681	39.618	31.2841	21.9098	39.6219	36.7013	18.5571	27.7548	3.11	-1.31	-1.59	1.78e-05	1	0.207301	Cn
NA	C13 H20 N10 O4	No MS2	380.169	2.585	183970	NA	No matches found	No matches found	NA	No matches found	No matches found	NA	87174.3	14717.6	817.055	105861	20450.2	906.285	75711.3	20776.6	699.212	57717.6	14263.8	1328.11	87338.2	13092.1	3429.8	16.8371	18.7817	38.2683	34.5121	16.6135	18.9454	27.61	34.7794	18.7097	21.9997	28.2546	17.821	9.47618	8.54295	38.9013	2.29	0.21	-0.67	1.13e-05	1	1	Cn
2-octanoyl-3-(beta-D-galactosyl)-sn-glycerol	C17 H32 O9	No MS2	380.205	3.578	143171	NA	No matches found	No matches found	NA	No matches found	No matches found	NA	68599.4	88513.5	451.739	92029.4	115341	250.027	71315.8	97381.7	280.316	66218.9	52984.4	638.143	38951.7	29509.9	2604.71	50.632	25.8547	31.398	15.094	20.9735	33.0867	15.437	42.7296	46.746	28.0054	9.7289	21.3491	41.2339	7.7274	38.4646	3.22	-0.87	-1.72	1e-06	1	0.0498016	Cn
NA	C13 H10 N4 O8 S	ddMS2 for preferred ion	382.021	1.037	146865	NA	No matches found	No matches found	NA	No matches found	No matches found	NA	3765.79	11222.6	4825.25	7218.35	9899.4	2133.71	5477.11	27693.5	4885.33	5166.09	8393.52	15317	14594.9	9806.37	127801	38.4773	38.1911	54.5056	81.9092	36.3111	116.816	10.6961	43.7107	39.7823	71.836	4.53957	37.4258	98.8213	44.0452	38.5903	4.71	1.41	-1.5	0.00178687	1	1	Cn
N-(4-Methoxy-2-nitrophenyl)-2-(7-methoxy-3-oxo-3,4-dihydro-2-quinoxalinyl)acetamide	C18 H16 N4 O6	ddMS2 for preferred ion	384.106	3.005	421897	NA	No matches found	No matches found	NA	No matches found	No matches found	87.6	68646.2	81657	593.172	113654	100479	494.971	96302.3	116391	239.984	60266.6	60456.4	6990.71	254315	46803.9	7516.94	45.4076	30.0238	62.8221	62.5154	22.4179	47.1897	75.6562	56.2741	56.2323	62.1877	26.3221	102.625	79.8209	39.8376	70.587	4.97	1.4	-1.31	0.00285082	1	1	Cn
N-[2-(Allylamino)-2-oxo-1-phenylethyl]-3,5-dinitrobenzamide	C18 H16 N4 O6	ddMS2 for preferred ion	384.106	3.183	488049	NA	No matches found	No matches found	NA	No matches found	No matches found	94.3	124980	172371	65.06	183176	232063	76.3326	208633	427537	75.1214	105426	170766	319.842	130603	68308.3	3748.65	29.2938	14.7588	129.541	49.7292	35.3573	40.1623	37.5522	54.3143	16.1832	37.7847	27.661	31.8093	66.5474	82.1812	108.579	5.64	-0.68	-2.65	4.36e-06	1	1	Cn
N-[2-(Allylamino)-2-oxo-1-phenylethyl]-3,5-dinitrobenzamide	C18 H16 N4 O6	ddMS2 for preferred ion	384.106	3.269	1.31454e+06	NA	No matches found	No matches found	NA	No matches found	No matches found	97.5	444315	260260	41457.7	574601	297169	68573.2	375470	478462	28150.8	367192	139737	165006	837823	179596	304118	33.7435	8.91587	39.2303	27.6375	18.7853	18.9342	45.8693	24.7032	50.2815	29.0354	14.2288	28.7802	58.7962	42.082	42.9883	3.43	1.16	-1.41	0.000147964	1	0.312875	Cn
[Similar to: D-Saccharic acid; <U+0394>Mass: -176.0476 Da]	C13 H10 N10 O5	ddMS2 for preferred ion	386.085	2.578	214800	NA	No matches found	No matches found	NA	No matches found	No matches found	86.1	62465.6	5831.17	804.061	91706.1	6957.55	172.581	74698	7908.14	164.952	71610.4	4296.97	748.939	134638	4325.07	3689.43	33.4564	12.1962	69.025	20.2687	22.1429	76.0496	41.8953	35.8987	11.6475	20.3961	15.0822	22.1736	47.4231	3.84823	68.7606	4.48	0.85	-0.87	1.03e-05	1	1	Cn
[Similar to: Sinapinic acid; <U+0394>Mass: -162.0534 Da]	C14 H14 N10 O4	ddMS2 for preferred ion	386.122	2.968	508248	NA	No matches found	No matches found	NA	No matches found	No matches found	87.1	70139.2	60011.9	796.678	68592.7	96564.3	1027.32	88754.2	134691	1763.44	74543	102643	2541.99	372030	164278	44213.7	78.4389	16.9357	21.4203	22.3573	28.5171	28.4959	16.2188	26.9954	73.0735	22.983	2.47361	10.5749	54.3386	60.7233	32.9663	4.65	2.07	0.29	1.43e-06	0.771629	1	Cn
1-O-sinapoyl-beta-D-glucose	C17 H22 O10	No MS2	386.122	3.035	124229	NA	No matches found	No matches found	NA	No matches found	No matches found	NA	64330.6	10646.1	71.1029	90331.7	11394.8	78.0971	113449	26249.6	75.1015	67865.3	6366.2	8503.91	37381.5	6632.44	3798.44	11.093	26.607	17.1873	41.1287	13.2275	26.5982	13.036	46.1774	10.3716	22.4302	11.1889	57.1241	41.1624	36.2405	43.6653	5.66	-1.6	-1.98	3.6e-10	0.313842	0.368862	Cn
[Similar to: Salsolinol; <U+0394>Mass: -208.0588 Da]	C17 H25 N O9	ddMS2 for preferred ion	387.153	2.096	533184	NA	No matches found	No matches found	NA	No matches found	No matches found	95.8	106503	2069.39	120.666	87426.7	3130.29	110.34	92411.7	437.937	112.78	44999.3	7109.71	11287.8	29466.5	104792	14503.4	83.3752	10.7475	20.2625	111.158	14.5702	43.4446	71.343	33.8912	0.751259	51.5135	13.5262	51.0482	102.364	46.0731	7.20688	7.01	-1.65	7.9	6.04e-07	1	1.14e-06	Cn
NA	C12 H13 N12 O2 P	No MS2	388.101	2.703	414954	NA	No matches found	No matches found	NA	No matches found	No matches found	NA	104035	58045.5	708.698	124537	50920.2	635.125	207565	108517	373.343	126464	27459.2	23437.5	180144	103423	120583	3.55375	22.451	55.1231	13.3811	45.3791	24.4444	45.7572	23.4738	35.8745	63.3437	37.047	22.6107	57.897	40.7164	18.3541	8.34	-0.2	-0.07	5.97e-12	1	1	Cn
[Similar to: Acetylsalicylic acid; <U+0394>Mass: -208.0589 Da]	C17 H16 N4 O7	ddMS2 for preferred ion	388.101	3.078	652993	NA	No matches found	No matches found	NA	No matches found	No matches found	86.6	216652	157849	846.802	216015	180736	597.802	258201	189868	274.66	319638	127108	68634.9	576925	295709	138987	44.5987	13.0425	88.1128	10.603	17.8644	12.9289	2.93602	24.4674	40.3004	42.064	19.8562	48.3878	36.0733	32.6454	67.7246	8.98	1.16	0.64	3.4e-11	1	1	Cn
[Similar to: Diplosal acetate; <U+0394>Mass: -88.0379 Da]	C17 H16 N4 O7	ddMS2 for preferred ion	388.101	3.34	4.70479e+06	NA	No matches found	No matches found	NA	No matches found	No matches found	92.2	828086	321181	8700.2	927987	398016	4895.54	1.02112e+06	494990	4878.99	1.5627e+06	398596	527855	4.10052e+06	2.13726e+06	1.30483e+06	43.9889	16.3736	39.9873	8.7337	7.58948	21.7172	31.57	8.19978	46.9996	51.1524	24.4984	52.5915	45.5581	40.7312	65.4889	8.06	2.01	2.11	3.55e-11	1	0.566414	Cn
N5-Dinitrophenyl-L-ornithine methyl ester	C18 H20 N4 O6	ddMS2 for preferred ion	388.138	2.761	803131	NA	No matches found	No matches found	NA	No matches found	No matches found	62.9	24508.2	1144.63	379.703	17855.2	1385.03	536.881	42430.3	2081.52	628.116	26209.6	3774.55	613994	71075.1	23689.4	290504	53.4308	59.2159	88.956	110.295	14.6233	63.3397	59.4152	109.717	70.6119	13.3488	41.9459	47.8921	35.4662	42.0361	95.7903	8.85	0.74	3.51	1.35e-06	1	0.383222	Cn
N5-Dinitrophenyl-L-ornithine methyl ester	C18 H20 N4 O6	ddMS2 for preferred ion	388.138	2.956	525428	NA	No matches found	No matches found	NA	No matches found	No matches found	74.7	114612	56492.8	10760.1	118886	70248.8	12185.9	131940	77229.1	13307.6	109245	48740.3	61041.5	138390	216449	401308	12.0541	3.48473	48.176	10.1894	13.2496	27.4802	11.3899	33.9949	104.752	29.8404	7.55628	85.2469	13.369	2.95528	71.4622	4.91	0.07	1.49	8.56e-05	1	1	Cn
[Similar to: D-(+)-Mannose; <U+0394>Mass: -208.0743 Da]	C19 H16 N8 O2	ddMS2 for preferred ion	388.138	3.031	625230	NA	No matches found	No matches found	NA	No matches found	No matches found	80.5	347381	150972	22602.8	487193	166096	15031.3	543166	255682	17356.6	617195	112252	80521.7	391117	74541.7	117962	25.0647	12.5279	41.5345	28.4977	16.3431	100.372	10.5285	22.9574	40.1994	30.8004	5.81232	17.9619	38.159	48.3351	73.9596	2.76	-0.47	-1.78	0.000176666	1	0.94441	Cn
(4-{(E)-[(6-Amino-2,4-dioxo-1,3-dipropyl-1,2,3,4-tetrahydro-5-pyrimidinyl)imino]methyl}phenoxy)acetic acid	C19 H24 N4 O5	No MS2	388.174	3.184	375231	NA	No matches found	Single match found	NA	No matches found	No matches found	NA	231064	74214	33905.9	333429	86086.9	768.761	317213	113521	757.862	307573	55795.6	1029.65	193236	31470	82780.6	40.571	40.9137	91.5184	45.0193	21.0341	164.614	24.5865	23.0069	21.7007	21.5513	40.5466	167.021	41.9526	66.0031	27.1617	6.77	-0.72	-1.85	0.0039394	1	1	Cn
ilomastat	C20 H28 N4 O4	ddMS2 for preferred ion	388.21	3.131	3.61861e+06	NA	No matches found	No matches found	NA	No matches found	No matches found	84.5	2.11821e+06	110773	2390.23	3.14676e+06	210863	2140.66	2.31819e+06	106985	3552.99	1.58998e+06	105633	6372.77	1.86334e+06	83998.8	25421.3	11.143	33.5262	60.8831	21.4281	6.96022	24.7667	44.7639	73.3172	58.26	24.8441	32.9868	20.4434	46.1013	17.345	43.5042	2.84	-0.32	-0.35	0.00269386	1	1	Cn
NA	C18 H21 N2 O2 P3	ddMS2 for preferred ion	390.08	2.567	229380	NA	No matches found	No matches found	NA	No matches found	No matches found	NA	16083.7	55415.6	3410.87	12173	32052.9	2828.48	31698.2	44045.6	1855.2	27638.6	37715.1	25581.4	28415.5	145575	112004	25.1146	20.8873	8.20092	79.0155	33.2309	20.0638	74.3582	30.6512	50.1086	63.6125	32.0098	39.483	115.69	36.7872	46.9241	5.92	-0.16	1.72	3.91e-08	1	1	Cn
beta-d-glucose pentaacetate	C16 H22 O11	No MS2	390.117	1.39	263747	NA	No matches found	No matches found	NA	No matches found	No matches found	NA	67377.2	1606.91	188.712	80346.9	2756.12	274.175	153497	1123.01	193.956	33290.8	269.097	50175.3	110732	1365.65	2905.09	45.0678	71.93	12.1291	17.496	25.9248	110.605	78.647	12.8081	25.5209	42.5098	9.13381	109.219	33.5814	16.9517	139.002	3.9	-0.47	0.28	0.00153291	1	1	Cn
(-)-11-hydroxy-9,10-dihydrojasmonic acid 11-beta-D-glucoside	C18 H30 O9	No MS2	390.19	3.238	199415	NA	No matches found	No matches found	NA	No matches found	No matches found	NA	101234	4599.42	816.712	85587.2	4285.79	682.344	112329	9036.9	661.821	101271	4011.23	1026.75	107428	2525.09	6116	57.6893	54.132	20.404	68.9348	58.8113	19.9448	71.6225	36.6362	44.9692	32.7205	26.1608	27.0189	34.3331	72.3447	50.7793	3.21	-0.06	-1.84	0.00437599	1	0.532489	Cn
NA	C18 H23 N2 P3 S	No MS2	392.078	2.816	73471.6	NA	No matches found	No matches found	NA	No matches found	No matches found	NA	46290.3	2144.67	128.836	28909.3	2813.09	174.462	29059.7	1622.71	1098.2	32725.8	3277.48	35769.3	50376.5	53661.2	47802.2	28.9465	20.6446	122.734	32.8345	21.4998	120.825	3.43958	56.4161	63.2905	22.5606	28.3206	11.6027	25.6927	22.5134	72.8812	5.44	0.79	5.05	2.04e-05	1	0.000980142	Cn
5-Amino-1-(2,3,5,6,8,9,11,12-octahydro-1,4,7,10,13-benzopentaoxacyclopentadecin-15-yl)-1H-imidazole-4-carboxamide	C18 H24 N4 O6	ddMS2 for preferred ion	392.169	3.326	329853	NA	No matches found	No matches found	NA	No matches found	No matches found	NA	35266.7	200886	64.2445	62413.2	278771	75.7916	66001.5	204902	93.8567	38769.6	75971.4	408.269	22034.2	66649.9	1430.67	8.71997	27.2226	51.4078	52.9734	46.4164	17.5125	22.866	35.9482	55.2388	68.0209	15.4684	17.474	28.282	24.5302	44.1747	3.93	-1.58	-1.62	3.22e-06	1	0.579464	Cn
[Similar to: Protocatechuic acid; <U+0394>Mass: -242.0100 Da]	C14 H12 N4 O8 S	ddMS2 for preferred ion	396.037	1.766	829276	NA	No matches found	No matches found	NA	No matches found	No matches found	78.4	16022.8	44784	3721.68	17483.8	36878.3	1135.1	19180.1	38191.7	2339.93	18440.3	30018.5	16128.1	116219	53512.4	818906	23.5989	17.6479	60.9573	33.565	21.6151	105.265	48.2213	48.6322	67.6896	19.2062	18.8982	23.7026	72.4443	18.5111	78.6564	8.45	2.6	0.49	5.48e-07	1	1	Cn
[Similar to: Gentisic acid; <U+0394>Mass: -242.0101 Da]	C14 H12 N4 O8 S	ddMS2 for preferred ion	396.037	0.741	378847	NA	No matches found	No matches found	NA	No matches found	No matches found	74	11903.6	82384.7	38018.1	12579.2	39325.3	14652.8	9860.02	39043.5	22828.4	9875.89	30120.7	68655.7	30795.2	50997.3	309610	15.1755	41.7501	16.9887	35.3097	43.086	55.0029	17.1735	93.7028	30.5422	3.61464	15.8237	24.1905	58.7217	41.0838	55.7332	3.76	1.64	0.39	0.000295904	1	1	Cn
[Similar to: D(-)-Amygdalin; <U+0394>Mass: 60.9587 Da]	C14 H24 N10 O4	ddMS2 for preferred ion	396.2	2.984	175917	NA	No matches found	No matches found	NA	No matches found	No matches found	92.4	101392	7726.4	183.823	157674	11019.5	101.28	139555	10094.4	81.4849	166518	5747.59	243.545	86870.1	4757.87	1959.32	42.117	28.77	115.575	4.22191	16.5318	40.5036	20.9856	49.7	3.143	27.1174	24.3033	40.3728	7.33037	34.0347	74.3687	4.59	-0.68	-1.09	4.08e-07	1	0.822489	Cn
L-Lysyl-D-tyrosyl-D-serine	C18 H28 N4 O6	ddMS2 for preferred ion	396.2	2.741	128939	NA	No matches found	No matches found	NA	No matches found	No matches found	93.2	63966.8	10297.9	68.0087	123240	17556.2	64.0625	100300	16314.7	63.3333	51464.7	4635.88	164.299	54922.5	3353.01	645.392	23.8893	6.18819	5.97436	47.0227	22.7398	5.74424	55.4112	46.1926	3.25213	25.3684	46.1404	20.85	21.8681	29.0478	36.2072	3.35	-0.87	-2.28	4.53e-05	1	0.0563926	Cn
L-Lysyl-D-tyrosyl-D-serine	C18 H28 N4 O6	ddMS2 for preferred ion	396.2	2.836	459281	NA	No matches found	No matches found	NA	No matches found	No matches found	88.8	280966	12619.2	120.243	320837	19325.9	107.743	291977	17895.5	103.884	142692	7027.52	304.994	145467	4018.13	1292.37	9.39772	15.9159	69.3997	36.1373	8.55706	25.638	56.1862	25.5285	1.15493	38.0866	27.1241	33.2367	69.4273	16.5312	45.2127	3.64	-1.01	-2.16	1.47e-05	1	0.070062	Cn
N-[3-[butyl(ethyl)amino]propyl]-1,5-dimethyl-4-oxo-2-pyrrolo[3,2-c]quinolinecarboxamide	C23 H32 N4 O2	No MS2	396.252	7.002	80076.5	NA	No matches found	No matches found	NA	No matches found	No matches found	NA	7353.17	7207.81	6973.06	7014.99	6456.18	5811.84	5521.32	6486.02	5213	4466.9	5696.94	7697.09	6060.93	4929.51	25798.7	20.9433	10.3183	29.4325	8.78327	16.3421	10.0291	20.0232	16.8815	20.936	17.9625	10.4766	22.7365	14.6083	9.68777	98.5381	2.31	0.13	-0.4	0.00265732	1	1	Cn
[Similar to: Valganciclovir; <U+0394>Mass: -44.9377 Da]	C14 H17 N5 O9	ddMS2 for preferred ion	399.103	0.896	182917	NA	No matches found	No matches found	NA	No matches found	No matches found	86.7	1596.3	2368.27	564.28	2506.08	2231.03	586.8	1793.11	41086.9	1778.77	1118.75	24570.7	61093.4	5376.58	60936	90523.4	33.2971	89.4028	130.993	71.0444	88.5923	132.329	36.9755	55.0477	112.514	66.4986	66.7727	31.0705	92.468	50.607	49.6867	5.67	1.58	0.57	0.00277126	1	1	Cn
N-(2-Methoxyphenyl)-2-[5-(3,4,5-trimethoxyphenyl)-2H-tetrazol-2-yl]acetamide	C19 H21 N5 O5	ddMS2 for preferred ion	399.153	2.695	128154	NA	No matches found	No matches found	NA	No matches found	No matches found	90.1	117222	150.143	62.5421	70182.6	292.976	60.977	68204.3	270.722	61.0676	14838.3	158.153	125.56	13543.6	324.876	269.525	33.4825	12.9677	2.32749	33.896	26.0875	0.902394	33.2473	28.4983	1.32826	52.4583	46.3499	22.1641	54.3912	28.5977	28.9106	2.14	-2.33	0.26	0.00327859	0.0609267	1	Cn
5-(3',4',5'-Trihydroxyphenyl)-gamma-valerolactone-3'-O-glucuronide	C17 H20 O11	ddMS2 for preferred ion	400.101	2.897	559555	NA	No matches found	No matches found	NA	No matches found	No matches found	71.7	48461.4	1467.9	1014.26	25865.4	7139.41	2385.95	23863.2	1121.37	1325.9	63372	3723.18	54014	21536.1	94497.4	203756	24.6426	148.384	87.7576	94.323	56.1568	73.0989	100.041	135.379	20.3386	60.82	95.2202	137.089	87.4072	48.5712	84.4019	7.26	-0.15	6.4	0.00417959	1	0.0684264	Cn
[Similar to: 5-Methoxysalicylic acid; <U+0394>Mass: -234.0379 Da]	C17 H14 N4 O8	ddMS2 for preferred ion	402.08	2.828	225247	NA	No matches found	No matches found	NA	No matches found	No matches found	72.7	95488.6	33401.3	219.188	92063.1	54283	170.31	117490	42761.5	60.9115	107624	39271.1	1242.5	212543	44312	4876.75	2.93305	19.0107	74.0977	21.866	21.7878	30.4586	11.2356	17.051	42.3992	29.6036	22.2677	76.8996	34.5158	36.5791	25.7196	6.32	0.86	0.05	2.02e-09	1	1	Cn
7-(2,3,5,6,8,9-Hexahydro-1,4,7,10-benzotetraoxacyclododecin-12-yl)-1-methyl-1,4,6,7-tetrahydroimidazo[4,5-e][1,4]diazepine-5,8-dione	C19 H22 N4 O6	ddMS2 for other ion	402.153	2.964	557534	NA	No matches found	No matches found	NA	No matches found	No matches found	88.2	33354.8	31989.5	11060.5	47959.6	40545.9	12465	33016.5	40881	12960.9	30375.4	28862.4	64690.9	60132.9	194629	440937	35.1096	2.37393	55.3085	33.181	12.8135	27.8093	17.7214	75.2013	112.279	26.979	14.3885	88.179	51.6475	4.25072	74.0658	5.09	0.86	2.25	0.00214523	1	0.319724	Cn
Gardenoside	C17 H24 O11	ddMS2 for preferred ion	404.132	2.773	164854	NA	No matches found	No matches found	NA	No matches found	No matches found	NA	4924.16	863.265	2227.68	11120.3	1323.24	1758.3	5732.25	418.172	3116.22	4530.93	1531.98	21841.9	7739.22	13231.4	129544	83.9208	23.3432	22.9183	45.5468	65.7836	80.5783	62.9514	13.4745	44.1749	65.3817	8.29803	60.3807	54.9146	95.0702	60.7679	5.38	0.43	4.98	0.00137373	1	0.0689729	Cn
[Similar to: D(-)-Amygdalin; <U+0394>Mass: 52.9896 Da]	C15 H20 N10 O4	ddMS2 for preferred ion	404.169	3.151	406574	NA	No matches found	No matches found	NA	No matches found	No matches found	93.4	268596	40549.5	353.678	395765	70208.4	458.275	244161	68450.5	358.597	136204	41543.6	854.984	257772	31255	1746.99	14.8112	23.0634	37.7655	19.5919	8.24182	30.6437	55.5945	29.7645	40.4047	42.4872	22.0147	25.8998	54.765	6.35845	21.1	2.28	0.08	-1.13	0.000241431	1	1	Cn
NA	C16 H14 N4 O9	ddMS2 for preferred ion	406.075	1.359	863836	NA	No matches found	No matches found	NA	No matches found	No matches found	NA	9517.07	35302.6	946.892	11350.6	26995.3	271.041	33940.9	36196.5	354.34	30263.6	61273.2	40561	37803.5	374587	859458	27.8648	18.9134	65.764	70.1054	26.9025	134.626	115.179	24.335	96.825	102.864	30.5964	67.2591	144.895	11.5353	50.5614	11.24	0.16	3.37	3.23e-08	1	0.532489	Cn
[Similar to: Tiapride; <U+0394>Mass: -77.9481 Da]	C17 H18 N4 O6 S	ddMS2 for preferred ion	406.094	2.748	100557	NA	No matches found	No matches found	NA	No matches found	No matches found	64.1	53499.5	12743	148.62	27307.4	12479.4	75.2557	37713.4	7423.88	263.619	29761.3	12601	3850.52	67197.8	74256.7	13770	39.9155	23.786	78.221	47.018	30.0654	30.5261	43.8236	27.7602	51.7976	37.4977	12.7802	61.7196	47.9358	26.2061	58.6534	5.71	0.83	3.32	2.21e-07	1	0.009009	Cn
[Similar to: Probenecid; <U+0394>Mass: -120.9904 Da]	C17 H18 N4 O6 S	ddMS2 for preferred ion	406.094	2.993	97702.7	NA	No matches found	No matches found	NA	No matches found	No matches found	80.4	14107.5	2025.59	1241.53	4772.97	544.862	586.373	3460.97	1019.39	1153.39	892.598	1015.96	30741	16513.2	65883.5	88491.5	51.5784	62.5415	23.8757	38.9919	37.7058	72.4992	33.6406	21.0023	46.6993	52.1323	73.6862	30.8607	91.7437	21.7724	13.371	6.26	2.25	6.01	2.06e-08	0.67296	9.47e-07	Cn
morroniside	C17 H26 O11	No MS2	406.148	2.824	81041.6	NA	No matches found	No matches found	NA	No matches found	No matches found	NA	55941.4	16710.8	115.036	74712.1	19239.5	62.7391	52124.3	17796.8	133.388	25887.3	26938.1	198.798	54538.9	7967.67	880.766	29.1043	13.5099	28.0081	20.0964	21.45	53.0074	52.6902	13.5103	57.9552	35.9621	26.2459	70.0752	9.5244	20.2091	27.9237	2.72	0.07	-1.16	0.000345339	1	1	Cn
trp-asp-ser	C18 H22 N4 O7	ddMS2 for preferred ion	406.148	1.022	569125	NA	No matches found	No matches found	NA	No matches found	No matches found	NA	123267	74601.2	2795.64	160183	88749.5	1498.47	162619	123010	2307.64	238772	80765.3	2312.77	440987	157752	38024.4	22.9399	41.0851	71.8715	33.5917	22.9449	25.5227	23.8249	19.232	35.0978	50.7509	14.0548	23.368	29.9651	18.1461	27.5778	4.04	1.44	0.36	1.17e-07	0.924529	1	Cn
NA	C16 H26 N10 O3	No MS2	406.221	4.189	60784.8	NA	No matches found	No matches found	NA	No matches found	No matches found	NA	34556.4	9701.78	509.364	41315.1	9802.02	455.683	38682.1	17996.3	260.472	48049.3	5240.65	770.013	52173.7	3962.55	1201.31	18.5977	12.4424	53.577	24.5123	27.3443	25.8736	8.51613	33.3574	37.5352	7.67936	17.474	35.8299	40.4754	66.7929	19.1721	2.21	0.43	-2.18	0.00368055	1	0.0254415	Cn
NA	C16 H17 N5 O8	No MS2	407.107	2.711	73901.6	NA	No matches found	No matches found	NA	No matches found	No matches found	NA	43254.7	17500.7	86.2152	34248.5	23604.3	81.3097	42872.3	56630	82.417	35827	25217.1	232.628	25535	24715.7	1668.73	18.6207	39.2326	5.46891	22.4365	33.0859	9.18523	25.7081	31.2262	1.79728	25.2586	38.8627	54.7863	22.0674	34.7275	11.8971	4.34	-0.75	-1.2	4.72e-10	1	1	Cn
NA	C12 H26 O11 P2	No MS2	408.094	0.913	66271.2	NA	No matches found	No matches found	NA	No matches found	No matches found	NA	35695.6	5162.42	702.222	52009.7	9101.03	735.907	50905.9	13765.5	600.075	33904.2	6134.74	1911.45	22294.6	7619.97	3274.46	21.5793	51.8581	30.3835	31.4418	43.5996	22.2884	18.6039	19.5038	20.4956	21.3014	41.0961	25.158	70.5023	39.4771	34.9708	2.45	-1.19	-0.85	0.000269021	1	1	Cn
NA	C15 H10 N10 O5	No MS2	410.083	3.342	52102.3	NA	No matches found	No matches found	NA	No matches found	No matches found	NA	7343.43	7862.82	363.458	4883.78	11002.9	220.613	4801.13	13399.8	257.501	8216.6	13785.6	30966.9	17872.3	42675.3	30819.9	44.2874	25.1612	50.8092	13.3274	5.49415	40.4745	68.0446	6.40703	40.9538	58.8214	22.383	37.7365	31.4993	26.8105	50.3957	6.9	1.9	1.67	2.55e-10	1	0.742738	Cn
NA	C17 H30 O11	No MS2	410.18	2.619	411849	NA	No matches found	No matches found	NA	No matches found	No matches found	NA	67340.7	5875.17	684.705	92534	9825.29	1266.37	50884	5648.02	809.202	37833.9	5294.78	9443.85	194574	24599.2	8937.26	35.144	26.9817	46.0227	31.6063	15.4955	15.2312	72.974	30.8746	5.94094	66.8902	26.9596	25.3929	51.3332	18.6074	42.0623	3.47	1.94	2.12	5.69e-05	0.0732963	0.0380438	Cn
1-Palmitoyl lysophosphatidic acid	C19 H39 O7 P	ddMS2 for preferred ion	410.244	7.48	1.40666e+06	NA	No matches found	No matches found	NA	No matches found	No matches found	85.2	29000.1	47843.9	32934.8	23174.2	15441.3	32276.1	35492.7	40178	29046.3	40673.9	30144.3	80357.7	139401	93416.6	425052	34.1899	50.4363	51.8195	45.4768	91.9098	25.6647	23.0606	57.9119	40.0952	60.4066	15.5479	35.6316	109.097	17.6437	97.6626	3.87	1.97	1.22	0.00234792	1	1	Cn
NA	C14 H12 N4 O9 S	ddMS2 for preferred ion	412.032	0.933	236152	NA	No matches found	No matches found	NA	No matches found	No matches found	NA	31579.2	78239.9	7715.53	77723	80141.1	4487.46	53057.9	186098	9334.11	38460.4	73996.7	40626	117442	69132.1	167796	58.5607	44.299	64.7857	73.883	33.2053	112.672	27.987	25.8658	39.5769	85.4901	12.9571	12.0415	80.7769	40.7964	39.9203	4.17	1.15	-1.43	0.00246807	1	1	Cn
[Similar to: Meloxicam; <U+0394>Mass: -61.0664 Da]	C19 H16 N4 O7	ddMS2 for preferred ion	412.101	3.586	111911	NA	No matches found	No matches found	NA	No matches found	No matches found	78.3	62934.7	36263.7	96.2595	52799.1	37881.1	59.3002	95714.8	53921.3	76.791	58057.9	19621.8	109.353	55341.2	12689	694.273	40.3666	38.4346	14.0821	20.0455	32.1164	1.88054	32.1011	35.717	16.5043	12.7136	12.8231	48.1423	26.1206	55.8983	76.849	3.18	-0.79	-2.09	0.000103312	1	0.0284711	Cn
N-[(9-beta-D-ribofuranosylpurin-6-yl)carbamoyl]threonine	C15 H20 N6 O8	ddMS2 for preferred ion	412.135	2.721	70480.1	NA	No matches found	No matches found	NA	No matches found	No matches found	NA	43580.8	19012.6	2549.73	51138.4	26194.2	2559.01	44161.1	18485	3029.55	33355.6	13609.5	10673.9	64766.3	22525.6	32234.3	8.05494	11.2726	41.0273	11.2169	20.319	4.8063	27.8887	6.87048	25.4481	21.4036	3.86964	37.2654	9.33974	9.17927	39.8392	3.41	0.55	0.29	3.15e-09	1	1	Cn
1,3-Dimethyl-7-(1,4,7,10,13-pentaoxacyclopentadecan-2-ylmethyl)-3,7-dihydro-1H-purine-2,6-dione	C18 H28 N4 O7	ddMS2 for preferred ion	412.195	1.882	343570	NA	No matches found	No matches found	NA	No matches found	No matches found	96.1	90018.2	2035.25	1172.17	165987	4007.05	983.321	140638	5953.92	180.749	221712	1669.39	1726.74	74025.7	1211.77	12284.2	52.6057	79.1443	58.2746	13.484	46.7784	78.2829	67.3253	50.3975	35.8702	20.4653	49.2817	24.7584	24.069	61.5665	25.1908	6.09	-0.93	-2.3	3.37e-07	1	0.0670377	Cn
[Similar to: ß-Estradiol 3,17-disulfate; <U+0394>Mass: 18.0444 Da]	C17 H20 O6 P2 S	ddMS2 for preferred ion	414.047	1.372	508393	NA	No matches found	No matches found	NA	No matches found	No matches found	68.6	96624.7	25209.2	2631.69	121299	63013.2	1962.45	158915	50936.6	3251.32	158558	52858.1	188252	330702	328016	453154	25.2562	37.6309	36.4599	17.1398	50.3026	98.6033	24.9862	0.744175	32.5257	13.386	20.4091	38.5275	2.70853	25.808	42.1861	7.12	1.06	2.69	1.46e-10	1	0.0229046	Cn
[Similar to: ß-Estradiol 3-(ß-D-glucuronide) 17-sulfate; <U+0394>Mass: 114.1092 Da]	C14 H15 N4 O9 P	ddMS2 for preferred ion	414.057	1.362	265598	NA	No matches found	No matches found	NA	No matches found	No matches found	67.9	493.333	5756.37	616.586	651.474	408.095	559.935	786.422	2699.56	1173.1	2310.74	14092.3	45725	9054.52	95548.6	118373	21.8901	31.9243	38.1889	32.5633	52.9542	63.12	54.3182	72.5717	52.2735	136.792	30.6791	26.4349	141.819	13.9554	60.8045	6.66	3.53	5.15	1.53e-05	0.7822	0.00564631	Cn
NA	C18 H17 N5 O7	No MS2	415.112	2.54	87211.7	NA	No matches found	No matches found	NA	No matches found	No matches found	NA	26836.8	5734.96	585.958	15757.7	5473.72	286.67	15810.5	7255.31	377.085	11016.2	5261.73	778.021	47717.6	5826.38	29027.2	39.4253	14.9519	26.9267	29.6207	73.5022	26.5787	38.007	21.1122	49.9872	61.675	4.81645	28.5476	74.3007	22.8873	70.7009	6.27	1.59	-0.32	1.35e-06	1	1	Cn
2,2'-[1,2-Ethanediylbis(oxy)]bis[N-(4-nitrophenyl)acetamide]	C18 H18 N4 O8	ddMS2 for preferred ion	418.112	2.792	6.52544e+06	NA	No matches found	No matches found	NA	No matches found	No matches found	81	148641	234263	28637.3	143127	344489	17888.1	140491	264380	37674.2	155269	163672	1.07033e+06	933001	1.05589e+06	4.64462e+06	27.5605	26.5591	33.3078	35.9207	36.676	57.6006	12.0268	29.5882	34.4309	27.1384	6.22281	10.4676	66.0791	13.499	35.8758	6.95	2.73	2	2.11e-11	0.381301	0.144174	Cn
2,2'-[1,2-Ethanediylbis(oxy)]bis[N-(4-nitrophenyl)acetamide]	C18 H18 N4 O8	ddMS2 for preferred ion	418.112	2.746	542301	NA	No matches found	No matches found	NA	No matches found	No matches found	79.8	55460.3	100088	3664.18	47280.7	218216	2359.87	71243.4	173297	3275.53	57123.6	115800	5930.85	170685	383302	133417	33.3084	1.56961	15.7897	38.6515	38.4431	54.628	35.0031	6.70337	93.4647	13.0512	24.9257	115.167	92.5016	34.3996	99.1659	5.35	1.26	1.15	0.000919856	1	1	Cn
NA	C15 H18 N10 O5	No MS2	418.148	2.898	73419.2	NA	No matches found	No matches found	NA	No matches found	No matches found	NA	13186.5	109.8	65.2648	6535.62	313.329	63.025	14801.9	401.923	61.9612	40168.6	392.525	186.305	8136.05	2002.28	1329.14	19.7342	18.7537	81.6253	55.3186	30.3313	3.04771	119.205	30.349	6.70946	10.7848	33.8017	114.137	87.5091	67.1753	22.5422	4.42	-0.86	2.32	0.00110582	1	1	Cn
NA	C22 H13 N9 O	No MS2	419.122	3.329	85814.6	NA	No matches found	No matches found	NA	No matches found	No matches found	NA	69524.2	4084.53	160.304	39470.5	5690.43	129.427	43377.7	4969	63.3101	31086.6	3196.55	220.384	28778.6	2319.66	709.081	17.2162	22.6929	61.1701	18.8983	18.2486	34.91	17.1417	27.8674	12.4817	30.8711	22.7806	47.6269	44.1571	7.57146	36.2968	3.49	-0.59	-1.1	8.03e-07	1	1	Cn
[Similar to: Isovanillic acid; <U+0394>Mass: -252.0644 Da]	C21 H16 N4 O6	ddMS2 for preferred ion	420.107	4.068	143019	NA	Multiple matches found	No matches found	NA	No matches found	No matches found	83	23634.8	1303.15	72.1712	31646.1	1835.04	71.9986	40028.4	1826.5	73.1147	81456.8	1107.22	28551.1	82737.1	89655.9	75589.3	75.692	33.7427	3.37718	65.3486	10.0698	1.31886	34.9345	14.8008	2.99735	36.3947	56.1613	45.1251	55.9251	56.0814	52.3039	10.01	1.05	5.62	5.97e-12	1	2.07e-06	Cn
[Similar to: D-(+)-Mannose; <U+0394>Mass: -240.1369 Da]	C13 H33 N4 O9 P	ddMS2 for preferred ion	420.2	3.581	743065	NA	No matches found	No matches found	NA	No matches found	No matches found	65.5	360938	251853	3358.58	694597	296213	3030.84	433854	336857	1640.18	578183	134482	1898.39	561427	109459	18109.3	26.7679	21.2415	82.1644	37.0165	15.1593	54.6911	49.3746	50.8337	49.1963	17.6709	38.0943	84.0661	18.6941	37.6341	37.9751	3.46	0.37	-1.62	0.000452038	1	0.706875	Cn
NA	C19 H19 N O10	No MS2	421.102	3.287	551648	NA	No matches found	No matches found	NA	No matches found	No matches found	NA	252197	974.397	72.2647	180100	364.352	72.0672	115004	754.694	69.6609	121714	703.249	7867.06	366705	1424.19	213804	22.8403	78.6826	3.24661	57.2541	87.5801	20.887	41.5477	63.8597	1.04782	48.2302	35.7684	122.202	41.8515	158.051	106.383	11.58	1.67	0.92	2.16e-06	1	1	Cn
[Similar to: 5-Methoxysalicylic acid; <U+0394>Mass: -253.0596 Da]	C20 H15 N5 O6	ddMS2 for preferred ion	421.102	3.21	1.45321e+06	NA	No matches found	No matches found	NA	No matches found	No matches found	77.4	1.11987e+06	5233	1378.85	559393	7644.01	691.442	372905	5415.69	437.798	294553	3885.92	243532	856225	128375	822962	31.828	49.3547	95.0257	36.1533	32.3346	141.74	33.2187	25.7922	33.5432	60.6273	17.0279	79.6423	47.1718	33.5114	41.4032	10.88	1.2	4.57	5.27e-11	1	0.00413231	Cn
NA	C11 H27 N4 O11 P	ddMS2 for preferred ion	422.143	0.968	161765	NA	No matches found	No matches found	NA	No matches found	No matches found	NA	73274.7	8589.73	1308.94	89600.7	13418.3	778.054	96090.1	14915.8	1260.61	72503.8	12877.9	2186.59	109196	33180.6	16319	12.0031	19.7984	89.6588	23.597	14.9875	35.8625	36.0444	14.2744	30.7056	25.5594	13.9991	23.771	28.7905	19.6158	28.0283	3.69	0.18	1.15	6.28e-07	1	1	Cn
Lamiide	C17 H26 O12	No MS2	422.143	1.097	139708	NA	No matches found	No matches found	NA	No matches found	No matches found	NA	16313.9	973.655	117.469	19159.1	1884.36	129.546	17691.1	2756.6	111.185	64441.1	2075	311.251	139416	22770.1	6132.12	18.0574	56.0097	83.3517	39.873	32.8106	10.6049	37.164	8.74904	0.439136	37.2723	36.7791	21.731	43.9603	26.5623	51.807	5.79	2.98	3.05	1.04e-08	0.119522	0.00147599	Cn
NA	C16 H27 N2 O9 P	No MS2	422.143	1.446	244726	NA	No matches found	No matches found	NA	No matches found	No matches found	NA	135938	10102.5	163.832	129004	17066.3	158.525	124282	13463.4	164.57	60850.2	12392.1	694.061	75793.4	21426.2	1572.21	11.7712	28.6312	4.5782	29.5396	21.5589	7.26929	50.6296	16.214	2.51335	54.8067	3.82635	25.5425	76.4559	45.3692	29.5294	3.26	-0.71	0.67	2.44e-05	1	1	Cn
[Similar to: DL-4-Hydroxyphenyllactic acid; <U+0394>Mass: -242.0105 Da]	C17 H12 N8 O4 S	ddMS2 for preferred ion	424.068	1.24	618985	NA	No matches found	No matches found	NA	No matches found	No matches found	62.5	394203	113147	19733.6	528756	145107	19118.8	456276	130517	20325.9	317917	90999	36737	508471	119684	94531	18.9747	13.1853	22.3363	6.52173	30.7467	5.37206	29.6092	9.55839	24.6019	15.2157	17.953	45.4778	12.1638	11.2889	36.3863	2.22	0.16	-0.13	4.24e-05	1	1	Cn
Methyl 2-acetoxy-3-{(4Z)-4-[(2,4-dinitrophenyl)hydrazono]-3-oxo-1,5-cyclohexadien-1-yl}propanoate	C18 H16 N4 O9	ddMS2 for preferred ion	432.091	2.829	314706	NA	No matches found	No matches found	NA	No matches found	No matches found	61.2	12213.9	133939	156.558	29157.3	106934	99.9953	64430.8	160636	64.0992	33124	108183	1732.92	30305.6	131977	32763.4	68.823	8.89189	81.5817	80.6183	39.3829	109.624	55.0749	32.5702	63.5348	92.325	39.8014	97.3145	144.77	56.2225	43.0199	9	-1.09	-0.28	3.22e-06	1	1	Cn
[Similar to: D(-)-Amygdalin; <U+0394>Mass: 25.0674 Da]	C14 H12 N10 O7	ddMS2 for preferred ion	432.091	2.646	233276	NA	No matches found	No matches found	NA	No matches found	No matches found	68.7	18517.5	53241.2	1713.82	26595.6	42376.6	774.656	42098.1	118320	383.011	47266.2	29867.1	16776.9	147265	50865.4	177913	30.3891	34.8037	38.3023	35.0374	34.8202	79.9955	50.9418	39.8042	67.4042	48.2502	30.1904	44.8225	10.4041	34.0196	36.2718	8.86	1.81	-1.22	6.55e-12	1	1	Cn
Asperulosidic acid	C18 H24 O12	ddMS2 for preferred ion	432.127	2.796	303965	NA	No matches found	No matches found	50.5	Single match found	No matches found	93.2	94616.2	22503.3	11239.3	63920.6	28920.7	11390.8	61881.3	25438.6	12204.1	35924.9	21716.3	43354.1	93962.8	127663	62567.4	48.106	13.5124	9.84413	34.5672	21.7445	6.82607	11.4979	16.7212	23.8348	30.7192	10.2952	19.1884	8.13286	70.2285	30.9116	2.36	0.6	2.33	0.000162123	1	0.000310876	Cn
Asperulosidic acid	C18 H24 O12	ddMS2 for preferred ion	432.127	3.06	183728	NA	No matches found	No matches found	58.4	Single match found	Single match found	94.2	45749.8	5126.52	669.025	85781.4	9044.14	639.032	44405.1	16768.5	777.278	42623.2	2372.2	9659.66	164542	5220.73	33644.6	80.6848	58.192	2.98186	24.5969	40.501	49.0078	21.3586	33.9612	19.7781	25.6975	71.8133	32.674	32.9904	153.623	67.5653	5.44	1.89	-1.68	3.48e-05	1	1	Cn
(2R,3S,4S,5R,6R)-5-[(2S,3R,4R)-3,4-dihydroxy-4-(hydroxymethyl)oxolan-2-yl]oxy-2-(hydroxymethyl)-6-[2-(4-hydroxyphenyl)ethoxy]oxane-3,4-diol	C19 H28 O11	ddMS2 for preferred ion	432.164	2.732	3.00106e+06	NA	No matches found	No matches found	56.9	No matches found	Multiple matches found	92.7	400812	49676.6	2456.59	303368	68066.1	2663.71	167883	35531.8	5102.5	166583	34101.2	1.45957e+06	1.35782e+06	1.28982e+06	1.99912e+06	42.6585	26.7937	111.353	86.968	30.4871	56.3462	54.319	45.5122	73.914	53.1142	21.3888	33.6882	18.788	30.0221	31.2449	8.61	3.02	5.18	2.62e-10	0.143903	4.3e-06	Cn
NA	C17 H22 O13	ddMS2 for preferred ion	434.106	2.714	273111	NA	No matches found	No matches found	NA	No matches found	No matches found	NA	32318.6	51270	105.195	40128.7	46059.6	74.2544	56271.9	93021.4	73.4093	76987.4	24541	190.438	40362.5	88607.5	12776.9	22.2218	18.775	57.7573	35.2944	54.2295	15.511	103.396	24.5479	1.79728	81.9227	38.7789	20.85	114.466	46.8907	57.0188	7.44	-0.48	-0.07	8.18e-08	1	1	Cn
2,2'-[Oxybis(2,1-ethanediyloxy-2,1-phenyleneoxy)]diacetohydrazide	C20 H26 N4 O7	ddMS2 for preferred ion	434.18	3.307	393463	NA	No matches found	No matches found	NA	No matches found	No matches found	78.6	185843	72675.2	729.345	265434	104147	555.411	268610	144957	443.795	293885	42803.4	1070.34	179105	26625.2	2523.46	37.6337	23.4401	31.6305	22.5411	37.3579	14.6717	31.768	45.0436	18.9932	31.784	28.3192	10.2254	13.0601	35.5117	51.3638	2.51	-0.58	-2.44	0.000114517	1	0.000440874	Cn
2,2'-[Oxybis(2,1-ethanediyloxy-2,1-phenyleneoxy)]diacetohydrazide	C20 H26 N4 O7	ddMS2 for preferred ion	434.18	3.463	270386	NA	No matches found	No matches found	NA	No matches found	No matches found	69.9	96489.4	131097	1282.93	179999	182553	997.929	190485	166548	362.264	77144.8	110520	1066.59	112250	42229.8	6292.56	16.7157	12.2398	65.1082	14.7201	16.0701	49.5476	53.291	31.4185	5.18543	57.8171	24.5721	19.589	34.5758	66.347	71.1874	4.12	-0.76	-1.98	6.7e-05	1	0.667177	Cn
NA	C20 H34 O10	No MS2	434.215	3.136	3.6112e+06	NA	No matches found	No matches found	NA	No matches found	No matches found	NA	2.11197e+06	106524	2807.18	3.13966e+06	207469	2955.51	2.31557e+06	120750	4371.39	1.55838e+06	101954	8111.4	1.85982e+06	80799	29942.6	11.1707	34.3085	66.2924	21.3968	7.15042	29.7595	45.8383	67.0248	57.1686	26.0668	33.5115	22.5428	46.8753	17.0994	44.5592	2.78	-0.32	-0.58	0.00339495	1	1	Cn
Tetramethyl 10-acetoxy-6,7-dihydropyrido[1,2-a]azepine-6,7,8,9-tetracarboxylate	C20 H21 N O10	No MS2	435.117	3.305	77141.7	NA	No matches found	No matches found	NA	No matches found	No matches found	NA	51601.1	389.587	63.205	26328.8	279.435	67.1633	22191.5	441.412	100.007	11233.7	260.97	541.076	24204.7	7092.62	15238.4	35.5482	56.2851	123.779	19.3226	7.1655	70.17	34.352	38.335	29.7688	54.162	13.8456	70.9213	25.3635	29.8097	60.2789	7.25	0.13	4.01	7.7e-08	1	0.00151412	Cn
NA	C21 H16 N4 O7	ddMS2 for preferred ion	436.101	3.838	311639	NA	Multiple matches found	No matches found	NA	No matches found	No matches found	NA	41717.4	241.822	97.5221	74810.3	270.881	110.828	62478.4	301.269	102.477	129349	227.925	653.782	94444.9	5668.89	5366.15	77.7087	67.2832	8.88584	39.9924	37.5527	23.8521	63.1374	33.2054	9.8114	58.5269	85.9577	47.9866	67.4832	62.893	27.1643	5.71	0.6	4.23	1.53e-06	1	0.0250281	Cn
Taxifolin 3-apioside	C20 H20 O11	No MS2	436.101	4.262	174135	NA	Multiple matches found	No matches found	NA	No matches found	No matches found	NA	4247.88	216.328	68.7266	7108.29	390.155	67.149	9915.87	445.58	67.3741	18960.9	275.774	17143.9	48186.9	13901.7	41098.6	58.2602	33.8839	27.1851	52.3387	45.809	3.82267	52.7768	30.4381	1.52166	75.0434	20.9363	15.0145	92.9673	98.9424	90.1775	9.25	2.28	4.96	2.73e-07	1	0.00130419	Cn
[Similar to: Reserpine; <U+0394>Mass: 172.1719 Da]	C21 H16 N4 O7	ddMS2 for preferred ion	436.102	4.158	368661	NA	Multiple matches found	No matches found	NA	No matches found	No matches found	65.5	10330.5	1918.45	73.7059	12914.1	2836.81	73.7825	24623.3	1793.4	71.5891	44399.5	2244.11	204152	97322.1	154045	209618	39.0806	49.0893	2.17184	29.5343	18.2755	4.43938	50.0343	27.2678	6.95893	62.1236	56.1981	13.0042	73.2175	70.0078	68.3316	11.52	1.98	6.42	5.97e-12	0.586011	4.77e-07	Cn
NA	C19 H19 N O11	No MS2	437.096	3.058	99548	NA	No matches found	No matches found	NA	No matches found	No matches found	NA	92948.6	239.996	81.3988	62806.5	438.727	80.3484	59986.3	696.175	81.4341	69337.3	167.694	1838.14	62442.7	1734.31	5675.4	60.7509	53.426	11.5687	19.0093	72.6816	61.2691	6.69995	51.4017	1.90913	27.0402	25.4365	71.3595	42.9903	8.66468	27.8157	6.12	0.06	1.32	1.8e-08	1	1	Cn
NA	C20 H15 N5 O7	ddMS2 for preferred ion	437.096	2.928	1.00524e+06	NA	No matches found	No matches found	NA	No matches found	No matches found	NA	591190	1044.56	116.96	382689	1948.81	112.574	260268	1913.11	102.488	217264	1618.37	45771.4	163478	13024.5	135925	31.158	83.1792	91.0771	61.4272	13.9562	42.0966	62.2777	19.969	5.35348	13.4568	38.0446	73.486	46.4836	49.4905	37.1101	10.37	-0.67	2.77	5.97e-12	1	0.0392906	Cn
NA	C15 H23 N9 O3 P2	ddMS2 for preferred ion	439.142	3.043	137793	NA	No matches found	No matches found	NA	No matches found	No matches found	NA	91583.1	11985.2	69.6399	100915	17322	85.0475	78609.9	16536.4	69.6701	62532.4	10150.4	142.112	55727.7	8609.19	455.113	11.0234	30.9809	27.9744	20.5997	21.2643	15.0491	37.2162	47.9324	1.49345	10.8405	21.488	34.6092	48.0557	20.2559	60.955	2.71	-0.5	-0.94	1.84e-05	1	1	Cn
NA	C18 H24 N4 O9	No MS2	440.153	2.584	71666.5	NA	No matches found	No matches found	NA	No matches found	No matches found	NA	25656.8	1785.27	90.3438	42843	2779.89	81.4927	40899.1	4420.18	84.8879	16435.9	1895.1	407.05	40344.2	1003.45	525.475	20.835	4.43311	9.93178	44.2149	16.367	6.08944	47.4072	27.7767	9.2496	42.2594	33.2106	19.3336	17.6974	48.9783	46.529	2.63	-0.02	-2.14	2.16e-05	1	0.121844	Cn
[Similar to: Vanillic acid; <U+0394>Mass: -276.0311 Da]	C19 H18 N4 O5 P2	ddMS2 for preferred ion	444.073	2.933	107355	NA	No matches found	No matches found	NA	No matches found	No matches found	79.4	8121.43	96294.9	1470.46	3770.29	76794.2	1229.46	2377.57	69707.1	529.676	2014.24	49178.5	673.095	2251.72	28309.6	70184	49.5066	21.0114	104.749	41.7051	5.03937	82.37	61.8249	14.888	27.9256	17.6404	47.1472	19.136	10.6517	9.97374	60.6987	7.05	-0.08	-1.3	0.000105512	1	1	Cn
[Similar to: Chlorogenic acid; <U+0394>Mass: -89.9957 Da]	C19 H16 N4 O9	ddMS2 for preferred ion	444.091	2.92	772401	NA	No matches found	No matches found	NA	No matches found	No matches found	78.2	23277.2	34320.6	9030.3	124259	69370.5	8067.92	223636	58594.6	3196.05	173505	139752	8917.19	111355	478937	767205	22.2588	65.5227	127.999	76.5731	87.3626	28.1768	78.218	48.1159	62.7303	44.8827	60.4456	42.3311	117.722	27.6659	34.7638	7.91	-1.01	3.03	6.24e-06	1	0.693965	Cn
NA	C20 H20 N4 O8	ddMS2 for preferred ion	444.127	3.287	1.29554e+06	NA	No matches found	No matches found	NA	No matches found	No matches found	NA	377348	58729.4	40757.7	511536	77992.5	68492.4	303590	242787	28089.9	349932	42507.6	164866	770483	124462	302373	46.7033	61.6995	39.3755	37.7436	40.2454	18.958	60.0369	42.8112	50.3733	30.1766	26.3326	28.776	61.2923	41.0548	42.9278	3.43	1.34	-0.96	0.00250287	1	1	Cn
NA	C16 H21 N12 O2 P	No MS2	444.164	3.498	62373.6	NA	No matches found	No matches found	NA	No matches found	No matches found	NA	40223.3	46847.2	2082.46	39876.6	54290.4	1997.87	32317	42699	1882.65	28726.4	31028.2	7048.19	50410.8	53469.1	21506	27.0372	12.4277	17.0622	26.14	21.9863	20.7446	22.4826	20.4821	17.3351	10.746	3.24442	55.121	13.9136	7.84954	25.2125	3.51	0.64	0.32	6.95e-10	1	1	Cn
NA	C20 H24 N4 O4 P2	ddMS2 for preferred ion	446.126	3.532	335217	NA	No matches found	No matches found	NA	No matches found	No matches found	NA	1670.47	694.509	12525.7	514.842	567.975	5011.14	397.646	878.413	417.899	415.681	489.181	1251.16	1325.23	2223.62	241363	56.6318	15.657	135.824	28.0806	36.1962	86.0127	72.3216	41.0003	94.6746	53.6774	26.8889	80.4005	88.5577	20.8673	54.6026	9.17	1.74	1.34	0.000364308	1	1	Cn
[Similar to: Benzoic acid; <U+0394>Mass: -324.1065 Da]	C20 H22 N4 O8	ddMS2 for preferred ion	446.143	2.706	2.87885e+06	NA	No matches found	No matches found	NA	No matches found	No matches found	87.4	251196	4985.09	943.746	105502	7909.9	264.401	81475.8	4727.81	442.557	83956.2	2942.23	591969	373741	2.20148e+06	1.11281e+06	54.7988	60.3465	117.555	102.841	14.5563	92.2316	35.7686	38.9842	125.658	39.7391	64.2227	26.0647	56.3454	39.3535	65.8646	11.3	2.2	8.86	3.32e-10	1	4.86e-07	Cn
(2R,3R,4S,5S,6R)-2-[2-(4-methoxyphenyl)ethoxy]-6-[[(2S,3R,4S,5S)-3,4,5-trihydroxyoxan-2-yl]oxymethyl]oxane-3,4,5-triol	C20 H30 O11	ddMS2 for preferred ion	446.179	2.828	113203	NA	No matches found	No matches found	56.6	No matches found	Single match found	82	54340.8	5825.88	77.8708	98159.8	9985.59	72.1463	80420.2	9094.8	69.6233	56619.7	8388.53	127.555	84860.9	6192.05	343.906	29.7564	15.5406	6.93191	20.0371	6.84601	3.64264	39.3284	10.3768	10.5998	33.4532	25.0784	6.87898	16.6755	56.6805	39.6691	2.3	0.08	-0.55	0.000191672	1	1	Cn
(2R,3R,4S,5S,6R)-2-[2-(4-methoxyphenyl)ethoxy]-6-[[(2S,3R,4S,5S)-3,4,5-trihydroxyoxan-2-yl]oxymethyl]oxane-3,4,5-triol	C20 H30 O11	ddMS2 for preferred ion	446.179	3.071	726028	NA	No matches found	No matches found	69.1	No matches found	Single match found	95.5	381383	73754.6	3334.11	209641	119476	3575.84	161022	102566	2714.33	151378	70874.3	25991.4	511977	191925	27167.8	16.5471	11.398	27.9507	16.7913	22.8704	74.2015	49.5615	22.1178	19.9035	42.2814	32.0993	30.0263	23.9314	17.0485	34.2943	3.32	1.67	0.9	0.000219155	1	1	Cn
[Similar to: Microcystin LY; <U+0394>Mass: 555.3092 Da]	C19 H26 N8 O5	ddMS2 for preferred ion	446.202	2.33	170211	NA	No matches found	No matches found	NA	No matches found	No matches found	64	615.813	848.482	1751.81	678.163	1533.03	1179.9	947.978	1251.1	1033.39	439.322	919.346	13952.5	7188.17	4226.66	144073	26.4399	72.9787	29.0571	75.6616	125.438	20.0846	19.6294	89.6935	61.8514	14.29	7.46172	41.2655	92.3409	22.0722	54.1924	7.12	2.92	1.76	6.47e-07	0.313842	1	Cn
NA	C21 H21 N O10	No MS2	447.117	3.538	75571.8	NA	No matches found	No matches found	NA	No matches found	No matches found	NA	57402.9	3205.47	250.971	30723	4270.74	66.9635	26505.7	2707.39	66.0972	9271.19	1338.48	71.6384	16575.1	1683.07	6636.67	17.4542	12.9865	140.703	60.0055	39.5514	15.7727	19.4308	47.1244	1.70358	56.5405	40.1974	94.011	54.4779	114.401	52.9059	6.65	-0.68	-0.69	1.13e-05	1	1	Cn
[Similar to: Gentisic acid; <U+0394>Mass: -294.0960 Da]	C19 H20 N4 O9	ddMS2 for preferred ion	448.123	2.651	132167	NA	No matches found	No matches found	NA	No matches found	No matches found	68.7	2025.65	429.736	95.9632	1853.57	1034.91	99.5816	1668.47	849.601	94.4146	1433.66	637.753	3120.39	100714	2681.56	104961	21.8415	70.9688	64.7343	44.3725	60.3784	60.7856	164.321	19.2631	2.6254	13.9995	39.8277	9.61401	17.4865	21.487	16.3501	10.12	5.92	1.66	1.27e-09	0.119522	1	Cn
[Similar to: 5-Methoxysalicylic acid; <U+0394>Mass: -280.0804 Da]	C19 H20 N4 O9	ddMS2 for preferred ion	448.123	2.063	6.65825e+06	NA	No matches found	No matches found	NA	No matches found	No matches found	78.3	2.34836e+06	1.35485e+06	39052.6	2.30333e+06	1.87193e+06	25516.7	1.59253e+06	1.26495e+06	56209.8	966422	855834	1.09508e+06	5.66804e+06	3.39145e+06	3.36475e+06	28.6679	17.1645	29.4571	32.8788	30.9051	50.5121	14.382	33.1081	33.8876	30.5768	29.6191	20.7558	15.8233	14.04	27.2077	5.9	1.83	1.42	5.97e-12	0.0609267	0.102511	Cn
NA	C16 H20 N10 O4 S	ddMS2 for preferred ion	448.141	3.786	141434	NA	No matches found	No matches found	NA	No matches found	No matches found	NA	120467	22254.7	1937.02	69936.9	27246.4	2059.97	56855.3	26540.9	1615.53	34461.3	16637.6	10277.8	117331	63847.3	35894.7	53.8717	10.1476	43.7061	54.4092	32.6247	62.8798	19.1433	17.1734	3.59394	90.7372	4.23905	46.3162	20.0332	15.619	15.8347	4.47	1.05	1.27	1.6e-06	1	1	Cn
[Similar to: a-Cyclodextrin; <U+0394>Mass: 524.1580 Da]	C20 H24 N4 O8	ddMS2 for preferred ion	448.159	3.019	384896	NA	No matches found	No matches found	NA	No matches found	No matches found	81.8	106165	208450	25042	103438	219514	16004.7	122787	299602	19454.3	139082	153622	84127.2	241608	142697	121911	57.088	13.7533	37.3799	25.522	18.83	97.7261	32.1529	20.513	39.344	46.3773	4.18307	23.8423	73.5973	14.1978	72.7567	2.65	0.98	-1.07	0.00414846	1	1	Cn
NA	C21 H28 N4 O7	ddMS2 for preferred ion	448.195	2.943	119394	NA	No matches found	No matches found	NA	No matches found	No matches found	NA	40198.7	1286.95	117.017	44342.6	2850.86	105.669	37529.3	2107.52	102.538	40981.9	1461.38	227.229	31252.3	958.707	1396.87	38.8382	25.0494	89.4616	62.187	11.9042	5.61325	80.0838	57.3503	5.35348	42.398	56.6031	28.9683	63.9667	48.295	15.9508	3.77	-0.26	-1.14	0.000241431	1	1	Cn
[Similar to: D(-)-Amygdalin; <U+0394>Mass: 6.9477 Da]	C16 H27 N12 O2 P	ddMS2 for preferred ion	450.211	3.012	616383	NA	No matches found	No matches found	NA	No matches found	No matches found	86.2	352640	18597.8	156.495	470525	56604.4	147.891	405356	44389	152.902	176600	17844.8	291.362	294205	5194.84	1315.19	36.3287	46.6148	29.4137	17.6297	24.2236	1.97643	52.3604	58.377	34.333	34.9814	31.0651	13.9572	32.6469	16.5342	30.2234	3.1	-0.46	-3.1	0.000819085	1	0.0150219	Cn
[Similar to: Myristyl sulfate; <U+0394>Mass: -157.8759 Da]	C20 H12 N4 O9	ddMS2 for preferred ion	452.062	2.208	226905	NA	No matches found	No matches found	NA	No matches found	No matches found	96.8	7465	2443.82	185.187	114582	4117.24	172.568	8626.42	8997.89	170.83	40275.5	4820.65	191.245	135100	21993.1	8209.85	12.445	48.0349	5.2112	94.4125	42.6657	0.84705	156.826	65.0045	0.828032	75.0486	45.9999	6.85399	60.9828	62.7909	53.9435	5.59	3.97	1.29	0.00109541	1	1	Cn
NA	C21 H16 N4 O8	ddMS2 for preferred ion	452.096	3.93	180937	NA	No matches found	No matches found	NA	No matches found	No matches found	NA	22332.4	516.906	103.505	43276.4	617.471	99.5876	38593.9	1293.61	101.949	108288	657.825	9826.05	172810	25599.1	27254.3	58.0141	79.8768	3.9927	9.30669	36.7052	1.8811	63.5238	18.3862	2.40392	50.0359	68.0047	28.2774	57.6063	61.3227	61.8708	8.06	2.16	4.31	5.05e-09	1	0.00161491	Cn
NA	C19 H34 O8 P2	No MS2	452.172	3.41	53872.6	NA	No matches found	No matches found	NA	No matches found	No matches found	NA	26630	123.474	57.7057	25733.4	132.654	58.0215	45493.5	263.297	57.175	22181	115.195	59.5663	4501.97	145.927	2916.28	61.3135	24.993	65.2277	43.8268	14.9713	0.144493	41.3466	46.2985	0.557361	43.2335	8.67978	2.11306	46.2257	6.38147	22.0246	5.67	-3.34	-0.85	8.87e-10	0.00415856	1	Cn
[Similar to: D(-)-Amygdalin; <U+0394>Mass: 4.9319 Da]	C21 H32 N4 O7	ddMS2 for preferred ion	452.227	2.826	386698	NA	No matches found	No matches found	NA	No matches found	No matches found	72.1	142314	4013.06	423.067	256672	8289.21	391.931	169770	5387.03	281.132	74342.3	3126.15	1157.22	153972	2128.32	4002.65	38.5555	31.8976	45.4198	37.5487	9.76063	10.889	69.1758	46.2195	27.986	47.9196	53.4602	28.2717	54.5616	22.2663	34.4728	3.83	-0.14	-1.34	0.000394686	1	1	Cn
NA	C21 H32 N O2 P3 S	No MS2	455.137	2.578	76914.9	NA	No matches found	No matches found	NA	No matches found	No matches found	NA	29247.1	5682.52	107.95	53624.1	7803.24	103.862	29876.6	5598.02	99.3176	16892.6	3947.98	450.937	31064.3	3142.24	1685.26	16.4226	20.4717	50.397	37.8932	25.9704	10.5631	51.3756	36.4732	11.6475	34.5404	17.0355	22.1736	55.0312	10.3245	36.3673	4.08	0.06	-0.83	9.41e-08	1	1	Cn
[Similar to: D(-)-Amygdalin; <U+0394>Mass: 0.9734 Da]	C15 H24 N10 O7	ddMS2 for preferred ion	456.185	2.603	162516	NA	No matches found	No matches found	NA	No matches found	No matches found	95.2	48270	3818.17	606.65	91100.3	7144.97	1067.02	43797.9	2580.11	707.098	27302.8	2895.83	8023.86	136623	20089.9	7604.5	37.751	36.1874	43.6338	33.4226	25.5536	13.8712	79.925	30.5144	7.60265	75.6889	35.1619	27.3967	23.9134	20.2645	41.5849	3.43	1.64	2.96	0.000614297	0.687071	0.0157597	Cn
[Similar to: 2-Hydroxycinnamic acid; <U+0394>Mass: -294.0956 Da]	C21 H22 N4 O8	ddMS2 for preferred ion	458.143	2.949	112431	NA	No matches found	No matches found	NA	No matches found	No matches found	87.5	36523.2	51875.7	331.332	23861.9	47916.8	184.501	32550.1	48208.1	93.3201	16831.2	26481	85.0008	26620.3	5204.74	712.781	16.85	14.5268	54.8997	99.53	12.5361	50.2436	23.1344	66.54	22.656	18.3071	17.5556	29.7096	66.9284	45.1512	5.83287	2.93	-0.29	-3.21	0.00445703	1	0.0081363	Cn
NA	C18 H34 O13	No MS2	458.2	2.779	90698.8	NA	No matches found	No matches found	NA	No matches found	No matches found	NA	11152.1	3988.22	80.9506	4459.73	8071.26	74.8967	3864.46	2769.47	83.6208	2167.64	3714.65	237.383	29895.8	15396.5	683.716	50.4601	29.477	18.1447	30.33	40.5692	7.78992	1.51765	55.0074	49.9445	63.4476	17.1893	57.0118	96.0537	33.7084	81.8681	3.03	2.95	2.47	0.00361491	0.0936637	0.126713	Cn
NA	C22 H27 N2 O3 P3	No MS2	460.122	3.012	68711.5	NA	No matches found	No matches found	NA	No matches found	No matches found	NA	4522.63	424.134	62.7757	29545.3	814.175	59.5489	6240.69	882.158	61.1616	4137.49	534.001	1060	9547.99	1288.42	2225.6	6.37262	23.0426	27.9413	71.7708	16.0343	4.52288	134.962	28.3064	3.53398	26.477	57.9334	65.8078	124.593	22.7314	10.4262	5.19	0.61	0.55	0.000108521	1	1	Cn
[Similar to: D-Raffinose; <U+0394>Mass: 43.9372 Da]	C21 H37 N2 O7 P	ddMS2 for preferred ion	460.232	3.785	379179	NA	No matches found	No matches found	NA	No matches found	No matches found	70.8	216952	6587.87	501.689	336703	10647.1	493.077	323748	8069.45	447.167	324242	7114.6	1150.82	214108	4144.95	2234.98	22.8482	29.9079	26.3773	37.5329	13.5619	31.3634	27.0192	36.7883	9.15153	20.549	28.5802	17.1312	8.31182	18.4792	23.31	2.32	-0.6	-0.96	1.58e-05	1	1	Cn
[Similar to: Quercetin-3ß-D-glucoside; <U+0394>Mass: 1.9783 Da]	C23 H18 N4 O7	ddMS2 for preferred ion	462.117	3.859	2.86709e+06	NA	Multiple matches found	Multiple matches found	NA	No matches found	No matches found	64	256703	222306	207.634	548766	354058	393.325	237669	341785	393.921	209456	157205	18187.7	902447	568766	116697	52.1855	32.7146	64.4676	124.996	28.9588	7.36814	125.591	42.0204	44.4443	61.9609	7.17482	64.8325	86.8234	35.5902	34.412	8.21	1.92	0.73	4.71e-08	1	1	Cn
[(2R,3S,4S,5R,6R)-6-[(2S,3S,4S,5R)-3,4-dihydroxy-2,5-bis(hydroxymethyl)oxolan-2-yl]oxy-3,4,5-trihydroxyoxan-2-yl]methyl 4-hydroxybenzoate	C19 H26 O13	ddMS2 for preferred ion	462.138	2.711	929571	NA	No matches found	No matches found	61.4	No matches found	Single match found	96.1	4849.47	3350.83	546.901	4766.64	3574.41	609.123	3206.65	2205.11	401.453	4916.2	1843.34	33811.6	50603.8	629965	282927	5.76857	33.0707	65.7662	35.2274	12.8174	59.0708	58.0933	50.7891	49.9756	43.3739	4.84175	63.2251	44.2789	30.3073	87.1631	9.46	3.98	8.16	5.97e-12	0.0272365	3.76e-09	Cn
6-Oxo-1,2,3,4,5,7-heptanehexayl hexaacetate	C19 H26 O13	No MS2	462.138	2.885	704171	NA	No matches found	No matches found	NA	No matches found	No matches found	NA	8353.86	3404.79	151.189	4441.78	4537.74	153.141	4219.32	2990.89	142.813	4331.11	2799.46	185422	16478.5	507399	168781	37.9866	34.3081	68.463	13.9582	2.87719	13.1435	42.7611	58.3605	5.99714	51.7447	47.0631	62.5013	87.3537	35.6107	73.4953	10.21	1.97	7.41	5.97e-12	0.421464	7.29e-09	Cn
[(2R,3S,4S,5R,6R)-6-[(2S,3S,4S,5R)-3,4-dihydroxy-2,5-bis(hydroxymethyl)oxolan-2-yl]oxy-3,4,5-trihydroxyoxan-2-yl]methyl 4-hydroxybenzoate	C19 H26 O13	ddMS2 for preferred ion	462.138	2.796	3.03692e+06	NA	No matches found	No matches found	57.1	No matches found	Single match found	97.8	47852.4	15351.6	335.779	34441.5	19716.5	322.511	39363.1	22428.2	233.993	50605.8	9574.94	1.33388e+06	293105	1.85633e+06	1.16942e+06	71.0958	51.5106	57.6084	56.492	21.4937	15.8197	45.4676	20.4995	27.5547	49.6885	15.2432	27.7394	50.5754	37.6888	59.8218	12.29	2.9	6.37	5.97e-12	0.0240452	7.29e-09	Cn
NA	C24 H24 N4 O2 P2	No MS2	462.138	3.245	49068.9	NA	No matches found	No matches found	NA	No matches found	No matches found	NA	6017.13	3258.76	63.936	2859.58	3607.51	81.8491	2285.27	2747.58	129.704	493.576	98.2884	15821.5	2482.16	12397.1	17409.1	36.8237	12.4208	45.997	30.7746	8.23552	73.8909	82.8499	42.2891	50.4242	128.454	156.599	74.7571	106.331	40.1812	64.6171	7.07	0.12	2.17	2.05e-05	1	1	Cn
[Similar to: Metaraminol; <U+0394>Mass: -295.0436 Da]	C20 H22 N4 O9	ddMS2 for preferred ion	462.138	3.015	662918	NA	No matches found	No matches found	NA	No matches found	No matches found	89.9	22022.1	41949.8	772.439	14655	28262.6	1373.93	30222.3	109097	700.888	160021	20577.7	158720	77340.2	335951	54886.5	73.486	24.0355	85.3863	55.726	45.8856	64.1034	52.088	44.0494	65.1488	79.2846	10.6059	62.9864	83.7442	90.1851	63.9517	6.29	1.36	1.62	9.88e-05	1	1	Cn
[Similar to: D(-)-Amygdalin; <U+0394>Mass: -5.0162 Da]	C21 H26 N4 O8	ddMS2 for preferred ion	462.175	2.369	1.39149e+06	NA	No matches found	No matches found	NA	No matches found	No matches found	90.4	369493	5040.38	1507.25	385800	10244.8	1988.26	258107	6210.51	2801.59	258088	5956.12	77009.7	1.00952e+06	78904.7	84509	21.822	50.5779	45.3596	29.8084	19.0278	77.9903	67.1762	18.3928	80.1521	37.3402	31.7281	80.2876	22.4749	25.6562	86.2203	4.91	1.97	3.67	6.18e-05	1	0.0572427	Cn
NA	C19 H20 N4 O8 S	ddMS2 for preferred ion	464.1	2.771	141486	NA	No matches found	No matches found	NA	No matches found	No matches found	NA	37186.7	962.771	127.942	44934	1235.86	119.275	63283.7	4484.22	89.4158	75061.1	772.539	173.702	43847.3	2250.28	5092.57	14.2952	23.7218	86.5494	31.7162	61.9084	27.6585	27.2721	53.9592	30.5983	49.0927	42.9377	43.3154	28.5561	98.5434	64.6603	5.83	-0.53	-0.99	5.69e-06	1	1	Cn
[Similar to: Cladribine; <U+0394>Mass: -179.0543 Da]	C15 H16 N10 O8	ddMS2 for preferred ion	464.117	1.113	450721	NA	No matches found	No matches found	NA	No matches found	No matches found	70.4	78346.3	37825.2	253.473	172808	54957.3	150.021	83258.1	51933.7	415.148	35832.6	39038.1	26260.1	234561	47802.1	66990.7	53.1611	9.38902	54.9483	73.6425	21.1063	69.6406	88.1511	12.8241	66.0905	71.4923	13.1934	16.5392	83.6982	4.43349	16.0816	7.33	1.49	-0.12	3.07e-08	1	1	Cn
NA	C20 H16 N8 O6	No MS2	464.117	1.313	288997	NA	No matches found	No matches found	NA	No matches found	No matches found	NA	61190.6	31363.6	223.248	163891	62261.6	237.359	99207.9	72712.2	323.181	43210.8	55792	4089.49	165601	48289.2	7523.98	41.1185	21.3803	51.0874	65.3711	37.4097	48.6204	89.5064	28.1228	34.2086	50.6037	26.8145	49.8091	79.5153	35.6927	13.1712	4.54	0.74	-0.59	0.000232455	1	1	Cn
[Similar to: D(-)-Amygdalin; <U+0394>Mass: -7.1049 Da]	C17 H37 N8 O5 P	ddMS2 for preferred ion	464.263	3.967	157667	NA	No matches found	No matches found	NA	No matches found	No matches found	73.2	91745.3	10621.8	682.903	89229.1	14054	704.802	111788	14810.3	705.907	93035.6	6386.95	2535.01	16370.5	11076.9	5404.05	16.8106	13.1084	32.469	64.442	27.3396	34.0229	48.4404	34.7617	40.2106	42.0384	21.0357	26.6985	57.0897	82.9802	14.5687	2.94	-2.77	-0.42	0.000576082	1	1	Cn
NA	C17 H19 N12 O3 P	No MS2	470.146	2.925	68010.5	NA	No matches found	No matches found	NA	No matches found	No matches found	NA	43747.3	2115.42	84.5769	31509.9	1069.78	76.3748	49019.4	3368.23	74.1121	21592.8	1258.44	1014.42	26450.4	1360.02	1410.38	43.839	16.768	91.3724	35.1847	43.2363	5.61325	20.3293	38.0141	5.35348	47.8958	45.2866	25.0692	55.9839	48.2917	26.8544	4.25	-0.89	-1.31	1.03e-05	1	1	Cn
[Similar to: ß-Estradiol 3,17-disulfate; <U+0394>Mass: -38.9770 Da]	C19 H23 N O7 P2 S	ddMS2 for preferred ion	471.068	1.121	242285	NA	No matches found	No matches found	NA	No matches found	No matches found	98.7	137001	823.569	538.101	140583	1335.32	465.416	152414	3467	230.282	99991.6	929.919	1324.13	72220.2	2800.64	7403.36	19.4288	93.4535	80.5718	35.9171	46.8456	85.5518	57.1005	66.6182	37.2338	52.5954	11.3195	89.3713	70.1806	39.2915	53.3196	5.01	-1.08	-0.31	0.00124413	1	1	Cn
NA	C16 H17 N12 O4 P	No MS2	472.122	2.637	111796	NA	No matches found	No matches found	NA	No matches found	No matches found	NA	37302.7	1986.07	65.392	43753.9	4271.29	63.9372	46095.6	4819.6	63.8855	51251.1	2890.2	3009.14	80115.2	20393.9	11236.7	20.4618	44.7107	6.54644	11.6796	42.3545	0.902424	21.795	15.2547	0.583606	20.7618	20.4175	80.175	30.889	45.0247	27.5612	7.46	0.8	2.08	5.97e-12	1	0.0284711	Cn
NA	C21 H35 N2 O4 P3	No MS2	472.18	2.598	56160.1	NA	No matches found	No matches found	NA	No matches found	No matches found	NA	405.501	149.449	75.5855	376.564	162.158	73.0716	403.751	182.04	72.2084	372.016	190.668	5266.16	1998.44	676.818	10407.7	32.6779	11.5472	3.93707	21.5951	21.9911	2.24144	14.7092	17.8807	3.26378	19.8295	15.0148	37.7993	159.834	23.6969	35.2203	7.17	2.31	1.89	3.45e-08	0.0797295	1	Cn
[Similar to: 3,4-Dihydroxyphenylpropionic acid; <U+0394>Mass: -294.0957 Da]	C21 H24 N4 O9	ddMS2 for preferred ion	476.154	2.88	444968	NA	No matches found	No matches found	NA	No matches found	No matches found	91.6	314707	123913	810.263	315317	172332	542.743	120646	207615	398.869	71076.8	75527.2	614.204	164141	65481.1	2823.12	52.2983	20.0987	24.1835	33.471	11.0778	35.2788	43.0084	28.2654	28.0685	86.9553	26.9408	22.229	32.3643	6.13889	9.09481	2.82	0.44	-1.66	0.000488488	1	0.121844	Cn
NA	C16 H29 N8 O7 P	ddMS2 for preferred ion	476.19	3.104	175695	NA	No matches found	No matches found	NA	No matches found	No matches found	NA	47266.1	55023.6	1197.98	54348.6	41079	1055.04	61480.3	49975.7	487.6	47945.6	29927.6	1482.77	78436.9	32210.3	15616.5	19.7328	20.6155	29.248	16.7305	41.2822	29.2764	42.9597	18.2843	14.8696	30.6663	23.8108	46.8522	82.8156	32.4204	43.5779	5	0.35	-0.63	8.18e-08	1	1	Cn
[Similar to: a,a-Trehalose; <U+0394>Mass: -134.1103 Da]	C23 H32 N4 O7	ddMS2 for preferred ion	476.227	3.122	135143	NA	No matches found	No matches found	NA	No matches found	No matches found	88.8	99369.3	3705.86	123.235	82271.9	6241.49	283.227	72954	4383.19	174.503	64540.7	5803.19	1915.06	48031.4	14144.9	3061.06	29.493	29.8863	31.5207	31.6183	36.321	4.11565	11.8244	49.0153	16.8058	36.1139	30.3686	41.6319	58.2197	32.0495	36.757	4.13	-0.6	1.69	8.55e-07	1	0.130967	Cn
NA	C23 H18 N4 O8	ddMS2 for preferred ion	478.112	3.625	707626	NA	Multiple matches found	Multiple matches found	NA	No matches found	No matches found	NA	12744.5	10030.5	75.9989	168443	15363.1	76.3681	33507.6	13874.1	75.6321	167551	7047.12	23524.9	448927	29876.4	39775.2	65.6194	24.3373	5.90197	84.4798	33.4459	12.4836	128.483	56.2747	40.3865	52.872	27.2349	100.964	84.3823	116.714	85.1981	9.04	3.74	1.11	1.37e-05	1	1	Cn
[Similar to: D(-)-Amygdalin; <U+0394>Mass: -21.0107 Da]	C21 H26 N4 O9	ddMS2 for preferred ion	478.169	2.732	2.38171e+06	NA	No matches found	No matches found	NA	No matches found	No matches found	89.1	411905	40032.7	1991.56	329521	57324.7	2004.41	203976	28672	3669.06	179244	28103.1	1.06906e+06	1.22898e+06	1.02116e+06	1.52847e+06	27.0273	25.8422	108.137	74.3628	24.1731	53.9465	55.0554	36.1151	72.1076	64.4633	20.1282	34.7193	15.7012	32.5231	32.2854	8.7	2.59	5.15	1.16e-10	0.298218	4.66e-06	Cn
[Similar to: D(-)-Amygdalin; <U+0394>Mass: -21.0832 Da]	C20 H41 N4 O3 P3	ddMS2 for preferred ion	478.242	3.199	291024	NA	No matches found	No matches found	NA	No matches found	No matches found	96.2	178952	3238.52	169.648	200347	1140.8	168.449	185017	887.152	164.428	61847	386.326	590.87	66992.3	3543.89	918.342	31.4769	38.6635	3.32167	27.5672	58.9735	4.62435	45.6956	70.9836	2.20453	65.9669	6.56547	30.0222	49.6704	47.6257	49.3538	2.48	-1.47	2	0.00356381	1	1	Cn
glas#16	C22 H40 O11	No MS2	480.258	2.88	82368.4	NA	No matches found	No matches found	NA	No matches found	No matches found	NA	32873.8	187.177	102.287	29059.9	279.471	92.7429	19679	223.451	94.4003	5625.2	597.653	292.742	7251.2	1124.06	2037.46	40.4397	27.6316	75.655	75.8921	18.7425	0.173947	52.769	66.4113	4.78072	102.13	26.5584	62.9626	65.1827	53.1837	20.3896	4.43	-1.44	2.33	9.19e-05	1	1	Cn
NA	C18 H27 O13 P	No MS2	482.12	2.718	180619	NA	Multiple matches found	No matches found	NA	No matches found	No matches found	NA	1069.8	108.483	43.0951	1793.97	642.489	41.7826	466.457	627.522	40.5419	763.934	393.358	97211.2	4060.51	137650	107447	139.739	116.849	26.8179	136.086	77.6522	94.5094	16.2446	50.9761	80.6976	14.2298	104.376	34.121	83.2826	25.0105	44.0329	11.37	3.12	7.78	1.86e-07	1	8.95e-05	Cn
[Similar to: Vanillic acid; <U+0394>Mass: -315.0958 Da]	C22 H21 N5 O8	ddMS2 for preferred ion	483.138	3.291	134582	NA	No matches found	No matches found	NA	No matches found	No matches found	67.6	47907.9	1340.24	879.05	68362.7	1758.19	96.1719	49224	1010.24	202.395	80032.9	818.963	17454.1	95715.3	12495.6	46108.4	10.442	62.2608	75.4926	15.5287	51.6029	114.957	15.915	22.6386	21.7576	23.8289	81.3623	7.24432	21.1508	30.4632	18.1609	7.83	0.96	3.63	9.85e-08	1	0.0919425	Cn
NA	C21 H30 N2 O11	ddMS2 for preferred ion	486.186	3.078	1.06303e+06	NA	No matches found	No matches found	NA	No matches found	No matches found	NA	843959	229791	13979.1	1.0123e+06	293885	8598.24	741293	211543	8905.78	478039	177845	52393.6	736383	237815	157264	4.12443	24.6009	24.8547	19.0196	56.7971	31.1473	45.1369	9.15468	19.3606	25.7615	9.79909	26.4326	23.8442	12.8143	18.8081	4.14	-0.01	0.17	9.69e-09	1	1	Cn
NA	C25 H25 N5 O6	ddMS2 for preferred ion	491.18	3.446	818070	NA	No matches found	No matches found	NA	No matches found	No matches found	NA	601181	2936.88	62.5492	310284	9924.11	61.3806	317707	4531.87	60.6938	83702.5	2835.84	3345.77	124284	1447.08	1158.84	42.5584	50.8303	2.47916	39.8224	22.3914	1.07987	65.8938	45.5688	1.80951	25.3648	22.4602	73.0319	8.87963	38.0429	130.313	4.25	-1.35	-1.65	0.000625652	1	1	Cn
NA	C25 H25 N5 O6	ddMS2 for preferred ion	491.18	3.583	1.90386e+06	NA	No matches found	No matches found	NA	No matches found	No matches found	NA	822701	3227.66	68.9222	1.36014e+06	8985.29	64.3433	1.05539e+06	2372.23	63.0901	1.27282e+06	1793.09	28045	467210	3051	11134.6	33.936	60.0393	14.2695	47.7581	23.4413	19.4066	43.0619	21.0349	59.5614	51.6776	38.6602	72.0691	73.5075	28.7217	116.487	7.46	-1.18	0.36	1.43e-08	1	1	Cn
NA	C35 H26 N P	No MS2	491.18	3.34	818070	NA	No matches found	No matches found	NA	No matches found	No matches found	NA	601181	2298.25	63.7999	310284	2803.66	60.8857	317707	4440.3	62.1565	83702.5	1827.34	793.134	124284	2618.64	485.232	42.5584	28.7154	3.62446	39.8224	45.5423	8.28376	65.8938	25.3943	3.84777	25.3648	4.05693	102.399	19.3194	12.0905	60.4113	2.96	-1.35	-0.76	0.000752381	1	1	Cn
NA	C24 H20 N4 O8	ddMS2 for preferred ion	492.128	3.93	3.86607e+06	NA	Multiple matches found	No matches found	NA	No matches found	No matches found	NA	186779	35384.3	180.661	203919	43597	355.607	216073	38912.1	188.287	152526	8944.08	397955	742127	110070	674253	21.5425	58.6126	79.0912	45.3879	25.098	61.6908	44.1122	29.1028	5.14982	36.9867	10.1456	53.4251	78.2873	61.1424	128.607	11.81	1.78	1.5	5.8e-11	1	1	Cn
[Similar to: D-Raffinose; <U+0394>Mass: 12.0207 Da]	C21 H24 N4 O10	ddMS2 for preferred ion	492.148	2.713	2.21726e+06	NA	No matches found	No matches found	NA	No matches found	No matches found	64.3	197369	3947.16	759.824	83019.5	6610.99	118.3	63047.2	3979.82	182.208	66055.2	2762.68	404051	294398	767309	812034	55.8304	56.5123	129.883	103.162	11.3761	130.188	35.4322	42.7394	54.54	38.9254	58.9207	23.3808	56.1302	101.5	67.178	12.12	2.22	7.59	5.95e-10	1	0.000853502	Cn
[Similar to: D(-)-Amygdalin; <U+0394>Mass: -35.0264 Da]	C22 H28 N4 O9	ddMS2 for preferred ion	492.185	3.071	566150	NA	No matches found	No matches found	NA	No matches found	No matches found	97.8	229357	8960.15	174.596	197845	23604.5	255.232	109267	8181.28	90.4815	125498	8416.45	15496.3	448955	137318	18051.4	20.8563	33.2833	79.3878	23.5546	59.6162	42.349	42.3622	51.8109	71.729	48.9095	79.1813	54.4435	16.8317	19.8951	62.5131	7.64	2.04	4.07	6.87e-09	1	0.00562078	Cn
[Similar to: D(-)-Amygdalin; <U+0394>Mass: -37.0788 Da]	C23 H34 N4 O8	ddMS2 for preferred ion	494.237	4.183	155187	NA	No matches found	No matches found	NA	No matches found	No matches found	93.8	105493	44530.4	3535.32	92159.8	36451.4	1684.35	106820	55669.5	895.901	141988	18086.5	2133.86	49910.2	16756.2	66336.7	19.0868	18.3708	91.2136	38.4969	69.6315	40.6277	10.943	30.7542	20.8225	8.51637	52.219	80.2281	60.0186	13.3511	13.0368	6.21	-1.1	-1.73	1.83e-08	1	0.997222	Cn
NA	C22 H31 N2 O9 P	No MS2	498.175	4.099	66932.8	NA	No matches found	No matches found	NA	No matches found	No matches found	NA	2009.3	249.258	76.5646	4198.38	436.384	76.6976	3028.94	308.413	76.3781	2687.52	310.926	2695.94	45276.6	2009.52	1527.38	28.3964	66.3282	3.34777	60.1482	64.7371	1.16077	77.2773	50.7497	5.06825	20.7158	21.1607	42.2865	40.5198	49.9154	57.0979	4.32	3.9	2.7	0.000368623	0.00296979	0.12344	Cn
NA	C19 H36 N10 O2 P2	No MS2	498.248	3.447	127815	NA	No matches found	No matches found	NA	No matches found	No matches found	NA	34660.6	20672	90.9147	42654.6	28021.9	90.7222	37763	14405.8	90.1753	29469.5	17957.3	95.246	50731.5	12288.2	8399.68	17.4163	35.3847	2.47916	27.6868	18.6465	1.95008	23.411	55.1953	2.86823	95.2434	8.9823	73.0964	61.7689	8.92893	86.3681	6.54	0.43	-0.23	3.6e-10	1	1	Cn
NA	C15 H26 N5 O12 P	No MS2	499.133	3.098	62846.4	NA	No matches found	No matches found	NA	No matches found	No matches found	NA	12803.9	246.646	82.9127	45834.2	343.642	79.681	14667.5	291.843	77.7791	28217.8	255.179	1339.46	14890.9	532.727	3676.04	43.49	12.0057	5.74709	49.7938	21.1874	1.03876	90.3075	16.829	0.915843	75.1347	13.5214	32.5343	84.7608	21.0578	7.3139	5.56	0.02	0.87	1.53e-07	1	1	Cn
[Similar to: D-(+)-Tryptophan; <U+0394>Mass: -300.0589 Da]	C18 H20 N10 O8	ddMS2 for preferred ion	504.149	2.455	1.0849e+06	NA	No matches found	No matches found	NA	No matches found	No matches found	63.9	311430	33797.9	95.156	498971	52358.8	93.0668	360700	81121.9	91.6442	380609	42178.4	6011.84	481820	49473	14077.3	65.1385	58.7909	2.93432	35.1992	56.346	3.77485	75.6671	39.4196	0.849444	9.27577	20.8676	46.5557	61.3949	43.6744	47.957	7.26	0.42	-0.71	6.95e-10	1	1	Cn
NA	C20 H29 N2 O11 P	No MS2	504.149	2.728	102858	NA	No matches found	No matches found	NA	No matches found	No matches found	NA	21019.8	6977.4	91.8817	21768.2	10614.8	621.495	33389.1	23750.7	72.9319	14766.5	13749.3	843.993	15047.2	25781.6	8062.31	87.1693	71.7563	123.026	118.77	30.4219	73.1899	100.583	27.1844	1.79728	60.5883	7.75551	99.1872	117.113	75.3643	69.1558	6.79	-1.15	0.12	0.00112619	1	1	Cn
[Similar to: D-(+)-Tryptophan; <U+0394>Mass: -300.1215 Da]	C26 H28 N6 O5	ddMS2 for preferred ion	504.211	2.418	654759	NA	No matches found	No matches found	NA	No matches found	No matches found	63.9	247854	1482.73	81.7789	321869	3291.18	79.2021	359945	7408.4	91.8143	227603	6157	4169.43	267372	7299.64	5503.22	30.3637	79.6045	36.2045	21.7483	51.8533	28.2949	56.5412	39.4354	20.4496	58.2563	84.1493	26.8597	25.767	62.9522	70.4337	5.91	-0.43	-0.02	1.17e-06	1	1	Cn
NA	C27 H23 N9 O2	ddMS2 for preferred ion	505.196	3.629	104062	NA	No matches found	No matches found	NA	No matches found	No matches found	NA	10376.9	212.146	93.0641	10743.8	208.383	66.7918	12762.3	135.796	67.3788	9464.79	209.839	20436.9	33482	417.585	990.89	34.2543	11.3761	42.7722	33.3251	27.0772	1.51109	54.0056	9.38417	19.2791	44.0692	69.9926	105.884	97.1346	90.5134	140.04	3.88	1.39	1.62	0.000641986	1	1	Cn
streptonigrin	C25 H22 N4 O8	ddMS2 for preferred ion	506.144	3.874	163804	NA	Multiple matches found	No matches found	NA	No matches found	No matches found	77.5	40757	34687.1	102.643	104528	37517.7	90.6105	48441.5	66882.5	85.8626	32085.8	25285.2	16438.4	69335.2	18969.8	11897.3	22.0597	24.7993	134.882	63.9998	25.9576	50.3823	77.5297	38.5957	3.45828	57.1336	4.58531	63.2013	98.7762	70.4116	132.507	7.11	0.52	-1.82	1.61e-05	1	1	Cn
NA	C20 H14 N18	No MS2	506.164	2.387	82639.2	NA	No matches found	No matches found	NA	No matches found	No matches found	NA	5398.15	549.055	121.461	23845.9	2057	118.144	7778.97	658.326	164.407	3956.6	2045.46	39865.2	9462.1	7866.38	30501.2	128.652	60.82	54.7631	63.4005	93.5194	41.6723	46.985	44.5908	41.4191	80.6543	5.62994	71.5995	110.407	21.7884	60.9706	7.54	0.28	3.58	8.02e-06	1	0.168941	Cn
[Similar to: 4-Hydroxy-3- methoxyphenylglycol sulfate; <U+0394>Mass: -242.1342 Da]	C22 H26 N4 O10	ddMS2 for preferred ion	506.165	2.859	118062	NA	No matches found	No matches found	NA	No matches found	No matches found	82.4	6941.46	84666.1	176.301	3124.59	100642	368.932	9923.34	94737.5	160.354	10284.1	63042.2	22086.1	14152.6	74717.1	24508.5	55.2411	26.5948	20.2003	46.9914	26.8636	36.8957	69.0322	6.6547	9.76129	61.1531	11.8166	82.3764	94.4624	14.7674	78.2722	7.26	0.51	-0.34	8.52e-07	1	1	Cn
NA	C22 H26 N3 O9 P	No MS2	507.138	3.209	75899.3	NA	No matches found	No matches found	NA	No matches found	No matches found	NA	639.867	155.738	751.879	1578.67	173.947	2019.68	689.124	243.201	280.626	758.144	131.468	8602.78	1577.91	1137.95	48084	5.6967	18.6233	101.351	51.0748	16.3855	50.5958	58.6893	14.1831	23.7482	10.789	7.06515	2.50587	65.0591	84.3757	54.657	7.42	1.2	2.23	8.67e-10	1	0.025405	Cn
NA	C25 H16 N8 O5	No MS2	508.123	3.65	97012	NA	Multiple matches found	No matches found	NA	No matches found	No matches found	NA	2222.14	761.394	104.745	20022.9	1944.12	101.934	3225.37	1955.4	102.165	2419.58	816.697	392.713	17143.3	1968.6	25372.2	53.1189	29.2135	2.18038	78.3437	40.2549	0.529094	133.5	45.5048	1.52036	40.6609	20.6782	86.0488	126.308	57.7269	83.0233	7.96	2.41	0.01	0.00011082	1	1	Cn
NA	C24 H20 N4 O9	ddMS2 for preferred ion	508.123	3.755	466751	NA	Multiple matches found	No matches found	NA	No matches found	No matches found	NA	70592.1	5543	106.802	125834	9693	104.278	80895.7	5627.71	105.06	78453.5	2347.09	85620.4	310384	6787.41	52058.5	29.6398	77.2373	2.1561	54.0674	26.8213	1.07864	83.5726	37.5048	0.533342	35.4925	16.3577	79.618	83.4067	62.4028	130.995	8.95	1.94	0.27	1.86e-07	1	1	Cn
[Similar to: D(-)-Amygdalin; <U+0394>Mass: -53.0734 Da]	C23 H34 N4 O9	ddMS2 for preferred ion	510.232	3.338	138941	NA	No matches found	No matches found	NA	No matches found	No matches found	91.7	45297.9	63106.4	2276.74	75228	87385.2	1748.84	74790.7	70984.4	759.673	58003	34218	3600.42	86212.2	28182.2	53719.2	54.8154	24.6928	88.1744	55.7812	15.8193	59.3729	30.1077	53.7296	26.4857	14.36	26.7935	61.0658	36.8284	11.4727	31.8173	6.14	0.21	-1.33	3.45e-08	1	1	Cn
[Similar to: D(-)-Amygdalin; <U+0394>Mass: -53.0738 Da]	C24 H30 N8 O5	ddMS2 for preferred ion	510.232	3.811	123138	NA	No matches found	No matches found	NA	No matches found	No matches found	88.1	1866.75	107.698	5456.12	2033.5	308.477	5262.37	1716.72	254.539	2496.17	722.985	162.108	5487.24	1492.53	124.218	79656.3	28.3177	56.4272	81.1755	14.2146	8.67097	67.0236	44.5409	55.9324	15.1117	57.5746	21.0099	34.9266	68.5759	34.4255	28.9067	5	-0.2	-1.04	1.5e-07	1	1	Cn
NA	C25 H31 N2 O4 P3	No MS2	516.148	3.466	50929.9	NA	No matches found	No matches found	NA	No matches found	No matches found	NA	13630	519.364	103.434	15180.9	435.024	66.2022	25699.2	1053.38	63.4607	34246.6	426.391	68.814	17003.3	561.757	663.601	60.1938	30.0503	43.4174	35.4409	26.8917	58.2623	44.6897	31.8585	2.21874	25.7705	24.0719	2.06075	31.1056	3.49199	40.1066	3.39	-0.6	-0.91	2.93e-05	1	1	Cn
[Similar to: Chlorogenic acid; <U+0394>Mass: -162.0536 Da]	C23 H24 N4 O10	ddMS2 for preferred ion	516.149	2.796	3.63086e+06	NA	No matches found	No matches found	NA	No matches found	No matches found	70.8	270013	7921.28	214.575	465587	17827.2	217.873	387931	26603.7	194.136	311115	20476.8	3694.57	1.38495e+06	23530.5	160638	24.1813	26.5419	121.172	22.5707	43.9351	44.8148	56.7082	60.2929	5.89341	18.6875	25.1161	24.8279	65.4578	51.9713	107.042	9.69	1.84	-0.18	4.78e-10	1	1	Cn
NA	C22 H28 O14	No MS2	516.149	2.984	874596	NA	No matches found	No matches found	NA	No matches found	No matches found	NA	92258.4	2572.72	79.7331	117205	5938.5	110.756	140670	10692.8	72.037	64544.8	3574.49	1319.84	549015	7699.22	13759	11.4116	48.4229	147.097	39.2659	47.304	42.235	33.0396	61.0295	75.1406	24.2562	37.4025	28.6258	64.2328	31.838	59.324	7.58	1.96	-0.47	1.68e-06	1	1	Cn
[Similar to: Chlorogenic acid; <U+0394>Mass: -162.0537 Da]	C19 H20 N10 O8	ddMS2 for preferred ion	516.149	2.551	575459	NA	No matches found	No matches found	NA	No matches found	No matches found	95.3	25289.1	294.841	124.013	41629.4	609.853	119.316	73663.7	983.94	114.096	205010	574.911	3488.46	201925	1242.11	103012	60.5969	73.9609	118.19	40.4914	28.7113	9.72963	79.7156	56.3079	11.6475	40.5358	46.5602	46.8584	80.9532	80.94	100.783	9.82	1.45	0.34	5.9e-09	1	1	Cn
[Similar to: Chlorogenic acid; <U+0394>Mass: -162.0537 Da]	C19 H20 N10 O8	ddMS2 for preferred ion	516.149	2.62	386474	NA	No matches found	No matches found	NA	No matches found	No matches found	95	50984.3	2064.08	106.345	82470.1	1701.12	103.554	79945.7	3592.31	104.977	151338	2333.65	644.934	335710	2206.81	2568.48	13.3735	27.7651	42.1727	40.3423	66.7559	1.44565	64.3674	52.0415	1.58905	23.4627	37.0143	32.8301	23.0285	73.1155	102.014	4.61	2.07	-0.7	1.35e-06	1	1	Cn
NA	C20 H24 N9 O6 P	ddMS2 for preferred ion	517.16	3.737	117764	NA	No matches found	No matches found	NA	No matches found	No matches found	NA	9824.82	60615.4	77.7374	9139.53	80136.1	95.6225	11266.3	98813	205.095	11937.8	44985	129.735	21199.9	106174	4825.07	31.657	27.2046	94.2189	47.0547	39.3813	33.6647	23.1371	19.105	68.1012	59.1095	12.3261	120.967	85.65	17.9617	47.1008	4.56	0.91	0.1	0.000732291	1	1	Cn
NA	C22 H31 N O13	No MS2	517.18	3.19	44562.2	NA	No matches found	No matches found	NA	No matches found	No matches found	NA	6720.44	622.344	52.3979	6288.3	904.729	51.4277	5170.47	604.502	50.825	5664.7	768.58	2742.23	31568.5	17619.8	37334.8	41.8032	58.3756	5.34079	32.7972	62.7273	3.50243	36.5502	25.4667	2.36491	18.4895	39.0381	62.6308	31.6749	16.7532	44.5268	9.52	2.61	4.87	5.97e-12	0.0419431	3.89e-06	Cn
Lantanoside	C25 H26 O12	No MS2	518.143	3.898	57950.7	NA	Multiple matches found	No matches found	NA	No matches found	No matches found	NA	19099.8	35561.6	66.1012	25296.1	26694.8	63.045	26976.5	44390.3	66.1867	14884.6	11303.8	586.528	18741.4	3454.86	2173.02	61.4077	34.0147	118.667	63.0272	49.6641	3.35159	24.6365	46.5901	11.0678	44.7365	40.2251	78.8313	99.2535	132.027	42.6083	5.04	-0.53	-3.68	0.00254275	1	1	Cn
NA	C19 H22 N10 O8	ddMS2 for preferred ion	518.164	2.73	216636	NA	No matches found	No matches found	NA	No matches found	No matches found	NA	3949.29	236.377	110.827	10844.3	270.746	70.0902	18643.9	816.646	69.2924	59140.6	601.131	909.819	62167.8	2863.56	6553.32	36.9446	83.4762	75.8641	57.2047	88.1566	4.88421	64.1745	38.7495	1.79728	25.1254	67.3678	45.2176	87.6753	26.451	48.1588	6.56	1.74	1.81	3.71e-07	0.830789	1	Cn
NA	C15 H30 N5 O13 P	No MS2	519.159	2.342	103399	NA	No matches found	No matches found	NA	No matches found	No matches found	NA	565.753	167.899	133.01	650.339	122.079	122.212	647.51	292.936	157.911	419.273	381.563	7055.22	538.516	7575.83	91702.8	27.0924	32.0274	53.8568	13.3532	18.656	42.6156	30.375	16.3935	37.7482	25.0466	69.4996	85.4401	23.9573	54.8273	46.062	9.18	-0.27	4.69	5.97e-12	1	9.37e-07	Cn
NA	C31 H44 N4 O3	ddMS2 for preferred ion	520.341	4.088	150613	NA	No matches found	No matches found	NA	No matches found	No matches found	NA	39261.8	5595.09	83.623	28022.9	9796.27	63.4778	32296.9	8698.67	96.7478	35904.4	10714.5	6013.23	129512	22950.9	6115.84	9.37918	58.5977	32.8758	28.0517	23.7259	30.278	24.2121	31.583	85.6715	45.3201	8.17824	20.2415	33.7201	12.2113	18.6866	5.98	2	1.4	2.55e-10	0.156541	0.250798	Cn
NA	C29 H49 N2 O4 P	No MS2	520.341	3.948	74032.3	NA	No matches found	No matches found	NA	No matches found	No matches found	NA	12332.2	8710.47	73.7472	8534.97	12643.1	66.982	12531.8	11948.5	285.268	19353.4	23958.6	5885.06	70054.8	32704.1	3884.74	20.8806	48.7086	9.07111	34.2655	6.86932	1.8811	11.8109	9.34791	98.0076	60.1698	14.2194	38.8675	34.4945	15.3713	11.4366	3.77	2.48	1.45	5.42e-06	0.143903	0.868809	Cn
[Similar to: Vanillic acid; <U+0394>Mass: -354.0961 Da]	C25 H22 N4 O9	ddMS2 for preferred ion	522.138	3.923	4.90094e+06	NA	Multiple matches found	No matches found	NA	No matches found	No matches found	61.7	251966	220086	128.015	2.39127e+06	351987	291.849	234183	339748	280.641	172168	154411	31512.5	1.70523e+06	564448	109581	53.2358	33.1511	78.8228	81.6742	28.8757	6.06998	126.187	42.2214	59.5161	68.4963	6.7281	30.4259	107.119	32.4172	17.1571	8.61	2.86	0.73	3.41e-07	1	1	Cn
NA	C26 H26 N4 O6 S	No MS2	522.159	2.735	131283	NA	No matches found	No matches found	NA	No matches found	No matches found	NA	75014.7	1403.71	80.0142	101334	2231.65	74.4363	38452.7	597.287	75.45	2181.37	24519.2	7802.82	64435.7	29641.5	48119	47.4621	27.109	3.65541	25.7107	144.89	1.96836	111.756	71.7031	1.81143	163.107	27.8496	61.8701	57.7064	49.8222	28.3797	9.32	0.74	5.63	1.93e-05	1	0.070062	Cn
NA	C24 H21 N5 O9	No MS2	523.133	3.168	54849	NA	No matches found	No matches found	NA	No matches found	No matches found	NA	8413.55	12609.5	124.144	3037.27	14733.9	76.326	5050.52	20809.5	66.0933	4186.25	6201.46	3806.11	33838.2	21274.7	37384.2	26.3275	32.1622	56.2123	47.538	53.3026	98.4403	75.0441	24.311	0.629501	52.3568	16.6527	51.4177	85.0599	24.3268	22.1852	9.14	2.74	0.03	1.7e-09	1	1	Cn
NA	C21 H23 N11 O2 P2	No MS2	523.152	3.303	69966.3	NA	No matches found	No matches found	NA	No matches found	No matches found	NA	16126	23796	86.9877	9719.88	33123.7	78.4268	20101.3	42684.5	77.1989	22065.3	22308.3	95.2029	30894.4	20629.8	1620.57	41.9218	53.8294	39.5241	54.2665	52.8388	2.83819	53.2464	47.4512	2.075	39.1123	34.1881	34.5272	87.5396	31.0278	61.1306	4.39	0.62	-1.05	0.000117338	1	1	Cn
[Similar to: Chlorogenic acid; <U+0394>Mass: -174.0246 Da]	C15 H23 N12 O4 P3	ddMS2 for preferred ion	528.12	2.976	674107	NA	No matches found	No matches found	NA	No matches found	No matches found	68.2	12895.5	1098.85	291.057	5358.93	1292.05	262.831	8389.89	994.645	255.044	243052	1533.48	324.321	196183	2063.48	8134.63	94.5876	33.93	89.4616	46.9416	36.7954	5.61325	139.463	9.59142	5.35348	77.5352	11.2123	39.8488	82.8148	51.3238	86.4594	5	4.55	1.05	0.00113631	1	1	Cn
NA	C20 H28 N14 O4	No MS2	528.242	2.884	88677.1	NA	No matches found	No matches found	NA	No matches found	No matches found	NA	54975.8	6624.42	106.707	56882.5	10859.4	104.348	32417.9	8951.41	101.816	16356.2	4216.92	267.092	18019.5	3003.37	2200.61	31.3676	26.741	75.655	41.0364	5.67588	19.3231	71.2814	43.2946	5.88266	83.2457	18.2543	31.9221	104.215	58.3304	22.5422	4.43	-0.85	-1.58	8.72e-05	1	1	Cn
[Similar to: D-(-)-Quinic acid; <U+0394>Mass: -338.1010 Da]	C24 H26 N4 O10	ddMS2 for preferred ion	530.164	2.746	1.017e+06	NA	No matches found	No matches found	NA	No matches found	No matches found	65.3	106107	2586.29	309.217	89581.3	3283.43	265.059	112695	11293.6	123.847	167920	2256.15	2519.51	452124	3291.24	2155.65	19.2278	43.9418	109.988	67.8165	60.5486	47.8175	33.5108	66.9574	5.1707	12.1795	38.1583	65.2567	54.5978	71.7152	85.25	4.12	2	-1.78	0.00103662	1	1	Cn
[Similar to: Chlorogenic acid; <U+0394>Mass: -176.0694 Da]	C24 H26 N4 O10	ddMS2 for preferred ion	530.165	2.967	3.00994e+06	NA	No matches found	No matches found	NA	No matches found	No matches found	79.3	364968	4822.24	88.8061	482869	7366.32	83.8033	584060	22535	82.886	756009	5272.97	491.597	1.95975e+06	13057.2	1058.09	49.7826	42.1534	71.9518	46.8806	43.521	92.5855	7.86556	71.9587	8.1246	20.7251	33.5632	13.1989	27.3131	58.1965	27.9415	3.67	1.75	-0.79	0.000551746	1	1	Cn
NA	C22 H31 N2 O11 P	No MS2	530.165	3.784	800145	NA	No matches found	No matches found	NA	No matches found	No matches found	NA	500003	12971.2	89.7159	608537	14266	84.7419	671024	22082.7	125.742	449433	8440.29	797.101	376397	17982.4	997.662	60.5738	15.6933	57.0859	11.8948	13.3454	1.6876	38.8875	44.8519	69.5096	29.2453	13.3628	37.3882	19.6795	3.25877	36.4641	2.99	-0.83	-0.3	0.00208834	1	1	Cn
NA	C26 H20 N4 O9	ddMS2 for preferred ion	532.123	3.347	357022	NA	Multiple matches found	No matches found	NA	No matches found	No matches found	NA	5891.26	305.184	118.294	56117.8	319.762	116.098	7320.17	268.962	117.168	64664.1	297.543	161.977	88968.9	419.667	69925.8	128.39	30.5435	65.5937	53.55	38.0434	1.22555	120.488	7.73446	1.03769	37.4876	33.1919	21.7289	50.8809	44.9704	123.514	9.22	3.6	0.64	6.72e-09	1	1	Cn
NA	C18 H26 N13 O5 P	No MS2	535.191	1.361	109430	NA	No matches found	No matches found	NA	No matches found	No matches found	NA	4219.46	125.284	675.047	5859.29	1191.79	320.805	4786.95	643.879	682.603	15053.7	3369.13	55776.1	31830.1	44411	85840.3	23.5922	100.143	64.0667	23.9895	91.6237	135.299	32.9908	51.1397	55.5084	23.9819	61.131	46.1587	58.3269	30.9356	31.5838	6.97	2.73	6.11	1.21e-05	1	0.000615962	Cn
NA	C18 H20 N10 O10	ddMS2 for preferred ion	536.138	2.702	143364	NA	No matches found	No matches found	NA	No matches found	No matches found	NA	1440.48	238.435	83.6187	956.968	624.584	83.4064	949.204	392.473	81.9853	2427.11	188.924	5520.79	3461.24	79827.4	50890.7	36.5568	25.7559	2.87251	77.8491	74.3498	2.30908	91.4581	5.751	0.386715	27.014	15.535	74.5101	62.931	53.7261	66.2298	9.28	1.87	7.67	6e-12	1	4.01e-09	Cn
NA	C17 H17 N18 O2 P	No MS2	536.154	3.766	74972.6	NA	Multiple matches found	No matches found	NA	No matches found	No matches found	NA	18307.6	25584.1	71.3615	40877.2	23909.3	74.7214	14394.9	29294	69.6619	5589.69	7589.7	544.407	18605.8	6958.59	5391.65	37.2472	38.1506	27.8247	83.9051	18.2854	92.3466	99.3275	31.3673	0.96391	67.3366	22.7228	84.9984	96.9263	31.8882	120.397	6.27	0.37	-2.07	0.000113507	1	1	Cn
NA	C21 H33 N2 O12 P	No MS2	536.175	2.634	62696	NA	No matches found	No matches found	NA	No matches found	No matches found	NA	1289.88	145.536	67.4149	605.058	184.982	65.9151	915.412	233.366	66.3844	279.561	304.723	3907.35	3433.01	52100.7	6703.51	57.7978	31.4537	6.52817	85.0699	83.4341	0.902424	80.3509	14.1348	0.933554	40.9763	49.0107	117.753	73.5873	12.4686	97.0009	6.66	1.91	7.8	0.00351038	1	5.25e-05	Cn
NA	C27 H37 O7 P S	No MS2	536.201	2.349	112904	NA	No matches found	No matches found	NA	No matches found	No matches found	NA	561.842	166.738	132.09	702.39	125.134	135.543	680.91	297.347	188.619	419.322	245.69	84751.7	503.115	6915.15	28741.8	27.8082	33.918	56.4541	13.2417	16.6129	40.6285	31.8189	13.412	42.6285	29.0366	49.9662	74.6047	24.0748	41.2395	50.2941	7.25	-0.44	4.54	3.8e-10	1	0.000100734	Cn
[Similar to: Ethyl paraben; <U+0394>Mass: -372.0707 Da]	C25 H22 N4 O10	ddMS2 for preferred ion	538.134	3.972	105968	NA	Multiple matches found	No matches found	NA	No matches found	No matches found	63.7	6071.01	11599.2	71.6022	32257.3	13120.6	68.9917	4753.94	12209.9	68.7771	496.393	7312.36	10225.2	33317.8	58252.7	32190.3	33.3619	5.21334	2.38263	85.9665	25.226	1.44923	132.275	32.3346	0.780341	111.164	24.5604	17.2434	83.9654	37.1496	28.0611	8.87	2.81	2.25	1.37e-05	1	1	Cn
bidenlignaside B	C26 H34 O12	No MS2	538.206	2.827	109342	NA	No matches found	No matches found	NA	No matches found	No matches found	NA	79025	5439.93	334.871	74041.3	7277.39	357.228	89309.2	11230.7	250.176	88641.7	5971.09	976.865	77706.4	11513.4	5281.26	20.2183	31.1719	118.447	25.1142	12.9437	66.1549	7.71868	20.8993	42.0058	12.399	13.502	31.8802	20.1077	16.7817	35.1678	4.4	-0.2	0.04	3.22e-06	1	1	Cn
NA	C26 H41 N2 O4 P3	No MS2	538.227	3.498	57550.8	NA	No matches found	No matches found	NA	No matches found	No matches found	NA	15149.1	1188.1	66.8573	33636	1977.9	68.0636	20986.7	2538.78	67.3789	8585.23	920.112	201.934	35517.2	1353.77	5105.8	68.6644	36.3562	3.80295	56.7257	18.0161	165.071	57.7648	54.3967	14.8472	79.6143	56.671	61.3946	38.4526	57.6386	52.0534	6.24	0.76	-0.91	0.00053874	1	1	Cn
[Similar to: Protocatechuic acid; <U+0394>Mass: -386.1430 Da]	C22 H28 N4 O12	ddMS2 for preferred ion	540.17	0.898	170978	NA	No matches found	No matches found	NA	No matches found	No matches found	62.3	57956.2	12844.2	513.294	74162.5	21703.7	487.585	42373.8	19374.2	499.511	42169.6	12879.2	3497.76	79016.4	102520	6795.34	16.3143	31.6254	46.9193	7.31592	27.2139	18.9599	62.4004	13.3251	44.2481	34.1973	7.74065	81.9371	22.0185	33.9833	78.6314	3.77	0.9	2.4	5.22e-06	1	0.0140562	Cn
NA	C24 H36 N4 O10	No MS2	540.242	3.132	59300.7	NA	No matches found	No matches found	NA	No matches found	No matches found	NA	23914.3	1394.69	63.102	43470.7	2068.96	146.085	44674.1	1816.77	63.2679	14760.6	1036.31	86.7787	15140.6	1986.8	1144.42	49.6849	30.5035	15.4353	51.5461	36.3175	67.2298	57.5163	46.6798	30.873	55.9339	52.9083	8.67294	65.252	48.7644	43.0245	4.18	-1.56	0.13	8.4e-05	1	1	Cn
[Similar to: D(-)-Amygdalin; <U+0394>Mass: -83.0852 Da]	C24 H36 N4 O10	ddMS2 for preferred ion	540.244	3.707	129341	NA	No matches found	No matches found	NA	No matches found	No matches found	97.3	718.647	1225.82	5825.26	3058.11	2190.76	9776.72	410.508	1084.58	3498.26	455.248	114.886	45746.1	435.55	108.459	101145	46.8227	75.2356	73.6588	66.3239	35.6979	53.4499	61.7914	97.6365	21.0572	10.6564	134.107	7.72248	38.605	18.1926	28.4779	4.85	0.09	-3.32	0.00285833	1	0.890775	Cn
NA	C20 H29 N2 O14 P	ddMS2 for preferred ion	552.133	2.796	226581	NA	No matches found	No matches found	NA	No matches found	No matches found	NA	459.391	1022.79	455.193	425.675	820.417	471.964	703.349	742.663	392.533	431.096	332.595	15805.4	2833.28	110192	66713.5	65.4627	37.2135	34.1577	25.2107	66.2089	39.4398	33.2553	23.5554	20.9958	101.643	40.1639	73.298	79.0489	54.6351	76.0308	7.41	2.01	7.21	7.97e-10	1	2.83e-08	Cn
[Similar to: 5-Methoxysalicylic acid; <U+0394>Mass: -384.1071 Da]	C26 H24 N4 O10	ddMS2 for preferred ion	552.149	3.741	1.26514e+06	NA	Multiple matches found	No matches found	NA	No matches found	No matches found	76.5	343649	131348	94.3339	224592	210933	106.441	207289	232222	140.518	513518	117113	15047.4	895639	288570	74120.3	22.5436	17.8626	64.2519	51.0152	16.645	48.3582	86.0422	28.1478	75.3419	36.8919	12.9818	9.1682	64.4551	29.913	49.9222	9.04	2.11	0.31	5.81e-11	1	1	Cn
NA	C21 H33 N2 O13 P	No MS2	552.17	2.369	125898	NA	No matches found	No matches found	NA	No matches found	No matches found	NA	7748.8	397.966	118.418	9606.83	661.078	115.184	17401.5	464.038	160.288	9645.4	209.733	2361.05	25786.2	10642.8	13715.7	14.5415	74.4793	54.7631	46.49	41.3593	40.9275	43.363	57.5656	41.4191	13.3985	51.1699	33.8931	115.364	57.3413	75.0714	6.42	0.57	4.52	6.78e-06	1	0.00150402	Cn
NA	C26 H32 O13	No MS2	552.185	3.288	121978	NA	No matches found	No matches found	NA	No matches found	No matches found	NA	3524.94	76697.3	295.754	1301.89	81732.9	138.068	1656.23	97218.2	355.29	1059.21	44855.9	6187.61	1260.11	66982.7	11684.3	69.654	43.9586	80.8375	3.53297	27.3403	2.83819	94.731	19.2897	40.4367	31.2015	26.1606	20.252	99.6959	12.4114	19.8391	5.04	-0.39	-0.54	1.03e-05	1	1	Cn
NA	C24 H40 O12 S	No MS2	552.222	3.614	176954	NA	No matches found	No matches found	NA	No matches found	No matches found	NA	109357	48935.7	665.667	105899	42962	229.6	119339	49610	1146.71	102297	32683.8	452.666	109572	49015.2	11738.2	9.3837	18.409	108.721	46.2554	10.2979	36.0931	24.7025	33.5417	68.3718	16.1099	5.60576	73.9756	39.492	2.66727	44.8425	3.36	-0.12	-0.02	0.000361211	1	1	Cn
NA	C24 H28 N10 O6	ddMS2 for preferred ion	552.222	3.564	335892	NA	No matches found	No matches found	NA	No matches found	No matches found	NA	106581	2117.89	998.069	144895	5561.84	929.534	216744	9785.44	626.69	123632	4814.44	914.616	110347	10674.3	6370.84	19.0618	55.323	21.0958	50.0683	63.1487	27.7711	46.7694	25.6554	37.1713	33.8066	21.6514	75.9804	19.6286	18.9546	33.5387	3.35	-0.97	0.13	0.00195708	1	1	Cn
[Similar to: 5-Methoxysalicylic acid; <U+0394>Mass: -385.1015 Da]	C22 H30 N5 O6 P3	ddMS2 for preferred ion	553.144	2.966	155769	NA	No matches found	No matches found	NA	No matches found	No matches found	74.5	69450.2	40234.8	139.554	19617.6	43118.2	77.4975	46642.9	66201	76.6492	23064	18074	3317.88	105758	55560.2	25776.1	4.46127	15.6503	90.1264	29.7019	48.1185	101.544	55.1097	25.0044	37.2027	33.8149	16.9524	66.7294	58.5389	23.8929	31.2523	8.39	1.18	-0.25	1.71e-10	1	1	Cn
[Similar to: 5-Methoxysalicylic acid; <U+0394>Mass: -385.1019 Da]	C25 H23 N5 O10	ddMS2 for preferred ion	553.144	3.274	760020	NA	No matches found	No matches found	NA	No matches found	No matches found	79.8	283235	2710.03	144.21	158177	4051.38	108.65	146446	4102.61	93.1716	75762	1504.78	5753.47	412492	12663.5	15628.9	36.7061	51.1857	42.3017	14.8422	44.4322	73.8075	16.0982	24.0542	8.31896	83.9137	9.48873	44.6721	41.9743	27.0509	39.7183	7.39	1.49	1.63	6.34e-11	0.992505	0.76418	Cn
[Similar to: D-(-)-Quinic acid; <U+0394>Mass: -368.1113 Da]	C21 H24 N10 O9	ddMS2 for preferred ion	560.175	2.861	396447	NA	No matches found	No matches found	NA	No matches found	No matches found	65.4	108295	6032.93	108.373	141944	15920.2	103.741	182400	38990.8	105.684	126353	18751.8	190.256	144099	36545.7	1540.44	19.9372	39.3055	5.49102	67.0284	56.8173	1.17903	37.2384	71.7985	3.8991	55.4101	41.1589	23.7401	29.4462	14.8853	14.7257	3.87	-0.34	-0.09	4.78e-05	1	1	Cn
[Similar to: a,a-Trehalose; <U+0394>Mass: -220.1843 Da]	C28 H42 N4 O8	ddMS2 for preferred ion	562.301	3.925	1.51889e+06	NA	No matches found	No matches found	NA	No matches found	No matches found	97.9	750662	7971.37	193.848	1.05736e+06	11868.8	184.025	1.21653e+06	14016	190.555	533577	5664.59	1585.57	192122	18277.9	1956.78	64.1951	13.9143	3.9927	8.82318	13.1657	3.13286	35.7331	58.9393	1.7094	47.6777	40.6724	50.0087	91.2103	54.9068	34.9181	3.36	-2.66	0.38	0.000819085	1	1	Cn
NA	C16 H44 N11 O5 P3	No MS2	563.271	3.929	82899.1	NA	No matches found	No matches found	NA	No matches found	No matches found	NA	3292.59	2183.65	210.655	6720.57	1933.09	69.8157	8334.45	17459.4	69.3105	58772.7	2890.13	157.582	8251.99	4181.14	4419.03	103.55	81.6243	82.946	62.3518	103.432	94.1653	57.1603	57.913	1.80437	66.2092	48.0024	43.1526	34.4058	92.1299	65.3088	5.99	-0.01	-2.06	0.0022777	1	1	Cn
Butein 4'-arabinosyl- (1->4) -galactoside	C26 H30 O14	No MS2	566.164	3.761	101264	NA	Multiple matches found	No matches found	NA	No matches found	No matches found	NA	8987.92	18720.9	66.6132	70811.8	24002.2	63.8516	5963.1	20779.3	64.1628	1523.23	14648.3	359.047	10852.5	6791.78	3111.28	55.265	40.8953	2.95576	85.9729	10.1945	1.96821	151.402	12.8134	0.791844	63.9912	9.97375	49.0014	127.893	41.3772	124.805	5.6	0.86	-1.61	0.00146034	1	1	Cn
[Similar to: a,a-Trehalose; <U+0394>Mass: -224.1054 Da]	C20 H41 N8 O3 P3 S	ddMS2 for preferred ion	566.222	3.083	94018.8	NA	No matches found	No matches found	NA	No matches found	No matches found	60.2	51157	22215.2	74.8028	65732.8	45494.5	70.4344	62281.5	28473.6	80.7033	26842.1	12508.1	1940.8	63047.9	17632.7	14678.1	12.2262	16.4464	68.1983	8.18668	46.7925	21.9518	48.319	56.8759	48.4908	17.7848	19.8251	37.7227	36.0325	17.7105	41.8175	7.51	0.02	-0.69	5.97e-12	1	1	Cn
[Similar to: Cladribine; <U+0394>Mass: -283.0808 Da]	C26 H24 N4 O11	ddMS2 for preferred ion	568.144	3.406	630402	NA	Single match found	No matches found	NA	No matches found	No matches found	68.2	265513	40620.8	79.354	245394	49336.1	79.7883	323051	90242.1	78.6242	239904	36254.7	2500.16	384605	68997.6	24393.7	39.3825	20.0781	4.23771	52.1809	15.5943	2.1104	19.9408	19.0551	0.557361	30.7525	13.2245	17.3001	66.894	23.1766	51.6617	8.28	0.25	-0.39	5.97e-12	1	1	Cn
[Similar to: Propylparaben; <U+0394>Mass: -388.0656 Da]	C26 H24 N4 O11	ddMS2 for preferred ion	568.144	3.79	372401	NA	Single match found	No matches found	NA	No matches found	No matches found	63.6	20655.5	48625.7	73.2344	4516.05	62884.2	73.0233	9647.42	55863.6	73.5117	9510.92	38103.7	23411.2	244941	297663	89691.5	36.2841	8.56872	44.3052	36.075	8.16811	8.2936	111.734	29.3475	41.9832	11.3889	18.4806	14.8242	70.7423	22.5501	52.8477	10.25	4.67	2.41	1.48e-11	0.036885	0.257211	Cn
[Similar to: 5-Methoxysalicylic acid; <U+0394>Mass: -400.1022 Da]	C26 H24 N4 O11	ddMS2 for preferred ion	568.144	4.116	830888	NA	Single match found	No matches found	NA	No matches found	No matches found	70.5	19418.7	13151.5	69.2559	21901	12493.3	70.5806	25221.6	11806.6	122.502	34376.8	9635.96	196286	336450	332970	761911	41.747	27.4578	25.0173	27.8856	18.842	117.821	51.9803	31.6653	35.9483	36.0455	8.13413	20.2156	54.9482	33.6756	55.6486	12.6	3.74	4.82	5.97e-12	0.00875532	0.000100734	Cn
NA	C21 H19 N11 O9	No MS2	569.139	2.551	77283	NA	No matches found	No matches found	NA	No matches found	No matches found	NA	36452.2	8539.44	91.368	21032.3	8756.2	87.9078	32392.3	19663.6	82.2574	11490	5879.96	381.669	35523.4	8645.95	3011.87	22.6736	17.4978	12.1952	48.484	33.3467	9.72963	12.6784	35.4205	11.7998	27.4443	12.9439	22.1736	70.8105	28.6856	5.34607	5.19	0.13	-1.19	7.92e-11	1	1	Cn
NA	C23 H28 N3 O12 P	No MS2	569.139	2.834	77700.8	NA	No matches found	No matches found	NA	No matches found	No matches found	NA	53298.6	189.494	54.4683	24130.7	258.738	50.4246	25916.8	461.343	50.6154	11069.3	256.058	299.966	35892.6	411.324	808.071	71.745	26.7353	4.5732	66.8989	18.065	1.93335	23.3614	14.0411	1.42722	48.2706	16.1149	74.4951	48.9899	18.8428	28.9604	4	0.47	-0.17	0.000164599	1	1	Cn
[Similar to: Isovanillic acid; <U+0394>Mass: -404.0962 Da]	C25 H24 N4 O12	ddMS2 for preferred ion	572.138	2.345	748104	NA	No matches found	No matches found	NA	No matches found	No matches found	64.7	365.707	140.091	100.548	491.618	541.964	92.3854	561.234	908.475	119.372	311.501	353.338	130891	1335.9	27433.7	637582	23.9802	113.303	48.5675	32.4753	71.3934	40.5337	96.2464	49.4225	38.4553	28.3097	23.4197	46.4324	116.236	45.7959	36.2341	12.38	1.25	4.92	7.42e-12	1	0.00348259	Cn
[Similar to: D(-)-Amygdalin; <U+0394>Mass: -121.0999 Da]	C22 H35 N12 O5 P	ddMS2 for preferred ion	578.258	3.436	333107	NA	No matches found	No matches found	NA	No matches found	No matches found	96.5	97905.6	16556.4	72.6027	85718.1	38355.9	74.3756	64150.9	17645.1	85.8909	49448.5	15318.4	1152.59	266448	36036.1	1460.74	27.313	51.9129	1.60142	37.7048	18.5286	56.8762	61.0371	40.8601	18.4163	61.919	17.2551	36.9236	21.8459	18.55	44.2537	4.09	2.05	1.03	6.47e-07	0.0787872	1	Cn
[Similar to: D(-)-Amygdalin; <U+0394>Mass: -123.0430 Da]	C25 H32 N4 O12	ddMS2 for other ion	580.201	2.77	224805	NA	No matches found	No matches found	NA	No matches found	No matches found	85.5	51699.9	52709.8	111.214	57796.1	62641.6	109.889	84358.6	55404.5	111.105	111839	80624.3	677.309	133586	133217	1395.64	45.75	3.87703	14.2548	26.2378	15.691	3.18025	35.181	40.2547	59.6817	42.9828	20.3609	99.9555	69.831	11.8188	111.46	3.65	0.66	1.27	0.000179838	1	1	Cn
NCGC00169670-02!(2S,3R,4S,5S,6R)-2-[4-[(3S,3aR,6S,6aR)-3-(4-hydroxy-3,5-dimethoxyphenyl)-1,3,3a,4,6,6a-hexahydrofuro[3,4-c]furan-6-yl]-2,6-dimethoxyphenoxy]-6-(hydroxymethyl)oxane-3,4,5-triol	C28 H36 O13	ddMS2 for preferred ion	580.217	3.719	902912	NA	No matches found	No matches found	57.7	No matches found	Single match found	NA	497704	1611.88	78.0002	493537	1831.23	72.4787	460848	4017.21	91.392	413574	1803.9	335.158	415595	5552.78	2789.18	12.5803	56.5324	29.3472	36.2424	35.4285	16.6167	4.22525	40.3924	59.1612	29.0232	33.7563	135.134	62.5351	51.5538	29.2333	4.93	-0.15	0.47	0.00015172	1	1	Cn
[Similar to: Coenzyme Q2; <U+0394>Mass: -264.0134 Da]	C28 H30 N4 O10	ddMS2 for preferred ion	582.197	3.529	141898	NA	No matches found	No matches found	NA	No matches found	No matches found	61.2	2392.7	4438.09	101.992	5302.47	3914.14	80.7584	23941.4	19654.8	148.702	15226.9	3499.03	843.928	14380.3	20394.6	12856.3	110.374	71.2651	141.614	90.2553	65.7148	21.6345	81.5516	11.0342	58.169	127.762	5.67636	28.622	116.279	10.2633	50.8045	6.43	-0.74	0.05	0.000972804	1	1	Cn
NA	C29 H34 N4 O9	ddMS2 for preferred ion	582.232	3.535	803966	NA	No matches found	No matches found	NA	No matches found	No matches found	NA	182591	14645.5	271.791	477240	22879.8	121.503	220674	30793.4	176.535	112686	32796.1	462.174	175636	61188	2172.17	17.8267	8.24835	25.3508	25.9778	23.5151	69.9936	104.963	55.2564	15.1657	36.8651	10.8652	98.4574	37.2392	4.23705	76.773	3.62	-0.33	0.99	0.00322871	1	1	Cn
[Similar to: D(-)-Amygdalin; <U+0394>Mass: -125.0742 Da]	C29 H34 N4 O9	ddMS2 for preferred ion	582.233	3.589	2.15089e+06	NA	No matches found	No matches found	NA	No matches found	No matches found	64	268375	633106	1177.34	370801	580986	367.606	285525	694553	759.101	243886	795449	1040.75	461154	1.00991e+06	35191.9	27.6675	14.6504	34.4324	28.7576	11.2439	26.4372	76.0898	75.0564	40.1843	48.413	13.839	111.708	56.1654	8.07908	35.0427	5.53	0.69	0.54	1.7e-06	1	1	Cn
NA	C29 H34 N4 O9	ddMS2 for preferred ion	582.233	3.348	238006	NA	No matches found	No matches found	NA	No matches found	No matches found	NA	172563	95672.8	271.791	74256	104645	121.503	76400	101994	176.535	112686	74215.8	118.259	56383.3	96854.3	997.105	54.4727	14.5576	25.3508	28.5233	4.91006	69.9936	12.503	42.8873	15.1657	36.8651	7.97301	93.4303	21.9829	19.4201	72.775	2.5	-0.44	-0.07	0.000916795	1	1	Cn
NA	C24 H29 N2 O13 P	No MS2	584.139	3.788	133746	NA	No matches found	No matches found	NA	No matches found	No matches found	NA	16575.1	3109.21	98.1584	15163.6	2981.32	95.4673	16177.2	3878.73	97.8473	19681.5	2274.72	4374.85	109626	29000.7	30744.3	51.1644	34.9526	4.5597	38.4284	25.2201	1.10101	39.4759	29.2753	1.41602	21.8596	15.7073	21.4168	44.0492	39.5686	57.1712	8.3	2.76	2.9	5.97e-12	0.0194348	0.0103887	Cn
NA	C31 H30 N3 O P3 S	No MS2	585.132	3.965	63913.1	NA	No matches found	No matches found	NA	No matches found	No matches found	NA	3369.72	4705.89	282.532	3023.59	4440.89	59.6455	3468.67	7191.66	96.8855	6607.49	2288.93	7202.58	7126.96	39303	10799.1	8.37076	8.81041	79.4108	83.6472	67.3717	105.997	56.7689	49.1261	81.3224	27.5617	22.4638	57.1264	107.774	32.5387	35.1463	6.8	1.04	2.45	2.04e-05	1	0.475227	Cn
NA	C27 H41 N8 O5 P	No MS2	588.292	2.589	83935.5	NA	No matches found	No matches found	NA	No matches found	No matches found	NA	13762.9	214.282	346.151	13318.8	203.482	346.195	5009.78	206.688	88.2068	6463.34	244.384	360.387	12119	770.309	14836.7	117.939	8.75343	83.7094	42.5111	20.2325	102.756	80.3792	22.9993	9.76811	30.8365	11.5008	29.8763	30.2741	17.2233	64.8021	7.39	1.27	1.9	6.46e-07	1	1	Cn
NA	C22 H20 N14 O7	ddMS2 for preferred ion	592.165	2.8	243064	NA	No matches found	No matches found	NA	No matches found	No matches found	NA	126343	26067.5	78.6534	186693	51863	74.8416	206719	71862.9	71.7651	67781.4	50934.9	235.781	109608	28767.4	1284.32	51.6873	7.53716	4.13022	15.4299	11.5305	0.616774	55.3025	44.7228	0.936018	50.9197	14.7226	19.6497	37.6857	65.2281	27.0395	4.16	-0.92	-1.32	1.42e-06	1	1	Cn
NA	C23 H33 N2 O14 P	No MS2	592.166	2.837	128929	NA	No matches found	No matches found	NA	No matches found	No matches found	NA	126343	26067.5	62.4546	9200.4	52181.4	58.729	2220.38	71862.9	58.0488	3193.35	3400.24	15951	798.704	28926.2	33866	54.5322	7.53716	4.35434	59.372	11.6564	2.72106	110.798	44.7228	1.15493	46.8314	152.098	112.917	33.666	65.059	80.8704	9.19	-1.48	-1.31	1.06e-05	1	1	Cn
NA	C27 H33 N2 O11 P	No MS2	592.18	3.843	53655.2	NA	Multiple matches found	No matches found	NA	No matches found	No matches found	NA	6999.67	17655.1	65.6141	13836.3	32718.7	68.1587	9118.32	45362.2	70.1155	3428.87	20748.1	108.99	21284.3	18299.4	2172.42	61.8211	45.1973	5.1082	73.7088	31.7412	3.22532	39.9565	54.4119	7.96581	85.2645	9.24925	19.7504	104.849	45.8286	55.3301	4.95	1.22	-1.31	0.00130732	1	1	Cn
[Similar to: a,a-Trehalose; <U+0394>Mass: -250.1222 Da]	C28 H32 N8 O7	ddMS2 for preferred ion	592.238	3.442	1.93872e+06	NA	No matches found	No matches found	NA	No matches found	No matches found	61.6	1.26974e+06	138676	93.563	1.61805e+06	347902	102.497	1.22549e+06	187649	105.537	704608	20003.8	2636.91	829681	22482.1	3670.65	3.84688	39.4471	19.3617	9.69901	25.7904	70.6364	34.0796	58.7184	8.59353	55.2769	115.483	18.7078	55.1876	45.7194	30.5504	5.12	-0.56	-3.06	6.47e-07	1	0.164087	Cn
NA	C23 H33 N8 O9 P	ddMS2 for preferred ion	596.212	3.528	283159	NA	No matches found	No matches found	NA	No matches found	No matches found	NA	179782	14337	111.211	195457	19330.9	110.951	202364	36811.6	110.079	136305	17191.5	172.728	110649	18632.8	1983.78	19.9599	21.893	4.17149	14.1922	7.44464	1.69972	23.9275	17.1654	2.34786	31.4736	13.9242	72.1616	20.2175	31.383	36.9168	4.17	-0.87	-0.98	1.3e-10	1	1	Cn
NA	C27 H39 N2 O11 P	No MS2	598.227	3.616	50252.9	NA	No matches found	No matches found	NA	No matches found	No matches found	NA	28445.9	15433.3	169.599	32882.3	13589.9	58.083	32249.4	17929.1	440.547	32245.4	11929.7	174.068	26538.8	18279.3	5270.64	35.3058	11.7055	129.589	15.0951	6.89105	8.09917	34.1075	35.4249	66.3112	31.8856	8.64106	82.797	17.3831	7.42863	41.9028	3.58	-0.28	0.03	0.000190731	1	1	Cn
[Similar to: D(-)-Amygdalin; <U+0394>Mass: -149.1324 Da]	C29 H42 N4 O10	ddMS2 for preferred ion	606.291	4.091	251796	NA	No matches found	No matches found	NA	No matches found	No matches found	94.5	41349	9456.61	87.5875	25604.1	16419	87.7396	18664	1675.06	93.1497	24206.4	4491.8	11220.9	116426	140572	3763.58	32.9024	47.566	3.1415	37.9548	32.0421	1.16077	44.9464	28.701	4.89992	66.5845	25.4421	77.6333	68.7201	41.3304	45.6456	5.34	2.64	6.39	6.92e-06	1	9.47e-07	Cn
NA	C36 H54 N4 O4	ddMS2 for preferred ion	606.415	8.16	227068	NA	No matches found	No matches found	NA	No matches found	No matches found	NA	58996.8	209.129	75.1467	30751.8	256.868	77.6472	29094.2	123.272	77.0986	19976.5	76.5041	76.1152	22950.5	279.138	23158.9	75.0964	41.1848	113.035	123.419	91.4392	0.120236	81.8491	31.8435	1.73077	57.6239	66.8933	56.6989	76.9292	58.3422	74.6435	8.23	-0.34	1.18	7.71e-05	1	1	Cn
[Similar to: D(-)-Amygdalin; <U+0394>Mass: -151.1472 Da]	C27 H47 N8 O2 P3	ddMS2 for preferred ion	608.306	3.926	1.0741e+06	NA	No matches found	No matches found	NA	No matches found	No matches found	96.5	479149	4533.88	69.7004	705645	7082.41	66.1687	812297	7172.39	68.5166	369190	3373.93	1328.46	160287	16576.7	2254.95	62.6478	3.5777	3.9927	11.4584	8.21295	8.10584	38.5811	58.3981	1.7094	48.7131	51.3388	54.4269	83.7621	50.3924	9.31857	5.04	-2.34	1.21	2.63e-07	1	0.835552	Cn
NA	C27 H37 N2 O12 P	No MS2	612.206	2.988	97052	NA	No matches found	No matches found	NA	No matches found	No matches found	NA	86157.8	21786.1	120.397	60604.6	25000.6	100.612	74289.4	39161.1	73.217	45676	24989.4	360.801	56362.3	32433.7	530.955	3.4237	12.9278	16.2547	20.1731	15.4233	5.91827	15.8295	63.4763	19.6793	21.2	7.94426	61.7943	9.73396	31.1898	50.2798	2.86	-0.4	-0.27	0.000118396	1	1	Cn
6-Hydroxyluteolin 3'-methyl ether 7- [ 6"- (3-hydroxy-3-methylglutaryl) glucoside ]	C28 H30 O16	No MS2	622.151	2.568	81483	NA	Multiple matches found	No matches found	NA	No matches found	No matches found	NA	28603	9611.69	1942.25	26190.7	20090.3	2643.57	31723.4	15102	3250.84	31097.7	19645.4	50909	59051.2	80765.2	63771.2	27.3898	19.3917	45.7628	37.0421	43.6409	50.5372	2.9585	34.3134	34.6797	20.1766	20.5716	27.0922	17.0742	12.854	61.5631	4.29	0.9	2.42	3.13e-06	1	0.0636439	Cn
NA	C36 H33 N8 O P	No MS2	624.249	4.832	152056	NA	No matches found	No matches found	NA	No matches found	No matches found	NA	34537.2	2394.34	72.1565	47644.5	2652.02	75.3851	12619.3	1144.78	68.7065	10885.9	370.501	13446.6	62332.3	34801.4	72923.8	86.0949	76.9531	78.1631	105.08	83.7909	57.1949	85.4454	95.3068	6.24862	93.8554	144.141	83.8383	87.4302	87.2841	22.5959	10.05	2.3	4.93	4.17e-05	1	0.0608502	Cn
(1S,2R)-7-Hydroxy-1-(4-hydroxy-3-methoxyphenyl)-N,N'-bis[2-(4-hydroxyphenyl)ethyl]-6-methoxy-1,2-dihydro-2,3-naphthalenedicarboxamide	C36 H36 N2 O8	ddMS2 for preferred ion	624.249	4.782	1.80281e+06	NA	No matches found	No matches found	NA	No matches found	No matches found	NA	76525.8	9789.78	385.451	104069	14754.6	208.045	57722.8	3850.48	219.558	27207.1	14747.5	379684	210004	1.12921e+06	244237	97.3133	3.25736	78.9546	106.396	1.35578	88.2027	85.4624	44.04	14.2644	91.7415	8.64604	66.0865	89.6085	43.2187	34.0252	10.12	1.86	8.2	3.52e-07	1	0.000181038	Cn
Grossamide	C36 H36 N2 O8	No MS2	624.249	4.65	123095	NA	No matches found	No matches found	NA	No matches found	No matches found	NA	17689.7	1077.51	79.2896	12049	1273.23	77.7308	11218.9	496.936	76.0092	4304.86	1082.11	25556.7	19614.3	109482	25172.3	89.9526	9.06807	9.29167	86.251	21.5851	8.52264	66.7083	33.2125	1.03915	84.7805	26.844	60.5549	89.6877	31.938	38.2581	8.37	0.81	7.78	8.88e-08	1	3.97e-06	Cn
NA	C35 H37 N4 O5 P	ddMS2 for preferred ion	624.249	4.347	259037	NA	No matches found	No matches found	NA	No matches found	No matches found	NA	22792.5	6093.68	78.3826	27049.8	4954.57	77.31	17427.7	2742.41	76.1793	21393.3	10124.6	93926.4	47143.6	111008	75605.1	81.1797	36.033	13.3594	92.2551	23.4428	4.19439	60.5899	20.8713	0.959081	59.5212	29.1379	34.3016	79.4618	69.6059	26.48	9.95	1.44	5.34	1.49e-10	1	0.000138603	Cn
[Similar to: D(-)-Amygdalin; <U+0394>Mass: -169.0487 Da]	C26 H34 N4 O14	ddMS2 for preferred ion	626.207	2.767	176927	NA	No matches found	No matches found	NA	No matches found	No matches found	87.3	45344.3	39961.6	59.0486	46327.2	48557.4	57.7806	65931.8	43094.6	57.9093	85528.4	62808	563.398	103936	105275	975.259	40.0076	3.31762	20.209	21.4309	15.7428	4.83492	36.1306	40.5105	85.7264	42.5849	20.5488	106.002	68.1287	11.544	116.758	4.07	0.66	1.29	0.000331456	1	1	Cn
[Similar to: Vanillic acid; <U+0394>Mass: -464.1185 Da]	C27 H28 N4 O14	ddMS2 for preferred ion	632.161	1.356	5.48457e+06	NA	No matches found	No matches found	NA	No matches found	No matches found	62.4	126581	6487.24	126.892	185648	37288.8	106.456	164478	15641.4	162.383	270674	30427	1.36373e+06	1.51939e+06	1.60057e+06	3.3822e+06	46.0098	61.1681	9.81469	23.7055	82.7359	92.253	34.665	49.2027	123.283	6.78706	65.7991	30.9694	34.4355	43.5349	54.3299	14.35	3.21	6.68	5.97e-12	0.287992	1.04e-05	Cn
[Similar to: 3,4-Dihydroxyphenylpropionic acid; <U+0394>Mass: -456.1852 Da]	C27 H39 N6 O10 P	ddMS2 for preferred ion	638.243	2.7	179986	NA	No matches found	No matches found	NA	No matches found	No matches found	65	98966.9	1698.82	50.8662	82332.7	3770.96	50.2801	61469.7	8840.11	50.0619	41371.6	3083.5	103.533	116491	12694.5	7424.04	27.7579	34.523	2.62758	31.6707	41.3605	0.902394	21.5081	43.9493	1.58192	57.8975	51.3656	22.1641	43.6821	55.0399	39.5091	7.21	0.92	0.52	2.08e-11	1	1	Cn
NA	C29 H28 N4 O13	ddMS2 for preferred ion	640.165	3.375	226620	NA	Multiple matches found	Single match found	NA	No matches found	No matches found	NA	41544.4	34346.6	64.253	31422.3	42489.2	63.3658	52115	69637.9	63.6414	23996	36996.3	411.978	69901.3	61096.7	5603.55	49.5025	12.353	3.35307	41.1689	55.0248	1.12122	61.2226	56.3581	1.03769	40.7932	21.2618	77.2498	74.7872	43.5742	56.7134	6.46	0.42	-0.19	2.95e-08	1	1	Cn
NA	C37 H32 N6 O5	ddMS2 for preferred ion	640.244	4.436	273789	NA	No matches found	No matches found	NA	No matches found	No matches found	NA	36668.3	8347.35	83.7237	41278.6	11447.6	84.0762	26336.1	4919.66	89.2849	13400.1	10321.7	82153.6	119441	120735	54075.8	97.2573	42.3095	2.57886	130.446	27.3142	44.302	81.819	4.9596	3.6448	69.1962	18.5472	38.857	74.6391	44.1367	22.3577	9.24	2.18	4.62	5.91e-08	1	0.014672	Cn
NA	C25 H26 N10 O11	ddMS2 for preferred ion	642.181	3.339	119147	NA	No matches found	No matches found	NA	No matches found	No matches found	NA	34797.1	2871.56	66.0492	26270.3	4098.66	63.0322	18119.7	6126.93	64.3478	28133.6	987.252	115.668	79601.4	8826.18	1224.96	20.1716	45.9857	3.62446	25.8574	50.7839	0.518678	54.0606	43.5008	3.84777	9.10095	20.448	59.2667	26.1849	74.355	57.1039	4.25	2.14	0.53	5.87e-07	0.298331	1	Cn
NA	C35 H39 N4 O6 P	ddMS2 for preferred ion	642.26	4.401	114936	NA	No matches found	No matches found	NA	No matches found	No matches found	NA	12071.9	3762.3	64.9186	15536.7	4574.59	65.9135	7263.21	2070.37	65.1602	4387.27	6077.08	46489.3	25374.8	114810	29036.9	79.7828	37.5588	18.7016	86.9662	21.7784	2.70224	82.6877	2.72516	1.30779	72.795	5.94275	62.3865	93.7189	25.4383	33.3599	8.8	1.8	5.79	1.17e-07	1	0.00237966	Cn
NA	C27 H36 O18	No MS2	648.191	2.802	92466.6	NA	No matches found	No matches found	NA	No matches found	No matches found	NA	2316.76	294.877	183.594	1099.16	429.495	202.843	2359.43	614.335	187.113	28171.9	531.236	947.676	50965.4	956.731	38992.8	24.9024	70.014	164.212	46.4974	42.8544	45.8473	81.6698	102.348	98.0764	55.5304	22.9035	50.8032	79.3351	132.351	79.0338	7.7	4.43	0.64	0.00052036	1	1	Cn
[Similar to: Vanillic acid; <U+0394>Mass: -486.1394 Da]	C30 H30 N4 O13	ddMS2 for preferred ion	654.182	3.665	400151	NA	Multiple matches found	No matches found	NA	No matches found	No matches found	62.8	46137	69174.5	74.223	193680	133310	72.5854	53767.4	136283	92.6449	28836.2	56975.1	92.3422	74983.3	53539.5	17239.3	34.3299	29.9273	2.29103	96.3011	38.5798	4.9853	121.181	30.784	50.3245	54.9623	14.5928	11.3317	111.329	45.0654	147.476	7.54	0.48	-1.35	0.000492215	1	1	Cn
NA	C33 H28 N12 O4	ddMS2 for preferred ion	656.239	4.085	136312	NA	No matches found	No matches found	NA	No matches found	No matches found	NA	17408.9	2117.03	69.9851	18641.3	3671.52	70.8033	9060.89	1461.57	68.4253	7119.21	2853.9	34366	69292.7	46170.5	9656.38	92.768	62.9733	3.1415	130.842	31.7876	5.7909	97.5491	20.0726	5.72028	56.8536	14.8679	63.395	76.0006	57.6962	20.6372	7.14	2.93	4.98	4.78e-05	1	0.0317731	Cn
NA	C31 H26 N12 O2 P2	No MS2	660.179	2.9	90781.8	NA	No matches found	No matches found	NA	No matches found	No matches found	NA	3689.14	97.3669	68.512	42201.8	969.633	67.7638	11542.9	2132.92	66.3436	27228.3	2113.62	120.35	61062.1	1224.07	7649.74	69.1317	91.4324	144.515	73.7107	62.0675	1.83276	96.9226	85.0017	7.80781	5.11544	24.6251	36.3617	45.7536	89.752	75.1476	6.85	2.4	-0.8	0.00252519	1	1	Cn
NA	C30 H37 N O16	No MS2	667.213	2.934	72685	NA	No matches found	No matches found	NA	No matches found	No matches found	NA	9249.56	43841.5	89.9541	6246.13	62252.4	81.2305	15043.2	68484.7	79.8781	5099.23	54262.1	100.235	8293.62	33284.4	1307.69	11.9701	15.5817	89.4616	12.2374	12.3729	5.61325	62.4734	4.0709	7.40876	60.5957	28.143	51.3721	84.1274	12.3021	24.7287	4.03	-0.86	-1.04	3.77e-05	1	1	Cn
SOA	C28 H38 O19	No MS2	678.202	2.683	117285	NA	No matches found	No matches found	NA	No matches found	No matches found	NA	1964.84	118.474	84.0716	2889.01	133.966	81.0315	2772.89	308.844	82.0895	3498.64	150.988	270.001	31409.8	507.703	58118.6	77.098	21.4742	2.32749	21.164	31.1679	0.271748	86.8017	39.1479	1.8012	51.0246	22.1948	35.8818	95.2576	96.4824	86.2915	9.47	3.5	0.72	7.53e-09	0.0980327	1	Cn
NA	C34 H40 N3 O6 P3	ddMS2 for preferred ion	679.212	3.307	137463	NA	No matches found	No matches found	NA	No matches found	No matches found	NA	76317.4	63971.8	63.16	60099.5	71566.6	61.827	67600.9	84287.6	59.4357	61165.2	54243.8	253.402	58539.6	61052.8	1446.29	9.39511	8.32327	57.1266	7.90624	5.30686	13.8907	15.57	24.1824	1.67343	28.1165	11.7709	72.0307	64.4226	9.95106	51.0249	4.6	-0.21	-0.47	2.96e-09	1	1	Cn
NA	C30 H40 N4 O14	ddMS2 for preferred ion	680.254	3.438	398353	NA	No matches found	No matches found	NA	No matches found	No matches found	NA	133076	3835.21	79.9204	327523	6712.36	78.9633	230616	5876.16	80.1584	160645	2609.96	746.971	148758	6161.61	2150.69	52.6321	27.9634	6.92097	15.5694	40.1214	4.37002	56.1896	57.8047	2.54561	49.8548	27.9414	37.5023	62.0838	34.7025	63.6751	4.75	-0.63	0.07	6.26e-05	1	1	Cn
NA	C41 H40 O8 S	No MS2	692.244	3.666	103752	NA	No matches found	No matches found	NA	No matches found	No matches found	NA	28799	33858.2	60.9637	84218.1	29843.1	59.3274	39636.1	34825.8	59.462	13548.4	19484.2	62.2523	31217.3	34614.8	1166.44	28.3476	31.7476	11.8336	71.1124	17.1489	0.477858	54.6641	11.8125	1.88981	36.3466	12.865	2.4998	85.619	2.85792	83.2808	4.29	-0.34	-0.01	7.1e-06	1	1	Cn
NA	C38 H46 N8 O5	ddMS2 for preferred ion	694.361	3.432	417130	NA	No matches found	No matches found	NA	No matches found	No matches found	NA	475.155	163.498	76.6691	5882.35	176.348	78.6448	481.378	442.914	75.3842	487.5	259.779	80.3217	1889.29	16258.6	193515	12.6335	18.5543	18.7056	104.711	7.97814	67.2812	166.76	46.4326	2.77049	155.143	63.0981	0.85525	157.761	74.4638	101.653	11.33	1.97	5.2	0.000770094	1	0.639212	Cn
[Similar to: D-(-)-Mannitol; <U+0394>Mass: -523.3681 Da]	C40 H59 N5 O6	ddMS2 for other ion	705.447	4.313	840486	NA	No matches found	Single match found	NA	No matches found	No matches found	91.1	7172.25	1571.01	2435.46	14945.5	2371.02	1034.29	40437.5	6499.45	1705.88	346734	4638.89	4740.91	323194	49055.3	95053.8	25.8682	26.4089	149.238	43.3086	55.3643	62.3329	71.4106	26.9147	41.157	71.4574	79.5261	56.9222	37.1984	49.2185	35.251	5.8	3	2.92	0.00367179	1	1	Cn
[Similar to: Ethyl loflazepate ; <U+0394>Mass: -346.1083 Da]	C33 H30 N4 O14	ddMS2 for preferred ion	706.176	3.238	2.53061e+06	NA	Multiple matches found	No matches found	NA	No matches found	No matches found	65.3	35538.4	618.27	2324.73	26363.9	697.544	270.881	13569.7	977.227	263.128	2.5041e+06	3478.37	927.52	266322	3634.43	82153.5	45.113	9.2329	126.381	40.9357	12.0172	21.6405	125.156	20.8167	1.85217	49.0821	80.4457	55.8877	127.753	53.1173	44.0131	8.29	4.29	1.89	2.05e-05	1	1	Cn
NA	C31 H35 N2 O15 P	No MS2	706.176	2.696	452821	NA	Multiple matches found	No matches found	NA	No matches found	No matches found	NA	12804.7	310.547	140.842	28099.1	1676.6	123.278	14391.9	6554.77	121.177	245357	1232.64	324.161	49475.8	2381.85	11050.4	22.8287	135.37	84.8132	101.194	92.1724	2.30908	64.3932	37.997	0.386715	64.1656	57.8167	60.3601	133.376	97.1357	59.756	6.51	1.78	-1.46	7.13e-05	1	1	Cn
NA	C30 H39 N2 O16 P	No MS2	714.202	2.971	187597	NA	No matches found	No matches found	NA	No matches found	No matches found	NA	55706.2	22005.3	114.967	79241.1	87254	108.617	72756.9	49641.1	102.845	47288.4	148068	142.716	54382.7	66615.2	769.546	56.5462	62.083	56.9593	7.83738	35.5707	4.87206	63.3335	58.1289	3.76234	57.7225	29.0496	13.5579	90.9401	60.9711	55.0041	2.9	-0.42	0.42	0.00346854	1	1	Cn
[Similar to: Chlorogenic acid; <U+0394>Mass: -372.1067 Da]	C37 H36 N4 O8 P2	ddMS2 for preferred ion	726.202	2.979	331873	NA	Multiple matches found	No matches found	NA	No matches found	No matches found	90.5	87367.9	1416.23	202.281	173216	3146.82	133.965	67468.1	1913.51	140.327	216701	2385.28	207.896	103479	3381.65	5605.91	48.67	58.5912	37.465	26.249	3.96117	3.55857	68.7161	54.9244	7.64476	29.2862	67.8887	60.359	5.97803	67.8122	43.871	5.32	0.62	0.82	1.04e-06	1	1	Cn
[Similar to: 5-Methoxysalicylic acid; <U+0394>Mass: -562.1545 Da]	C29 H26 N14 O10	ddMS2 for preferred ion	730.197	3.827	137230	NA	No matches found	No matches found	NA	No matches found	No matches found	72.9	244.255	116.075	70.8733	298.569	179.656	72.396	236.283	157.139	74.4744	303.888	156.664	840.493	390.307	3598.14	90377.7	10.3412	12.6536	8.88584	18.017	49.4045	3.22532	15.6431	52.8235	9.8114	20.5151	49.1695	33.5682	55.1036	47.7326	85.7665	10.25	0.72	4.52	7.27e-11	1	0.00189068	Cn
NA	C32 H44 N4 O16	ddMS2 for preferred ion	740.275	2.698	134320	NA	No matches found	No matches found	NA	No matches found	No matches found	NA	2971.56	102.006	52.3438	844.512	109.082	51.7407	553.75	229.715	51.8175	595.359	119.901	7032.79	6743.3	21986.1	52949.1	48.5081	15.4218	2.62758	113.011	19.0145	0.902394	21.095	28.4983	1.32826	25.9057	13.3696	76.3758	36.8192	31.9408	68.8163	10	3.61	6.58	5.97e-12	0.00739704	1.17e-08	Cn
NA	C35 H48 O17	No MS2	740.29	3.107	85701.8	NA	No matches found	No matches found	NA	No matches found	No matches found	NA	9820.29	633.718	103.452	54269.6	3710.75	96.6512	4993.87	592.893	84.0934	36250.4	7114.49	113.419	42275.4	7285.94	3123.95	32.9201	7.49492	73.7437	81.3397	31.6947	16.573	145.453	104.588	2.62975	16.5819	49.7564	75.4014	6.14456	51.7757	11.1342	5.22	3.08	3.62	0.000540261	1	0.433373	Cn
[Similar to: Chlorogenic acid; <U+0394>Mass: -388.1744 Da]	C35 H42 N4 O14	ddMS2 for preferred ion	742.269	2.968	116161	NA	No matches found	No matches found	NA	No matches found	No matches found	93.2	15750.9	534.643	150.191	36510.2	286.815	65.2675	13957.7	1088.51	64.3291	93199.4	222.21	92.6989	46534.3	1467.77	8516.37	70.2203	65.4911	123.315	71.3333	93.3156	14.3709	111.741	79.66	18.0956	27.855	131.13	47.3542	36.4059	83.7581	42.3058	7.05	1.74	0.43	4e-05	1	1	Cn
NA	C31 H50 O18 S	No MS2	742.27	2.914	70416.3	NA	No matches found	No matches found	NA	No matches found	No matches found	NA	12025.5	1482.46	85.5853	28450.9	3910.28	76.7042	18913.2	3244.58	74.2371	45737.6	3349.01	109.214	31856	1835.35	3028.91	46.6623	78.3936	124.191	66.747	64.9097	4.22949	73.1757	86.8007	4.68326	18.1606	61.4618	51.0167	57.9102	74.0154	55.3605	5.35	0.75	-0.82	0.00224769	1	1	Cn
NA	C49 H39 N4 O2 P	ddMS2 for preferred ion	746.28	3.865	158238	NA	No matches found	No matches found	NA	No matches found	No matches found	NA	12984.6	110162	65.0513	5303.37	131337	64.4756	18305.4	133209	102.945	10000.8	47742.4	83.4266	11188.7	45518.7	3792.21	22.6776	22.8633	3.63826	74.5261	16.3075	2.06373	2.48128	11.2727	51.092	12.7436	29.0903	108.153	34.3828	22.3301	53.1337	5.2	-0.71	-1.55	2.63e-07	1	0.815027	Cn
NA	C28 H39 N4 O18 P	ddMS2 for preferred ion	750.201	2.961	227802	NA	Multiple matches found	No matches found	NA	No matches found	No matches found	NA	43388.9	540.207	140.797	73324.8	450.794	129.211	61280	648.725	124.25	98250.3	519.584	145.076	73735	793.732	1352.75	38.8044	14.4946	89.9378	70.8259	12.9617	7.69639	33.101	31.5399	5.18738	70.5764	17.5223	37.7178	30.4444	75.4289	25.3122	3.44	0.27	0.29	0.000673214	1	1	Cn
Cyanidin 3-(2G-glucosylrutinoside)	C33 H41 O20	ddMS2 for preferred ion	756.213	3.318	464244	NA	Multiple matches found	Multiple matches found	58.2	No matches found	Single match found	67.3	129466	41666.7	67.5167	150181	54511.1	63.5607	136718	103665	64.5061	234185	35235.3	122.576	300456	25892.8	1303.47	32.3529	15.6804	3.79671	23.9157	58.0137	0.452171	65.6533	36.2222	2.57494	11.2343	35.72	48.2997	68.2869	52.9023	69.2637	4.34	1.14	-2	3.85e-05	1	1	Cn
Epimedoside	C37 H44 O17	No MS2	760.26	3.919	121086	NA	Single match found	No matches found	NA	No matches found	No matches found	NA	21340.7	53510.3	97.7163	11905.9	65389.4	92.6718	23936.7	52883.3	96.2468	11307.4	36483.7	197.867	36252.4	47882.2	523.326	19.5195	13.7548	3.9927	13.0193	24.5768	0.610264	44.2281	53.4919	2.38418	16.4622	9.60308	35.1055	62.9767	6.12985	54.8121	2.44	0.6	-0.14	0.000244201	1	1	Cn
[Similar to: Rutin; <U+0394>Mass: -165.1375 Da]	C36 H41 N9 O11	ddMS2 for preferred ion	775.291	2.786	206058	NA	No matches found	No matches found	NA	No matches found	No matches found	76.3	197.597	81.8505	4687.69	258.21	82.1319	4914.39	229.757	88.6455	2843.76	217.742	86.5867	5473.26	339.594	243.143	90290.3	19.5667	1.7064	118.83	7.31702	16.6848	6.19471	19.6892	9.81059	62.3844	7.26707	6.99843	83.0375	23.6326	19.6554	58.7144	4.99	0.56	1.46	1.56e-07	1	1	Cn
NA	C33 H45 N8 O12 P	No MS2	776.29	3.937	88210.7	NA	No matches found	No matches found	NA	No matches found	No matches found	NA	66077.5	7389.72	84.1528	62895.3	9075.18	82.4548	68436.8	12321.3	81.9254	53048.8	5401.7	173.532	44629.8	5743.25	390.586	12.3454	9.73366	5.73612	23.3459	8.11449	1.8811	14.5166	31.8991	2.74462	26.1577	17.3217	35.1055	21.4297	34.1341	38.6877	2.25	-0.62	-1.1	8.43e-05	1	0.468917	Cn
NA	C35 H42 N4 O17	No MS2	790.254	2.71	82917.1	NA	No matches found	No matches found	NA	No matches found	No matches found	NA	11340	147.479	49.575	4749.9	158.499	49.6151	3105.22	251.347	48.7698	3955.87	524.372	135.084	18630	51484.3	2005.44	53.4315	72.2741	3.0692	84.8107	73.6971	2.30908	43.1054	92.5647	1.24129	56.0403	66.1124	39.004	73.2457	60.6439	88.6737	5.36	2.58	7.68	1.29e-05	1	3.97e-06	Cn
NA	C35 H51 N O20	No MS2	805.302	2.859	67342.3	NA	No matches found	No matches found	NA	No matches found	No matches found	NA	160.541	112.318	1124.29	473.106	138.914	752.085	199.689	221.619	279.44	739.421	165.04	2477.63	1506.88	204.72	30057	7.57138	22.7976	100.385	77.5656	15.0635	71.2574	116.794	25.8997	74.9442	82.2796	13.8869	20.3433	73.7778	42.4624	77.0137	6.75	2.92	-0.11	1.94e-06	1	1	Cn
[Similar to: Chlorogenic acid; <U+0394>Mass: -462.1383 Da]	C36 H40 N4 O18	ddMS2 for preferred ion	816.233	2.893	163645	NA	Multiple matches found	No matches found	NA	No matches found	No matches found	97.2	249.769	5455.46	79.3496	2333.4	202.392	75.2517	337.088	403.01	74.7666	2193.17	477.236	2237	11172.2	86408.9	71175.7	21.745	29.9938	81.9134	68.7305	49.9925	1.83794	135.775	46.3247	5.88266	51.1991	165.333	81.6118	56.0227	23.2675	81.1436	9.89	5.05	7.74	5.54e-07	0.586026	0.000336512	Cn
NA	C36 H42 N4 O18	No MS2	818.25	2.894	77005.5	NA	No matches found	No matches found	NA	No matches found	No matches found	NA	274.941	7649.18	69.7072	2012.47	24925.3	66.943	1093.26	35856.1	66.5115	1951.02	49969.4	123.997	3570.28	15352.4	1437.56	20.555	23.1716	82.2937	70.2884	44.5851	1.83794	99.1629	40.9257	5.88266	51.1991	42.6711	36.3617	61.3745	61.6174	22.5422	4.43	1.71	-1.22	0.00214523	1	1	Cn
alpha-Chaconine	C45 H73 N O14	ddMS2 for preferred ion	851.501	4.274	652869	NA	No matches found	Multiple matches found	59.5	No matches found	No matches found	93.3	222608	63834.4	1646.72	297099	84251.8	360.435	364696	297811	497.644	589269	81640.9	2306.54	335644	72488.1	109295	16.0761	61.9192	156.175	38.035	65.3505	83.3823	36.2605	28.4962	20.3178	18.174	43.4276	81.7099	34.9535	80.4772	37.5236	7.78	-0.12	-2.04	3.71e-05	1	1	Cn
alpha-Chaconine	C45 H73 N O14	ddMS2 for preferred ion	851.506	4.272	1.41654e+07	NA	No matches found	Multiple matches found	57	No matches found	No matches found	93.8	5.05978e+06	1.66168e+06	61288.5	6.74804e+06	2.03186e+06	16033.1	8.23451e+06	7.05886e+06	25164.5	1.39728e+07	1.9367e+06	81458.5	7.77531e+06	1.67116e+06	2.72655e+06	14.0063	54.4245	147.055	38.831	60.1645	69.5008	31.6906	26.4431	16.5228	17.7082	38.4882	74.0609	33.2827	79.4031	35.8016	6.76	-0.08	-2.08	1.06e-05	1	1	Cn
alpha-Solanine	C45 H73 N O15	ddMS2 for preferred ion	867.501	4.236	8.14177e+06	NA	No matches found	Multiple matches found	54.4	No matches found	No matches found	91	1.84966e+06	720570	27587.3	2.39974e+06	750846	11414.4	2.87573e+06	3.31711e+06	11797.9	4.37634e+06	984728	62089.6	3.36684e+06	1.27702e+06	1.96059e+06	24.3223	52.481	154.403	33.0081	54.1411	85.4427	26.9509	40.2078	45.3833	46.0296	41.6877	82.8979	43.5246	79.5892	47.9721	7.38	0.23	-1.38	2.5e-05	1	1	Cn
NA	C43 H70 O18	No MS2	874.458	3.744	136426	NA	No matches found	No matches found	NA	No matches found	No matches found	NA	67402	3984.59	65.6203	72286.5	7016.34	62.1484	71071.6	5538.2	62.7784	42320.9	3844.97	617.088	123154	10014.3	645.169	16.0465	26.3453	11.1783	26.0644	28.4715	2.07261	28.9768	53.3284	7.14473	16.5407	23.5487	55.4743	24.9025	41.8098	67.9075	3.36	0.79	0.85	0.00388843	1	1	Cn
NA	C44 H66 N4 O14	ddMS2 for preferred ion	874.458	3.516	137827	NA	No matches found	No matches found	NA	No matches found	No matches found	NA	47601.7	5767.96	135.842	54659.9	13649.2	224.924	48349.4	11200.1	148.23	49345.2	6392.53	1473.3	90289	13675.3	1244.33	37.5738	39.9264	28.2118	16.4242	26.7016	69.1035	21.2003	28.9056	57.7008	44.8555	21.0508	41.2591	34.3866	12.7824	46.0857	3.07	0.9	0.29	0.000114339	1	1	Cn
NA	C44 H37 N10 O9 P	No MS2	880.249	2.791	99329.6	NA	No matches found	No matches found	NA	No matches found	No matches found	NA	183.095	81.351	57.3298	228.039	204.21	55.2642	195.219	114.742	53.9631	199.947	86.8233	24905.7	2349.23	23821.3	44942.4	18.1256	10.7371	2.75759	10.6406	53.6757	0.557328	22.1363	17.4814	0.936018	8.36296	14.3946	13.5313	70.7822	26.5538	57.9968	9.7	3.59	7.7	5.97e-12	0.0348376	6.64e-11	Cn
NA	C50 H82 N P S5	No MS2	887.482	4.289	200909	NA	No matches found	No matches found	NA	No matches found	No matches found	NA	92923.5	137424	13713	88961.8	147101	4055.58	114581	175161	6094.58	140986	118967	18391.9	108230	112672	112778	7.42357	13.9033	134.021	11.385	16.7678	65.4915	36.9409	8.42788	17.9953	12.2779	7.86221	72.2242	28.8001	23.6635	5.31989	4.21	-0.08	-0.64	0.000139169	1	1	Cn
NA	C43 H70 O19	No MS2	890.453	3.311	70490.8	NA	No matches found	No matches found	NA	No matches found	No matches found	NA	25619.9	3148.42	60.7496	29270.3	5995.37	57.3654	27936.5	6130.03	60.8163	18875.8	2947.22	233.726	50827.4	6085.27	556.66	25.4389	38.1612	4.57249	15.2015	23.4464	8.54352	13.0261	59.3224	5.6773	43.7656	30.8969	73.3389	26.3091	24.4339	39.9613	3.19	0.86	-0.01	4.07e-05	1	1	Cn
NA	C42 H57 N8 O12 P	No MS2	896.384	4.164	121718	NA	No matches found	No matches found	NA	No matches found	No matches found	NA	5295.95	8420.45	1301.48	4647.47	6723.91	327.159	5142.43	22087.6	187.309	7489.8	12728.6	1397.71	12861.4	33496.5	107137	42.2976	1.65603	159.232	17.3457	21.8529	32.5441	22.9532	49.3202	75.5282	53.1193	30.1849	81.373	86.8815	95.2401	41.1051	9.16	1.32	0.6	5.69e-06	1	1	Cn
alpha-Chaconine	C45 H73 N O14	ddMS2 for preferred ion	897.512	4.274	1.33987e+07	NA	No matches found	No matches found	74.4	No matches found	No matches found	86.9	4.72896e+06	1.46214e+06	45896.5	6.33312e+06	1.80051e+06	11712.5	7.67562e+06	6.57018e+06	18288.7	1.31772e+07	1.72706e+06	60815.7	7.32774e+06	1.48938e+06	2.50061e+06	14.285	56.8553	149.067	39.4175	62.6006	70.4964	31.4378	27.1652	16.3855	17.7212	40.9635	75.2173	33.1844	82.74	37.4973	7.1	-0.07	-2.14	8.41e-06	1	1	Cn
alpha-Solanine	C45 H73 N O15	ddMS2 for preferred ion	913.507	4.241	7.82395e+06	NA	No matches found	Single match found	62.5	No matches found	No matches found	79.3	1.76123e+06	692695	27075.1	2.34186e+06	720361	11190.5	2.78797e+06	3.19684e+06	11872.2	4.2558e+06	945820	61057.7	3.2907e+06	1.22773e+06	1.8803e+06	25.1871	52.272	153.918	33.1491	54.0279	83.9843	27.2146	40.373	45.8418	51.5078	41.4522	81.9714	42.9673	79.4348	47.8588	7.31	0.24	-1.38	2.59e-05	1	1	Cn
[Similar to: Soyasaponin I; <U+0394>Mass: 28.0657 Da]	C45 H67 N6 O12 P	ddMS2 for preferred ion	914.453	4.051	262496	NA	No matches found	No matches found	NA	No matches found	No matches found	71.3	81341.2	54877.6	79.5327	103718	67190.3	78.718	108517	189654	80.5436	147125	44097.7	87.024	133421	36901.3	1521.98	34.3343	64.4347	7.57892	28.0311	43.7006	0.965928	14.4996	31.7083	2.99451	27.9923	51.6603	1.90245	58.0767	87.999	66.0379	4.24	0.3	-2.36	0.000173435	1	0.12344	Cn
NA	C42 H56 N3 O18 P	No MS2	921.329	3.347	85199.4	NA	No matches found	No matches found	NA	No matches found	No matches found	NA	291.811	116.114	284.081	423.183	120.859	71.1053	311.225	127.72	59.9774	462.937	102.762	84.3124	591.77	218.446	44047.1	9.6852	8.85319	156.929	11.1171	7.62736	16.8359	49.6261	4.56923	2.83474	18.7507	6.62484	21.7289	26.8383	21.9263	49.8448	9.52	0.93	0.77	2.04e-10	1	1	Cn
[Similar to: D(-)-Amygdalin; <U+0394>Mass: -489.3209 Da]	C59 H63 N8 O2 P	ddMS2 for preferred ion	946.479	4.522	182334	NA	No matches found	No matches found	NA	No matches found	No matches found	83.3	4515.28	504.373	79.8047	5237.16	490.434	79.4607	8564.39	2338.95	82.9603	71721.4	656.068	80.1078	8518.11	3680.34	4534.77	45.6252	68.7637	0.520991	52.9319	41.2624	1.48059	67.8907	70.4786	2.34818	82.0071	117.508	3.93769	84.8522	94.9713	20.8714	5.77	-0.01	0.65	0.00306386	1	1	Cn
NA	C46 H49 N9 O14	No MS2	951.339	3.364	63847.8	NA	No matches found	No matches found	NA	No matches found	No matches found	NA	269.23	97.2937	79.9507	365.567	103.329	75.5916	310.001	113.996	59.7831	347.4	79.1741	560.002	507.165	171.741	31324.3	4.34182	10.4497	157.899	9.62592	17.027	61.1462	40.6681	10.8041	1.03769	20.75	2.47709	64.4491	14.5234	24.2267	49.019	9.03	0.71	0.59	1.9e-10	1	1	Cn
NA	C52 H51 O16 P	No MS2	962.291	2.877	182799	NA	No matches found	No matches found	NA	No matches found	No matches found	NA	3513.82	1757.02	58.7103	69977.1	6315.34	57.4619	14008.1	5569.3	58.207	47806.2	21895.7	138.14	98092.5	33695.9	18006.1	77.7188	65.7516	98.8905	81.546	48.0231	1.959	131.328	70.4143	9.58003	40.852	28.9019	12.2809	71.64	44.6009	9.1296	8.27	2.81	2.6	1.37e-06	1	0.972431	Cn
NA	C48 H81 N2 O20 P	No MS2	1036.51	3.949	80819.6	NA	No matches found	No matches found	NA	No matches found	No matches found	NA	31448.4	870.381	95.4825	38324.8	1091.83	73.1391	32461.5	746.176	117.721	21451.1	605.395	2161.1	30908.9	4380.62	1627.91	42.1343	58.6527	66.797	15.2364	37.402	24.8296	33.2334	38.9113	45.9804	53.0198	31.0526	25.3349	71.2209	40.9419	22.7932	3.79	-0.07	2.55	0.000146778	1	0.206637	Cn
NA	C52 H80 N4 O20	No MS2	1080.54	3.93	119132	NA	No matches found	No matches found	NA	No matches found	No matches found	NA	5570.24	2574.07	73.9023	11890.9	2056.42	64.0225	14117.7	24415.1	63.5592	98249.7	3439.49	144.506	23092.7	5586.7	4924.35	98.0797	96.6921	123.741	67.7879	104.16	15.1161	58.7953	54.2545	1.80437	58.4224	60.4367	54.0568	29.7374	100.826	47.5527	6.28	0.71	-2.13	0.00158583	1	1	Cn
NA	C51 H79 N12 O9 P3	No MS2	1096.53	3.582	136516	NA	No matches found	No matches found	NA	No matches found	No matches found	NA	22940.2	4404.51	82.0441	32185.6	5282.94	58.2836	37095.4	25458.2	58.2877	123141	5315.06	586.238	31725.1	5681.8	4771.2	7.32008	73.4921	115.076	51.8001	58.9921	45.1817	53.4315	41.8564	5.41968	33.7281	50.4703	21.7441	51.9156	105.242	55.0886	6.36	-0.23	-2.16	0.000107882	1	0.678744	Cn
NA	C55 H68 N18 O5 P2	ddMS2 for other ion	1122.51	3.781	352553	NA	No matches found	No matches found	NA	No matches found	No matches found	NA	116353	41427.7	1758.19	173564	55213.5	573.224	114871	174136	366.855	268148	54830.4	1262.92	340570	74004.5	128290	13.4973	62.3294	149.763	46.4931	55.9849	101.861	22.1821	41.3493	60.944	26.5927	35.8507	99.7715	46.3544	82.6364	55.3097	8.45	1.57	-1.23	8.89e-06	1	1	Cn
NA	C58 H78 N8 O11 P2	No MS2	1124.53	4.074	103963	NA	No matches found	No matches found	NA	No matches found	No matches found	NA	22129.3	623.884	150.404	23112.4	843.24	115.401	30121.4	1379.48	121.489	82645.2	958.513	598.13	32704.4	3231.61	2021.17	56.6544	31.6408	64.5747	29.1899	53.559	1.31886	50.4772	22.5486	16.884	35.1068	83.5168	33.4068	23.9176	74.1696	23.1765	4.06	0.12	1.23	0.000104319	1	1	Cn
NA	C55 H89 N2 O16 P3	No MS2	1126.54	3.752	90183.2	NA	No matches found	No matches found	NA	No matches found	No matches found	NA	6781.27	2352.4	169.901	6336.89	2003.74	191.609	10675	14794.1	62.2383	60400.2	2728.29	104.058	12395	4624.6	14224.8	24.1167	82.9112	151.795	58.061	76.5185	67.2402	68.8676	43.9515	66.1401	52.8913	45.1817	134.335	74.6655	97.5722	43.4794	7.84	0.22	-1.68	0.000278926	1	1	Cn
[Similar to: a-Cyclodextrin; <U+0394>Mass: -154.2623 Da]	C52 H74 N18 O11	ddMS2 for other ion	1126.58	4.54	94859.5	NA	No matches found	No matches found	NA	No matches found	No matches found	81	26174	1552.27	401.505	43533.7	2055.26	58.9923	51784.6	12270.1	61.6127	62188.5	2093.87	78.9211	32189.5	1912.58	4104.4	47.1112	72.4329	88.0168	51.7418	70.8138	82.1143	44.7129	54.0126	33.7392	30.3783	61.8278	77.5192	22.3749	86.8845	47.7496	6.06	-0.69	-2.68	0.000648473	1	0.880941	Cn
NA	C54 H74 N8 O19	ddMS2 for other ion	1138.51	3.747	240576	NA	No matches found	No matches found	NA	No matches found	No matches found	NA	46879.2	19054	1283.52	57519.9	22376	555.935	43268.2	115722	181.979	155075	32124.2	1019.05	151161	47272.7	155789	20.2852	78.9267	154.699	50.1063	73.5081	104.098	13.7396	34.5774	53.4933	46.2524	45.9074	123.178	67.4384	86.4088	60.224	9.74	1.8	-1.29	1.68e-06	1	1	Cn
[Similar to: Soyasaponin I; <U+0394>Mass: -200.0560 Da]	C49 H83 N12 O17 P	ddMS2 for other ion	1142.57	3.911	167837	NA	No matches found	No matches found	NA	No matches found	No matches found	61.6	12737.8	3240.21	71.8329	20386.4	4605.8	58.9622	28558.2	11669.9	61.1753	164429	4623.7	125.993	46328	6037.86	11437.9	68.6926	55.8169	157.445	63.9399	49.0901	16.0688	56.0193	34.2367	2.39534	39.0469	30.855	76.6369	41.8757	81.3647	38.8145	7.55	0.7	-0.95	2.35e-06	1	1	Cn
[Similar to: Soyasaponin I; <U+0394>Mass: -214.0346 Da]	C71 H80 O14	ddMS2 for other ion	1156.55	3.87	440748	NA	No matches found	No matches found	NA	No matches found	No matches found	64	9509.22	7213.28	274.459	30141.3	7913.33	103.228	14851.8	21939.3	84.5751	429473	14704.3	362.723	85420.2	44702.9	21707.3	101.72	35.5651	153.757	71.4619	53.1972	73.4135	140.305	27.6996	2.53098	32.9798	49.582	120.54	79.0858	85.9525	47.2562	8	2.52	1.03	0.000324101	1	1	Cn
NA	C54 H86 N4 O23	ddMS2 for other ion	1158.57	4.055	240053	NA	No matches found	No matches found	NA	No matches found	No matches found	NA	38882.9	1856.67	378.106	71477.9	3080.15	116.407	65192.9	8462.64	301.92	63230.2	5159.12	369.443	65976	8099.93	18066.5	111.67	60.4382	159.446	73.1255	45.0971	64.2147	42.0558	16.3003	85.4285	78.0806	38.4811	115.546	14.0832	69.709	38.4011	5.9	0.02	-0.06	0.0021449	1	1	Cn
NA	C34 H88 N19 O19 P3	ddMS2 for other ion	1159.57	4.05	114081	NA	No matches found	No matches found	NA	No matches found	No matches found	NA	17368.2	961.53	80.5894	33854.7	1442.46	79.7639	32013.6	3912.03	81.6138	24826.3	2303.64	114.198	28046.9	3083.76	9169.21	114.549	46.4998	162.957	73.103	40.1495	0.965928	41.2452	6.37535	23.2356	82.0151	48.3993	117.688	8.05318	80.5203	54.3404	6.81	-0.19	-0.34	0.000270508	1	1	Cn
NA	C64 H83 O18 P	No MS2	1170.53	3.851	132897	NA	No matches found	No matches found	NA	No matches found	No matches found	NA	5678.92	2263.24	700.464	11707	2750.24	359.806	6847.69	19291.1	114.765	90399.1	9408.94	1483.04	53806.1	23851.5	130954	100.587	78.6716	162.1	74.4873	73.881	117.836	23.263	53.2061	82.7677	55.6639	61.1471	119.023	65.5335	94.4847	48.8084	10.16	2.97	0.31	9.53e-05	1	1	Cn
NA	C58 H95 N6 O22 P	ddMS2 for other ion	1258.62	4.057	324901	NA	No matches found	No matches found	NA	No matches found	No matches found	NA	136609	11245.8	353.044	195300	15822.4	88.6244	224693	28644.1	429.89	250785	15858.2	400.074	156542	26167.7	11210.1	27.3356	41.2638	141.652	33.7491	26.9113	115.461	34.5599	11.4274	79.3948	22.605	51.0397	120.335	19.7876	82.8827	38.8994	4.7	-0.52	-0.13	0.00202435	1	1	Cn
NA	C59 H89 N16 O10 P3	ddMS2 for other ion	1274.62	4.123	137360	NA	No matches found	No matches found	NA	No matches found	No matches found	NA	44262.1	2086.76	61.2322	71556.4	3224.05	59.5509	82684.6	6575.35	59.1135	112908	4097.34	97.8443	55623.2	10108.1	2548.31	44.6619	47.555	121.698	35.0462	27.6342	22.5074	42.4258	12.0891	41.0285	23.8296	67.4813	97.8447	10.4378	79.6374	48.1201	5.43	-0.57	0.62	1.06e-05	1	1	Cn
NA	C59 H90 N4 O27	ddMS2 for other ion	1286.58	3.264	110558	NA	No matches found	No matches found	NA	No matches found	No matches found	NA	57977.2	9455.68	455.446	78856.2	13343.3	398.037	83767.5	35530.5	210.179	102258	9605.53	379.521	58868.4	9281.01	5803.67	19.1297	54.4506	110.342	23.5293	44.8215	77.0687	35.0579	29.2326	16.8038	35.8519	37.9229	58.7763	27.7725	84.4518	42.7229	4.79	-0.51	-1.94	0.00103489	1	1	Cn
NA	C56 H104 O30 S	No MS2	1288.63	4.676	97455.1	NA	No matches found	No matches found	NA	No matches found	No matches found	NA	32397	1819.1	58.4763	49955.9	3299.9	56.1676	55794.1	5534.44	57.1415	45044.2	3114.04	54.2229	32566.8	3498.78	3713.05	69.8983	30.2445	114.438	53.6936	22.4172	1.11025	35.7828	14.966	7.0396	24.1263	47.7783	7.61003	23.5177	77.8127	49.1684	6.02	-0.78	-0.66	3.52e-07	1	1	Cn
NA	C69 H91 O22 P	No MS2	1302.57	3.222	78321.1	NA	No matches found	No matches found	NA	No matches found	No matches found	NA	40535.9	5202.68	166.524	45542.6	7518.81	155.483	43445.9	22819	61.5933	66563.5	6563.58	428.752	37335.9	6106.63	7368.51	27.1107	55.5149	98.4232	17.4266	40.7355	70.9133	37.3666	28.3213	57.0508	34.4557	41.4952	69.3571	45.9994	88.6472	60.7378	6.9	-0.22	-1.9	3.11e-06	1	1	Cn
NA	C51 H101 N8 O26 P S	ddMS2 for other ion	1304.63	4.056	2.2747e+06	NA	No matches found	No matches found	NA	No matches found	No matches found	NA	870229	79507.1	3491.24	1.35675e+06	114705	1344.54	1.5389e+06	196203	4275.38	1.9476e+06	115061	3703.69	1.09708e+06	196623	81893.9	45.2936	38.7396	133.892	34.069	27.6005	94.7913	34.6699	10.0186	58.5412	12.3424	55.1224	109.215	23.3078	80.7328	42.4634	4.26	-0.49	0	0.00184077	1	1	Cn
S-{(9R)-1-[(2R,3S,4R,5R)-5-(6-Amino-9H-purin-9-yl)-4-hydroxy-3-(phosphonooxy)tetrahydro-2-furanyl]-3,5,9-trihydroxy-8,8-dimethyl-3,5-dioxido-10,14-dioxo-2,4,6-trioxa-11,15-diaza-3lambda~5~,5lambda~5~-_x000D__x000D_ diphosphaheptadecan-17-yl} (23Z,26Z,29Z,32Z)-23,26,29,32-octatriacontatetraenethioate	C59 H102 N7 O17 P3 S	ddMS2 for other ion	1305.63	4.058	1.15383e+06	NA	No matches found	No matches found	NA	No matches found	No matches found	NA	445951	40196	1742.72	699964	60211	626.418	803077	97324.7	2026.9	945346	57879.6	1813.8	561488	102429	40741.1	24.5983	43.2143	135.958	34.9896	25.0011	98.246	36.1854	10.9562	60.9921	14.4326	55.2549	111.071	21.5357	77.4456	39.9796	4.33	-0.52	0.07	0.00254683	1	1	Cn
NA	C61 H90 N8 O24	ddMS2 for other ion	1318.61	3.855	617798	NA	No matches found	No matches found	NA	No matches found	No matches found	NA	139436	28045.7	510.665	214395	24773.4	143.126	218591	119034	554.877	461422	35373.7	971.122	195634	50618.1	24754.8	43.7042	53.0149	153.27	38.2218	53.6821	134.866	37.422	44.8413	79.7982	32.1175	50.4947	112.234	36.7796	91.7284	41.7453	5.48	-0.16	-1.23	0.00425884	1	1	Cn
NA	C60 H91 N16 O12 P3	No MS2	1320.62	3.871	286009	NA	No matches found	No matches found	NA	No matches found	No matches found	NA	86442.8	8854.5	288.846	128315	9962.11	74.4871	136956	22558.1	172.837	204154	12947	400.793	102625	27364.8	7965.19	37.1714	42.9216	138.908	33.3173	36.2054	113.739	35.2166	26.8657	93.6731	21.7308	67.0306	92.4512	22.0442	90.7491	48.9735	5.53	-0.42	0.28	0.000540261	1	1	Cn
NA	C56 H89 N16 O19 P	ddMS2 for other ion	1320.62	3.535	145012	NA	No matches found	No matches found	NA	No matches found	No matches found	NA	82009	5665.5	61.3891	101371	7643.7	57.7074	123119	9997.73	57.5856	111631	6894.95	134.604	72254.5	7690.8	3657.79	14.3178	31.8133	134.939	18.5878	39.5073	82.9761	34.8627	39.4894	4.58728	32.5152	14.8228	101.366	10.6616	71.8078	61.7709	5.99	-0.77	-0.38	1.62e-06	1	1	Cn
NA	NA	ddMS2 for other ion	1412.35	2.639	381751	NA	No matches found	No matches found	NA	No matches found	No matches found	NA	8419.85	1205.61	238.685	20097.8	4116.37	177.04	11702.6	5851.24	127.449	67199.7	1586.39	216.875	39204.9	2647.08	8654.34	32.3614	105.418	40.1099	104.286	48.4649	20.487	61.2397	39.3781	15.1665	41.0898	34.9516	65.3917	137.382	92.2587	60.752	6.09	1.74	-1.14	2.71e-05	1	1	Cn
2-Furoic acid	C5 H4 O3	ddMS2 for preferred ion	112.015	0.697	7.37384e+06	69.9	No matches found	No matches found	91.6	Multiple matches found	Single match found	NA	2.36059e+06	196875	6.23086e+06	2.0941e+06	335853	6.90583e+06	2.49437e+06	199024	4.78293e+06	1.53028e+06	1.47968e+06	4.39553e+06	1.73426e+06	909145	3.59701e+06	31.6508	72.8024	12.8188	15.7424	25.4132	13.0242	7.82391	15.7958	29.5677	48.1584	25.6498	6.71774	48.2552	44.1352	17.84	-0.41	-0.52	2.19	1	1	0.0230106	Cn
NA	NA	No MS2	112.015	0.815	4.11425e+06	NA	No matches found	No matches found	NA	No matches found	No matches found	NA	1.79893e+06	155395	3.67556e+06	1.27801e+06	218365	3.85093e+06	1.61634e+06	238395	3.1385e+06	1.06504e+06	1.04284e+06	3.21603e+06	812547	816376	2.49915e+06	26.5136	34.9788	73.9907	13.2941	36.6608	6.60886	7.46836	20.2233	72.6498	64.638	27.0201	10.9749	58.7894	38.997	76.5112	-0.33	-0.99	1.78	1	1	1	Cn
NA	NA	No MS2	112.015	3.507	76403.6	NA	No matches found	No matches found	NA	No matches found	No matches found	NA	35323.3	2526.73	1395.51	29469.8	4205.82	1314.92	42777.1	7467.99	1305.74	58898.8	2236.13	1334.48	54059.8	3286.49	954.579	48.3213	20.2603	13.5575	35.7336	32.8549	5.67206	51.8929	28.2927	10.4196	19.497	25.1932	5.47259	18.9268	61.4219	47.9435	-0.45	0.34	-1.18	1	1	1	Cn
NA	NA	ddMS2 for preferred ion	113.992	0.751	1.06713e+06	NA	No matches found	No matches found	NA	No matches found	No matches found	NA	9979.61	14689.5	8833.98	6700.79	267039	7374.63	3811.29	8517.77	7337.96	2975.09	4634.93	7251.82	3816.21	9981.92	5406.86	45.1904	160.274	119.718	170.023	85.2084	127.823	171.445	165.461	45.2725	24.1853	15.1019	13.5663	165.897	154.391	7.61034	-0.44	0	0.23	1	1	1	Cn
NA	NA	ddMS2 for preferred ion	115.995	0.574	353600	NA	No matches found	No matches found	NA	No matches found	No matches found	NA	334808	166582	245711	330160	161874	243654	294317	150589	248193	309772	157541	249271	290721	224358	250474	2.49882	16.5145	10.3198	12.7559	9.92758	11.5147	17.0492	14.8699	4.01612	7.89937	28.6277	18.1421	10.22	12.0474	3.69313	0.01	-0.02	0.58	1	1	1	Cn
Maleic acid	C4 H4 O4	ddMS2 for preferred ion	116.01	0.692	1.14036e+07	74.2	No matches found	No matches found	96.4	Multiple matches found	Multiple matches found	NA	4.98332e+06	5.4525e+06	3.70355e+06	3.57759e+06	5.55534e+06	4.15383e+06	5.89861e+06	5.41931e+06	3.95077e+06	3.3456e+06	5.37725e+06	3.30969e+06	5.77111e+06	9.3377e+06	8.31678e+06	18.8397	10.2151	59.6806	45.3982	22.3042	2.92614	10.4542	44.2374	8.89493	28.0483	25.8497	59.4138	15.087	12.0963	17.2005	1.07	-0.03	0.78	1	1	1	Cn
Succinate	C4 H4 O4	ddMS2 for other ion	116.011	0.878	72626.5	NA	No matches found	No matches found	NA	No matches found	No matches found	62.6	379.964	1672.33	589.497	310.499	1437.26	647.977	436.808	1114.23	661.103	376.82	1128.67	1046.58	371.018	2594.97	7449.42	57.9295	53.0466	4.94512	20.0306	100.722	27.4047	21.2827	36.888	17.4297	24.8575	46.8698	13.5505	29.1418	34.7945	146.819	3.49	-0.24	1.22	0.0218176	1	1	Cn
2-Ethyl-1,3,2-oxathiaborolane	C4 H9 B O S	No MS2	116.046	1.146	85654.3	NA	No matches found	No matches found	NA	No matches found	No matches found	NA	53967.6	9804.86	3530.93	64627.9	8568.55	4154	61694.9	14460.7	3615.9	74582.6	9000.67	7210.39	46853.6	9312.4	12091.2	32.0708	5.9438	21.2796	9.02464	4.67078	6.37383	19.8767	14.3034	24.1988	14.6993	9.42791	35.0313	27.1449	14.9962	63.1406	1.74	-0.4	-0.63	6.68e-05	1	1	Cn
Hexanoic acid	C6 H12 O2	ddMS2 for preferred ion	116.083	2.174	2.21901e+06	53	No matches found	No matches found	NA	No matches found	No matches found	NA	1.33798e+06	172801	10461.7	1.49993e+06	159948	11067.7	1.46189e+06	278129	8950.52	2.19223e+06	117772	8979.41	1.22375e+06	120857	16201.2	48.8316	6.69501	17.1047	1.25113	24.4157	15.2736	24.4277	36.9246	5.02575	17.0477	18.0634	40.2195	11.0287	29.4435	51.4462	0.86	-0.26	-1.2	1	1	0.235155	Cn
5-Aminovaleric acid	C5 H11 N O2	ddMS2 for preferred ion	117.078	0.715	374910	71	No matches found	No matches found	NA	No matches found	No matches found	NA	7693.09	8075	48955.8	12770.2	8455.87	84110.1	8990.2	43024.1	71541.5	14412.2	49689.2	175010	13716.4	65582.3	160246	18.9844	30.6523	62.2701	69.4028	33.21	66.8794	15.6606	19.3644	53.0691	17.8361	51.7825	62.6945	87.9185	82.6131	38.9187	1.16	0.61	0.61	1	1	1	Cn
NA	NA	No MS2	117.078	0.807	153091	NA	No matches found	No matches found	NA	No matches found	No matches found	NA	3917.13	6706.75	6561.68	3964.86	7743.88	24155.1	5357.66	44620.7	58528	11253.9	47736.8	19759.1	16169.3	83903.5	130779	44.1005	46.0382	147.799	90.7522	58.2826	66.2927	8.25043	23.1401	102.637	45.2822	52.1063	121.205	91.5565	14.3137	38.0872	1.16	1.59	0.91	1	1	1	Cn
Succinic acid	C4 H6 O4	ddMS2 for preferred ion	118.026	0.872	492779	80.4	No matches found	No matches found	97.2	Multiple matches found	Multiple matches found	NA	224091	46512.8	278708	237554	70320	330937	204009	37199.6	332238	188555	117276	65599.7	274431	70404	140551	51.6407	30.315	28.6977	52.728	29.9349	36.6869	44.9261	50.3863	9.35069	50.5332	49.5402	18.8122	61.4729	5.33748	74.254	-1.24	0.43	0.92	1	1	1	Cn
NA	NA	ddMS2 for preferred ion	120.041	0.653	1.11679e+07	NA	No matches found	No matches found	NA	No matches found	No matches found	NA	3.45141e+06	2.92666e+06	581443	4.17113e+06	3.15955e+06	615687	4.56872e+06	2.76317e+06	599203	3.38459e+06	2.10395e+06	1.86884e+06	4.49823e+06	2.43694e+06	1.90283e+06	6.16488	18.207	17.0225	12.083	27.4443	13.3103	31.1031	26.4753	16.1386	23.4316	12.7085	15.3291	60.915	17.2022	22.8401	1.67	-0.02	-0.18	0.000268583	1	1	Cn
NA	NA	ddMS2 for preferred ion	120.041	0.715	660354	NA	No matches found	No matches found	NA	No matches found	No matches found	NA	327665	164546	46418.9	244599	261830	51396.8	475357	182385	59000.5	139057	95327.3	70402.1	278346	109362	75048.4	67.9938	56.6999	4.37517	56.2554	84.58	14.8266	70.6054	43.3848	41.7261	60.0765	57.5091	37.5523	9.24114	36.5918	16.55	0.35	-0.77	-0.74	1	1	1	Cn
1,4-Dioxane-2,5-diol	C4 H8 O4	No MS2	120.042	0.646	224373	NA	No matches found	No matches found	NA	No matches found	No matches found	NA	87186.7	29882.4	8200.91	145104	29936.9	11249.7	130411	30468.5	7305.77	169011	28544.9	10799.7	137211	21940.3	39105.7	24.9396	20.7508	29.6402	40.8895	37.7873	21.5735	17.7485	11.7269	3.26183	31.5512	42.5772	33.7942	13.0654	13.809	54.3962	2.42	0.07	-0.47	0.00721479	1	1	Cn
NA	C2 H4 P2 S	No MS2	121.951	0.585	232764	NA	No matches found	No matches found	NA	No matches found	No matches found	NA	189950	79247.6	96289.9	182421	77426.3	65696.7	171249	72228.5	63088.3	126077	64147.6	80709.1	115098	90311.9	111300	5.31648	21.8077	7.345	6.80906	24.4043	35.0856	26.7592	25.7512	9.86097	35.3397	13.5742	24.4432	20.915	14.6376	25.5384	0.82	-0.57	0.32	0.993587	1	1	Cn
Benzoic acid	C7 H6 O2	ddMS2 for preferred ion	122.036	3.583	269136	81.2	No matches found	No matches found	NA	No matches found	No matches found	NA	50883.5	54141	2624.97	28380.2	56545.2	2487.9	37435.5	57191.4	2472.92	58475	53696	2194.83	97927.6	223834	68418	29.4155	28.2194	30.9667	42.2493	57.5165	93.3359	60.8589	40.8261	98.1424	20.7832	5.81094	26.1633	68.1596	47.9995	70.9238	4.79	1.39	1.97	0.00603618	1	1	Cn
NA	NA	No MS2	123.031	0.996	63343.2	NA	No matches found	No matches found	NA	No matches found	No matches found	NA	35314.9	5381.96	6003.9	19199.7	1265.53	927.035	16291	5419.53	5435.11	8755.46	1251.87	1356.2	5079.12	2159.44	6486.47	37.172	27.6253	64.6748	53.2337	116.232	111.476	22.3082	26.5765	65.2554	92.9616	119.727	34.7944	113.519	21.053	8.85656	0.26	-1.68	-1.33	1	1	1	Cn
NA	NA	No MS2	123.031	1.27	75834.7	NA	No matches found	No matches found	NA	No matches found	No matches found	NA	24195.1	15439.3	6885.15	8315.71	10718.8	6732.07	14479	19537.1	6413.33	6122.42	11844	6436.81	29033.6	52597.6	13651.6	59.7764	15.0007	8.89845	52.4595	23.4353	80.1753	20.2869	29.084	4.71975	68.3793	10.517	70.0505	22.3933	36.906	45.6232	1.09	1	1.43	1	1	1	Cn
NA	NA	No MS2	126.031	1.203	396095	NA	No matches found	No matches found	NA	No matches found	No matches found	NA	4380.94	2598.52	39897.3	7195.71	2028.7	50396.8	4576.84	3513.45	19258.2	3715.88	2567.55	35762.2	6505.84	4582.88	297565	34.3679	65.6269	48.0797	51.5282	52.4532	35.36	33.9817	74.2327	32.0035	14.9674	61.151	48.0771	75.6815	21.0524	74.4423	3.95	0.51	0.38	0.0174629	1	1	Cn
[Similar to: Monensin; <U+0394>Mass: 544.3257 Da]	NA	ddMS2 for preferred ion	126.104	3.83	79580.4	NA	No matches found	No matches found	NA	No matches found	No matches found	91.5	3864.61	1606.24	8255.94	3017.85	1607.49	9020.69	3227.14	2184.95	10654.4	2490.61	2106.31	8200.67	1946.71	2024.11	11847.2	27.8755	11.7633	6.92715	74.2257	27.5286	18.6621	6.93092	6.0042	22.5086	38.0604	17.4645	49.4525	22.0211	23.7911	132.321	0.15	-0.73	-0.11	1	1	1	Cn
NA	NA	No MS2	126.104	4.771	110406	NA	No matches found	No matches found	NA	No matches found	No matches found	NA	3048.34	1432.22	7170.35	2809.23	654.296	6913.95	3655.81	631.745	9231.21	3641.26	1440.14	6729.69	5220.32	1764.55	21129.7	2.43552	44.724	12.7146	34.943	64.0988	25.8354	98.4953	78.402	30.6473	53.9086	51.7956	70.8626	65.9205	9.23737	127.961	1.19	0.51	1.48	1	1	1	Cn
NA	NA	No MS2	128.046	2.636	96917.5	NA	No matches found	No matches found	NA	No matches found	No matches found	NA	10518.3	209.357	317.205	1497.44	716.995	287.441	50592.7	1054.89	468.741	17404.5	748.937	1016.26	1743.33	853.51	1470.26	70.326	27.6365	65.9682	154.335	3.75948	7.23159	95.3329	29.104	32.9159	93.5519	64.902	42.3775	120.75	7.01865	51.6233	1.65	-4.86	-0.31	1	1	1	Cn
4-Oxoproline	C5 H7 N O3	ddMS2 for preferred ion	129.042	0.716	3.7923e+06	74.4	No matches found	No matches found	NA	No matches found	No matches found	NA	78190.8	23088.6	520341	137117	43560.4	710714	157760	145848	543686	130538	53875.3	299006	106685	46404.3	293826	14.936	93.0164	92.3505	26.2651	53.897	126.277	29.3034	25.8411	40.9437	60.44	47.4374	78.6951	13.7376	85.0768	91.2681	-0.89	-0.56	-1.65	1	1	1	Cn
4-Oxoproline	C5 H7 N O3	ddMS2 for preferred ion	129.042	0.839	4.18304e+06	81.1	No matches found	No matches found	51.9	Single match found	No matches found	NA	105483	87019.7	451676	145324	54861.7	776598	142206	299149	441238	169037	145550	338965	154610	355168	1.3864e+06	26.3459	65.1108	115.354	29.6732	17.8418	125.281	51.5983	49.7743	40.7705	59.3677	26.757	122.37	9.48158	31.0692	51.9416	1.65	0.12	0.25	1	1	1	Cn
4-Oxoproline	C5 H7 N O3	ddMS2 for preferred ion	129.042	0.648	412017	67.5	No matches found	No matches found	NA	No matches found	No matches found	NA	185557	122452	161962	349193	179443	137299	252637	205656	123767	265326	201991	156277	268437	195260	195929	54.3247	18.2891	48.2457	7.07854	30.6221	47.6917	22.1329	33.0465	33.9486	22.2403	26.9063	39.3327	13.1535	13.697	80.1266	0.66	0.09	-0.07	1	1	1	Cn
Itaconic acid	C5 H6 O4	ddMS2 for preferred ion	130.026	0.834	4.66819e+06	77.2	No matches found	No matches found	96.7	Multiple matches found	Multiple matches found	NA	2.03372e+06	197374	4.06165e+06	1.46086e+06	282767	4.28387e+06	1.86581e+06	273415	3.53722e+06	1.25108e+06	1.1986e+06	3.62965e+06	965349	939270	2.9893e+06	24.82	32.0415	7.2063	14.0258	34.3531	7.05289	7.90706	21.9115	10.1154	63.9183	26.0884	10.6437	55.4037	37.8094	6.67409	-0.24	-0.95	1.78	1	1	0.0293696	Cn
Mesaconic acid	C5 H6 O4	ddMS2 for preferred ion	130.026	0.699	1.16204e+07	80.4	No matches found	No matches found	97.7	Multiple matches found	Multiple matches found	NA	2.83948e+06	264170	9.03841e+06	2.60053e+06	483620	1.03961e+07	2.93116e+06	285631	8.37581e+06	2.00794e+06	2.15602e+06	4.84281e+06	2.2986e+06	1.0931e+06	4.26274e+06	28.222	45.0647	19.7731	11.0035	39.7941	9.66234	5.07759	12.8928	19.0899	42.2327	31.7589	7.22652	42.9318	41.4973	14.985	-0.97	-0.35	1.94	1	1	0.00338887	Cn
NA	NA	No MS2	130.026	0.796	479658	NA	No matches found	No matches found	NA	No matches found	No matches found	NA	19403.2	7974.51	59084.4	32789.6	5110.26	33965.5	172444	9760.47	29050.1	20878.7	16803.5	36666.1	43643.9	13995.7	34250.9	85.7007	19.1996	128.32	32.6701	29.1881	56.9611	46.6064	25.5172	36.1589	11.2549	26.0402	23.7472	35.6983	40.4088	14.4912	0.24	-1.98	0.52	1	1	1	Cn
2-Ethyl-1,3,2-oxathiaborinane	C5 H11 B O S	ddMS2 for preferred ion	130.062	2.173	592899	NA	No matches found	No matches found	NA	No matches found	No matches found	NA	402858	46427	8985.56	431380	48636.5	12104.1	402346	79843.7	11031.1	586803	42743.7	20611.6	339515	35595.8	35358.3	42.0588	10.989	31.9487	5.31731	24.5594	20.4082	24.2546	49.5416	4.02798	14.5084	15.8305	27.3335	15.9182	35.8516	78.4191	1.68	-0.24	-1.17	0.00335963	1	0.562687	Cn
2-Ethyl-1,3,2-oxathiaborinane	C5 H11 B O S	ddMS2 for preferred ion	130.062	1.148	382321	NA	No matches found	No matches found	NA	No matches found	No matches found	60.7	271462	39203.7	12292.8	297949	37192.5	12284.6	342727	54479.1	10113.6	324441	29928.8	11785.5	220944	33316.6	30471.5	27.4523	1.95978	22.2531	6.20304	10.6851	2.7684	9.49973	15.7735	7.34036	19.9953	11.6778	26.9866	20.9142	9.01048	45.7355	1.59	-0.63	-0.71	0.00147748	1	0.39777	Cn
6-Oxohexanoic acid	C6 H10 O3	ddMS2 for other ion	130.062	3.249	7.79094e+06	NA	No matches found	No matches found	NA	No matches found	No matches found	74.8	442923	6029.44	2279.85	961643	6318.85	2811.67	1.41826e+06	14091.6	2255.32	4.86829e+06	7057.89	2581.48	1.07081e+06	6850.2	3744.81	69.7917	25.2095	38.5636	57.4829	38.1309	36.3015	93.531	40.368	49.5401	56.0236	18.1814	51.2018	80.5436	50.6356	36.078	0.73	-0.41	-1.04	1	1	1	Cn
N-Acetylalanine	C5 H9 N O3	ddMS2 for preferred ion	131.057	0.851	75705.8	NA	No matches found	No matches found	56.1	Single match found	Multiple matches found	86.3	24516.3	6554.61	4943.17	30635.6	6384.16	4968.36	34025.3	13631.1	6284.83	55275.3	7022.19	11976.7	37009.7	23967.2	17470	12.8781	37.3465	11.9685	13.7579	25.4499	39.1507	27.8291	22.0224	11.8644	54.1369	23.4519	28.5818	16.2131	8.8008	108.675	1.47	0.12	0.81	0.154539	1	1	Cn
DL-ß-Leucine	C6 H13 N O2	ddMS2 for preferred ion	131.094	0.923	2.88634e+06	73.5	No matches found	No matches found	NA	No matches found	No matches found	NA	71422.6	77547.2	319763	131822	76824.4	388118	96647.2	336643	430265	120646	500350	830165	181892	798038	1.77276e+06	30.233	18.4207	67.7094	99.0114	70.062	60.1494	25.9794	14.0108	58.5843	14.4168	54.5976	51.8081	80.2823	69.3724	55.2087	2.04	0.91	1.25	0.797457	1	1	Cn
NA	NA	ddMS2 for preferred ion	131.99	0.572	162398	NA	No matches found	No matches found	NA	No matches found	No matches found	NA	83546.2	56971.8	70889.5	84372.7	54049.7	73091.5	80558.2	57200.8	75633.4	94661.3	76253.5	69207.5	101118	121159	68999.1	8.35214	10.699	14.5287	6.67436	9.04605	13.3511	22.9048	12.9682	3.44804	33.5198	2.54279	18.059	29.8759	14.7456	5.37763	-0.13	0.33	1.08	1	1	0.0317731	Cn
[(Carbamoylamino)methyl]carbamate	C3 H6 N3 O3	No MS2	132.041	1.309	106131	NA	No matches found	No matches found	NA	No matches found	No matches found	NA	3982.03	728.38	12289	5179.94	2071.51	14301.8	6697.32	1997.71	11632.5	57684.6	4824.57	16577.2	21893.2	5159.21	7738.3	27.5339	24.5469	15.6019	4.44291	61.4733	66.6636	41.4092	22.7188	36.814	55.6793	38.1694	28.4696	75.7654	10.9974	46.658	-0.59	1.71	1.37	1	1	1	Cn
[(Carbamoylamino)methyl]carbamate	C3 H6 N3 O3	ddMS2 for preferred ion	132.041	0.658	6.09484e+06	NA	No matches found	No matches found	NA	No matches found	No matches found	78.6	1.55988e+06	1.33084e+06	1.86072e+06	1.4085e+06	1.36571e+06	1.88084e+06	2.57517e+06	1.21713e+06	1.59806e+06	4.07665e+06	2.01256e+06	1.81597e+06	4.53812e+06	789423	2.32162e+06	27.2084	37.5229	64.8363	27.1427	15.3536	55.672	59.1516	10.702	62.3684	37.17	30.2004	41.8515	30.8482	14.0643	27.2231	0.54	0.82	-0.62	1	1	1	Cn
L-ASPARAGINE	C4 H8 N2 O3	ddMS2 for preferred ion	132.053	0.631	8.06251e+06	79	No matches found	No matches found	93.1	Single match found	Multiple matches found	NA	17424.5	158355	2.78959e+06	47918.6	24685.2	3.05107e+06	77440.9	1.32732e+06	1.47389e+06	105518	124908	1.54658e+06	306711	258118	7.59978e+06	74.0846	114.683	55.9147	111.603	58.2553	53.4265	39.259	45.5989	25.6565	126.149	27.7359	73.809	146.979	77.1031	61.9595	2.37	1.99	-2.36	1	1	1	Cn
L-Aspartic acid	C4 H7 N O4	ddMS2 for preferred ion	133.037	0.638	2.53846e+06	54.2	No matches found	No matches found	55.1	No matches found	No matches found	NA	591172	195250	1.13632e+06	410922	153931	1.20906e+06	552177	449439	1.06589e+06	330741	493182	1.54967e+06	360688	515577	1.32382e+06	59.7407	46.9767	33.2088	27.9973	46.9162	29.3234	23.0805	24.6178	30.5759	26.7729	32.748	28.2046	68.4755	8.28437	46.0946	0.31	-0.61	0.2	1	1	1	Cn
[Similar to: DL-Malic acid; <U+0394>Mass: 0.0511 Da]	C2 H3 N2 O P S	ddMS2 for preferred ion	133.97	0.734	92605.5	NA	No matches found	No matches found	NA	No matches found	No matches found	99.5	2122.84	12784.4	7721.28	9160.78	5529.88	8496.78	20763.1	5421.74	2963.52	4884.23	1996.1	4443.49	49008.6	52564.3	21677.2	156.311	110.029	55.1212	102.022	81.4965	79.6062	68.2321	78.2254	104.797	137.605	58.1202	43.4597	25.4411	47.7077	91.2279	2.87	1.24	3.28	1	1	0.977617	Cn
NA	NA	No MS2	134.021	3.531	59186	NA	No matches found	No matches found	NA	No matches found	No matches found	NA	8319.85	4803.54	1790.25	6728.27	4846.69	1477.66	8649.59	5820.16	1438.42	4851.86	4090	2806.77	8299.42	7505.78	7907.86	9.55013	128.359	6.78398	38.6664	22.6199	12.779	26.6827	138.91	16.4605	22.7187	19.1399	12.9867	23.4876	9.95323	19.2501	2.46	-0.06	0.37	0.260182	1	1	Cn
DEOXYRIBOSE	C5 H10 O4	ddMS2 for preferred ion	134.057	0.916	2.27754e+06	NA	No matches found	No matches found	61.4	No matches found	Single match found	78.6	1.828e+06	27903.3	18538	1.45796e+06	22293.1	13766.8	1.7006e+06	18426.8	17344.2	1.33523e+06	8139.58	59847.6	1.0565e+06	19214.3	91534.8	15.3426	18.8778	59.6042	30.0048	39.2783	117.82	5.96387	49.2185	2.8196	6.34032	24.9872	7.1947	44.4169	16.1864	27.7536	2.4	-0.69	0.06	0.0239053	1	1	Cn
Adenine	C5 H5 N5	ddMS2 for preferred ion	135.054	0.843	214444	86.3	No matches found	No matches found	95.5	Single match found	Multiple matches found	NA	112976	44465.1	9484.7	72545.5	3467.89	20410.7	126119	63200.2	69670.4	142054	2502.45	68228.8	140176	6774.27	69953.5	0.911574	89.507	15.6549	76.0092	146.499	99.4423	62.7948	92.3934	15.1873	49.7729	76.1941	55.7176	14.4464	112.391	96.97	0.01	0.15	-3.22	1	1	1	Cn
L-Threonic acid	C4 H8 O5	ddMS2 for preferred ion	136.036	0.649	1.23989e+07	80.6	No matches found	No matches found	89.2	Single match found	Single match found	NA	6.39086e+06	632498	453452	8.62928e+06	967440	425298	7.75225e+06	600196	457286	5.39388e+06	977065	1.05173e+06	4.88943e+06	642816	1.24805e+06	15.4581	31.1118	3.12626	8.23506	53.4067	21.3384	48.4586	33.3971	17.8366	28.4173	6.47494	16.8097	69.1783	5.97883	21.3326	1.45	-0.66	0.1	0.241001	1	1	Cn
NA	NA	No MS2	136.052	4.004	111773	NA	No matches found	No matches found	NA	No matches found	No matches found	NA	3441.77	561.699	1683.51	33987	1323.56	1766.29	7342.88	2734.46	1754.78	30922.4	2099.86	1872.43	37262.3	2193.33	2631.38	78.1245	77.6392	9.98541	74.0851	18.8391	3.88629	110.902	46.5104	78.5873	84.1051	11.0141	1.92375	73.3631	26.1778	84.9508	0.58	2.34	-0.32	0.926759	1	1	Cn
2-Amino-4-pyrimidinecarboxylate	C5 H4 N3 O2	No MS2	138.031	2.913	204655	NA	No matches found	No matches found	NA	No matches found	No matches found	NA	1892.94	14030.3	8417.31	12451.1	11954	7879.13	3151.01	16029.3	8586.26	14646.5	6175.17	64501.2	22763.3	138795	125763	127.877	31.3718	2.67196	9.80848	27.4563	81.7976	133.396	29.436	3.60668	20.148	24.7577	66.4147	71.7422	25.3558	45.2896	3.87	2.85	3.11	0.063459	1	0.648431	Cn
2-Amino-4-pyrimidinecarboxylate	C5 H4 N3 O2	No MS2	138.031	3.033	246854	NA	No matches found	No matches found	NA	No matches found	No matches found	NA	19625.5	9892.03	5025.81	30085	7308.11	5499.4	39299.9	16206.1	5373.06	44715.8	4058.96	34897.8	13093.1	31144	12102.2	21.3441	82.9728	10.3007	68.5186	32.6392	4.14299	47.3862	63.8571	4.5052	53.8793	60.1131	96.3264	95.4705	129.756	79.5984	1.17	-1.59	0.94	1	1	1	Cn
NA	NA	No MS2	138.104	5.884	188960	NA	No matches found	No matches found	NA	No matches found	No matches found	NA	157.152	93.616	24204	238.776	90.2583	26997.6	455.455	93.8391	30507.6	360.241	91.5816	12778	321.817	89.8288	59880.6	34.4617	1.29031	12.2573	50.0843	4.32288	18.3308	90.7478	12.2599	30.8984	56.4625	5.99193	83.9258	42.5787	3.98403	99.1328	0.97	-0.5	-0.06	1	1	1	Cn
6-Hydroxypicolinic acid	C6 H5 N O3	ddMS2 for preferred ion	139.026	1.018	102152	75.9	No matches found	No matches found	96.3	Multiple matches found	Multiple matches found	NA	56277.8	4665.37	5061.6	48494.9	3650.23	6060.86	62199.8	5699.34	5090.64	73724.5	5178.27	9525.67	49925.8	12289.7	6578.93	15.2692	49.4487	26.7013	46.7544	69.7175	77.6084	21.4603	9.87197	26.3224	24.5847	34.8794	37.2168	6.92508	60.4244	71.444	0.37	-0.32	1.11	1	1	1	Cn
NA	NA	ddMS2 for preferred ion	139.062	2.582	111692	NA	No matches found	No matches found	NA	No matches found	No matches found	NA	82442.2	16688.3	1408.79	79087.5	17394.3	1366.38	79417.1	15369.1	1398.84	47873	9582.48	1973.37	67087.1	8634.42	3916.76	6.78694	30.3138	19.99	21.8671	22.0131	13.4657	27.2325	37.4861	11.8509	17.2632	11.2346	45.4547	27.0701	10.5238	51.6534	1.49	-0.24	-0.83	0.00703231	1	1	Cn
NA	NA	No MS2	139.062	3.396	68288.1	NA	No matches found	No matches found	NA	No matches found	No matches found	NA	28630.8	12062.5	295.732	35094.4	24138.7	237.159	28862.9	9555.08	303.101	17423.8	9454.58	393.964	36908.3	4906.55	123.587	59.5575	25.0295	57.724	12.456	45.2742	40.0636	35.7711	56.333	60.2269	33.2366	15.2016	3.4495	42.526	23.7813	81.7154	-1.29	0.35	-0.96	1	1	1	Cn
[Similar to: N-Acetyl-D-galactosamine; <U+0394>Mass: 78.0326 Da]	NA	ddMS2 for preferred ion	143.057	0.872	688905	NA	No matches found	No matches found	NA	No matches found	No matches found	93.3	163985	28083.3	80919.6	115623	33787.2	82655.6	300390	172294	108540	379995	74818.5	153804	399446	259548	336180	24.5497	79.9005	28.9118	56.8316	53.6709	19.4322	51.8411	45.7688	12.793	29.434	18.5021	3.56486	56.0418	16.6006	59.9311	1.63	0.41	0.59	0.777597	1	1	Cn
NA	NA	ddMS2 for preferred ion	144.005	0.721	492293	NA	No matches found	No matches found	NA	No matches found	No matches found	NA	312087	55461.8	106522	372051	90448.9	132464	395024	138327	114691	481797	108597	100527	265687	78873.9	74568.9	12.6965	42.0926	7.99316	10.0364	13.1074	17.0758	29.8323	18.1041	8.73209	17.3566	41.8715	6.50691	15.597	21.0767	20.9633	-0.62	-0.57	-0.81	0.819436	1	1	Cn
4-guanidinobutyrate	C5 H10 N3 O2	No MS2	144.078	2.027	207613	NA	No matches found	No matches found	NA	No matches found	No matches found	NA	25558.3	12117.7	1271.78	107741	11205	1405.83	121137	15942.6	1099.57	107584	7942.05	1144.54	106532	7178.67	5724.7	89.1832	15.1501	19.6856	6.46264	7.9916	6.08715	28.3189	58.2434	21.1458	71.4991	18.9258	24.0967	42.3761	31.9657	64.0387	2.38	-0.19	-1.15	0.125791	1	1	Cn
4-guanidinobutyrate	C5 H10 N3 O2	ddMS2 for preferred ion	144.078	2.172	2.10809e+06	NA	No matches found	No matches found	NA	No matches found	No matches found	63	1.21885e+06	142448	11913	1.29761e+06	131922	11554.2	1.3e+06	241473	9582.64	1.78772e+06	102294	9901.05	1.1076e+06	108749	14574.1	56.4981	10.5023	26.6076	2.73662	27.0634	8.14335	27.0591	37.9173	4.96667	19.1093	22.0152	29.051	14.0915	32.8874	55.5518	0.6	-0.23	-1.15	1	1	0.318339	Cn
2442	C7 H12 O3	ddMS2 for other ion	144.078	3.2	434773	NA	No matches found	No matches found	NA	No matches found	No matches found	91.7	367752	22521.8	10979	323816	32310.8	7328.26	415730	46983.4	19714	263800	16799.8	72119.2	169031	16108.9	72543.2	2.10889	15.6527	88.0909	24.7486	26.1675	52.6184	5.23061	33.0736	79.6077	12.6545	13.1942	76.7804	40.6027	69.8952	37.0055	1.88	-1.3	-1.54	0.427885	1	1	Cn
NA	NA	No MS2	145.073	0.91	70308.2	NA	No matches found	No matches found	NA	No matches found	No matches found	NA	19069.3	2881.94	11957	13967.7	3623.97	11358	23445.7	13192.3	14348.9	43216.7	9717	22336.1	42143	34769.9	20845.3	18.5996	76.8014	35.2228	30.9439	53.9473	37.1444	49.405	6.04774	16.3006	36.5394	35.8558	21.5293	52.8603	31.3599	83.8022	0.54	0.85	1.4	1	1	1	Cn
2-Oxoglutaric acid	C5 H6 O5	ddMS2 for preferred ion	146.021	0.7	9.63468e+07	76.7	No matches found	No matches found	88.7	Single match found	No matches found	NA	3.209e+07	3.35471e+06	8.15118e+07	2.68564e+07	4.85202e+06	8.54982e+07	3.40567e+07	3.98805e+06	6.16493e+07	1.96315e+07	2.20066e+07	5.84283e+07	1.82313e+07	1.45397e+07	4.67546e+07	31.788	66.2531	14.8048	15.0797	16.159	79.3579	8.6399	17.2684	29.3281	69.0527	24.5558	6.16894	51.6287	46.402	30.9927	-0.4	-0.9	1.87	1	1	1	Cn
2,2-Dimethylsuccinic acid	C6 H10 O4	ddMS2 for preferred ion	146.057	1.148	3.12764e+07	71.4	No matches found	No matches found	89.7	Multiple matches found	Multiple matches found	NA	2.1741e+07	3.32347e+06	1.02347e+06	2.36231e+07	3.079e+06	995391	2.49912e+07	4.60334e+06	900720	2.60745e+07	2.60891e+06	1.04443e+06	1.86941e+07	2.72899e+06	2.59493e+06	28.6016	1.96902	23.1734	9.92412	14.1038	2.19518	6.70338	17.2799	6.8441	24.7681	9.71668	19.0171	20.1992	9.14708	40.7762	1.53	-0.42	-0.75	0.000873648	1	0.21759	Cn
D-(-)-Glutamine	C5 H10 N2 O3	ddMS2 for preferred ion	146.068	0.632	5.54923e+06	77.8	No matches found	No matches found	64.3	Single match found	Multiple matches found	NA	80873.5	382869	1.42453e+06	95681.2	142675	1.5762e+06	158948	1.73985e+06	1.38013e+06	163612	1.29232e+06	1.17394e+06	346876	1.69583e+06	2.03307e+06	36.8196	57.2153	87.0293	88.8245	23.1824	102.696	16.3213	20.0562	45.237	28.8628	22.8903	86.4562	79.4269	19.9196	28.6339	0.56	1.13	-0.04	1	1	1	Cn
2-Methylornithine	C6 H14 N2 O2	ddMS2 for preferred ion	146.105	0.616	136966	NA	No matches found	No matches found	NA	No matches found	No matches found	94.9	967.566	2001.07	42571.7	1379.51	1035.78	35661.8	2066.86	19927	47718.9	3771.79	5883.29	129940	4070.22	21569.6	98355.7	24.7204	32.3939	24.8621	71.1938	90.6341	32.8891	33.7	81.3649	29.6915	60.9866	61.8633	38.0624	80.3833	63.7811	19.2611	1.04	0.98	0.11	1	1	1	Cn
L-Glutamic acid	C5 H9 N O4	ddMS2 for preferred ion	147.052	0.714	3.80343e+06	82.1	No matches found	No matches found	93.7	Multiple matches found	Multiple matches found	NA	48996.7	76501.5	520925	125512	96184.7	708025	102120	262396	545257	54889.6	68902.8	200063	62626.1	93012.8	316929	19.5418	70.9045	90.9381	20.5493	42.5471	124.902	62.0287	63.0216	40.9839	17.6118	43.2852	97.8392	32.7926	54.0475	87.1247	-0.78	-0.71	-1.5	1	1	1	Cn
L-Glutamic acid	C5 H9 N O4	ddMS2 for preferred ion	147.052	0.644	2.48804e+06	82.5	No matches found	No matches found	96.3	Multiple matches found	Multiple matches found	NA	1.13623e+06	696426	938838	1.87135e+06	834650	837353	1.52535e+06	1.0038e+06	683203	1.74272e+06	1.50761e+06	1.42799e+06	1.42609e+06	1.15381e+06	1.54454e+06	50.0808	3.67402	20.5727	24.0037	18.0496	16.6155	24.4426	8.51433	21.6072	19.1947	7.71186	41.5967	16.9639	15.0074	70.7497	1.18	-0.1	0.2	1	1	1	Cn
NA	NA	No MS2	147.944	0.554	17602	NA	No matches found	No matches found	NA	No matches found	No matches found	NA	14584.7	11960.9	12498.2	11546.6	11235.6	10636.6	13086.6	10735.6	10496.2	12854.4	10070.3	8594.03	9525.9	9775.26	11182	24.7514	12.6444	18.0607	30.2687	12.5957	9.85805	8.86926	12.6539	15.2053	11.8899	23.509	18.6506	20.8334	8.52685	21.2742	0.09	-0.46	-0.14	1	1	1	Cn
(S)-(+)-Citramailc acid	C5 H8 O5	ddMS2 for preferred ion	148.036	0.674	1.51863e+06	62.7	No matches found	No matches found	84.3	No matches found	Multiple matches found	NA	671601	159644	1.31256e+06	855582	174076	1.07831e+06	935245	133596	896094	1.27585e+06	432027	1.0253e+06	835691	322769	795947	8.96287	29.652	21.4825	31.7075	39.061	5.11797	40.7671	7.92132	10.7539	14.2014	14.0507	10.5236	39.8984	23.5282	10.7453	-0.17	-0.16	1.27	1	1	0.200915	Cn
(-)-Citramalic acid	C5 H8 O5	ddMS2 for preferred ion	148.036	0.83	574218	63.2	No matches found	No matches found	87.6	No matches found	Multiple matches found	NA	89989.3	70086.1	121291	57951.9	3695.8	102828	94931.6	65094.2	91428	425337	78772.3	89869.9	364868	173625	73478.9	49.9121	28.2885	19.4738	60.7833	157.718	18.4643	3.053	82.7942	9.77573	75.7786	34.5647	5.04877	71.3208	16.1056	120.925	-0.32	1.94	1.42	1	1	1	Cn
citramalic acid	C5 H8 O5	ddMS2 for preferred ion	148.036	0.871	692463	63.1	No matches found	No matches found	90.9	No matches found	Multiple matches found	NA	503975	70086.1	366662	306159	58260.9	330562	646934	65094.2	393858	425337	78772.3	253979	364868	173625	348782	66.7434	29.8147	16.3268	52.393	44.833	2.79072	17.0386	24.1879	8.17281	23.1604	34.5647	53.7559	32.6359	16.1056	36.8349	-0.18	-0.83	1.42	1	1	0.81438	Cn
trans-Cinnamic acid	C9 H8 O2	ddMS2 for preferred ion	148.052	1.3	433985	67.8	No matches found	No matches found	NA	No matches found	No matches found	NA	24482.1	16786.4	44246.5	73413.9	29039.1	83318.1	25258.3	46923	65543.3	39848.4	94708.9	317926	66458.2	202253	165436	44.0726	10.1929	75.1417	60.6177	50.2865	77.5791	19.1465	22.753	75.5126	55.6337	43.8074	33.4973	70.2493	39.5671	22.7063	1.34	1.4	2.11	1	1	1	Cn
[Similar to: 4-Hydroxybutyric acid (GHB); <U+0394>Mass: -44.0254 Da]	NA	ddMS2 for preferred ion	148.073	1.352	435322	NA	No matches found	No matches found	NA	No matches found	No matches found	74.3	285288	2934.88	4315.8	316304	2206.04	3196.8	243230	1731.26	4322.88	135699	601.876	6275.16	126251	775.347	4562.65	28.3092	33.6363	53.5821	24.1437	48.6709	104.99	42.619	36.3262	9.72996	44.7797	3.33576	15.0624	54.0433	80.9896	17.3085	0.08	-0.95	-1.16	1	1	1	Cn
NA	NA	No MS2	148.073	1.013	105943	NA	No matches found	No matches found	NA	No matches found	No matches found	NA	52922.7	1361.05	811.405	67889.1	1439.08	1136.84	58789.7	582.862	2220.62	33898.2	424.263	16268.8	36287.1	2325.2	3648.33	48.6281	24.2553	51.5197	22.4611	29.8022	82.3125	44.7925	144.694	69.6866	23.6881	19.3534	20.748	55.2613	26.4396	63.7975	0.72	-0.7	2	1	1	1	Cn
[Similar to: 1-Methyladenine; <U+0394>Mass: 0.0200 Da]	NA	ddMS2 for preferred ion	149.05	0.837	181528	NA	No matches found	No matches found	NA	No matches found	No matches found	93.3	2816.36	11954.8	46628.2	8741.54	13849.7	53931.1	3411.51	38680.1	87683.3	6526.81	49364.8	81986.4	11172.5	78392.7	88347.7	13.2596	22.6925	57.2556	62.444	51.9613	83.0129	34.098	20.1914	49.9558	43.1736	19.8475	41.2401	59.9035	56.7492	67.6784	0.01	1.71	1.02	1	1	1	Cn
NA	C2 H4 N2 P2 S	ddMS2 for preferred ion	149.956	0.61	317334	NA	No matches found	No matches found	NA	No matches found	No matches found	NA	204320	12853.9	28549.1	159358	17887.1	17059.7	164958	15959.6	18284.5	78505	16464.8	24056	118300	30315.6	19987.1	28.8702	14.4946	9.21118	26.35	28.8551	26.9117	67.4131	40.9082	16.3203	18.0389	36.0194	53.9492	46.7243	30.4611	11.642	0.13	-0.48	0.93	1	1	1	Cn
(.+/-.)-Tartaric acid	C4 H6 O6	ddMS2 for preferred ion	150.016	0.654	396374	NA	No matches found	No matches found	NA	No matches found	No matches found	82.3	70472.9	159912	59978.8	113429	116999	60794.1	112562	146646	67401.9	279154	196865	92407	365605	151595	63409.1	50.2339	25.7493	16.6783	28.8167	43.4737	12.8692	13.806	23.0352	16.5306	49.7798	19.0235	29.7924	25.6568	15.3433	10.2834	-0.09	1.7	0.05	1	0.586026	1	Cn
D-(-)-Arabinose	C5 H10 O5	ddMS2 for preferred ion	150.052	0.659	1.45015e+07	64.7	No matches found	No matches found	52.5	Multiple matches found	No matches found	NA	8.09952e+06	1.10693e+06	454292	1.02642e+07	1.6949e+06	407762	8.99823e+06	1.29315e+06	419298	6.11558e+06	1.1997e+06	740681	7.06675e+06	954722	1.00314e+06	10.3431	39.1619	12.7591	5.00456	32.3458	6.19134	45.7855	36.2311	27.9676	25.7178	6.66317	30.8958	57.4557	8.43666	23.4816	1.26	-0.35	-0.44	0.229471	1	1	Cn
D-(-)-Ribose	C5 H10 O5	ddMS2 for preferred ion	150.052	0.709	3.48449e+06	62.4	No matches found	No matches found	66.5	Multiple matches found	Multiple matches found	NA	433820	297024	21417.4	2.49227e+06	285765	51373.6	1.22555e+06	209344	28910.6	605618	67337.5	43105	639663	28555.3	55045.4	94.7251	42.0892	18.9914	21.9319	66.7444	61.7892	87.9514	9.45895	89.3692	126.793	46.0082	93.9112	32.5672	99.3506	51.655	0.93	-0.94	-2.87	1	1	1	Cn
NA	C H2 N2 O3 P2	No MS2	151.953	0.609	136112	NA	No matches found	No matches found	NA	No matches found	No matches found	NA	93368.2	5395.07	7378.74	70851	7917.7	5371.19	76239.2	2749.86	7875.11	27435.5	4986.58	6805.6	51653	11149.8	6177.25	27.324	3.03805	35.73	30.7318	16.1993	33.6668	59.6505	9.83483	12.2247	30.1449	51.4711	38.2253	56.1423	29.179	46.776	-0.35	-0.56	2.02	1	1	0.450128	Cn
NA	NA	No MS2	153.078	0.841	49906.5	NA	No matches found	No matches found	NA	No matches found	No matches found	NA	1794.72	1557.86	3792.76	21143.3	4516.67	3779.12	1854.56	2768.1	3086.41	2921.02	1245.42	2815.59	11154.1	1116.4	2467.09	20.9618	30.9333	2.06141	94.7212	36.8783	8.63963	152.963	29.2885	11.6766	53.0574	6.87373	6.27311	99.1707	16.3295	7.85671	-0.32	2.59	-1.31	1	1	1	Cn
2,4-Dihydroxybenzoic acid	C7 H6 O4	ddMS2 for preferred ion	154.026	2.834	323827	80.1	No matches found	No matches found	76.4	Multiple matches found	Multiple matches found	NA	86569.1	29075.1	4050.8	187045	24986.2	4390.67	139955	19111.5	4440.33	165127	21837.6	132571	85519.4	85185.6	38723.4	34.7296	72.8634	8.46871	41.8906	5.70225	6.35566	16.0189	41.9934	3.68003	35.985	43.4012	80.8098	36.6966	106.563	122.35	3.12	-0.71	2.16	0.213692	1	1	Cn
3,4-Dihydroxybenzoic acid	C7 H6 O4	No MS2	154.026	2.912	227699	NA	No matches found	No matches found	NA	No matches found	No matches found	NA	8576.74	6518.15	5862.22	11524.6	6153.08	5552.97	9889.97	7173.11	6319.99	16599.6	7118.09	14286.1	12547.3	11531.5	35120.4	30.6609	59.7634	6.34862	20.4722	37.6153	2.1543	18.0326	8.11316	6.39195	40.3895	61.9058	57.5581	18.7502	21.3849	133.57	2.47	0.34	0.68	0.15886	1	1	Cn
L-Histidine	C6 H9 N3 O2	ddMS2 for preferred ion	155.069	0.621	1.58773e+06	88.5	No matches found	No matches found	94.8	Single match found	Multiple matches found	NA	46447.8	97621.7	225943	63301.4	30506.4	260320	60111.8	253696	254853	47710.7	129957	659594	149729	420680	1.21134e+06	84.1896	48.0755	73.9873	84.6009	63.1806	94.169	52.8893	30.2319	46.0075	46.7499	60.6741	50.2156	116.725	47.1052	40.0374	2.25	1.32	0.73	1	1	1	Cn
NA	NA	ddMS2 for preferred ion	156.114	5.882	295698	NA	No matches found	No matches found	NA	No matches found	No matches found	NA	509.003	233.219	39619.4	528.505	228.799	42832.2	1179.58	206.116	45659.5	645.431	224.528	20261.4	575.206	207.46	90323.5	34.7215	13.5762	14.7195	30.0385	9.19625	19.1925	70.4739	7.06495	30.6658	51.4713	11.8248	83.9066	34.5627	45.7503	101.099	0.98	-1.04	0.01	1	1	1	Cn
Terebic Acid	C7 H10 O4	ddMS2 for preferred ion	158.057	2.901	179717	NA	No matches found	No matches found	NA	No matches found	No matches found	93.6	135768	4215.19	24889.4	52836.9	2287.61	29068.5	168433	4697.15	16654.5	36866.5	2756.38	6334.93	27051.7	4356.93	5398.09	21.741	52.723	21.6056	67.0893	36.7848	36.4718	52.6759	40.0982	48.2857	82.8204	47.5859	69.3739	48.9578	62.0714	95.3897	-1.63	-2.64	-0.11	1	1	1	Cn
dimethyl itaconate	C7 H10 O4	No MS2	158.057	1.202	134318	NA	No matches found	No matches found	NA	No matches found	No matches found	NA	1998.95	634.746	15534.2	1948.48	599.038	17378.7	2525.02	1245.25	8258.54	2481.3	766.818	14760.1	3637.24	2046.05	102400	34.7498	48.3151	50.9672	6.94929	25.4267	29.8964	9.25418	60.7524	20.9143	15.4144	22.8725	45.6341	62.0775	25.12	73.8809	3.63	0.53	0.72	0.00466711	1	1	Cn
Terebic Acid	C7 H10 O4	ddMS2 for preferred ion	158.058	2.889	521999	NA	No matches found	No matches found	NA	No matches found	No matches found	93.9	420869	68343	25499.4	272803	81793.3	29613	383493	76639.3	18964	200387	46266	21178.8	156196	49484.1	34371.5	31.474	20.8767	22.526	41.0419	17.4309	36.2107	44.321	20.3655	50.8938	38.9783	8.04088	25.9058	49.2701	43.728	130.579	0.86	-1.3	-0.63	1	1	1	Cn
[Similar to: 5-Aminolevulinic acid; <U+0394>Mass: -27.9940 Da]	NA	ddMS2 for preferred ion	159.052	0.755	209773	NA	No matches found	No matches found	NA	No matches found	No matches found	74.2	48956.4	2880.39	6853.08	82082.8	3797.22	5553.09	80671	2865.09	5659	108097	3007.92	5473.54	27158.1	16091.4	11540.7	69.6768	19.2042	14.6876	52.3415	38.7377	15.3275	25.4721	49.8325	23.1276	83.5725	26.6986	17.2003	67.5528	55.8192	47.9645	1.03	-1.57	2.49	1	1	1	Cn
NA	C H4 O9	ddMS2 for preferred ion	159.985	0.575	2.49804e+06	NA	No matches found	No matches found	NA	No matches found	No matches found	NA	2.44317e+06	1.18132e+06	1.50265e+06	2.40507e+06	1.07614e+06	1.63084e+06	2.20292e+06	1.0977e+06	1.79141e+06	2.18731e+06	1.18628e+06	1.70919e+06	1.99466e+06	1.54567e+06	1.72717e+06	14.5613	26.1359	12.6783	5.05785	17.9791	11.7739	18.8735	14.2456	2.61204	6.74223	27.2517	17.5751	9.04037	5.53836	10.6003	-0.05	-0.14	0.49	1	1	1	Cn
alpha-ketoadipic acid	C6 H8 O5	No MS2	160.036	0.987	116154	NA	No matches found	No matches found	NA	No matches found	No matches found	NA	3794.83	15126	1122.54	27719.3	20168.8	925.887	4200.82	11002.9	1145.27	16071.1	45881.5	1292.42	45425.7	81805	1908.46	26.8801	64.2766	14.0929	110.913	57.1824	34.7213	142.285	50.1504	91.0571	65.4492	32.7632	86.6772	101.332	46.2738	51.2304	0.74	3.43	2.89	1	1	1	Cn
3,3-Dimethylglutaric acid	C7 H12 O4	ddMS2 for preferred ion	160.073	2.171	1.38369e+08	68.6	No matches found	No matches found	83.9	Multiple matches found	No matches found	NA	8.86982e+07	1.04132e+07	626898	9.21419e+07	1.04812e+07	724383	9.15812e+07	1.73186e+07	602391	1.35713e+08	7.82204e+06	619707	9.55337e+07	8.09398e+06	963463	46.4388	7.47804	18.2515	3.61645	24.8927	5.93225	22.9012	46.2009	5.07482	15.4133	19.1486	36.9553	17.3791	32.7375	46.6999	0.68	0.06	-1.1	1	1	0.15398	Cn
Pimelic acid	C7 H12 O4	ddMS2 for preferred ion	160.073	2.858	75251.1	79.9	No matches found	No matches found	93.9	Multiple matches found	Multiple matches found	NA	33537	8788.32	57507.8	30137.5	9833.93	72044.4	24257.9	14041.6	60113	19758.8	36355.3	65357.4	12196.1	27375.7	57499.4	67.0942	13.0429	12.1831	65.0898	37.8195	18.4029	17.7205	28.2152	23.1807	80.6931	11.9575	14.3759	18.2483	25.4334	36.5196	-0.06	-0.99	0.96	1	1	1	Cn
NA	NA	No MS2	160.986	0.574	231009	NA	No matches found	No matches found	NA	No matches found	No matches found	NA	220820	107301	156312	208547	106285	143583	190778	96930.2	153202	184864	103637	149040	197804	146016	159979	2.82943	11.7624	15.892	8.09972	12.8319	14.7122	24.4778	14.2573	1.5243	7.97003	26.4607	12.5124	10.0573	11.5206	5.38667	0.06	0.05	0.59	1	1	1	Cn
[Similar to: N-Acetylaspartic acid; <U+0394>Mass: 13.9801 Da]	NA	ddMS2 for preferred ion	161.068	0.84	157842	NA	No matches found	No matches found	NA	No matches found	No matches found	68.5	59552.4	10537.1	3522.06	85659.8	9642.63	3509.39	103048	12738.2	3377.63	123046	6439.17	4830.93	70929.4	10209.6	7805.31	30.2531	29.6528	2.06141	17.2434	29.7568	27.8732	43.0545	19.238	4.49415	31.266	38.2151	34.156	14.1046	46.0138	120.706	1.21	-0.54	-0.32	0.122197	1	1	Cn
NA	C3 H3 N2 O4 P	No MS2	161.983	0.573	288818	NA	No matches found	No matches found	NA	No matches found	No matches found	NA	272511	125974	193762	276654	131085	183708	236621	117615	190215	235846	126809	185438	234496	183314	189689	3.24352	10.2898	9.19593	6.44369	9.10413	13.3436	19.59	17.1472	1.22805	9.22949	25.3147	15.4051	11.6253	4.74959	6.24852	0	-0.01	0.64	1	1	0.720254	Cn
Umbelliferone	C9 H6 O3	ddMS2 for preferred ion	162.031	2.9	226785	NA	No matches found	No matches found	80.7	No matches found	Multiple matches found	89	6980.3	2230.58	2844.18	107755	6961.78	2022.86	10574	1894.76	1709.37	118253	22243.5	3333.96	191727	32194.4	84211.5	48.6885	44.4225	131.217	79.8785	34.5102	40.5724	144.447	89.6169	43.8642	46.0868	44.4145	86.3572	68.9032	58.8538	19.6181	5.62	4.18	4.09	0.00493739	1	0.702379	Cn
D-3-Deoxyglucosone	C6 H10 O5	ddMS2 for preferred ion	162.052	1.747	179933	NA	No matches found	No matches found	NA	No matches found	No matches found	90	93511.5	27278.6	24254.9	110163	6655.71	35138.8	165668	41382.4	33274.2	128321	4637.41	34196.7	98160.5	6324.14	41604.4	20.2021	76.6062	16.5885	26.5922	113.712	14.5394	32.8253	6.13822	85.2184	25.8851	129.375	6.33366	42.8873	119.025	80.2231	0.32	-0.76	-2.71	1	1	1	Cn
3-Hydroxy-3-methylglutaric acid	C6 H10 O5	ddMS2 for preferred ion	162.052	0.917	268292	69.2	No matches found	No matches found	NA	No matches found	No matches found	NA	132294	23063.7	47798.3	130562	34692.2	48619.4	149151	19149.9	68056.5	160971	44537.9	121859	140824	78169.6	149997	27.1693	55.9027	13.2649	53.4975	80.0097	29.2153	37.8802	53.7355	33.5538	10.9482	35.7828	5.12841	8.99811	28.1478	32.0007	1.14	-0.08	2.03	0.646046	1	0.670817	Cn
Diethylpyrocarbonate	C6 H10 O5	No MS2	162.052	1.244	352080	NA	No matches found	No matches found	NA	No matches found	No matches found	NA	118210	1435.06	31175.2	68313	5027.59	35683.3	159103	34277.8	26306.1	85294	6547.35	35733.9	69840.6	9068.49	35631.7	24.7518	158.118	20.259	103.231	131.785	10.934	30.2363	7.59643	25.9996	46.3914	7.21043	14.0062	24.0928	98.6898	26.0772	0.44	-1.19	-1.92	1	1	1	Cn
2,6-Dideoxy-3-C-methyl-beta-L-ribo-hexopyranose	C7 H14 O4	ddMS2 for preferred ion	162.088	2.645	273831	NA	No matches found	No matches found	NA	No matches found	No matches found	69.8	143957	2340.57	19853.2	199749	2157.62	13667.7	166456	1712	11535.4	63001.7	1345.51	11583.9	78325.1	2817.49	5464.69	40.724	29.9627	39.4832	28.9778	29.3775	80.747	62.6049	40.9847	46.8505	44.9923	28.459	69.5606	70.7605	15.3425	35.8311	-1.08	-1.09	0.72	1	1	1	Cn
D-Xyluronic acid	C5 H8 O6	ddMS2 for other ion	164.032	0.657	4.16976e+06	NA	No matches found	No matches found	NA	No matches found	No matches found	61.6	1.33348e+06	2.2414e+06	953019	1.71774e+06	2.57155e+06	855795	2.11885e+06	2.82159e+06	927922	2.64897e+06	3.82728e+06	1.20417e+06	2.50077e+06	2.53937e+06	1.24243e+06	35.9603	21.0827	6.17812	15.3245	44.9134	15.4757	44.8503	19.6288	19.1937	48.6716	25.5752	40.2029	17.2528	15.3863	18.5799	0.42	0.24	-0.15	1	1	1	Cn
4-Coumaric acid	C9 H8 O3	ddMS2 for preferred ion	164.047	0.892	132853	82.9	No matches found	Single match found	96.7	Multiple matches found	Multiple matches found	NA	5098.5	8694.83	11045.1	11479.1	6281.3	8586.83	9867.49	29581.7	11766.7	7321.59	30276	87223.5	12252.2	55147.6	87244.5	33.4208	48.9331	52.1828	62.9715	50.2053	85.9167	143.221	30.2988	88.1357	47.1332	46.6331	20.9736	76.8228	35.2731	36.1872	2.89	0.31	0.9	0.210187	1	1	Cn
4-Coumaric acid	C9 H8 O3	ddMS2 for preferred ion	164.047	2.807	160555	83.7	No matches found	Single match found	99.5	Multiple matches found	Multiple matches found	NA	51163.3	13878.9	998.982	61734.8	14302.6	1359.77	52586	14280.8	960.19	36116.9	13821.6	3103.72	87993.7	11223.3	1435.33	35.8796	18.758	43.7575	79.1504	20.9113	21.0669	28.7964	34.5172	16.1571	13.131	24.0917	6.45019	42.6395	37.3835	74.6022	0.58	0.74	-0.35	1	1	1	Cn
4-Coumaric acid	C9 H8 O3	ddMS2 for preferred ion	164.047	3.429	265475	83.7	No matches found	Single match found	99.2	Multiple matches found	Multiple matches found	NA	10996.7	78053.4	3030.18	5592.47	45340.8	2678.79	7794.72	62358.7	1964.47	12767.7	41884.9	5687.46	50679.5	116387	58094	20.1175	46.5977	58.869	104.863	46.1116	21.9307	65.8184	55.715	34.787	105.869	34.8632	75.8372	131.806	59.4699	50.9606	4.89	2.7	0.9	0.0201318	1	1	Cn
Phenylalanine	C9 H11 N O2	ddMS2 for preferred ion	165.078	1.301	8.22841e+06	88.1	No matches found	No matches found	94.8	Single match found	Multiple matches found	NA	487603	318517	836812	1.44307e+06	557635	1.59357e+06	506816	997095	1.32233e+06	791544	1.81191e+06	5.91967e+06	1.33331e+06	4.02483e+06	3.30613e+06	44.0485	14.0919	69.9001	60.8195	49.7472	77.6991	18.1418	20.9875	73.8775	54.1968	43.1683	33.7369	67.6161	39.5937	19.8509	1.32	1.4	2.01	1	1	1	Cn
2-Chloro 5-chloromethylthiophene	C5 H4 Cl2 S	ddMS2 for preferred ion	165.942	0.589	4.51527e+06	NA	No matches found	No matches found	NA	No matches found	No matches found	NA	3.82847e+06	1.52144e+06	1.90392e+06	4.36785e+06	1.4047e+06	1.3489e+06	4.20377e+06	1.45975e+06	1.20535e+06	3.10249e+06	1.28676e+06	1.40292e+06	3.20953e+06	1.9462e+06	2.59614e+06	1.41289	20.826	15.1997	15.604	23.4982	34.5903	13.6457	32.1296	21.8387	34.2267	14.3449	24.2351	6.58511	16.7363	36.2125	1.11	-0.39	0.41	0.96024	1	1	Cn
5-Chloro-1,2,4-thiadiazol-3-yl methyl sulfide	C3 H3 Cl N2 S2	ddMS2 for other ion	165.943	0.589	1.13396e+06	NA	No matches found	No matches found	NA	No matches found	No matches found	NA	826555	304198	297683	886265	234695	236280	725955	272879	168334	500018	204159	236767	623473	340412	455278	6.69166	29.9812	8.71641	33.3744	27.5716	47.6517	34.0229	30.1408	18.173	41.5314	23.0503	35.1579	37.4634	13.4665	42.5616	1.44	-0.22	0.32	0.884804	1	1	Cn
NA	C3 H5 O2 P3	ddMS2 for preferred ion	165.951	0.604	91481.8	NA	No matches found	No matches found	NA	No matches found	No matches found	NA	35772	19066.9	49065.2	32436.5	14614.2	38058.7	34975.3	14409.2	49487.2	41268.2	28609.8	41785.6	37062.2	50621.9	80285.1	7.51292	16.3153	33.1899	5.97582	26.8416	15.3166	10.5523	25.9987	28.2612	39.0763	53.7542	36.5977	50.3348	18.4272	34.4951	0.7	0.08	1.81	1	1	0.048845	Cn
D-Xylonic acid	C5 H10 O6	ddMS2 for preferred ion	166.047	0.653	8.06681e+06	NA	No matches found	No matches found	NA	No matches found	No matches found	66.5	2.63627e+06	713030	361197	3.49849e+06	722294	419608	3.86572e+06	797032	438478	2.64042e+06	967721	762854	2.74549e+06	943511	837706	15.3484	17.3048	11.3883	19.5942	43.2557	10.7202	33.2692	14.3604	29.7722	28.0213	15.122	13.2991	68.6787	7.35112	20.9754	0.93	-0.49	0.24	0.175792	1	1	Cn
D-Xylonic acid	C5 H10 O6	ddMS2 for preferred ion	166.047	0.717	595992	NA	No matches found	No matches found	NA	No matches found	No matches found	64.8	457068	67940.9	31652.8	443026	99289.6	39754.4	592462	131011	43819.8	355461	58973.9	54500.3	329787	46495.8	28207.1	37.9374	68.1677	22.0116	42.5631	72.4013	9.51097	67.3687	49.7349	23.9328	51.9703	27.4533	35.2897	31.0314	68.9004	19.0779	-0.64	-0.85	-1.49	1	1	1	Cn
NA	NA	ddMS2 for other ion	166.941	0.581	530651	NA	No matches found	No matches found	NA	No matches found	No matches found	NA	390360	141505	147571	342544	103694	117597	325289	98197	142006	402111	63911.7	119085	329590	166172	201589	25.6855	30.3736	32.0884	15.2766	20.6636	9.51785	7.25824	54.6269	27.7113	28.7055	44.5174	20.4045	20.3412	4.03579	26.0866	0.51	0.02	0.76	1	1	1	Cn
NA	NA	No MS2	166.942	0.589	364034	NA	No matches found	No matches found	NA	No matches found	No matches found	NA	315444	133533	145666	319462	124286	119491	296323	136520	112874	221241	119375	129085	213369	152945	190844	3.44664	18.4112	13.7981	18.0308	22.751	26.5365	19.0159	23.461	11.5011	31.832	12.7727	20.747	19.9177	11.8884	25.9514	0.76	-0.47	0.16	1	1	1	Cn
NA	C H N2 O4 P S	No MS2	167.939	0.589	546358	NA	No matches found	No matches found	NA	No matches found	No matches found	NA	508808	192940	215867	463262	178110	164153	432972	169526	170152	371857	170653	182426	330627	223571	292663	8.18081	20.4923	12.2638	5.63296	21.1372	27.8973	19.1798	32.2099	22.2312	31.4816	12.4738	13.4488	12.0986	16.4919	23.5025	0.78	-0.39	0.4	1	1	1	Cn
Uric acid	C5 H4 N4 O3	ddMS2 for preferred ion	168.028	0.833	74797.6	85.8	No matches found	No matches found	88.5	Single match found	Single match found	NA	41142.6	2048.45	3061.23	39196.7	4205.43	3050.22	28416.5	3136.28	2491.12	41264.6	1534.11	2272.54	21008.6	4860.46	3788.74	83.0075	37.0572	2.06141	41.1582	40.8397	8.63963	46.9082	53.4515	11.6766	57.5078	104.462	6.27311	88.1692	25.15	75.1933	0.6	-0.44	0.63	1	1	1	Cn
3,4-dihydroxyphenylacetic acid	C8 H8 O4	No MS2	168.042	2.958	44937.6	NA	No matches found	No matches found	NA	No matches found	No matches found	NA	5695.18	4507.56	1111.42	3784.81	6340.44	306.136	5163.33	9595.12	966.263	2552.97	2800.05	501.188	2956.65	1333.32	14537.6	57.6638	29.8278	68.0878	52.3396	23.6149	83.8789	63.1963	33.1249	63.4494	52.0544	54.6231	86.3868	61.6759	24.4138	104.089	3.91	-0.8	-2.85	0.0102876	1	0.900385	Cn
P-DMEA	C4 H12 N O4 P	No MS2	169.05	0.651	672143	NA	No matches found	No matches found	NA	No matches found	No matches found	NA	79870.5	63941.1	119228	96004.9	74978.2	106960	125930	83377.3	121488	319920	161258	103887	146592	155948	156517	29.4445	38.408	23.3168	9.3178	27.5399	13.3555	44.1291	45.3409	15.8358	66.2222	19.9151	39.7509	48.4157	8.29147	64.4362	0.37	0.22	0.9	1	1	1	Cn
4-(2-Oxocyclopentyl)butanoic acid	C9 H14 O3	ddMS2 for preferred ion	170.094	4.768	283908	NA	No matches found	No matches found	NA	No matches found	No matches found	83.9	4167.42	2408.97	17200.8	4162.61	2358.76	16568.7	4093.02	2623.13	29718.8	3737.06	2224.96	14352	3513.3	2164.98	34975.7	20.287	8.30483	24.4206	56.4378	8.47653	25.8598	26.8108	11.5596	16.1963	20.4473	8.45193	76.3819	41.0415	12.0603	140.226	0.23	-0.22	-0.28	1	1	1	Cn
2,3,4,5-tetrahydrodipicolinic acid	C7 H9 N O4	No MS2	171.052	0.895	81168.3	NA	No matches found	No matches found	NA	No matches found	No matches found	NA	28401.9	1612.82	667.684	37944.3	1912.88	651.018	27611.9	2458.37	725.427	18886.4	1335.84	1604.7	49548.6	1089.64	1248.88	6.22501	25.4559	18.0958	27.3041	23.2303	19.3142	38.5461	55.2863	15.9654	22.407	15.7059	13.4701	41.344	44.2372	55.7172	0.78	0.84	-1.17	0.334732	1	1	Cn
NA	NA	No MS2	171.9	0.606	272974	NA	No matches found	No matches found	NA	No matches found	No matches found	NA	168530	92556.7	27594.3	132364	122816	40847.2	125702	165805	28917.4	62390.2	80123.5	23248.4	40128.2	52663.2	7732.77	8.60996	14.1408	73.947	14.6436	55.0281	29.4545	17.7613	26.6499	19.6903	63.117	53.4138	63.1203	33.1167	23.2373	64.8413	-1.9	-1.65	-1.65	1	1	0.880941	Cn
Disodium Glycerophoshate 5.5-Hydrate	C4 H9 N O2	ddMS2 for preferred ion	172.013	0.614	228598	70.6	No matches found	No matches found	76	Single match found	Multiple matches found	NA	49065.7	22419.4	165106	53161.8	12094	183247	37189.7	20757.8	163457	39913.4	20283.9	161124	52194	16049.6	30140.6	17.239	39.2892	22.7156	34.3518	78.6406	11.2691	19.7114	74.8978	17.1505	7.20741	9.87618	78.044	84.3506	14.9301	103.036	-2.44	0.49	-0.37	1	1	1	Cn
OI1695000	C9 H16 O3	No MS2	172.109	4.98	314830	NA	No matches found	No matches found	NA	No matches found	No matches found	NA	1499.44	528.433	51169	3358.26	856.618	60708.1	6609.68	1667.97	66609.1	2320.44	1087.21	32517.4	2787.6	1027.13	93409.9	38.4558	59.2206	10.1772	52.4116	56.4182	16.442	82.0947	64.0289	27.8148	38.5327	59.3956	58.4889	59.1713	52.1924	103.74	0.49	-1.25	-0.7	1	1	1	Cn
1,6-Dioxaspiro[4.5]dec-2-ylmethanol	C9 H16 O3	ddMS2 for preferred ion	172.109	5.526	101119	NA	No matches found	No matches found	NA	No matches found	No matches found	89.4	863.553	622.13	2268.55	805.906	623.376	1838.23	1443.33	536.286	1682.32	309.799	646.883	1120.89	267.904	91.1908	18104.1	24.1247	17.5054	36.6227	73.9762	8.94966	31.1543	80.9546	74.9343	32.2875	31.1957	77.0144	49.3928	133.832	61.1878	130.373	3.43	-2.43	-2.56	0.507641	1	1	Cn
OI1695000	C9 H16 O3	No MS2	172.109	4.307	76999.9	NA	No matches found	No matches found	NA	No matches found	No matches found	NA	1476.28	1537	4594.69	4760.41	2985.47	5553.79	355.739	1370.16	6226.95	1412.31	3212.9	3686.59	1472.67	2458.63	7371.2	25.2175	82.4353	0.695612	61.1472	2.40461	26.0723	56.1465	66.5162	13.1209	38.7875	32.2251	74.8636	34.1133	18.8317	148.088	0.24	2.05	0.84	1	1	1	Cn
1,6-Dioxaspiro[4.5]dec-2-ylmethanol	C9 H16 O3	ddMS2 for preferred ion	172.109	5.88	439371	NA	No matches found	No matches found	NA	No matches found	No matches found	88.4	659.775	775.967	60137	693.29	106.636	69979.6	572.833	973.664	69194.1	479.851	852.853	29515.7	634.542	97.7854	133029	82.0481	72.7032	14.4653	26.1022	122.371	23.1543	98.6064	74.4101	32.2443	62.1009	2.64811	86.1243	39.6862	3.91362	102.629	0.94	0.15	-3.32	1	1	1	Cn
9-Oxononanoic acid	C9 H16 O3	ddMS2 for preferred ion	172.109	4.088	776822	NA	No matches found	No matches found	NA	No matches found	No matches found	87.9	44502.6	33177.8	188599	32033.6	30795.7	237920	40245.4	32424	281847	31003.1	32591.3	124858	31354.2	32572	280770	14.5737	7.43268	8.25924	40.1376	4.46302	13.2731	10.167	6.04806	21.1786	18.0035	2.34084	66.0571	18.3745	2.08035	96.1402	-0.01	-0.36	0.01	1	1	1	Cn
DEHYDROASCORBIC ACID	C6 H6 O6	No MS2	174.016	1.271	317694	NA	No matches found	No matches found	NA	No matches found	No matches found	NA	199675	17488.3	7362.91	111238	20318	8607.46	136051	46908.6	9042.81	105542	21105.4	22021.3	276717	24652.5	20091.3	36.7525	40.3131	58.4845	27.2868	26.0365	65.8304	27.0122	23.8704	47.3838	23.2043	8.83548	4.66691	22.7376	63.4504	25.9982	1.15	1.02	-0.93	0.948711	1	1	Cn
trans-Aconitic acid	C6 H6 O6	ddMS2 for preferred ion	174.016	0.698	2.77229e+06	72.1	No matches found	No matches found	55.1	Single match found	Single match found	NA	976033	143223	2.62065e+06	857012	194932	2.59216e+06	1.01865e+06	189893	1.98671e+06	800505	388001	1.50291e+06	818940	374198	1.55909e+06	22.2961	23.8625	10.1159	7.50649	14.5789	3.72626	19.1668	4.20526	14.1744	40.8479	21.2095	12.2931	32.8199	56.3015	9.67888	-0.35	-0.31	0.98	1	1	1	Cn
DEHYDROASCORBIC ACID	C6 H6 O6	No MS2	174.016	0.833	1.3855e+06	NA	No matches found	No matches found	NA	No matches found	No matches found	NA	593641	124556	1.35446e+06	442571	131402	1.24322e+06	503161	149980	1.13231e+06	430763	321654	1.09016e+06	341823	293989	911131	28.0206	17.9494	10.0809	14.5907	20.6597	7.0311	13.2094	29.1977	8.26037	50.5959	65.9158	72.2242	45.3009	40.8099	16.6197	-0.31	-0.56	0.97	1	1	1	Cn
trans-Aconitic acid	C6 H6 O6	ddMS2 for preferred ion	174.016	3.509	907541	72.7	No matches found	No matches found	56.4	Single match found	No matches found	NA	361921	21182.3	3581.93	263625	34420.1	2670.18	322225	64326.6	2536.98	462196	19908.4	3297.57	442433	26446.2	10866.1	37.4559	11.3244	16.7753	26.2514	28.044	7.21318	51.0243	33.6144	52.5802	20.1953	24.1271	5.13445	45.819	57.7622	43.439	2.1	0.46	-1.28	0.00965575	1	1	Cn
Methyl 2-(2-methoxy-2-oxoethyl)-2-oxiranecarboxylate	C7 H10 O5	ddMS2 for preferred ion	174.052	0.713	237435	NA	No matches found	No matches found	NA	No matches found	No matches found	74.4	99441.4	31234.9	21549.5	95511.1	38406.5	22138	142124	55058.8	25220.2	132725	62807.2	66658.9	125484	32207.4	23715.4	30.7504	18.7861	6.72776	22.0388	19.8949	4.89149	12.8326	7.93805	13.6825	19.0493	12.4377	15.3711	50.9871	36.6463	11.4991	-0.09	-0.18	-0.77	1	1	0.544275	Cn
3,4,5-Trihydroxy-1-cyclohexenecarboxylic acid	C7 H10 O5	No MS2	174.052	3.322	395355	NA	No matches found	No matches found	NA	No matches found	No matches found	NA	31214	1363.81	1940.04	143713	1164.05	2130.79	31905.9	4223.31	1942.63	90005.3	3767.17	2524.84	93798.8	4521.16	3479.5	38.1434	78.3365	9.59512	72.9195	65.8488	77.211	143.754	64.1012	75.7846	70.874	23.2898	8.49275	75.9123	45.513	17.3641	0.84	1.56	0.1	1	1	1	Cn
Shikimic acid	C7 H10 O5	ddMS2 for preferred ion	174.052	2.875	634129	NA	No matches found	No matches found	62.5	No matches found	Single match found	71	9566.77	3217.99	637.966	269094	7818.86	1033.35	30883	11049.4	503.126	238917	41019.8	1215.12	213708	56610.1	37516.2	61.5641	84.5994	125.816	81.7765	66.289	33.9766	151.375	80.6908	93.1908	66.7117	41.2997	42.685	68.7344	56.2212	40.7225	6.22	2.79	2.36	0.00512178	1	1	Cn
Suberic acid	C8 H14 O4	ddMS2 for preferred ion	174.089	3.389	109612	83.6	No matches found	No matches found	94	Single match found	No matches found	NA	39566.2	16728.3	40101.4	38844.7	12398	40446.2	29753.3	17015.7	44162.9	35751.7	20383.6	32161.9	20000.8	17477.1	32685.7	48.3038	4.88363	14.985	49.1613	8.16377	21.2366	17.9918	3.3594	45.5432	62.1302	10.8468	53.3013	29.978	22.7197	88.4486	-0.43	-0.57	0.04	1	1	1	Cn
Calystegine N1	C7 H14 N2 O3	No MS2	174.1	0.68	87556.9	NA	No matches found	Single match found	NA	No matches found	No matches found	NA	7403.96	7543.53	17521.1	9804.34	6787.28	20051	7143.11	30087.5	16177.2	14580.5	16316.8	9140.3	7999.15	7838.39	10361.3	24.5684	108.387	86.851	37.2984	14.9988	85.0781	35.3087	87.4557	21.2025	54.2004	25.7774	3.64324	85.9771	83.5361	41.6649	-0.64	0.16	-1.94	1	1	1	Cn
L(+)-Arginine	C6 H14 N4 O2	ddMS2 for preferred ion	174.111	0.622	441273	73.9	No matches found	No matches found	85.7	Single match found	Multiple matches found	NA	7599.14	11629.5	217405	15890.2	7988.72	178344	6295.07	63966.2	214930	4321.53	28533	128616	5179.88	36040.7	324688	30.4456	66.2768	47.9696	63.16	42.3499	41.9644	22.3571	38.8823	23.3132	69.52	33.0323	41.8981	72.0539	41.9509	37.4062	0.6	-0.28	-0.83	1	1	1	Cn
Calystegin B2	C7 H13 N O4	ddMS2 for preferred ion	175.084	0.876	945108	NA	No matches found	Multiple matches found	NA	No matches found	No matches found	NA	549532	29743.7	12845.8	655727	32222.2	11585.4	636216	27285.4	9569.34	449360	12029.8	13494.8	255420	14980.5	19556.1	38.0119	32.1971	51.8176	7.06848	31.9268	75.142	34.3874	39.0788	4.7489	21.7409	49.6879	20.2159	65.3867	40.6884	41.8661	1.03	-1.32	-0.87	1	1	1	Cn
NA	C3 H N2 O5 P	ddMS2 for preferred ion	175.963	0.576	317842	NA	No matches found	No matches found	NA	No matches found	No matches found	NA	135209	18813.5	20720.7	239864	21504.3	22002.2	125058	22355.2	26529.8	66894.8	23708.6	23767	165303	23516.9	25838	31.1887	11.9999	5.74864	36.6875	16.6217	13.1123	81.6064	14.8572	2.78891	39.3286	40.1451	9.84703	70.5479	10.4422	64.4184	-0.04	0.4	0.07	1	1	1	Cn
Ascorbic acid	C6 H8 O6	ddMS2 for preferred ion	176.031	0.68	3.44866e+06	79.5	No matches found	No matches found	86.1	Single match found	Multiple matches found	NA	25712.3	6624.46	2.60624e+06	44315.7	24003.2	3.21325e+06	28585.2	12801.1	2.46424e+06	28687.1	352057	10454.9	26504.3	8911.85	11316.1	56.8317	46.1458	86.175	28.4928	144.631	11.316	33.8214	44.5441	12.6004	32.6203	80.4701	15.6305	8.41894	7.52008	23.2345	-7.77	-0.11	-0.52	0.000602307	1	1	Cn
NA	C6 H13 N2 P S	No MS2	176.054	0.657	191327	NA	No matches found	No matches found	NA	No matches found	No matches found	NA	13822.5	29799.4	25239.2	34965.8	8787.31	14164.6	25193.4	89745.7	13073.7	44376.6	26031.1	13461.2	32550.3	22431.6	129990	124.755	48.453	64.1413	24.6437	116.522	98.6306	9.48559	23.5385	34.4792	119.915	33.2418	19.0179	121.081	101.75	66.9524	3.31	0.37	-2	0.948446	1	1	Cn
2-Isopropylmalic acid	C7 H12 O5	ddMS2 for preferred ion	176.068	1.359	443454	77.5	No matches found	No matches found	NA	No matches found	No matches found	NA	192343	13743.7	124945	149770	12756.3	88237.5	279695	38874.5	126541	251435	40702.9	161746	175209	66605.7	196412	18.0971	30.2029	30.9978	28.824	34.9243	61.8348	9.11011	19.5889	30.2247	28.0261	29.8869	46.0471	30.9044	39.4073	63.8021	0.63	-0.67	0.78	1	1	1	Cn
2-Isopropylmalic acid	C7 H12 O5	ddMS2 for preferred ion	176.068	2.474	1.39172e+06	81.4	No matches found	No matches found	85.7	Single match found	Multiple matches found	NA	159642	5521.27	108100	107231	3767.17	181968	316021	8369.38	118999	379450	10262.7	31959.4	417672	8833.68	20662.4	21.9971	37.5999	26.9894	68.9585	63.188	18.047	39.8237	44.304	46.448	102.718	61.1655	38.5415	70.2313	62.4968	82.3139	-2.53	0.4	0.08	0.555966	1	1	Cn
d-Gluconic acid d-lactone	C6 H10 O6	ddMS2 for preferred ion	178.047	0.657	4.14409e+06	67.6	No matches found	No matches found	66.6	Single match found	Multiple matches found	NA	1.5462e+06	2.15821e+06	926836	2.05107e+06	2.57284e+06	825201	2.38821e+06	2.82213e+06	1.01098e+06	2.73016e+06	3.72025e+06	1.17479e+06	2.35663e+06	2.45368e+06	1.26493e+06	27.4501	22.4275	6.49823	11.4555	44.7681	17.1909	36.6636	18.9946	11.7185	45.9239	24.9569	40.4833	4.66846	15.4866	17.5481	0.32	-0.02	-0.2	1	1	1	Cn
NA	C5 H8 O5 S	No MS2	180.009	3.491	56340.6	NA	No matches found	No matches found	NA	No matches found	No matches found	NA	938.048	310.931	85.4723	34514.4	740.945	83.0312	4624.17	496.897	82.4311	9780.58	868.535	85.8811	11449.9	2225.62	930.893	103.488	31.7684	3.65991	89.3571	54.3822	1.87002	151.107	65.9428	2.18411	97.2078	66.2867	3.86722	100.184	24.0989	56.0128	3.5	1.31	2.16	1	1	1	Cn
Caffeic acid	C9 H8 O4	ddMS2 for preferred ion	180.042	2.88	721920	87.5	No matches found	Multiple matches found	92.2	Multiple matches found	Multiple matches found	NA	6474.94	5087.97	1873.58	357227	7021.73	1522.47	25278	3818.23	1381.13	335466	54579.7	2767.1	474367	85132.9	133376	53.9411	38.8603	91.5529	84.5938	82.046	24.7722	159.956	40.9647	12.3651	58.2074	40.5323	95.0796	74.7652	53.6437	27.0832	6.59	4.23	4.48	0.00593638	1	0.606286	Cn
Caffeic acid	C9 H8 O4	ddMS2 for preferred ion	180.042	4.008	351150	85.8	No matches found	Multiple matches found	94	Multiple matches found	Multiple matches found	NA	7716.05	1097.67	267.443	137176	2422.5	258.251	34830.7	5024.45	434	126286	744.152	603.329	114060	3442.51	4958.86	113.377	15.3907	43.4644	82.4562	43.6344	93.1388	123.402	77.2451	80.2988	68.5262	53.6683	41.2247	72.3274	48.4759	65.9531	3.51	1.71	-0.55	0.437114	1	1	Cn
Caffeic acid	C9 H8 O4	No MS2	180.042	3.768	81019.1	NA	No matches found	Multiple matches found	NA	No matches found	No matches found	NA	1802.84	1464.71	266.909	13274.9	1479.85	772.128	4401.19	1957.04	177.73	13941.1	1427.9	604.046	12580.1	1780.07	2900.56	59.1159	3.5955	43.7615	65.2464	3.07867	62.9552	101.627	36.5889	54.5139	108.62	11.3502	51.7071	76.9637	79.5318	60.1137	4.03	1.52	-0.14	0.0153582	1	1	Cn
Myoinositol	C6 H12 O6	ddMS2 for preferred ion	180.063	3.188	68192.5	NA	No matches found	Multiple matches found	NA	No matches found	No matches found	NA	32835.4	1959.68	64.328	30795	4722.03	63.8734	34734.5	2115.94	62.3488	24631.2	5381.53	179.68	32920.5	2320.57	642.256	27.014	48.9795	3.32167	46.4382	12.8487	4.62435	34.7761	18.5279	2.36491	15.2044	4.1891	123.663	53.0913	32.1014	89.7659	3.36	-0.08	0.13	0.0117595	1	1	Cn
2-Hydroxyphenylalanine	C9 H11 N O3	ddMS2 for preferred ion	181.073	3.03	181677	61.3	No matches found	No matches found	NA	No matches found	No matches found	NA	12582.4	1670.2	182.749	51802.8	2075.31	177.139	20822.4	1887.99	168.468	12544.1	965.914	238.792	53193.3	1055.82	1103.87	38.0719	22.1622	28.1306	50.8024	28.3556	22.9108	65.3752	57.8433	41.4066	67.8947	18.0633	29.1791	94.5296	15.9709	51.9236	2.71	1.35	-0.84	0.0364473	1	1	Cn
L-Tyrosine	C9 H11 N O3	ddMS2 for preferred ion	181.073	0.875	9.332e+06	90.2	No matches found	No matches found	95.5	Single match found	Multiple matches found	NA	361803	608951	624780	866135	464946	635202	561997	2.36297e+06	986137	376904	2.38745e+06	7.24332e+06	1.0903e+06	4.61994e+06	6.74328e+06	24.8988	46.3322	65.2774	57.6041	43.8205	91.6777	48.7624	30.7519	87.6934	51.2992	47.7293	17.8718	78.7877	31.255	36.825	2.77	0.96	0.97	0.11813	1	1	Cn
[Similar to: N-Acetyl-D-galactosamine 4-sulfate; <U+0394>Mass: 119.1273 Da]	C H N2 O3 P3	ddMS2 for preferred ion	181.919	0.592	397545	NA	No matches found	No matches found	NA	No matches found	No matches found	69.5	152318	5943.41	17529.4	305373	12147	14695.3	177257	9013.96	15801.6	72479.6	12085	17024.6	128718	12554.3	10073.5	35.9929	28.7337	29.9665	37.4758	51.2775	19.3382	80.03	37.8176	30.9437	67.8528	64.3075	26.3673	84.9548	15.151	80.0295	-0.65	-0.46	0.48	1	1	1	Cn
2-thienylsulfonyl chloride	C4 H3 Cl O2 S2	ddMS2 for other ion	181.927	0.592	444527	NA	No matches found	No matches found	NA	No matches found	No matches found	NA	192831	242672	154088	223687	237167	76201.3	300946	299038	88846.2	181439	175514	114577	152737	210073	206985	22.8647	26.9873	34.3548	16.0537	45.0781	68.8884	18.7471	29.3746	18.2204	52.4849	33.4679	63.1084	24.9441	17.5759	42.1224	1.22	-0.98	-0.51	1	1	1	Cn
NA	C3 H5 O P3 S	No MS2	181.928	0.605	88095.4	NA	No matches found	No matches found	NA	No matches found	No matches found	NA	42314.5	81931	64824.3	30165.7	66112.3	52291.1	51150.3	75579.2	56977.8	65080.5	77416.2	49807.3	42989.2	56047.8	30095	19.7831	6.52834	32.0851	81.8926	10.7663	16.4837	29.8018	25.4609	22.4238	27.26	33.7712	21.6027	6.0434	14.6929	31.8337	-0.92	-0.25	-0.43	1	1	1	Cn
L-Mannitol	C6 H14 O6	ddMS2 for preferred ion	182.078	0.64	350891	NA	No matches found	No matches found	NA	No matches found	No matches found	69.5	32585	13529.5	64650.5	40939.5	13951.3	61566	57627.9	14952.7	39800.6	115008	29007	39840.8	90890.3	25807.4	189064	34.0772	21.579	22.1565	68.847	41.7788	55.241	15.9508	7.81456	46.65	42.0502	0.616646	13.9416	18.5273	13.2578	68.8001	2.25	0.66	0.79	0.0160252	1	1	Cn
Normetanephrine	C9 H13 N O3	No MS2	183.089	2.691	62213.3	NA	No matches found	Single match found	NA	No matches found	No matches found	NA	1008.12	152.414	405.231	24370.1	547.459	473.571	912.838	685.948	445.875	1230.7	117.159	127.013	6837.75	393.949	586.24	54.0647	60.1922	73.023	85.0625	39.3192	7.80931	157.054	20.2985	7.79021	136.345	107.239	6.83467	136.569	36.7424	70.4844	0.39	2.91	-0.8	1	1	1	Cn
N-[5-(1,2-Dihydroxyethyl)-3-furyl]acetamide	C8 H11 N O4	ddMS2 for preferred ion	185.068	1.641	248566	NA	No matches found	No matches found	NA	No matches found	No matches found	76.1	141046	21756.1	55342.1	188827	41563.7	63679.3	156756	24622.3	52727.6	203154	58652.3	46781.5	158695	59922.3	17555.2	39.0833	42.6442	34.9733	11.0884	45.5958	26.1865	17.6811	17.8985	43.2217	32.0917	33.9751	11.2739	31.5387	38.8399	66.5941	-1.59	0.02	1.28	0.188867	1	1	Cn
3-Phosphoglyceric acid	C3 H7 O7 P	ddMS2 for preferred ion	185.992	0.654	920043	69.6	No matches found	No matches found	90.7	Multiple matches found	No matches found	NA	118882	49364.3	83860.9	155941	47733.8	67534.1	253451	42472.9	73437.3	610134	106664	266961	95222.7	70750.3	56170.9	13.5776	39.7135	10.3867	79.5604	37.7713	41.5114	92.8464	19.5338	12.2058	14.5163	19.3394	14.7814	65.0809	3.78426	98.6144	-0.39	-1.41	0.74	1	1	1	Cn
[Similar to: Phosphatidylinositol-1,2-dipalmitoyl; <U+0394>Mass: 624.4967 Da]	C4 H11 O6 P	ddMS2 for preferred ion	186.029	0.636	2.2515e+06	NA	No matches found	No matches found	NA	No matches found	No matches found	68.4	684157	348862	136515	808411	409392	95141.6	1.1059e+06	508746	168337	1.97225e+06	750490	96325.5	853933	387715	76556.9	18.8863	26.6623	30.5229	20.172	22.3975	26.1045	24.8787	34.5401	31.2237	16.1298	18.7195	36.7697	37.3201	35.4461	76.6815	-1.14	-0.37	-0.39	0.220551	1	1	Cn
Queen Bee Acid	C10 H18 O3	No MS2	186.125	5.142	77010.2	NA	No matches found	No matches found	NA	No matches found	No matches found	NA	687.803	476.834	1103.16	792.473	455.974	1104	754.584	373.688	1789.43	469.429	87.7227	2507.82	421.013	514.086	2069.45	36.2494	66.367	2.64537	30.3485	15.1084	33.2796	24.0031	25.7765	47.6218	33.2178	105.041	85.8675	53.3792	11.2987	162.764	0.21	-0.84	0.46	1	1	1	Cn
Dimethyl acetylsuccinate	C8 H12 O5	No MS2	188.068	1.447	200196	NA	No matches found	No matches found	NA	No matches found	No matches found	NA	80855.1	857.923	1317.54	122517	890.059	1524.41	142226	1109.95	1795.44	199924	1244.36	2332.68	53462.4	2503.02	1339.38	50.8342	56.3983	17.0408	14.1103	41.0782	6.964	19.8628	37.7138	34.3982	24.5031	9.51497	23.9319	21.5826	18.936	13.3631	-0.42	-1.41	1.17	1	1	0.941791	Cn
4-Hydroxy-4-methyl-1,3-cyclopentanedicarboxylic acid	C8 H12 O5	ddMS2 for preferred ion	188.068	2.379	525398	NA	No matches found	No matches found	NA	No matches found	No matches found	74.5	60980.6	3432.98	639.438	68379.9	1887.62	822.349	81894.6	6417.01	1094.87	286742	1148.89	1011.2	89043.3	1734.76	879.871	49.5359	104.332	45.0567	66.0745	103.443	26.7055	70.7569	80.7297	20.7066	38.9128	29.7659	33.2296	60.9065	27.9032	28.5639	-0.32	0.12	-1.89	1	1	0.673846	Cn
1778635	C8 H12 O5	ddMS2 for preferred ion	188.068	1.756	980236	NA	No matches found	No matches found	NA	No matches found	No matches found	65	284876	1885.37	3130.96	255188	2015.25	3276.86	470015	4139.47	2843.17	752567	2230.15	2843.26	192990	5301.99	5115.37	44.1733	69.7313	16.6654	23.7527	29.0259	20.3288	66.1112	53.0935	20.1842	32.637	39.6853	24.2712	27.393	45.9677	50.6651	0.85	-1.28	0.36	1	1	1	Cn
1778635	C8 H12 O5	ddMS2 for preferred ion	188.068	2.476	1.08435e+06	NA	No matches found	No matches found	NA	No matches found	No matches found	69.4	567576	2028.76	1470.94	771061	2252.69	1454.09	843181	2614.55	1471.55	959103	1495.02	1744.57	402324	2482.51	4915.47	50.7127	38.5793	14.5922	18.8404	19.0328	15.8708	22.611	43.1805	22.5085	34.5875	38.738	3.87493	31.422	33.5656	56.0227	1.74	-1.07	-0.07	0.309195	1	1	Cn
AZELAIC ACID	C9 H16 O4	ddMS2 for preferred ion	188.104	3.828	3.12679e+06	87.7	No matches found	No matches found	95.5	Single match found	Multiple matches found	NA	150003	82276.3	347865	124377	89763.6	359722	120272	107071	436189	99315.5	96594.7	326713	92485.7	97744.9	506347	34.5509	6.94707	5.32146	65.4381	14.0737	17.8817	10.7183	1.30072	21.3133	41.9181	7.47046	47.0519	23.3074	7.70893	129.053	0.22	-0.38	-0.13	1	1	1	Cn
N-Acetyl-L-glutamic acid	C7 H11 N O5	No MS2	189.063	0.698	253256	NA	No matches found	No matches found	NA	No matches found	No matches found	NA	35792.9	10717.8	7992	60648.7	11162.6	7502.34	140058	13354.7	5970.69	105255	5009.83	7197.79	77420.4	18998.3	62711.1	31.4051	26.0033	20.3612	46.3647	48.4816	10.7682	75.1364	25.8897	60.7594	70.5355	12.7839	15.5405	24.31	96.2064	76.2969	3.39	-0.86	0.51	0.117018	1	1	Cn
1-(2-Hydroxy-1-nitroethyl)cyclohexanol	C8 H15 N O4	ddMS2 for preferred ion	189.1	2.741	135985	NA	No matches found	No matches found	NA	No matches found	No matches found	NA	441.234	117.655	146.176	484.805	123.538	114.786	561.206	241.926	200.075	652.859	153.057	172.598	597.452	383.574	325.23	20.0923	12.6165	113.533	21.6614	16.4014	30.5705	9.43406	8.27189	33.1041	29.4101	6.29163	14.036	6.8341	54.9568	172.163	0.7	0.09	0.66	0.445542	1	1	Cn
Octahydro-1,6,7,8-indolizinetetrol	C8 H15 N O4	No MS2	189.1	0.877	54793.9	NA	No matches found	No matches found	NA	No matches found	No matches found	NA	1445.03	2993.64	7517.38	2486.08	1111.8	7938.28	1906.41	6243.17	7521.33	7067.67	8172.75	18243.1	2394.06	10245	50505.7	62.2553	59.2914	52.4873	70.2461	52.5195	21.394	80.2287	14.0692	56.2552	25.7094	52.4363	49.3651	97.7204	51.0473	43.5714	2.75	0.33	0.71	0.274326	1	1	Cn
3-Hydroxysuberic acid	C8 H14 O5	ddMS2 for preferred ion	190.084	3.252	7.662e+06	NA	No matches found	No matches found	NA	No matches found	No matches found	75.8	437303	4768.47	1181.54	948849	6284.12	1368.03	1.3978e+06	14179.8	736.519	4.80137e+06	6323.89	1012.8	1.05445e+06	4674.53	1198.12	69.6718	30.7713	15.0818	57.4908	49.2483	16.0221	93.4463	41.3361	29.0493	55.8304	31.6481	43.5304	80.7806	76.6288	103.162	0.7	-0.41	-1.6	1	1	1	Cn
(2E)-4,5,7-Trihydroxy-2-octenoic acid	C8 H14 O5	ddMS2 for preferred ion	190.084	2.538	387906	NA	No matches found	No matches found	NA	No matches found	No matches found	61.5	113013	15668.2	176523	98545.1	14590.3	222171	170203	25518.7	154429	332528	58654.7	152302	107923	70286.5	245167	14.0857	22.0729	17.4381	51.6752	44.0168	34.0023	56.7728	12.7631	25.1793	11.9263	22.1346	19.4974	25.5607	16.5476	53.5365	0.67	-0.66	1.46	1	1	0.178005	Cn
2-oxindole-3-acetic acid	C10 H9 N O3	ddMS2 for preferred ion	191.058	3.113	106786	NA	No matches found	No matches found	NA	No matches found	No matches found	65	988.162	1588.91	8129.64	1790.33	2081.33	10602.2	1156.74	1857.4	5858.96	664.252	4172.88	59795.4	4170.5	14613.2	44035.2	17.3215	34.7067	36.2684	44.3796	17.0051	36.3978	62.5349	22.4514	38.4461	16.9654	37.3822	56.7362	74.0264	16.2268	27.9034	2.91	1.85	2.98	0.00495607	0.085827	0.00273411	Cn
N-Acetyl-L-methionine	C7 H13 N O3 S	ddMS2 for preferred ion	191.061	1.866	249989	78	No matches found	No matches found	73.6	Single match found	Single match found	NA	24345.9	7044.28	9582.03	22976.9	5481.16	9172.67	35715.9	8416.33	10309	19924.7	15039.5	32287.5	55791.8	231902	27677.7	8.58848	15.2783	19.5391	39.1924	50.3937	64.9383	24.1898	47.7509	34.0849	14.2425	5.8149	92.093	55.108	7.15019	49.0448	1.42	0.64	4.78	0.433753	1	3.97e-06	Cn
[Similar to: Citric acid; <U+0394>Mass: 0.0875 Da]	C3 H N2 O4 P S	ddMS2 for preferred ion	191.94	0.756	119270	NA	No matches found	No matches found	NA	No matches found	No matches found	98.6	9559.6	967.413	36897.6	9232.42	2145.84	28945.6	11419.6	1227.89	29285.7	8178.37	5402.9	7865.86	19120.6	1478.29	13475.4	88.729	61.3728	78.0692	120.887	16.1854	32.7624	90.4917	39.7432	111.633	33.2577	35.8166	103.783	61.9055	106.793	20.0977	-1.12	0.74	0.27	1	1	1	Cn
[Similar to: Citric acid; <U+0394>Mass: 0.0861 Da]	C3 H3 N2 O2 P3	ddMS2 for preferred ion	191.941	0.828	65952.4	NA	No matches found	No matches found	NA	No matches found	No matches found	99.8	1227.63	850.13	35260.9	21774.4	1164.62	11025.9	7741.94	2212.54	4763.13	22182.2	5398.23	29312.8	13523.2	4483.3	39419.7	152.305	102.345	48.4488	88.0766	76.7704	104.676	103.996	82.9754	55.0887	37.8407	125.961	73.3877	63.5722	102.743	27.2868	3.05	0.8	1.02	1	1	1	Cn
Citric acid	C6 H8 O7	ddMS2 for preferred ion	192.026	0.699	9.8889e+07	81.4	No matches found	No matches found	97.2	Multiple matches found	Multiple matches found	NA	3.2585e+07	2.94356e+06	8.38813e+07	2.70796e+07	4.5694e+06	8.78868e+07	3.46641e+07	3.73436e+06	6.34466e+07	1.98353e+07	1.99634e+07	5.97737e+07	1.83546e+07	1.27925e+07	4.79118e+07	32.0616	29.1545	14.6997	15.3435	23.4972	21.1218	9.58378	19.9846	28.8124	69.6904	26.2646	6.19278	56.5431	47.708	30.0313	-0.41	-0.92	1.78	1	1	0.0206526	Cn
Citric acid	C6 H8 O7	ddMS2 for preferred ion	192.026	0.833	5.28324e+07	83.1	No matches found	No matches found	97.3	Single match found	Multiple matches found	NA	2.46309e+07	2.11236e+06	4.35852e+07	1.78415e+07	3.08593e+06	4.81558e+07	2.19066e+07	3.27185e+06	4.07042e+07	1.61211e+07	1.4104e+07	4.23585e+07	1.14141e+07	1.13922e+07	3.23945e+07	28.4532	30.2732	72.2806	12.362	34.3113	72.2582	10.0962	25.0762	11.8698	54.5492	24.5726	13.1239	45.5806	41.2212	9.41208	-0.33	-0.94	1.8	1	1	1	Cn
Citric acid	C6 H8 O7	No MS2	192.026	0.798	4.93268e+07	NA	No matches found	No matches found	NA	No matches found	No matches found	NA	899709	100393	4.50425e+06	1.53478e+06	200779	4.83096e+06	1.06029e+06	151279	2.61513e+06	1.26458e+06	817163	1.73859e+06	443793	551222	1.74013e+06	34.8402	15.9303	135.903	136.494	58.3277	39.7723	150.513	31.7665	37.7675	25.5757	35.7116	8.63995	18.3986	65.0263	42.7944	-0.59	-1.26	1.87	1	1	1	Cn
Citric acid	C6 H8 O7	No MS2	192.026	0.978	5.15017e+07	NA	No matches found	No matches found	NA	No matches found	No matches found	NA	2.40596e+07	1.99023e+06	4.24946e+07	1.74422e+07	2.95746e+06	4.6986e+07	2.14707e+07	3.12344e+06	3.96191e+07	1.57022e+07	1.36696e+07	4.12966e+07	1.10817e+07	1.11065e+07	3.12734e+07	28.4803	31.0594	75.2101	82.0135	34.9732	74.7426	10.153	24.9461	5.25391	54.6667	24.8664	13.1984	45.5915	41.2973	9.98146	-0.34	-0.95	1.83	1	1	1	Cn
Scopoletin	C10 H8 O4	ddMS2 for preferred ion	192.042	2.903	164752	54.3	No matches found	Single match found	77.9	Multiple matches found	Multiple matches found	77.2	9225.68	522.772	332.071	2288.83	537.108	938.649	3028.96	290.897	475.716	2017.95	439.394	15571.1	3951.18	15357.1	30040.6	12.2174	145.503	43.6372	59.8976	32.5027	56.2076	107.487	38.1495	30.1378	51.1991	12.8028	136.047	63.0936	45.6202	104.018	5.98	0.38	5.72	0.0406413	1	0.0081363	Cn
1H-2-benzopyran-1-one, 6,8-dihydroxy-3-methyl-	C10 H8 O4	ddMS2 for preferred ion	192.042	4.089	170017	NA	No matches found	Single match found	67.3	Single match found	Single match found	90.6	9538.82	52523.8	461.57	1604.26	6357.51	136.708	10353.9	150605	475.735	7271.98	11844.9	453.285	26293.4	7789.79	519.966	24.0477	82.7471	34.747	43.1522	136.263	65.8886	90.4867	79.2331	9.8699	68.8146	35.7166	63.4808	113.07	94.9917	71.7646	0.13	1.34	-4.27	1	1	1	Cn
D-(-)-Quinic acid	C7 H12 O6	ddMS2 for preferred ion	192.063	2.903	1.05473e+07	95.5	No matches found	Multiple matches found	94.8	Single match found	Multiple matches found	NA	287046	118259	170585	5.38504e+06	386101	126739	474564	100235	106966	4.45003e+06	1.14902e+06	213030	9.24949e+06	1.57966e+06	4.35678e+06	48.6917	37.1087	123.112	81.8171	37.8614	26.029	148.894	80.7698	45.6182	51.0235	46.1046	77.066	67.7303	63.774	22.1768	5.35	4.28	3.98	0.00721971	1	0.712033	Cn
D-(-)-Quinic acid	C7 H12 O6	ddMS2 for preferred ion	192.063	0.667	6.16118e+06	84.9	No matches found	Multiple matches found	NA	No matches found	No matches found	NA	1.37617e+06	777999	1.93677e+06	1.23731e+06	715844	1.90945e+06	2.5393e+06	926462	1.62442e+06	2.93258e+06	1.846e+06	748376	4.29108e+06	636981	2.08632e+06	45.4679	44.2575	64.201	32.041	21.3726	54.8397	63.0178	15.5163	60.4748	69.0404	68.4565	65.1469	41.4621	41.039	29.4133	0.36	0.76	-0.54	1	1	1	Cn
D-(-)-Quinic acid	C7 H12 O6	ddMS2 for preferred ion	192.063	3.044	1.2112e+06	93.8	No matches found	Multiple matches found	93.2	Single match found	Multiple matches found	NA	114796	40837.4	27699.4	703295	65895	33301.4	81363.2	58717.2	36242	986720	147253	33538.1	969512	321773	356844	40.6421	52.576	45.5829	80.2706	35.7821	36.1648	138.891	68.5401	30.4723	53.3318	32.8196	78.6913	69.3886	63.1127	20.2113	3.3	3.57	2.45	0.115	1	1	Cn
Quinic acid	C7 H12 O6	ddMS2 for preferred ion	192.063	1.147	3.1147e+07	NA	No matches found	Multiple matches found	NA	No matches found	No matches found	65	2.16376e+07	3.30874e+06	1.01902e+06	2.35195e+07	3.0647e+06	991109	2.48653e+07	4.583e+06	897329	2.5958e+07	2.5982e+06	1.0408e+06	1.86183e+07	2.7171e+06	2.58353e+06	28.5857	1.98288	23.1438	9.94351	14.1171	2.19254	6.71289	17.2882	6.81841	24.8174	9.73539	19.0085	20.1964	9.13755	40.7946	1.53	-0.42	-0.75	0.000875248	1	0.217607	Cn
[Similar to: Citric acid; <U+0394>Mass: -0.0854 Da]	C7 H16 N2 O4	ddMS2 for preferred ion	192.112	0.835	84781.3	NA	No matches found	No matches found	NA	No matches found	No matches found	99.6	10067.7	719.994	35361.7	4477.22	1848.89	84560.3	11578	534.955	37235.4	13228.4	631.988	32800.8	8810.44	8153.94	24475.7	58.9325	104.056	89.34	55.4667	35.3996	73.3784	30.6524	75.741	65.5323	131.398	151.914	46.1048	92.029	82.8995	76.1718	-0.61	-0.39	3.93	1	1	0.814974	Cn
[Similar to: Citric acid; <U+0394>Mass: -0.0866 Da]	C6 H17 N4 O P	ddMS2 for preferred ion	192.114	0.83	59131.9	NA	No matches found	No matches found	NA	No matches found	No matches found	99.8	19988.5	2045.28	46400.3	7091.26	1045.99	40822.9	8132.74	3880.16	18890.8	17957.8	8551.79	2989.9	6574.21	7820.5	19255	10.4931	78.5661	15.2835	77.119	115.873	66.0715	52.9722	28.9626	81.9862	98.1722	49.4396	140.556	67.1838	52.2757	92.8118	0.03	-0.31	1.01	1	1	1	Cn
NA	C5 H13 N2 P3	No MS2	194.03	0.699	1.38796e+06	NA	No matches found	No matches found	NA	No matches found	No matches found	NA	482150	29921	1.18496e+06	325698	31867.8	1.14437e+06	487074	32038.1	796404	269791	175452	738690	199913	111427	631496	20.1381	13.7147	13.2325	24.0491	29.1513	9.73281	7.94125	21.135	29.3921	59.6751	21.1657	28.2772	63.2797	71.6232	18.4118	-0.33	-1.28	1.8	1	1	0.0243264	Cn
NA	C5 H13 N2 P3	No MS2	194.03	0.833	752405	NA	No matches found	No matches found	NA	No matches found	No matches found	NA	334570	24006.8	660070	250285	36162.8	680933	297014	39398.4	552770	204767	179437	538670	156939	147117	432671	31.586	36.6376	9.36133	18.2161	29.0039	9.50891	5.15866	18.9557	7.53036	61.688	22.6393	11.8839	44.802	41.8979	9.72076	-0.35	-0.92	1.9	1	1	0.0314415	Cn
D-Glucopyranuronic acid	C6 H10 O7	No MS2	194.042	0.646	143101	NA	No matches found	No matches found	NA	No matches found	No matches found	NA	21781.9	11845.3	67614	25591.4	12052	65678	26409	7483.09	82651.2	44310.6	21281.6	139411	67000.5	24029.8	23334.5	49.0108	38.5412	9.51934	23.8057	7.36906	15.661	44.1882	43.3017	24.9515	41.56	36.6823	5.06708	18.9226	65.0255	58.1697	-1.82	1.34	1.68	0.373603	1	0.0260928	Cn
(E)-Ferulic acid	C10 H10 O4	No MS2	194.058	2.835	51383.3	NA	No matches found	No matches found	NA	No matches found	No matches found	NA	1923.48	1083.68	92.1304	1728.85	652.321	346.309	1868.79	836.109	310.325	1513.67	4703.33	3610.28	4252.35	15660.9	2003.85	13.6446	24.2668	109.179	19.2241	152.783	39.59	32.8106	15.0264	42.622	53.5943	73.0615	57.9646	74.5927	94.5231	62.6917	2.69	1.19	4.23	0.398883	1	0.0427192	Cn
alpha-Methyl D-mannoside	C7 H14 O6	No MS2	194.078	0.682	162072	NA	No matches found	No matches found	NA	No matches found	No matches found	NA	37873.1	25844	7116.46	78935.2	27637.1	7451.01	70515.1	42330.8	5434.51	110453	21552	8543.57	98760.6	13376.4	9247.29	47.4158	56.26	24.0181	29.8231	38.903	23.4917	18.9671	46.7366	9.25187	50.8584	55.786	50.3031	45.9543	68.0725	14.3513	0.77	0.49	-1.66	1	1	1	Cn
2-Hydroxyhippuric acid	C9 H9 N O4	ddMS2 for preferred ion	195.053	2.492	100854	67	No matches found	No matches found	NA	No matches found	No matches found	NA	20379	909.633	907.713	63112.4	1527.32	848.019	27074.9	970.027	815.627	13315.9	1097.77	929.597	29506.2	900.248	1024.47	100.269	0.279805	18.2659	40.9178	19.3749	5.88861	53.4874	37.1433	19.3202	45.1475	33.0506	27.0898	78.2274	5.84748	34.6503	0.33	0.12	-0.11	1	1	1	Cn
[Similar to: Gluconic acid; <U+0394>Mass: 0.1242 Da]	C4 H6 O P2 S2	ddMS2 for preferred ion	195.934	0.765	994939	NA	No matches found	No matches found	NA	No matches found	No matches found	70.2	416520	794123	337458	402524	686095	264910	612998	418921	307012	208853	552541	172392	178075	220774	102482	23.6872	43.001	39.0593	22.826	40.1801	49.2545	14.2407	56.7095	45.0155	57.7608	74.888	102.895	63.3632	47.1788	63.5969	-1.58	-1.78	-0.92	1	1	1	Cn
[Similar to: Flavin adenine dinucleotide (FAD); <U+0394>Mass: 589.2134 Da]	C2 H2 N2 O5 P2	ddMS2 for preferred ion	195.944	0.613	491347	NA	No matches found	No matches found	NA	No matches found	No matches found	83.8	45298.4	234023	184378	50639.2	131497	132109	53264.5	201062	154615	129262	296617	163945	51604.3	246819	180184	5.99957	31.3866	24.6779	6.84759	25.7563	50.4604	67.7957	61.5824	12.8137	27.2625	33.5928	81.9538	104.723	28.3153	7.85197	0.22	-0.05	0.3	1	1	1	Cn
[Similar to: D-Glucose 6-phosphate; <U+0394>Mass: 64.0764 Da]	NA	ddMS2 for preferred ion	195.953	0.623	946969	NA	No matches found	No matches found	NA	No matches found	No matches found	68.4	15902.7	903087	256037	15400.6	387135	298634	22017.1	570028	297959	120647	653422	308670	60133	551735	681411	55.4347	7.2021	26.7263	42.9215	38.6798	5.22514	138.809	20.8415	20.642	97.0392	5.07045	28.3556	133.774	19.2815	36.1244	1.19	1.45	-0.05	1	1	1	Cn
Gluconic acid	C6 H12 O7	ddMS2 for preferred ion	196.058	0.651	1.11177e+07	61.3	No matches found	No matches found	53.4	Single match found	No matches found	69.9	5.69932e+06	569545	260337	7.97468e+06	846468	236513	7.18953e+06	533283	219575	4.83458e+06	691730	441212	4.65674e+06	486500	649591	17.915	32.7688	10.4598	10.4291	71.3665	24.958	50.5884	36.2381	33.491	28.3629	19.7615	37.7422	66.726	20.5742	32.9336	1.56	-0.63	-0.13	0.649851	1	1	Cn
Dimethyl 1,4-cyclohexanedicarboxylate	C10 H16 O4	No MS2	200.105	3.518	94872.2	NA	No matches found	No matches found	NA	No matches found	No matches found	NA	2443.74	1464.37	19341.1	4592.93	1932.58	13265.2	1531.6	1910.59	24425	1583.52	840.323	19443.7	3321.95	1459.37	33289.3	26.8436	70.4582	31.352	49.3158	67.4775	18.2035	75.7551	25.3585	33.9424	125.071	13.4782	87.9033	40.5449	14.2871	99.0019	0.45	1.12	-0.39	1	1	1	Cn
Ethyl 2-acetylheptanoate	C11 H20 O3	No MS2	200.141	4.45	53638	NA	No matches found	No matches found	NA	No matches found	No matches found	NA	1871.46	408.865	6610.38	1071.21	164.145	7872.78	1237.54	219.079	8952.49	851.044	430.338	6016.98	880.985	246.003	6106.62	54.4867	65.1407	21.1952	111.23	83.5489	20.3225	56.8181	67.9391	23.5608	4.9297	65.2889	95.1713	74.5114	60.817	143.416	-0.55	-0.49	0.17	1	1	1	Cn
3-(TERT-BUTYL)-ADIPIC ACID	C10 H18 O4	ddMS2 for preferred ion	202.12	3.663	205282	NA	No matches found	No matches found	NA	No matches found	No matches found	NA	1243.96	283.331	13552.1	663.564	709.369	20360.5	1746.94	626.753	23038.8	1083.28	692.77	9249.07	1030.21	906.971	23870.9	64.0302	82.3821	7.54461	99.0975	34.3724	32.3116	37.0878	65.1253	40.0782	42.4853	71.3068	104.926	47.5538	2.52882	143.181	0.05	-0.76	0.53	1	1	1	Cn
Leu-ala	C9 H18 N2 O3	No MS2	202.131	1.696	125653	NA	No matches found	No matches found	NA	No matches found	No matches found	NA	5839.07	1344.92	893.187	3919.33	483.282	741.503	2990.45	965.995	617.927	3076.5	192.416	2170.48	7303.73	557.41	12786.1	27.9547	79.162	42.0075	31.6268	150.273	19.2065	55.052	97.2676	51.751	48.8277	32.7737	23.7357	61.3122	17.4953	146.68	4.37	1.29	-0.79	0.0633296	1	1	Cn
NA	C7 H9 N O6	ddMS2 for preferred ion	203.043	0.673	939016	NA	No matches found	No matches found	NA	No matches found	No matches found	NA	209051	112581	171008	361702	147313	206240	274067	185083	233610	496501	175137	300306	757176	203526	329602	31.5862	12.3365	27.6191	6.13566	25.4035	16.5605	31.9665	20.139	19.5277	27.0874	23.3462	16.5781	13.9503	10.9576	37.0989	0.5	1.47	0.14	1	0.0969635	1	Cn
Methyl 3-acetamido-2,3,6-trideoxyhexopyranoside	C9 H17 N O4	ddMS2 for preferred ion	203.115	3.33	155626	NA	No matches found	No matches found	NA	No matches found	No matches found	NA	632.905	207.728	111.19	790.847	245.589	105.395	593.672	274.764	169.18	795.946	230.98	144.962	1017.45	375.583	244.911	3.26514	10.2399	109.636	7.81571	7.15359	60.7693	43.2714	22.798	52.4832	10.1826	3.31143	21.7289	21.918	21.9263	172.575	0.53	0.78	0.45	0.929509	1	1	Cn
1-Oxo-1,2,4-butanetricarboxylic acid	C7 H8 O7	No MS2	204.026	0.762	96609.4	NA	No matches found	No matches found	NA	No matches found	No matches found	NA	4214.96	1375.68	4173.53	6769.68	1491.08	2982.35	6528.7	1806.42	3442.7	3558.91	2579	5340.9	8099.91	5398.49	5220.23	27.7806	10.5141	24.5023	113.514	77.2674	143.829	125.624	89.5719	42.5637	156.926	15.7648	7.64821	137.845	129.434	67.4995	0.6	0.31	1.58	1	1	1	Cn
Methyl 4-deoxy-2-O-methylhex-4-enopyranosiduronic acid	C8 H12 O6	ddMS2 for preferred ion	204.063	1.352	781015	NA	No matches found	No matches found	NA	No matches found	No matches found	63.7	455555	21621.7	14209.4	594050	26703.8	15725.6	504723	49195	14676.8	508387	31182	30782	343260	30461.4	28810.5	54.2595	21.9685	31.633	16.5335	28.5111	9.47281	22.6325	37.8965	20.2088	16.4929	23.4556	27.2468	18.8567	12.3368	51.7608	0.97	-0.56	-0.69	0.0671324	1	1	Cn
D-(+)-Tryptophan	C11 H12 N2 O2	ddMS2 for preferred ion	204.089	3.494	462017	87.7	No matches found	No matches found	97	Multiple matches found	Multiple matches found	NA	21188.2	1523.4	175.538	36893.7	3567.75	81.6331	21052.7	3270.4	67.3755	7417.76	1540.57	218.089	304784	7002.43	2674.06	76.7519	43.8003	79.569	50.1843	8.32464	21.969	67.4373	70.0858	4.43552	36.1093	75.3281	38.9974	90.3498	51.0334	85.3599	5.31	3.86	1.1	0.0398062	1	1	Cn
D-(+)-Tryptophan	C11 H12 N2 O2	ddMS2 for preferred ion	204.089	2.376	6.94586e+06	87.3	No matches found	No matches found	96.2	Multiple matches found	Multiple matches found	NA	3.65053e+06	1.40372e+06	1.13417e+06	4.68895e+06	933537	1.13745e+06	5.49195e+06	2.75081e+06	1.76282e+06	1.99894e+06	2.36178e+06	2.99226e+06	3.33065e+06	2.13354e+06	4.58882e+06	26.1828	52.8095	73.0403	30.2648	24.8263	90.2921	53.1733	17.9296	84.8394	49.8363	58.9139	41.0901	36.2078	32.1937	22.9587	1.38	-0.72	-0.37	0.339721	1	1	Cn
1709448	C9 H16 O5	ddMS2 for preferred ion	204.099	3.195	372485	NA	No matches found	No matches found	NA	No matches found	No matches found	90.8	310194	19027.5	22818.8	264740	25927.6	21393.3	348549	39041.8	19254.5	225131	13802	69760.5	146559	13593	60919.5	2.2672	16.8152	21.7061	26.3177	25.5064	10.7995	5.77177	33.3926	83.3812	15.553	11.8069	66.681	39.5505	68.5814	37.3422	1.66	-1.25	-1.52	0.133281	1	1	Cn
Dimethyl 3-methoxyhexanedioate	C9 H16 O5	ddMS2 for preferred ion	204.099	3.839	389783	NA	No matches found	No matches found	NA	No matches found	No matches found	NA	4404.73	1084.53	456.423	4873.5	895.714	439.372	5137.79	472.9	1051.12	301814	822.366	339.991	7137.53	827.954	673.457	38.3878	49.3999	44.4793	58.206	40.6511	37.4301	168.266	20.2592	65.5761	58.1777	51.0634	24.6716	53.2632	42.3181	103.706	-0.64	0.47	0.81	1	1	1	Cn
2-Acetamido-2,3-dideoxyhexose	C8 H15 N O5	ddMS2 for preferred ion	205.094	0.845	172567	NA	No matches found	No matches found	NA	No matches found	No matches found	NA	59759.7	9273.85	9161.41	87725.4	14673.3	7031.21	105672	20471.3	7656.29	147402	12651.7	10988.9	95116.8	23068.5	17794.7	43.9036	42.6183	24.749	8.87734	36.9421	52.5625	25.9864	28.1312	15.3866	39.4132	44.1871	33.7009	50.4443	29.6439	72.3857	1.22	-0.15	0.17	0.810335	1	1	Cn
[Similar to: Hexanoic acid; <U+0394>Mass: -89.8969 Da]	C7 H3 N4 P S	ddMS2 for preferred ion	205.981	2.151	49839.5	NA	No matches found	No matches found	NA	No matches found	No matches found	65.1	4056.37	3184.85	55.8904	8994.09	2171.45	49.319	17501.1	8330.35	213.802	22009.1	2043.84	59.6978	31166.7	431.185	324.269	136.69	58.7912	96.8383	71.9037	23.4177	130.419	89.196	64.572	71.141	21.4715	58.5968	63.0806	31.5672	135.079	46.6014	0.6	0.83	-4.27	1	1	0.667897	Cn
[Similar to: Hexanoic acid; <U+0394>Mass: -89.8985 Da]	C2 H7 O9 P	ddMS2 for preferred ion	205.982	2.183	160702	NA	No matches found	No matches found	NA	No matches found	No matches found	66.2	30747.4	1655.92	191.915	44457.9	2595.26	67.8429	77937.7	9989.17	373.871	62672.6	5275.87	358.212	17579.1	1562.77	462.884	64.2316	72.3967	109.054	98.3933	78.7739	40.5704	37.9977	20.663	75.5933	77.3914	57.5363	99.6196	60.5701	101.91	61.5893	0.31	-2.15	-2.68	1	1	1	Cn
[Similar to: Hexanoic acid; <U+0394>Mass: -89.9002 Da]	C13 H2 O S	ddMS2 for preferred ion	205.984	2.163	64992.1	NA	No matches found	No matches found	NA	No matches found	No matches found	65.2	4343.09	3839.99	483.305	18353.9	4116.46	134.479	1943.22	7250.5	129.661	53135.1	3570.52	227.125	19412.4	2612.49	648.468	35.0601	38.2779	61.1813	71.217	7.28425	98.9554	44.0682	16.2992	60.8354	42.8412	15.6619	106.219	66.1425	36.5309	74.8946	2.32	3.32	-1.47	0.55753	0.255339	1	Cn
[Similar to: Epigallocatechin gallate; <U+0394>Mass: 252.0429 Da]	C2 H7 N8 O2 P	ddMS2 for preferred ion	206.042	0.683	266766	NA	No matches found	No matches found	NA	No matches found	No matches found	61.8	109428	176701	38364.4	187536	216235	29933	200886	216500	31948.4	218304	124755	48297.3	162959	137299	135493	26.9352	20.4329	24.1677	11.5342	19.5673	19.9882	15.1607	12.8098	12.2317	38.9957	24.5904	47.9912	7.82805	20.3824	60.8006	2.08	-0.3	-0.66	0.052885	1	1	Cn
Diethyl tartrate	C8 H14 O6	No MS2	206.078	2.353	1.38086e+08	NA	No matches found	No matches found	NA	No matches found	No matches found	NA	3.62336e+07	1.03894e+07	626304	9.19368e+07	1.04612e+07	723708	6.31846e+07	1.72805e+07	601772	1.35439e+08	7.80697e+06	617275	9.53369e+07	8.07705e+06	962611	87.8645	7.47306	18.2346	3.62419	24.9097	5.90379	79.5811	46.2214	5.08852	15.4164	19.146	37.1649	17.3726	32.7475	46.7989	0.68	0.59	-1.1	1	1	1	Cn
1,5-Dimethyl 2-deoxy-3-O-methylpentarate	C8 H14 O6	ddMS2 for preferred ion	206.078	2.02	1.90122e+07	NA	No matches found	No matches found	NA	No matches found	No matches found	NA	1.00867e+07	1.17728e+06	66061.7	8.999e+06	890425	49052.8	1.15121e+07	1.53817e+06	42754.2	1.28311e+07	673994	43709.7	5.7754e+06	732492	300392	61.4476	17.829	23.3473	15.4001	11.9597	15.0014	31.9111	52.2473	8.03894	31.6236	13.6833	47.662	92.945	27.8504	65.1348	2.81	-1	-1.07	0.289399	1	1	Cn
4,6-O-Ethylidenehexopyranose	C8 H14 O6	ddMS2 for preferred ion	206.078	0.891	238034	NA	No matches found	No matches found	NA	No matches found	No matches found	NA	113017	24050.9	26233.1	117187	25246.5	25378.7	151793	68880.2	30904.6	206473	43862.4	35555	162102	58901.7	60724.7	33.9332	27.2489	30.9294	7.43959	18.4458	22.0266	7.64658	20.0379	33.6116	25.3294	25.6979	29.8489	22.0554	32.5193	63.0175	0.97	0.09	-0.23	0.468937	1	1	Cn
1,5-Dimethyl 2-deoxy-3-O-methylpentarate	C8 H14 O6	ddMS2 for preferred ion	206.078	2.178	1.38086e+08	NA	No matches found	No matches found	NA	No matches found	No matches found	66.2	88518579	1.03894e+07	626304	9.19368e+07	1.04612e+07	723708	9.13688e+07	1.72805e+07	601772	1.35439e+08	7.80697e+06	617275	9.53369e+07	8.07705e+06	962611	46.4394	7.47306	18.2346	3.62419	24.9097	5.90379	22.9088	46.2214	5.08852	15.4164	19.146	37.1649	17.3726	32.7475	46.7989	0.68	0.06	-1.1	1	1	0.155033	Cn
Methyl 3-O-acetylpentopyranoside	C8 H14 O6	ddMS2 for preferred ion	206.078	0.978	402666	NA	No matches found	No matches found	NA	No matches found	No matches found	67.6	195824	41770.7	40924.4	198837	43530.2	42915.7	273897	88612.2	48360.4	348341	58579.7	74138.2	260384	98569	115365	23.239	18.8051	18.778	11.2581	15.0511	24.8114	22.3461	21.5544	30.9954	27.1627	26.4316	28.5109	25.5924	27.8408	84.1225	1.25	-0.07	0.15	0.117727	1	1	Cn
[Similar to: Hexanoic acid; <U+0394>Mass: -90.0892 Da]	NA	ddMS2 for preferred ion	206.173	2.18	59599.1	NA	No matches found	No matches found	NA	No matches found	No matches found	65.6	13629.5	2630.27	212.883	21239.9	3671.67	41.4928	29076.4	5115.52	316.32	55593	427.891	36.2245	6907.99	450.396	310.374	62.6546	76.5701	19.3025	54.0799	85.6169	48.4524	26.1143	62.2072	90.7063	33.8238	120.804	108.893	120.89	98.7187	80.9352	-0.03	-2.07	-3.51	1	1	1	Cn
[Similar to: Hexanoic acid; <U+0394>Mass: -90.0908 Da]	C8 H22 N4 O2	ddMS2 for preferred ion	206.175	2.159	99614.2	NA	No matches found	No matches found	NA	No matches found	No matches found	65.2	33398.2	6280.51	822.115	67905.8	3080.93	1356.93	75305	7693.67	985.217	30579.5	838.699	108.712	50047.8	4108.01	228.268	58.0294	34.6237	25.2653	83.8251	57.9757	44.0312	30.222	99.4101	70.4794	5.51579	120.512	69.2675	46.1098	57.9289	83.7373	-2.11	-0.59	-0.91	1	1	1	Cn
[Similar to: Hexanoic acid; <U+0394>Mass: -90.0922 Da]	NA	ddMS2 for preferred ion	206.176	2.182	54119.4	NA	No matches found	No matches found	NA	No matches found	No matches found	65.6	37108.4	5193.4	587.252	31519.1	788.256	882.367	30260.6	7457.08	712.258	50471.2	3156.77	469.485	36560.5	572.204	392.444	45.1801	28.6371	19.4367	49.8744	89.6699	33.9509	74.7261	86.117	81.0015	4.40986	40.1599	80.4596	82.8275	131.453	78.1733	-0.86	0.27	-3.7	1	1	1	Cn
2-Acrylamido-2-methyl-1-propane sulfonic acid	C7 H13 N O4 S	No MS2	207.056	0.991	118589	NA	No matches found	No matches found	NA	No matches found	No matches found	NA	69709.7	3958.99	1848.45	92882.9	5697.39	2124.12	87330.3	7277.6	1916.93	82346.5	4106.22	3517.51	60333.9	5704.16	3520.7	22.8715	23.7204	63.6394	25.0246	34.5413	54.6935	11.5411	40.2852	24.3059	11.1221	42.6314	47.3937	24.0696	62.5145	50.711	0.88	-0.53	-0.35	1	1	1	Cn
1879729	C10 H11 N O4	No MS2	209.068	1.595	130318	NA	No matches found	No matches found	NA	No matches found	No matches found	NA	38592	1395.4	18867.1	27674.7	1291.7	12660.4	57990.4	4125	12444.8	76436.5	17216.8	14877.9	33799	18684.8	22918.3	31.1009	44.0639	15.5568	42.7034	45.2437	37.1818	23.3596	12.4272	13.4072	47.7984	23.6387	26.3186	11.8073	42.1427	20.0877	0.88	-0.78	2.18	1	1	0.00735614	Cn
MUCIC ACID	C6 H10 O8	ddMS2 for preferred ion	210.037	0.657	277836	65.8	No matches found	No matches found	80.5	Single match found	Multiple matches found	NA	55649.8	158539	55747.8	82876.6	112975	55455.6	84144.8	138594	60583.8	205124	202240	84180	268860	131184	51410	31.6144	24.2699	13.6881	39.8189	52.5457	15.5048	25.3055	21.1951	15.1415	39.0751	18.7425	33.6924	22.2985	9.04485	19.0163	-0.24	1.68	-0.08	1	0.788796	1	Cn
MUCIC ACID	C6 H10 O8	ddMS2 for preferred ion	210.037	1.345	672284	65.5	No matches found	No matches found	93.8	Single match found	Multiple matches found	NA	15913.4	8893.98	358.057	384465	19018.7	611.181	27511.3	17838.7	348.605	87998.7	19581.9	896.86	68412	24893	5869.14	75.2369	9.29775	66.8875	85.978	26.9173	69.9127	156.825	42.7591	41.1104	90.2814	28.683	11.4433	128.206	39.5678	41.6385	4.07	1.31	0.48	0.28447	1	1	Cn
3,5-Dihydroxy-2-methyl-6,7-dihydro-4H-chromene-4,8(5H)-dione	C10 H10 O5	ddMS2 for preferred ion	210.052	3.044	261821	NA	No matches found	No matches found	NA	No matches found	No matches found	76.6	3702.23	777.564	17074.5	3759.92	715.188	9934.56	5169.83	1663.4	8005.24	7526.07	1495.31	19225.8	4914.83	4599.95	102788	9.86612	61.4399	42.301	60.0323	20.9518	41.3256	52.3549	18.867	21.8398	13.4469	19.3817	13.5552	9.3109	74.2758	98.187	3.68	-0.07	1.47	0.00623929	1	1	Cn
D-(-)-Quinic acid	C7 H12 O6	ddMS2 for other ion	210.073	0.652	7.87253e+06	70	No matches found	No matches found	NA	No matches found	No matches found	NA	1.59874e+06	1.07547e+06	1.92385e+06	1.60328e+06	1.04674e+06	1.91773e+06	2.84157e+06	1.07349e+06	1.80832e+06	5.74729e+06	2.30652e+06	1.56645e+06	4.49192e+06	741915	2.18022e+06	40.5913	38.7471	62.775	25.0568	23.8934	54.2707	59.712	9.27319	56.7801	34.1951	24.358	41.9027	25.3999	31.5014	26.9891	0.27	0.66	-0.53	1	1	1	Cn
Methyl 3-(4-hydroxy-3-methoxyphenyl)propanoate	C11 H14 O4	ddMS2 for preferred ion	210.089	3.124	164998	NA	No matches found	No matches found	NA	No matches found	No matches found	77.9	17558.8	740.445	457.889	20442.2	321.131	78.1089	33890.2	665.604	454.98	81278.4	718.374	474.902	19775.4	724.745	436.3	39.1878	5.89832	72.6458	42.3645	15.1354	119.333	61.9297	15.3646	57.2355	47.7703	62.0441	9.89906	25.4785	30.0032	32.3444	-0.06	-0.78	0.12	1	1	1	Cn
Jasmonic acid	C12 H18 O3	ddMS2 for preferred ion	210.125	5.141	111390	66.7	No matches found	Multiple matches found	NA	No matches found	No matches found	NA	284.968	112.485	2154.99	462.296	159.448	2932.98	229.613	233.242	4063.65	493.334	136.02	7150.68	720.401	227.81	5604.26	125.915	22.9345	31.7872	117.468	50.6916	28.4191	136.556	9.46558	61.0989	53.0242	27.6426	103.788	63.2592	6.24762	158.501	0.46	1.65	-0.03	1	1	1	Cn
Jasmonic acid	C12 H18 O3	ddMS2 for preferred ion	210.125	6.08	124413	61.7	No matches found	Multiple matches found	NA	No matches found	No matches found	NA	956.595	102.941	7528.11	395.459	102.798	6216.04	526.463	134.327	5956.33	600.278	98.4292	3792.25	929.111	165.498	30668.9	22.8388	6.25247	6.35004	32.551	8.03069	25.8563	50.3905	14.0725	31.1184	31.6822	27.6749	62.657	40.1117	42.1428	119.06	2.36	0.82	0.3	0.315043	1	1	Cn
Jasmonic acid	C12 H18 O3	ddMS2 for preferred ion	210.125	5.899	239852	62.5	No matches found	Multiple matches found	NA	No matches found	No matches found	NA	2865.32	143.412	116359	1618.17	124.367	125211	3638.35	361.769	144363	1613	142.71	68797.4	1885.85	129.655	88146.7	50.7721	17.8126	15.4686	36.0736	1.7049	13.8396	62.9459	8.11542	26.3805	52.5073	42.8925	91.2232	32.2883	37.9008	94.7281	-0.71	-0.95	-1.48	1	1	1	Cn
MFCD18781916	C12 H20 O3	No MS2	212.141	6.383	45259.1	NA	No matches found	No matches found	NA	No matches found	No matches found	NA	151.377	112.999	7788.16	307.453	97.224	7090.34	177.11	99.6752	10976.9	197.466	107.705	6043.46	196.66	94.6146	2197.55	51.5101	22.8878	21.7999	21.1935	32.0437	27.8456	11.4439	29.7468	27.1765	36.4496	13.9526	111.3	64.6519	30.1708	155.154	-2.32	0.15	-0.08	1	1	1	Cn
MFCD18781916	C12 H20 O3	No MS2	212.141	5.542	52238.6	NA	No matches found	No matches found	NA	No matches found	No matches found	NA	627.151	394.762	2873.5	445.903	103.045	2952.44	551.405	420.638	3161.06	384.157	364.296	1587.92	113.336	449.056	10281.3	30.7717	8.37758	10.779	42.125	88.896	25.0761	68.7597	26.2251	39.7029	50.4204	62.09	83.5015	108.157	38.0038	128.316	1.7	-2.28	0.09	1	1	1	Cn
Ethyl 1,4-dioxaspiro[4.5]decane-6-carboxylate	C11 H18 O4	No MS2	214.12	5.803	61292.2	NA	No matches found	No matches found	NA	No matches found	No matches found	NA	703.109	434.658	5147.7	584.958	509.379	6561.43	257.751	504.176	11460.2	678.451	576.535	14505.9	570.283	105.764	879.176	5.8942	10.316	65.9953	36.1397	6.14773	72.47	10.0943	7.00809	38.8934	2.56206	16.6959	125.388	54.2514	3.99125	101.957	-3.7	1.15	-2.25	0.385823	1	1	Cn
240I539PWQ	C5 H14 N O6 P	No MS2	215.055	0.632	207007	NA	No matches found	No matches found	NA	No matches found	No matches found	NA	20420.4	17840.9	114935	24203.8	15602.8	99250.1	20756.4	21092.2	110672	63886	44576	85882.9	37922.4	66107.4	90520.1	22.379	34.8988	26.0289	38.8339	21.9687	13.6901	59.4897	6.80802	10.4964	46.5782	19.3033	51.1744	51.2106	10.0068	90.1319	-0.29	0.87	1.65	1	1	0.704171	Cn
DEEMM	C10 H16 O5	No MS2	216.1	3.462	98017.1	NA	No matches found	No matches found	NA	No matches found	No matches found	NA	2922.33	2078.59	17666	2426.49	2128.08	20543.1	2998.52	2174.34	23906	7857.24	514.448	14833.6	4668.14	1838.06	15199.6	5.74491	6.02704	15.5543	56.9892	70.2895	14.3235	82.4973	11.8548	30.1561	35.1749	94.0328	100.065	60.3704	31.3615	135.535	-0.65	0.64	-0.24	1	1	1	Cn
Val-Val	C10 H20 N2 O3	ddMS2 for preferred ion	216.147	2.843	262917	NA	No matches found	No matches found	NA	No matches found	No matches found	61.3	142904	2698.65	279.299	238880	1430.44	228.55	240075	17572.4	199.174	114731	16926.1	278.076	25550.5	16453.1	1303.54	54.5683	7.20868	21.3529	66.6279	106.159	24.0996	12.7321	37.8661	19.5963	68.8818	88.5754	85.8579	65.6782	89.3186	64.538	2.71	-3.23	-0.09	1	1	1	Cn
Val-Val	C10 H20 N2 O3	No MS2	216.147	2.753	54273	NA	No matches found	No matches found	NA	No matches found	No matches found	NA	23643.7	781.225	1444.04	21925	621.322	1195.39	35531.7	2292.33	938.009	14583.1	2857.35	1183.19	4383.28	1398.12	4474.82	24.2272	35.6656	15.7679	68.9861	73.9054	13.8924	29.735	20.379	32.9821	63.5207	67.384	29.2024	54.7629	54.3629	66.4302	2.25	-3.02	-0.71	0.548478	0.0765575	1	Cn
Chlorodifluoromethyl trifluoromethyl disulfide	C2 Cl F5 S2	ddMS2 for preferred ion	217.904	0.592	1.80317e+06	NA	No matches found	No matches found	NA	No matches found	No matches found	NA	728998	1.08886e+06	534139	779683	879955	304779	1.27181e+06	1.17403e+06	315999	677336	766446	483108	706288	780825	820067	13.583	22.4967	43.309	27.1007	39.75	73.5297	28.1838	32.1503	25.3583	56.4678	33.3254	61.1445	27.8004	9.82865	52.8499	1.38	-0.85	-0.59	1	1	1	Cn
4-Chloro-1-methyl[1,2,4]triazolo[4,3-a]quinoxaline	C10 H7 Cl N4	ddMS2 for preferred ion	218.037	0.642	6.37731e+06	NA	No matches found	No matches found	NA	No matches found	No matches found	66.9	723918	4.32285e+06	74728.8	767759	4.75128e+06	97888.7	652541	3.9638e+06	91911.6	624172	1.65956e+06	383475	1.49621e+06	876615	195063	19.1551	32.4876	22.5867	28.4191	36.2313	15.384	14.9676	43.7355	9.91696	7.40685	29.6175	26.2736	53.5352	41.636	56.0091	1.09	1.2	-2.18	0.212917	1	0.186231	Cn
Triacetin	C9 H14 O6	No MS2	218.079	2.629	76847.4	NA	No matches found	No matches found	NA	No matches found	No matches found	NA	1773.62	472.077	2221.93	2897.5	240.474	2189.12	4212.52	1591.77	2030.07	11617.4	590.602	3041.96	5810.14	1865.67	20946.4	8.91119	122.256	58.4872	32.6776	136.885	38.5921	94.2084	85.7356	35.0616	23.6942	38.5414	38.5733	30.623	2.32447	106.292	3.37	0.46	0.23	0.0320906	1	1	Cn
Di-tert-butyl dicarbonate	C10 H18 O5	No MS2	218.115	3.583	84501.5	NA	No matches found	No matches found	NA	No matches found	No matches found	NA	3679.84	374.896	4784.99	4130.01	1187.5	6436.8	2222.85	1392.08	8326.49	1921.27	414.72	2680.88	1256.6	433.711	12328.3	43.7786	49.6511	9.56128	47.607	61.0949	31.3017	43.6602	9.52785	37.71	33.5187	93.6635	89.0674	67.0842	98.4774	138.223	0.57	-0.82	-1.68	1	1	1	Cn
meprobamate	C9 H18 N2 O4	No MS2	218.126	1.53	138825	NA	No matches found	No matches found	NA	No matches found	No matches found	NA	12953.5	1613.77	1258.59	7831.95	616.157	1116.98	7630.13	1700.13	1037.5	9291.88	504.191	3159.47	14711.8	712.69	13988.7	35.9373	80.3725	52.6238	42.6569	141.943	31.3965	54.2459	94.8477	43.7002	19.7304	22.1195	29.9821	49.2896	37.149	146.638	3.75	0.95	-1.25	0.150837	1	1	Cn
2-Acetamido-2-deoxy-D-glucono-1,5-lactone	C8 H13 N O6	No MS2	219.074	0.878	58353.3	NA	No matches found	No matches found	NA	No matches found	No matches found	NA	6454.79	4020.17	967.152	6372.1	4464.96	912.014	9833.76	8886.15	915.691	24864.9	5141.63	1390.95	11690.5	7071.75	2655.36	54.4322	16.7273	8.20949	38.582	6.10184	15.4915	60.4638	15.6399	15.4694	55.4954	21.962	14.033	47.3153	46.6721	156.985	1.54	0.25	-0.33	0.271893	1	1	Cn
Pantothenic acid	C9 H17 N O5	ddMS2 for preferred ion	219.11	1.358	1.03124e+06	76.1	No matches found	No matches found	96.1	Single match found	Multiple matches found	NA	167772	57714.8	442932	220785	75375.3	385410	246472	94896.1	378529	395156	219459	426118	567202	545656	776932	7.67056	30.4373	34.3195	23.3569	42.9295	62.4402	19.1612	12.7683	12.5558	32.1472	19.0249	48.0604	45.2073	5.4698	33.484	1.04	1.2	2.52	0.926083	1	0.0011722	Cn
8-(Hydroxymethyl)tetrahydro[1,3]dioxino[5,4-d][1,3]dioxine-4-carboxylic acid	C8 H12 O7	No MS2	220.058	0.841	52118.5	NA	No matches found	No matches found	NA	No matches found	No matches found	NA	13607.4	2282.87	4400.73	41764.8	2306.68	4384.9	23560.4	3066.14	3581.15	46960.1	1297.43	3266.93	34735.1	1363.62	2862.55	76.4374	22.1334	2.06141	24.6826	14.9483	8.63963	27.8535	66.8328	11.6766	68.5169	25.1291	6.27311	47.4318	31.7921	7.85671	-0.32	0.56	-1.17	1	1	0.682265	Cn
8-(Hydroxymethyl)tetrahydro[1,3]dioxino[5,4-d][1,3]dioxine-4-carboxylic acid	C8 H12 O7	ddMS2 for preferred ion	220.058	1.207	600632	NA	No matches found	No matches found	NA	No matches found	No matches found	71.3	5875.91	4281.03	60210.8	5324.77	3391.55	72988.1	14092.1	7545.03	33232.3	9650.96	7058.63	63277.2	33662.3	13200.9	444579	81.0346	27.4347	53.3439	84.9071	61.9637	37.212	72.0342	53.0072	32.6737	42.7369	24.3938	52.3807	60.0849	23.8128	75.5887	3.74	1.26	0.81	0.0476886	1	1	Cn
5-Hydroxy-DL-tryptophan	C11 H12 N2 O3	ddMS2 for preferred ion	220.084	0.879	121802	NA	No matches found	No matches found	NA	No matches found	No matches found	67.1	52061	15913.5	2356.27	96296.7	24295.6	2562.78	54865.4	34866	2511.17	22260.2	23594.3	3155.9	35066.2	16587.4	2182.98	25.4816	10.8621	26.4502	23.0794	22.1076	28.7808	88.1626	46.0382	28.5939	38.7121	49.1083	22.8352	73.1786	27.1547	35.9187	-0.2	-0.65	-1.07	1	1	1	Cn
5-Hydroxy-DL-tryptophan	C11 H12 N2 O3	No MS2	220.084	0.998	115605	NA	No matches found	No matches found	NA	No matches found	No matches found	NA	65007.1	22060.2	1106.9	104851	28709.4	855.33	87182.2	53961.3	1547.18	29983.7	31815.6	2597.37	45388.9	28074.2	3650.76	19.5463	27.6385	46.7996	18.0871	22.3982	84.7643	62.1609	35.0067	76.586	54.7534	53.7271	46.863	61.0932	30.8664	54.6581	1.24	-0.94	-0.94	0.260182	1	1	Cn
NA	NA	No MS2	220.986	0.627	145510	NA	No matches found	No matches found	NA	No matches found	No matches found	NA	77671.1	16034.4	9909.03	58940.6	26228.7	16738.2	65123	25355	7390.24	36037.9	24174.2	7751.25	26583.6	18666.3	3117.2	66.3223	33.9503	31.6424	70.3668	17.7557	30.56	46.49	35.1897	3.51414	40.0226	45.2772	31.7945	29.8703	40.8994	108.896	-1.25	-1.29	-0.44	1	1	1	Cn
Isofraxidin	C11 H10 O5	ddMS2 for preferred ion	222.053	3.026	253521	NA	No matches found	No matches found	86	No matches found	Multiple matches found	NA	1999.76	710.943	128.704	2695.23	1007.23	79.818	1971.97	129.472	66.223	966.101	622.988	78569.1	3026.59	1216.29	1136.79	52.7332	49.3404	42.9237	33.0862	58.6559	15.0317	39.3557	88.1532	24.6046	74.9107	25.9084	103.065	64.9245	19.9403	162.243	4.1	0.62	3.23	0.00566617	1	1	Cn
3-(3-methylthio)propylmalic acid	C8 H14 O5 S	ddMS2 for preferred ion	222.056	3.005	152445	NA	No matches found	No matches found	NA	No matches found	No matches found	NA	20771.6	1423.37	604.327	15259.2	1972.45	503.988	27118.4	2305	764.422	91731.6	1179.52	1046.97	3705.1	1258.08	2477.01	86.706	16.773	15.0343	66.678	67.4574	23.1147	110.652	3.36826	13.0233	50.2932	52.8324	16.3414	122.681	65.2818	59.4079	1.7	-2.87	-0.87	1	1	1	Cn
beta-D-Ethyl glucuronide	C8 H14 O7	ddMS2 for preferred ion	222.074	0.964	163951	NA	No matches found	No matches found	NA	No matches found	No matches found	68.2	85540.1	4490.9	850.993	136517	5101.9	927.144	120964	11274.6	1098.33	151087	6407.65	1331.56	80114.5	6294.84	2443	44.4904	23.9544	16.3024	7.78093	29.5102	12.9346	18.5054	38.2387	9.84273	29.8729	22.6576	52.875	25.5863	15.8963	62.8608	1.15	-0.59	-0.84	1	1	1	Cn
1962084	C8 H14 O7	No MS2	222.074	3.78	80677.6	NA	No matches found	No matches found	NA	No matches found	No matches found	NA	7061.5	887.653	67.7924	10374.5	476.407	83.5552	9690.83	654.613	69.3767	50013.5	358.899	78.5576	3591.59	509.238	173.932	44.8499	5.76195	15.2738	103.212	54.7041	11.9091	100.834	88.9746	13.4069	70.914	55.5741	8.68272	153.782	56.925	18.6375	1.33	-1.43	-0.36	1	1	1	Cn
NA	C9 H9 N2 O3 P	ddMS2 for preferred ion	224.035	0.927	220194	NA	No matches found	No matches found	NA	No matches found	No matches found	NA	89559.8	20162.9	6455.83	107729	19065.5	8277.58	113827	30344.8	7056.7	78925	23934.5	11890.8	162469	68444.1	27507.8	29.8359	23.5832	16.4418	8.24764	18.3666	10.7971	19.7021	10.3754	26.8256	9.83626	12.9991	30.8922	44.3576	41.8332	46.2431	1.96	0.51	1.17	0.00234792	1	1	Cn
[Similar to: d-Gluconic acid d-lactone; <U+0394>Mass: -46.0050 Da]	C7 H12 O8	ddMS2 for preferred ion	224.053	0.719	1.34322e+06	NA	No matches found	No matches found	NA	No matches found	No matches found	63.2	18419.2	490380	12244.3	28940	783144	23002.2	82461.8	511949	13364.7	98084.8	19484	29547.5	18176.3	178155	18181.5	82.2441	41.7977	68.5971	48.5543	47.1472	126.718	95.9776	34.593	66.0409	115.355	116.797	33.836	160.413	69.9813	56.6654	0.44	-2.18	-1.52	1	1	1	Cn
[Similar to: d-Gluconic acid d-lactone; <U+0394>Mass: -46.0051 Da]	C7 H12 O8	ddMS2 for preferred ion	224.053	0.658	4.08866e+06	NA	No matches found	No matches found	NA	No matches found	No matches found	61.9	1.50502e+06	2.27081e+06	976352	1.61902e+06	2.43848e+06	832293	2.1136e+06	3.06129e+06	874942	2.59022e+06	3.67e+06	1.49522e+06	2.29969e+06	2.63982e+06	1.4103e+06	33.7964	22.4095	16.5387	15.173	39.1301	17.217	47.2278	19.6167	24.974	48.8998	25.6142	41.9594	19.4008	13.7397	19.8273	0.69	0.12	-0.21	1	1	1	Cn
Sinapoymalate	C15 H16 O9	ddMS2 for preferred ion	224.068	3.322	216794	79.7	No matches found	No matches found	69.7	No matches found	Single match found	NA	5066.65	992.708	504.762	58012.1	952.383	542.61	9104.65	1236.2	487.977	5046.06	1460.43	585.201	4484.9	1608.71	762.114	81.1421	20.6076	70.5643	89.0265	63.4208	9.89704	158.081	20.6476	5.50438	100.444	2.39405	7.21277	115.855	46.0625	7.29888	0.64	-1.02	0.38	1	1	1	Cn
Sinapinic acid	C11 H12 O5	No MS2	224.068	2.982	86427.6	NA	No matches found	No matches found	NA	No matches found	No matches found	NA	13879.4	5043.87	402.927	32267.4	9370.65	190.874	19687	15888	275.795	15083.7	10942.6	101.975	51727.4	21524.2	1689.14	5.6811	20.3714	56.5575	62.0439	25.8829	39.955	94.8562	38.1804	78.6444	25.4681	13.8581	91.5102	53.9422	55.4569	57.5071	2.61	1.39	0.44	0.832083	1	1	Cn
Methyl (3-hydroxy-2-methoxycarbonylphenyl)acetate	C11 H12 O5	ddMS2 for preferred ion	224.068	3.518	287691	NA	No matches found	No matches found	NA	No matches found	No matches found	76.4	163696	7402.96	317.257	47225.8	13662.1	399.138	83924.8	47988.1	875.612	174609	2447.09	625.946	46371.7	4095.15	3096.17	67.9249	128.866	83.0473	30.1782	87.3701	86.8996	83.2901	84.7525	27.5724	15.5295	76.9416	61.7962	58.7932	102.463	5.81814	1.82	-0.86	-3.55	1	1	1	Cn
Sinapic acid	C11 H12 O5	ddMS2 for preferred ion	224.068	3.573	229109	88.4	No matches found	No matches found	79.1	Single match found	Multiple matches found	NA	48649.3	192950	1322.73	112857	183604	919.599	38042.5	209796	1034.79	2325.74	98379.7	785.83	99586.9	107817	10504.6	120.403	7.5406	18.0685	97.2044	39.2797	17.7928	131.784	6.21987	7.99696	73.5004	10.8396	22.5741	84.7641	54.4223	57.4314	3.34	1.39	-0.96	0.865518	1	1	Cn
Ethyl 1-thiohexopyranoside	C8 H16 O5 S	ddMS2 for preferred ion	224.071	1.208	255831	NA	No matches found	No matches found	NA	No matches found	No matches found	NA	82454.8	1235.26	209.698	103408	3307.89	1248.86	111630	3285.95	1233.12	44384.6	1486.44	362.326	46367.8	462.767	3361.64	71.9107	28.7331	69.3612	25.041	21.8827	74.8165	65.5624	63.1516	72.8608	78.2137	96.1791	124.883	119.398	146.19	75.9199	1.45	-1.27	-2.83	1	1	1	Cn
Methyl Jasmonate	C13 H20 O3	ddMS2 for preferred ion	224.141	5.22	165271	NA	No matches found	No matches found	NA	No matches found	No matches found	61.8	16851	12143.4	17745.1	4061.88	12003.2	23722.6	20609.7	9949.33	21327.8	11623.8	11967.5	21852.7	20497.6	11542.5	89040.8	24.2924	13.9353	19.4945	115.331	82.4639	9.53825	70.5641	84.9374	30.2611	14.6147	5.15141	78.813	49.0877	81.3287	79.5732	2.06	-0.01	0.21	1	1	1	Cn
378	C7 H14 O8	ddMS2 for preferred ion	226.069	0.639	437158	NA	No matches found	No matches found	NA	No matches found	No matches found	66.2	53973	238427	66745.1	71555.2	277140	101341	111912	260591	88707.1	206794	254053	125778	328518	299195	224808	25.7794	16.4842	34.7944	63.1936	26.6143	36.1292	30.379	35.4187	33.0623	41.9431	24.3674	25.7952	30.9767	25.1127	36.509	1.34	1.55	0.2	0.148399	0.716934	1	Cn
DL-Carbidopa	C10 H14 N2 O4	No MS2	226.095	1.356	126844	NA	No matches found	No matches found	NA	No matches found	No matches found	NA	73613	3539.83	5347.56	78444.1	4554.85	4500.8	76033.6	10087.4	5966.89	82598.5	9572.01	8889.22	119847	34955.6	15230.5	18.0775	25.0679	37.1796	5.8055	35.1421	69.4815	35.787	32.2501	26.9803	20.7067	31.8023	46.3033	7.19558	17.241	32.2024	1.35	0.66	1.79	0.810777	1	0.0130882	Cn
11-Hydroxyjasmonic acid	C12 H18 O4	No MS2	226.12	3.239	78799.1	NA	No matches found	Multiple matches found	NA	No matches found	No matches found	NA	24408.9	8604.59	32492.4	23548.9	24936.3	27641.6	25615.5	21724.4	36865.1	73324.2	39757.4	11689.2	37454.1	24234.2	28483.8	89.2278	104.394	9.56039	73.6988	23.6068	30.4696	21.0152	38.9035	36.6908	4.85805	53.0931	38.5018	64.9829	78.9447	66.6483	-0.37	0.55	0.16	1	1	1	Cn
11-Hydroxyjasmonic acid	C12 H18 O4	ddMS2 for preferred ion	226.12	4.308	569909	NA	No matches found	Multiple matches found	NA	No matches found	No matches found	75.4	121706	455.203	35918.3	1687.65	694.604	27366.5	56679.4	892.507	69440.5	103782	578.526	24853.6	41995.4	743.836	37670.4	77.619	41.8262	46.8672	169.921	43.7685	39.9384	149.696	39.4828	30.5416	87.5816	16.9662	109.124	128.662	42.1346	78.1348	-0.88	-0.43	-0.26	1	1	1	Cn
11-Hydroxyjasmonic acid	C12 H18 O4	No MS2	226.12	4.382	124695	NA	No matches found	Multiple matches found	NA	No matches found	No matches found	NA	48034.9	641.64	17019	11534.3	716.698	22296.4	15435.3	1109.12	26634.7	16460.9	715.367	10884	4717.96	1282.32	53954.6	17.6921	30.6426	23.4796	110.107	26.658	19.3332	87.6313	57.5495	37.174	82.1525	13.9974	91.9064	132.778	30.9619	92.288	1.02	-1.71	0.21	1	1	1	Cn
11-Hydroxyjasmonic acid	C12 H18 O4	No MS2	226.121	4.431	103491	NA	No matches found	Multiple matches found	NA	No matches found	No matches found	NA	34516.5	958.168	4856.9	6368.84	1047.05	2467.54	31229.9	1340.98	8319.65	46533.9	793.12	8808.36	57227.1	1192.18	36862.9	36.553	11.6495	94.48	123.926	26.9887	13.2863	83.264	20.1607	72.8165	70.3434	23.7131	45.9716	75.6618	41.3202	88.0534	2.15	0.87	-0.17	1	1	1	Cn
1-O-Phosphonatopentopyranose	C5 H9 O8 P	ddMS2 for preferred ion	228.003	0.677	222940	NA	No matches found	No matches found	NA	No matches found	No matches found	NA	201500	35165.8	6926.37	188975	79542.3	11792.7	83805.6	48720.5	5836.76	86793.7	18892.2	8052.68	45975.5	6905.68	7734.1	35.9043	56.1314	40.5584	45.6196	73.02	41.049	22.2203	67.4914	22.515	23.7888	52.0468	3.64324	68.4349	7.52008	8.546	0.41	-0.87	-2.82	1	1	0.0491264	Cn
Traumatic Acid	C12 H20 O4	ddMS2 for preferred ion	228.136	4.071	751621	NA	No matches found	No matches found	NA	No matches found	No matches found	87.3	597544	2191.63	40220.9	10710.5	976.872	40701.6	394551	8145.97	59877	340139	1481.32	25986.2	305597	1270.79	67648.3	52.9462	107.698	20.293	165.898	1.17613	18.5455	97.6135	109.121	33.1846	71.3051	11.1698	90.6669	86.3635	48.9577	97.6861	0.18	-0.37	-2.68	1	1	1	Cn
Traumatic Acid	C12 H20 O4	ddMS2 for preferred ion	228.136	4.79	88684.6	NA	No matches found	No matches found	NA	No matches found	No matches found	62.5	6248.78	795.557	720.177	5043.64	902.076	1423.67	7418.84	5324.64	2097.23	34070.8	311.32	1557.35	53044.3	820.304	1869.17	59.0604	111.259	104.689	125.967	31.4009	80.8995	112.494	101.765	20.6572	23.5218	10.9449	35.8499	93.0645	130.443	82.0524	-0.17	2.84	-2.7	1	1	1	Cn
NA	C6 H7 N4 O4 P	ddMS2 for other ion	230.019	0.614	264995	NA	No matches found	No matches found	NA	No matches found	No matches found	NA	104470	15054.2	61200.7	83894.2	13774.2	29131.8	149905	13438.9	35320.1	144639	30550.2	77184.6	90588	23016.9	19504.4	53.6924	8.4248	51.369	35.8661	22.4553	19.2959	44.9772	51.4742	61.0374	31.583	67.5963	30.9712	63.0795	23.9215	63.8133	-0.86	-0.73	0.78	1	1	1	Cn
[Similar to: Epitestosterone glucuronide; <U+0394>Mass: 234.2106 Da]	C4 H11 N2 O7 P	ddMS2 for other ion	230.03	0.626	707396	NA	No matches found	No matches found	NA	No matches found	No matches found	72	47956.4	15251.6	374362	39053.8	3213.13	353984	47227.8	48037.7	250515	32230.8	26146.5	232585	26859.6	87144	654105	5.3945	95.0598	31.7092	35.554	6.87479	24.0472	55.143	66.6483	18.4696	45.0523	24.004	52.0643	125.595	26.7895	55.2787	1.38	-0.81	0.86	1	1	1	Cn
3448	C12 H22 S2	No MS2	230.115	4.053	64819.5	NA	No matches found	No matches found	NA	No matches found	No matches found	NA	1762.74	481.033	10924.2	809.899	502.076	13160.4	1203.4	121.026	17377.1	653.135	517.012	3894.09	322.32	568.926	14743.8	44.5529	64.8946	18.3166	87.8826	10.5543	34.5248	16.8222	105.623	36.8639	24.4181	18.8734	113.484	83.4018	17.807	122.269	-0.24	-1.9	2.23	1	1	1	Cn
Ile-val	C11 H22 N2 O3	No MS2	230.163	2.6	92232.3	NA	No matches found	No matches found	NA	No matches found	No matches found	NA	26511.8	3787.42	614.43	8166.2	837.355	564.202	7917.47	1731.57	463.054	6300.25	252.764	3156.79	7540.1	634.642	12320.7	44.3735	82.5062	63.0456	69.9533	149.391	30.0182	101.067	118.465	21.1439	85.501	23.6121	25.2431	42.5646	35.9801	137.625	4.73	-0.07	-1.45	0.0787553	1	1	Cn
N2-Succinyl-L-glutamic acid 5-semialdehyde	C9 H13 N O6	No MS2	231.074	0.862	127511	NA	No matches found	No matches found	NA	No matches found	No matches found	NA	49619.8	10870	6616.78	66631.7	12343.1	6592.98	76028.6	22783.1	5384.49	99576.6	5945.9	6843.53	72633.1	21197.8	6218.45	72.8467	27.1262	3.31989	41.2182	28.9472	8.63963	17.1962	25.5589	11.6766	25.7305	40.3453	18.1268	10.6135	48.5251	103.095	0.21	-0.07	-0.1	1	1	1	Cn
1,3-dibutyrin	C11 H20 O5	No MS2	232.131	3.748	48910.3	NA	No matches found	No matches found	NA	No matches found	No matches found	NA	2721.28	410.449	3719.64	1218.72	473.973	5078.69	1118.52	579.871	6028.29	986.471	539.855	2009.51	1102.18	694.758	4250.05	41.5206	70.2472	9.19805	91.6875	19.7671	21.7405	37.4498	35.8405	31.6888	28.2581	12.6865	105.455	30.208	22.4305	149.629	-0.5	-0.02	0.26	1	1	1	Cn
NA	C4 H N3 O5 P2	No MS2	232.939	7.925	59347.5	NA	No matches found	No matches found	NA	No matches found	No matches found	NA	13653.2	13181.1	10822.4	3710.82	3141.03	11892.9	2007.09	15226.4	10831.6	3190.6	2827.35	12524.9	3695.57	18850.2	20763	59.1782	11.9937	59.7245	27.5414	125.728	57.8348	133.025	67.7416	43.8024	24.2403	136.288	51.7657	51.0095	79.6068	104.041	0.94	0.88	0.31	1	1	1	Cn
NA	C2 H4 N O8 P S	No MS2	232.939	7.51	46035.7	NA	No matches found	No matches found	NA	No matches found	No matches found	NA	11543.6	13279	24111.3	4041.03	11750.2	14565.5	12620.1	14917.5	11513.2	4498.72	13484.5	11617.1	11290	14729	29448	79.7899	8.20531	43.7689	104.33	82.8677	42.3001	51.1288	8.83202	21.2988	109.066	81.6089	69.2632	72.2065	7.61681	44.1374	1.35	-0.16	-0.02	1	1	1	Cn
Methyl (4Z)-5-(1,3-dioxolan-2-yl)-2-hydroxy-4-(hydroxyimino)pentanoate	C9 H15 N O6	ddMS2 for preferred ion	233.09	2.338	687495	NA	No matches found	No matches found	NA	No matches found	No matches found	61.9	1681.23	6761.27	22688	2249.95	2158.1	23075.1	2515.58	26133.4	27096.8	1646.87	37282.8	153553	17932.5	253823	620239	53.991	64.2242	49.3179	70.0314	64.4453	40.7591	29.6433	72.0939	9.35094	32.6772	50.9382	61.2803	107.012	40.1872	43.7456	4.52	2.83	3.28	0.00519178	1	0.0809997	Cn
Methyl (4Z)-5-(1,3-dioxolan-2-yl)-2-hydroxy-4-(hydroxyimino)pentanoate	C9 H15 N O6	ddMS2 for preferred ion	233.09	1.488	196988	NA	No matches found	No matches found	NA	No matches found	No matches found	NA	969.042	4106.59	7315.81	753.244	1453.21	8724.09	2170.1	13381.5	7930.69	1524.97	14523.2	25857.2	12665.1	79528.6	184045	54.0875	59.3966	12.325	88.0657	50.3966	32.2543	7.0725	53.8453	16.7183	39.9077	36.7326	55.6239	125.25	37.9165	55.2178	4.54	2.55	2.57	0.00950457	1	0.47937	Cn
[Similar to: Myristyl sulfate; <U+0394>Mass: 60.2959 Da]	C H4 N2 O2 P2 S3	ddMS2 for preferred ion	233.891	0.712	320719	NA	No matches found	No matches found	NA	No matches found	No matches found	97.6	236562	209202	138253	166688	243640	64351.8	250192	267969	74117.6	91668.1	209940	97052.8	131234	125708	78149.9	14.0752	21.5455	23.173	20.4356	13.0008	66.1034	22.677	13.7579	30.6586	28.7782	25.0699	23.6785	28.1322	17.4248	28.8632	0.08	-0.93	-1.09	1	1	0.839227	Cn
[Similar to: Myristyl sulfate; <U+0394>Mass: 60.2959 Da]	NA	ddMS2 for preferred ion	233.891	0.604	1.06168e+06	NA	No matches found	No matches found	NA	No matches found	No matches found	71.9	43187.7	605732	217688	67739.3	564041	77447.5	95476.1	939666	191253	189510	367028	121000	126988	300408	236814	64.0771	20.2321	46.7048	64.3958	34.6012	76.9223	94.8544	50.9217	38.0696	42.8244	33.7113	103.318	19.3565	11.2574	58.3966	0.31	0.41	-1.65	1	1	1	Cn
[Similar to: D-Glucose 6-phosphate; <U+0394>Mass: 26.1294 Da]	NA	ddMS2 for preferred ion	233.9	0.613	390707	NA	No matches found	No matches found	NA	No matches found	No matches found	86.7	41342.7	214303	178223	49782.1	150184	164382	51380.2	177035	148170	124986	311045	161605	53430.5	240844	138775	25.8494	4.06241	24.9137	7.59892	13.245	40.339	80.1159	24.5036	7.86921	49.4678	51.0767	82.0756	67.0261	39.1996	6.08408	-0.09	0.06	0.44	1	1	1	Cn
NA	C4 H N11 S	No MS2	235.015	0.679	109275	NA	No matches found	No matches found	NA	No matches found	No matches found	NA	30200.3	5172.02	7479.38	77250.6	7350.62	8521.88	79451	5980.28	7174.97	55889	6878.08	9958.84	25112.2	8488.96	10779.1	45.9302	9.05644	6.26285	61.5876	14.9988	35.8355	20.4688	25.4648	18.5111	29.365	11.951	15.6305	38.6409	7.52008	23.2345	0.59	-1.66	0.51	1	0.486875	1	Cn
NA	C11 H13 N2 P S	No MS2	236.053	0.832	44512.6	NA	No matches found	No matches found	NA	No matches found	No matches found	NA	18509.6	8758.77	3181.18	18690.8	6357.71	3169.74	19131.1	11096.3	2588.73	13708.1	6227.19	2361.58	26420.6	8464.76	5614.6	15.9803	0.895319	2.06141	17.118	19.5748	8.63963	5.51874	33.4812	11.6766	10.4735	11.4113	6.27311	45.6231	6.28409	18.175	1.12	0.47	-0.39	0.014796	1	1	Cn
N-[3-(2-Amino-5-methoxyphenyl)-3-oxopropyl]acetamide	C12 H16 N2 O3	ddMS2 for preferred ion	236.116	2.607	116797	NA	No matches found	No matches found	NA	No matches found	No matches found	64.4	17813.9	230.82	106.394	21747.1	150.278	72.1966	20090.6	214.021	96.245	46666.8	144.285	204.846	8075.29	479.48	281.091	43.5457	27.7338	95.6338	82.4385	15.0623	38.6963	98.4473	21.0793	32.3117	76.8793	17.5015	19.4433	100.232	10.5504	138.393	1.55	-1.31	1.16	0.487106	1	1	Cn
1-(5-Hexyl-2,4-dihydroxyphenyl)ethanone	C14 H20 O3	ddMS2 for preferred ion	236.141	5.142	139564	NA	No matches found	No matches found	NA	No matches found	No matches found	63	843.88	725.89	4356.43	113.677	630.583	5259.93	712.729	791.659	5788.67	422.106	358.861	11181.9	640.992	534.834	5007.55	14.0927	41.8349	36.5979	75.7464	75.8557	58.3578	24.6822	17.2391	65.278	50.4737	7.30466	100.579	12.0569	33.5472	159.25	-0.21	-0.15	-0.57	1	1	1	Cn
2-Methyl-4-(3-nitrophenyl)-4-oxobutanoic acid	C11 H11 N O5	ddMS2 for preferred ion	237.064	2.807	89849.8	NA	No matches found	No matches found	NA	No matches found	No matches found	72.7	11762.7	249.771	71.3986	10004	307.571	66.1499	15406.7	455.951	62.7279	12240.3	356.624	174.291	8437.29	325.986	545.643	87.7126	20.5446	7.85252	137.623	51.4838	0.616774	32.757	9.60687	1.02733	62.9405	19.6749	16.3651	96.0152	95.5371	5.92059	3.12	-0.87	-0.48	0.118071	1	1	Cn
5H-Pyrano[4,3-b]pyridine-3-carboxylic acid, 2-hydroxy-7-propyl-7,8-dihydro-	C12 H15 N O4	ddMS2 for preferred ion	237.1	3.539	79519.4	NA	No matches found	No matches found	NA	No matches found	No matches found	75	437.259	359.494	78.7438	10026.8	603.884	62.6898	3378.66	150.836	68.3397	4124.36	122.73	68.7103	9771.73	349.139	86.0373	136.019	57.5085	108.718	11.8185	60.8688	49.9346	97.5312	73.0505	49.5691	38.1949	13.8571	16.0012	82.6464	44.2362	172.649	0.33	1.53	1.21	1	1	1	Cn
[Similar to: a,a-Trehalose; <U+0394>Mass: 104.0476 Da]	C3 H11 N8 O3 P	ddMS2 for other ion	238.069	0.653	300476	NA	No matches found	No matches found	NA	No matches found	No matches found	93.3	141062	128199	43231.5	175369	133059	35286.7	119057	122286	39032.7	168376	122885	82720.8	175521	91712.1	76367.4	24.4874	11.1596	25.788	14.5157	52.1734	4.21575	14.315	19.2294	14.0444	17.0787	8.16598	14.5087	50.8324	16.1161	15.6264	0.97	0.56	-0.42	0.410579	1	1	Cn
OPC-4:0	C14 H22 O3	No MS2	238.157	5.042	83915	NA	No matches found	Single match found	NA	No matches found	No matches found	NA	1449.68	1428.12	9943.88	1354.18	1374.51	10741.4	1674.11	1342.72	14809.8	1250.35	1483.33	22696.8	1246.48	1336.73	7199.43	14.3559	2.93481	33.4839	9.39571	2.37892	37.7073	2.85335	2.14148	33.0814	14.4822	5.28946	118.302	12.7509	8.20268	42.7674	-1.04	-0.43	-0.01	1	1	1	Cn
OPC-4:0	C14 H22 O3	No MS2	238.157	5.294	81571	NA	No matches found	Single match found	NA	No matches found	No matches found	NA	398.845	1205.48	18360.8	695.34	1265.18	22391.8	498.929	1331.52	26044.1	385.389	1359.27	33214	480.564	261.544	9806.02	49.7307	65.6058	16.7548	18.1266	68.8259	12.3014	40.989	9.40005	41.927	21.7911	60.6316	104.854	37.8501	14.1598	58.5916	-1.41	-0.05	-2.35	1	1	1	Cn
NA	C8 H16 O6 S	No MS2	240.066	0.834	54456.8	NA	No matches found	No matches found	NA	No matches found	No matches found	NA	9278.94	3136.26	3568.69	22450.2	3628.02	3555.85	16784.5	4395.01	2904.06	7917.18	2013.52	2649.25	18023.4	1773.3	2321.33	76.1193	9.49705	2.06141	26.5701	21.1925	8.63963	45.2556	46.1006	11.6766	36.1865	32.0959	6.27311	78.8082	37.8439	7.85671	-0.32	0.1	-1.31	1	1	1	Cn
3,4,5-trimethoxyhydrocinnamic acid	C12 H16 O5	No MS2	240.1	3.232	64748.7	NA	No matches found	No matches found	NA	No matches found	No matches found	NA	8805.86	465.71	13952	9466.96	1140.75	18579.7	12753.4	1572.73	12152.5	30999.3	3610.59	14226.3	27961.2	12117.8	20073.5	50.2662	43.5246	12.8076	26.5697	23.3547	22.7757	77.772	62.3131	47.9853	48.0144	25.3941	22.5677	66.8975	26.1874	48.4104	0.72	1.13	2.95	1	1	0.0375852	Cn
Diethyl diallylmalonate	C13 H20 O4	No MS2	240.136	4.649	46624.5	NA	No matches found	No matches found	NA	No matches found	No matches found	NA	3136.62	609.866	6744.13	1051.2	728.862	6450.28	3241.36	749.888	6216.55	2777.01	618.648	4500.06	3522.26	683.449	28996	35.7972	14.4578	24.4903	92.2194	7.85872	22.7541	76.4708	2.90556	19.3283	35.9935	12.9064	39.5268	54.4371	51.4698	70.9093	2.22	0.12	-0.13	0.373603	1	1	Cn
3-[(3aS,4S,5R,7aS)-5-Hydroxy-7a-methyl-1-oxooctahydro-1H-inden-4-yl]propanoic acid	C13 H20 O4	ddMS2 for preferred ion	240.136	4.731	158841	NA	No matches found	No matches found	NA	No matches found	No matches found	67.8	7286.92	536.639	20802.5	1597.59	87.5027	19156.2	7111.27	575.672	17879.9	6462.26	276.649	9661.16	6541.13	502.671	125701	35.1996	28.9322	21.4281	103.983	109.231	11.6446	102.719	60.1877	26.4107	41.8038	51.2778	39.0276	52.8333	67.7005	61.4768	2.81	-0.12	-0.2	0.964718	1	1	Cn
Dimethyl 2,2'-(5-oxo-1,3-cyclohexanediyl)diacetate	C12 H18 O5	ddMS2 for preferred ion	242.116	4.197	524998	NA	No matches found	No matches found	NA	No matches found	No matches found	NA	109930	1188.44	19516.8	18544.5	959.038	22772.3	145941	3544.4	35631.6	49368	1098.31	12128.2	28504	1491.46	60393.3	33.8315	73.1743	34.9408	120.089	19.3627	29.2786	109.045	100.443	36.0398	91.4507	8.92005	110.8	77.7367	43.2699	145.655	0.76	-2.36	-1.25	1	1	1	Cn
5-Ethyl-5-(3-hydroxy-3-methylbutyl)-2,4,6(1H,3H,5H)-pyrimidinetrione	C11 H18 N2 O4	ddMS2 for preferred ion	242.127	3.109	139044	NA	No matches found	No matches found	NA	No matches found	No matches found	65.9	3542.34	216.565	1468.56	3781.36	279.851	1052.6	1653.24	249.547	1144.84	1719.69	207.81	7516.18	1921.43	543.552	7757.83	23.4819	16.2518	55.8561	62.6424	56.8772	64.2041	34.3304	15.3127	39.4185	53.0461	16.9533	63.0821	41.0243	68.8357	155.139	2.76	0.22	1.12	0.0772451	1	1	Cn
[Similar to: Oleoyl-L-a-lysophosphatidic acid; <U+0394>Mass: 193.2001 Da]	C6 H13 N O9	ddMS2 for preferred ion	243.059	0.65	554193	NA	No matches found	No matches found	NA	No matches found	No matches found	72.7	10855.1	220964	2264.97	3182.72	42149	2435.43	17010.4	340154	2499.6	9029.23	106962	4314.88	11496.5	167482	19853.1	59.9566	48.4818	18.2632	131.793	149.579	20.1161	75.9922	34.013	19.1169	56.0036	65.3576	14.0385	129.092	33.5454	64.967	2.99	-0.57	-1.02	1	1	1	Cn
[Similar to: Oleoyl-L-a-lysophosphatidic acid; <U+0394>Mass: 193.1719 Da]	C7 H18 N O6 P	ddMS2 for preferred ion	243.087	0.655	2.07282e+06	NA	No matches found	No matches found	NA	No matches found	No matches found	74.4	137108	86160	235621	252977	71980.6	281229	366827	216593	244990	1.23232e+06	190180	56733	719615	182661	81323.2	87.9655	37.7747	42.0192	31.665	33.8556	29.8315	41.819	57.7561	12.0122	55.8949	38.2651	63.4524	73.5773	27.2979	68.2569	-1.59	0.97	-0.25	0.828191	1	1	Cn
NA	C5 H13 N2 O7 P	No MS2	244.046	0.632	179613	NA	No matches found	No matches found	NA	No matches found	No matches found	NA	3419.96	10350.2	83296.9	3603.47	3618.84	78162.4	3694.07	34728.1	78910.4	8083.42	51406.8	45229.6	7989.45	56647.4	90258.8	21.3425	57.3269	55.597	62.5913	25.6042	75.6281	10.7935	52.7709	28.6683	55.6907	37.1746	43.2524	91.5046	18.8495	33.5672	0.19	1.11	0.71	1	1	1	Cn
pseudouridine	C9 H12 N2 O6	ddMS2 for other ion	244.069	0.697	522274	NA	No matches found	No matches found	NA	No matches found	No matches found	92.9	62705.5	39145.6	36861.9	71592.6	55910.6	40817.9	46892.5	71418.8	48176.3	144384	368811	55866.1	145756	402721	96111.4	25.6986	59.2089	32.0568	57.6157	40.8049	25.984	60.9867	38.495	15.2363	51.8099	19.8098	53.6916	76.7694	37.9453	55.4823	1	1.64	2.5	1	1	0.0943245	Cn
Uridine	C9 H12 N2 O6	ddMS2 for preferred ion	244.069	0.838	794003	78.5	No matches found	No matches found	88.8	Single match found	Multiple matches found	NA	215812	33995.4	57904.1	219923	17142.1	46915.9	259983	84890.9	66600.7	311870	17340.5	101465	276545	40903.4	313588	9.95287	103.821	30.7431	42.9816	123.324	32.2621	61.2218	94.5633	9.80153	38.3728	21.3145	32.8258	21.9466	43.7327	93.0841	2.24	0.09	-1.05	1	1	1	Cn
6-Oxododecanedioic acid	C12 H20 O5	ddMS2 for preferred ion	244.131	3.865	252340	NA	No matches found	No matches found	NA	No matches found	No matches found	NA	87097.7	1843.25	21451.4	41684.2	1189.11	31336.2	89500.7	4373.26	39183.1	50497.2	1287.04	14621.7	22060	2083.39	33066.7	29.1781	78.7988	20.7747	73.9604	58.2248	32.5803	81.125	110.922	35.8793	42.0931	15.7175	102.367	61.5163	40.338	141.797	-0.24	-2.02	-1.07	1	1	1	Cn
Leu-Leu	C12 H24 N2 O3	No MS2	244.179	3.175	48038.6	NA	No matches found	No matches found	NA	No matches found	No matches found	NA	7420.29	6138.6	539.276	3936.29	1569.59	478.602	2507.87	3557.4	497.058	1962.16	535.12	11788.8	8074.78	1552.93	16626.2	28.0275	82.4144	68.0707	48.352	153.896	10.0627	67.9803	89.7116	8.9435	78.3804	13.4487	38.028	78.7311	25.5315	97.0567	5.06	1.69	-1.2	0.0337954	1	1	Cn
NA	C H2 N4 O11	ddMS2 for preferred ion	245.971	0.578	180131	NA	No matches found	No matches found	NA	No matches found	No matches found	NA	125709	56076.3	81475.7	112233	46982.4	76558.6	137854	43246.6	62066.5	106390	48801.5	55924.7	126359	62866	83638.6	18.3767	44.4676	26.1991	37.2399	3.53802	35.7223	29.1161	34.0089	18.8349	19.1551	40.2166	17.2453	19.1316	32.8237	16.0631	0.43	-0.13	0.54	1	1	1	Cn
Glycerophosphoglycerol	C6 H15 O8 P	ddMS2 for preferred ion	246.05	0.632	2.15312e+06	NA	No matches found	No matches found	NA	No matches found	No matches found	71	647597	392879	117547	725212	425975	85833.8	852105	466289	148143	1.88629e+06	724197	102053	682275	366118	86053.7	13.4939	27.5827	30.4172	1.72405	57.3794	21.6872	25.9089	30.3576	33.2617	17.3324	15.6817	28.9534	61.5723	31.5303	63.2749	-0.78	-0.32	-0.35	1	1	1	Cn
NA	C2 H5 N2 O10 P	No MS2	247.969	0.58	35119.1	NA	No matches found	No matches found	NA	No matches found	No matches found	NA	32457.4	10546.7	17582.4	27543.3	8891.76	17451.4	25516.7	8749.58	15723.4	22734.7	10086.3	16915	25105.3	11653.5	17314.7	6.5037	22.4485	20.3706	11.3783	6.5452	24.3157	33.5347	33.4462	8.80225	11.9865	39.7969	19.8635	7.28671	31.4576	6.61533	0.14	-0.02	0.41	1	1	1	Cn
[Similar to: Asparagine; <U+0394>Mass: -116.0107 Da]	C3 H9 N10 O2 P	ddMS2 for other ion	248.064	0.678	207629	NA	No matches found	No matches found	NA	No matches found	No matches found	62.8	10787.6	7949.92	13659.7	29741.6	11298.7	14708.1	27545.2	13934	16648.2	56581.8	11817.9	22175.6	28026	13716.5	169929	69.9372	59.1326	13.8978	60.2081	23.1768	12.547	36.2265	101.1	4.79809	82.4412	11.5983	73.7262	121.527	13.205	71.249	3.35	0.02	-0.02	0.406757	1	1	Cn
Trimethyl 2-hydroxy-1,2,4-butanetricarboxylate	C10 H16 O7	No MS2	248.09	3.342	103559	NA	No matches found	No matches found	NA	No matches found	No matches found	NA	21486.2	1537.27	84.4952	27070.5	1775.5	82.9417	37939.4	4238.21	112.954	84310.8	1342.63	115.718	46391.9	1624.7	195.505	46.3829	20.4898	3.62446	29.4242	34.243	17.2892	60.0165	71.4315	7.54725	13.4331	22.7261	21.7289	34.4895	66.4538	42.5038	0.79	0.29	-1.38	1	1	0.048243	Cn
6-(4-Methoxyphenyl)-5-nitro-2-piperidinone	C12 H14 N2 O4	ddMS2 for preferred ion	250.095	2.646	119337	NA	No matches found	No matches found	NA	No matches found	No matches found	62.2	17601.9	159.762	96.1453	25506.5	307.448	79.9501	14213.5	336.354	78.9692	3567.53	149.285	90.1758	2127.22	138.87	171.544	126.763	35.1091	14.012	118.034	26.4573	2.0371	90.6267	18.6033	0.583606	100.086	5.4996	1.4669	128.863	41.7185	25.6022	1.12	-2.74	-1.28	1	1	1	Cn
(2Z)-N-(4-Aminobutyl)-3-(3,4-dihydroxyphenyl)acrylamide	C13 H18 N2 O3	ddMS2 for preferred ion	250.132	2.303	3.30489e+06	NA	No matches found	No matches found	NA	No matches found	No matches found	65.5	1420.11	201.147	383.378	5838.66	240.878	528.641	1644.29	338.488	190.862	4144.95	1338.26	1.7815e+06	47857.6	442826	562782	40.2186	64.6842	168.677	155.591	20.3715	171.755	143.061	30.7549	144.355	77.2233	144.387	79.6092	86.2125	63.6163	41.0954	11.53	4.86	10.35	0.00545368	1	0.0150219	Cn
Methyl 6-O-sec-butylhexopyranoside	C11 H22 O6	ddMS2 for preferred ion	250.142	3.572	277239	NA	No matches found	No matches found	NA	No matches found	No matches found	95.7	164210	6411.29	187.962	210025	9764.41	182.031	243995	14854.5	185.951	140753	9618.39	219.787	83503.1	3810.85	290.779	40.6035	18.8963	1.32888	10.4471	49.6453	3.10368	6.76549	66.5162	11.8189	46.0188	54.4824	8.86729	31.0928	68.2494	23.8048	0.64	-1.55	-1.96	1	1	0.0654215	Cn
NA	C9 H16 O8	No MS2	252.085	0.832	55624.3	NA	No matches found	No matches found	NA	No matches found	No matches found	NA	6176.87	2145.6	2868.23	7257.31	2942	2857.91	6189.38	2020.64	2334.06	2923.09	1069.82	2129.26	9407.3	24742	2109.84	46.7562	25.04	2.06141	33.0505	14.6703	8.63963	16.0657	15.3139	11.6766	24.9037	13.5534	6.27311	60.784	71.4317	121.195	-0.15	0.6	3.61	1	1	0.000475133	Cn
C75	C14 H22 O4	ddMS2 for other ion	254.152	4.402	148110	NA	No matches found	No matches found	NA	No matches found	No matches found	67.8	2265.13	661.914	7322.31	2296.31	716.703	7727.68	1915.1	845.388	9958.59	1133.18	644.673	8503.85	1545.2	765.496	31459.3	31.5995	9.45263	9.78952	49.5142	7.67663	19.8177	26.7351	11.563	48.195	23.5384	7.36156	84.1161	33.4852	5.10375	120.39	1.66	-0.31	-0.14	0.407304	1	1	Cn
Ancymidol	C15 H16 N2 O2	ddMS2 for preferred ion	256.121	3.579	81617.8	NA	No matches found	No matches found	NA	No matches found	No matches found	NA	2617.65	23166.6	60.5671	19893.6	23305.2	60.302	7020.96	18488.4	58.9076	8036.7	5776.25	64.8296	17053.5	6900.1	96.3274	105.357	24.72	2.79657	62.3726	59.5302	1.88054	74.7201	48.7192	1.56182	102.56	13.5756	3.23027	103.362	45.1728	16.8082	0.71	1.28	-1.42	1	1	1	Cn
Ancymidol	C15 H16 N2 O2	ddMS2 for preferred ion	256.121	4.112	238271	NA	No matches found	No matches found	NA	No matches found	No matches found	NA	76954.3	51864.6	62.4932	129277	17220.7	62.9403	99206.1	15513.2	62.8393	130724	3291.45	92.0918	167704	3629.48	267.917	55.8969	58.6108	3.59905	58.9128	55.9762	2.44369	30.9873	116.177	1.00478	46.0455	31.8042	10.191	18.6982	100.868	28.7969	2.09	0.76	-2.1	0.55237	1	0.446755	Cn
Dimethyl 3,3'-(2-oxo-1,3-cyclopentanediyl)dipropanoate	C13 H20 O5	No MS2	256.131	4.485	49212.8	NA	No matches found	No matches found	NA	No matches found	No matches found	NA	1099.78	425.827	2705.96	899.424	344.184	2525.58	1287.56	386.874	4176.75	1412.68	382.282	3978.95	575.788	508.427	8518.69	86.4001	22.3168	23.684	110.072	75.1922	47.3927	111.962	55.4482	22.3669	44.943	72.7636	28.344	72.1693	54.1527	122.764	1.03	-1.16	0.39	1	1	1	Cn
5-(4-Hydroxyphenylmethyl)-1,3-diazaadamantan-6-one	C15 H18 N2 O2	ddMS2 for preferred ion	258.137	3.691	113355	NA	No matches found	No matches found	NA	No matches found	No matches found	NA	3094.83	46853.9	60.2207	27765.3	67984.1	57.8086	6983.01	24524.7	59.1051	3961.15	31986.9	63.2911	11173.9	13689.3	78.2015	81.5099	37.3051	3.73379	78.0535	45.727	1.17605	109.588	83.7467	1.92102	96.9808	18.8517	0.33616	115.686	22.0024	11.5813	0.4	0.68	-0.84	1	1	1	Cn
4,4'-(TRIMETHYLENEDIOXY)DIANILINE	C15 H18 N2 O2	No MS2	258.137	3.862	60635	NA	No matches found	No matches found	NA	No matches found	No matches found	NA	2166.73	25118.7	62.9392	18789	35248.4	62.8893	4072.3	13126.7	62.2988	3065.89	17017.1	69.5427	6744.95	6956.77	114.84	76.8646	37.451	2.92791	71.023	46.5268	0.518587	106.785	82.8324	2.50338	88.6993	17.7639	2.73946	107.696	19.2001	64.7878	0.88	0.73	-0.92	1	1	1	Cn
NA	C5 H10 N9 O2 P	No MS2	259.069	0.706	125809	NA	No matches found	No matches found	NA	No matches found	No matches found	NA	48737.7	8139.88	7821.55	53860.5	9117.98	8911.74	56419.8	9577.21	6624.56	32528.6	7034.3	8549.97	38412.5	8014.83	9546.72	55.3891	17.799	7.90634	21.4825	13.3431	10.7682	10.1838	41.3166	9.25187	85.5364	28.4257	15.5405	89.652	11.11	6.93967	0.53	-0.55	-0.26	1	1	1	Cn
[Similar to: Dopamine; <U+0394>Mass: -105.9902 Da]	C4 H14 N5 O6 P	ddMS2 for preferred ion	259.069	0.845	171880	NA	No matches found	No matches found	NA	No matches found	No matches found	80	137337	13464.6	5932.84	163533	20871.5	5911.49	165770	38772.9	4827.92	94749.6	13406.4	4404.3	79147	9796	4364.13	14.54	41.4599	2.06141	9.69359	34.1379	8.63963	15.4141	48.5102	11.6766	45.8542	33.8993	6.27311	38.5937	65.2915	36.2634	-0.15	-1.07	-1.98	1	1	0.270009	Cn
Caffeic acid 3-sulfate	C9 H8 O7 S	ddMS2 for preferred ion	259.999	2.781	177644	NA	No matches found	No matches found	NA	No matches found	No matches found	98.2	47893	7211.29	633.004	69321.8	10661.5	335.92	79802.4	20830.3	287.528	21212.9	8486.99	377.704	54515.4	7546.31	2952.05	81.8139	46.4058	36.0437	85.6412	40.6895	64.1909	72.4214	62.1236	14.6739	49.1183	26.1005	73.3683	57.221	59.2034	39.0178	3.36	-0.55	-1.46	0.0717755	1	1	Cn
D-Mannose 6-phosphate	C6 H13 O9 P	ddMS2 for preferred ion	260.03	0.606	1.68395e+06	83	No matches found	No matches found	97.3	Multiple matches found	Multiple matches found	NA	661439	521465	582700	678473	629021	518800	882977	515043	703996	919819	750801	1.6601e+06	774691	795707	614587	12.7925	3.53009	21.3586	15.6363	43.0164	4.27574	8.76592	25.9223	27.4871	12.3545	25.1911	5.04871	44.2211	34.8845	61.3022	-0.2	-0.19	0.63	1	1	1	Cn
L-gamma-Glutamyl-L-leucine	C11 H20 N2 O5	No MS2	260.137	1.807	133893	NA	No matches found	No matches found	NA	No matches found	No matches found	NA	4654.62	1053.22	531.678	4182.42	849.377	486.67	3704.56	866.076	526.209	5301.14	396.222	1922.93	6508.89	570.766	9831.1	33.3428	76.5404	54.4448	34.66	117.859	39.6914	31.5619	68.7779	52.8158	18.6646	21.3615	19.6267	69.2736	4.65374	153.459	4.22	0.81	-0.6	0.0114856	1	1	Cn
NA	C14 H17 N P2	No MS2	261.085	0.853	135430	NA	No matches found	No matches found	NA	No matches found	No matches found	NA	37429.8	6847.63	7360.97	56541.4	7360.45	7919.16	38563.8	18611.9	5990.08	19424.8	7427.12	5464.49	37602.9	14380.2	10044.6	11.6824	28.5667	2.06141	13.9961	37.0877	16.659	42.4206	19.5333	11.6766	46.2382	19.0365	9.27029	83.6504	26.87	41.8082	0.75	-0.04	-0.37	1	1	1	Cn
NA	C4 H11 N10 O2 P	No MS2	262.08	0.694	793314	NA	No matches found	No matches found	NA	No matches found	No matches found	NA	215434	49862.7	69132	208522	33739.1	61631	250755	203589	70580.7	155476	45518.7	138994	171629	109878	372573	11.7288	70.8933	29.141	35.5548	84.4988	35.7278	54.9696	51.5426	29.9017	7.53856	22.1225	57.8336	30.9106	24.959	82.9907	2.4	-0.55	-0.89	0.208965	1	1	Cn
(5-Benzyl-3,6-dioxo-2-piperazinyl)acetic acid	C13 H14 N2 O4	No MS2	262.095	1.19	141702	NA	No matches found	No matches found	NA	No matches found	No matches found	NA	2894.26	997.967	303.264	16529.3	5595.57	377.311	3810.74	2294.23	305.746	3777.59	1721.4	245.149	51217.5	2297.23	531.466	31.1703	37.9554	57.233	64.8833	48.4401	16.0611	32.2291	70.9929	34.6123	13.4733	85.8367	12.1057	108.187	24.9269	37.3254	0.8	3.75	0	1	1	1	Cn
1-(1-Phenyl-1H-tetrazol-5-yl)-1H-benzimidazole	C14 H10 N6	No MS2	262.096	3.121	71142.1	NA	No matches found	No matches found	NA	No matches found	No matches found	NA	1665.12	216.055	74.705	6436.08	260.117	70.6995	1481.92	265.397	70.2382	646.137	186.759	96.3393	37077.8	169.852	138.6	70.2318	13.2182	3.7392	42.3592	27.4726	2.23976	69.5623	16.829	1.836	28.403	19.9819	11.882	96.0816	9.26219	22.7175	0.98	4.65	-0.64	1	0.194979	1	Cn
[Similar to: N-Tigloylglycine; <U+0394>Mass: -105.9902 Da]	C9 H13 N O8	ddMS2 for preferred ion	263.064	0.658	513764	NA	No matches found	No matches found	NA	No matches found	No matches found	60.4	114136	60377.9	185368	165451	80191.8	176606	157005	115844	184186	311152	134289	249635	432815	154565	285060	30.0839	10.1	32.5986	35.7084	29.4535	18.4294	35.5428	18.7126	24.7934	35.9495	22.0345	19.6816	7.64705	22.0444	42.5257	0.63	1.46	0.42	1	1	1	Cn
Methyl 5-(3,4-dimethoxyphenyl)-1,2-oxazole-3-carboxylate	C13 H13 N O5	No MS2	263.08	3.694	50585.1	NA	No matches found	No matches found	NA	No matches found	No matches found	NA	2699.87	1043.81	84.031	1375.98	698.286	63.4842	1324.75	1066.16	64.6956	956.613	503.095	71.4572	548.695	289.132	85.2767	63.4424	29.5027	18.5156	143.42	33.1126	2.35773	8.27849	68.4405	5.38316	56.8472	3.37793	2.05905	168.08	15.7509	90.9113	0.4	-1.27	-1.88	1	1	1	Cn
NA	NA	ddMS2 for preferred ion	263.91	0.591	1.35865e+06	NA	No matches found	No matches found	NA	No matches found	No matches found	NA	554161	769326	380052	595254	642788	228577	970860	874990	234792	495896	590932	368385	553552	537761	613082	10.5221	23.3692	46.7055	43.6406	37.9147	74.9958	31.1548	33.0868	28.9726	58.3555	33.3884	60.5471	28.8288	8.62249	57.0143	1.38	-0.81	-0.7	1	1	1	Cn
NA	NA	ddMS2 for preferred ion	263.938	0.588	1.50209e+06	NA	No matches found	No matches found	NA	No matches found	No matches found	NA	621513	22773.3	32297.4	303582	23289.3	38716	114153	25448.8	37315.1	83507.6	25650.8	34303.5	100419	29576.8	34427.7	70.6378	25.4238	3.23045	49.5389	9.1935	11.778	68.5315	10.9587	10.0066	27.5205	16.2704	7.95619	61.701	23.8811	11.9493	-0.12	-0.18	0.22	1	1	1	Cn
ST31IIO5EW	C16 H16 N4	No MS2	264.136	4.171	58627.1	NA	No matches found	No matches found	NA	No matches found	No matches found	NA	19173.2	814.441	4235.18	31584	6591.63	6889.89	24179.7	1202.98	4385.87	14595.5	991.612	2035.76	39738.8	7711.33	26082.7	41.4123	36.7168	20.4744	46.1844	75.9155	40.795	12.6165	38.4852	17.8963	40.005	54.5523	54.636	36.6573	31.8488	47.9609	2.57	0.72	2.68	0.0908869	1	0.0863653	Cn
Vorinostat	C14 H20 N2 O3	ddMS2 for preferred ion	264.148	2.892	1.05503e+06	NA	No matches found	No matches found	NA	No matches found	No matches found	73.2	5368.47	991.543	12481.6	3993.35	274.679	13129.3	3226.36	285.175	41333.5	4223.39	467.724	905895	30492.9	67355.7	201808	103.308	69.3083	84.11	134.749	55.563	94.9585	85.9646	17.9902	77.0079	71.9682	9.38579	23.0414	110.956	59.3232	45.2204	2.29	3.24	7.88	1	1	0.0025096	Cn
NA	C H4 N2 O10 P2	No MS2	265.935	0.596	570442	NA	No matches found	No matches found	NA	No matches found	No matches found	NA	368688	13700.6	19417	171569	13105.9	22168.8	91255.8	15611.9	23414.4	46412.1	14947.9	21435.7	60559.3	19435	21756.4	43.7889	31.6286	5.31104	49.7533	1.66471	15.8836	84.2704	17.6404	8.12597	26.9577	13.3427	10.6413	62.398	22.186	8.11678	-0.11	-0.59	0.32	1	1	1	Cn
NA	C10 H18 O6 S	ddMS2 for preferred ion	266.083	2.696	261712	NA	No matches found	No matches found	NA	No matches found	No matches found	NA	91252.8	10901.5	6333.05	199405	13507.7	5947.19	159062	19023	5791.93	57737.3	15812.2	6346.78	165550	14527.9	6244.49	28.6674	5.94006	14.8605	28.993	21.1737	18.8949	59.3423	23.3056	19.7821	53.3773	29.7241	19.4114	43.4218	19.5614	71.2401	0.11	0.06	-0.39	1	1	1	Cn
2816320	C12 H14 N2 O5	ddMS2 for preferred ion	266.09	3.104	236495	NA	No matches found	No matches found	NA	No matches found	No matches found	69	47464.6	461.462	79.108	64415.5	365.758	168.738	43629.9	257.142	94.1014	8292.2	213.571	198.641	25787.8	334.867	380.479	98.299	58.4166	18.6083	105.411	96.254	10.4691	76.8482	8.35818	50.969	108.913	13.5214	58.2694	118.188	41.6169	45.3474	2.02	-0.76	0.38	1	1	1	Cn
alpha-bradyrhizose	C10 H18 O8	ddMS2 for preferred ion	266.1	0.824	363889	NA	No matches found	No matches found	NA	No matches found	No matches found	95.7	217844	77361.9	3576.4	218693	94286.4	5871.23	298387	113696	4638.09	316098	57047.9	20663.9	305663	81663.4	4574.22	11.0618	20.8322	16.9802	41.9155	11.7725	44.2677	7.78749	3.00031	21.5717	35.58	23.7924	73.7634	30.8898	27.9964	71.9266	-0.02	0.03	-0.48	1	1	1	Cn
zinniol	C15 H22 O4	No MS2	266.152	4.804	65478.4	NA	No matches found	No matches found	NA	No matches found	No matches found	NA	857.693	413.265	3611.32	392.613	386.326	2629.14	641.508	390.984	3068.42	570.262	295.936	1639.65	444.821	171.861	14874.7	38.6627	26.4142	6.64466	121.55	21.4064	53.7573	76.7675	5.38962	41.9633	17.4146	51.3762	71.6594	66.1664	46.3279	118.12	2.28	-0.53	-1.19	0.547057	1	1	Cn
(1S,5R,6S,7S,8S,10R,11R)-6-hydroxy-4-oxopseudoguai-12,8-olide	C15 H22 O4	ddMS2 for preferred ion	266.152	5.026	99820.8	NA	No matches found	No matches found	NA	No matches found	No matches found	64.5	940.486	429.547	9701.33	877.353	255.812	10448.9	1902.03	376.862	13838.5	1553.21	301.832	15914.8	1564.12	337.984	79675.1	50.3475	12.6892	11.5036	87.3354	59.5991	15.5746	44.2802	55.0917	32.7084	6.1253	124.147	46.1853	24.0651	60.258	60.6518	2.53	-0.28	-0.16	0.574905	1	1	Cn
NA	C5 H10 N4 O P2 S2	No MS2	267.977	0.617	262037	NA	No matches found	No matches found	NA	No matches found	No matches found	NA	814.884	3108.35	168644	2641.61	916.659	164898	3261.18	70242.3	85078	7057.37	4694.49	57284.1	8565.78	7114.46	105013	6.36349	142.395	32.5876	97.4921	49.4234	44.8228	44.9727	57.6312	25.3741	61.4825	64.5243	55.9583	147.602	74.3918	40.6073	0.3	1.39	-3.3	1	1	1	Cn
(2R)-3-(Hexanoyloxy)-2-hydroxypropyl phosphate	C9 H17 O7 P	ddMS2 for preferred ion	268.071	2.011	1.04244e+06	NA	No matches found	No matches found	NA	No matches found	No matches found	99.2	632696	749.568	137.567	162783	209.824	133.719	211879	670.636	131.45	117223	174.709	154.758	44862.1	319.738	203.264	45.5652	59.7538	1.45713	96.724	85.3135	1.98413	131.278	117.805	0.39458	30.5334	73.2817	3.05001	99.2042	58.525	27.6274	0.63	-2.24	-1.07	1	1	1	Cn
FORMYCIN B	C10 H12 N4 O5	ddMS2 for preferred ion	268.079	0.654	1.16424e+06	NA	No matches found	No matches found	NA	No matches found	No matches found	81.8	256569	425097	154122	491204	561570	179253	453188	524821	150684	711483	342196	197801	598408	318504	239100	28.4997	41.4282	17.5166	20.6655	22.5936	14.7244	19.7122	21.9113	1.54596	19.9225	19.0077	21.006	52.9362	12.1995	5.73718	0.67	0.4	-0.72	1	1	1	Cn
NA	C10 H10 N10	No MS2	270.109	3.404	119357	NA	No matches found	No matches found	NA	No matches found	No matches found	NA	39725	4268.91	237.915	26810.2	2956.59	76.1456	42970.7	1706.67	121.269	49141	1257.75	71.9563	53856.4	1978.32	150.098	33.5179	74.4259	54.7072	106.205	97.7373	17.403	38.9847	118.652	49.6168	66.3262	98.4269	103.337	42.3849	50.9674	103.022	0.31	0.33	0.21	1	1	1	Cn
11,22-dimethyl (6E,17E)-3,14-dioxo-8,19-bis({[(2S,3R,4S,5S,6R)-3,4,5-trihydroxy-6-(hydroxymethyl)oxan-2-yl]oxy})-4,9,15,20-tetraoxatricyclo[16.4.0.07,¹²]docosa-6,10,17,21-tetraene-11,22-dicarboxylate	C13 H18 O6	ddMS2 for preferred ion	270.111	3.402	457431	NA	No matches found	No matches found	78.3	No matches found	Single match found	93.6	307018	55348.6	749.932	307573	73787.7	602.067	277436	74379.9	937.608	284610	51542.1	1146.17	320621	77286.8	768.654	15.7806	29.9974	54.9297	24.9586	17.6378	55.4555	8.73681	23.925	19.7046	9.01011	7.92815	25.8651	10.5305	16.553	84.0371	-0.29	0.21	0.06	1	1	1	Cn
16-Hydroxyhexadecanoic acid	C16 H32 O3	ddMS2 for preferred ion	272.235	7.467	1.0411e+06	93.2	No matches found	No matches found	88.9	Single match found	No matches found	NA	120600	39646.2	26775.5	136539	59090.3	19882.5	123164	47673.1	24419.6	169394	29522.1	19749.1	249740	64028.5	34905.6	60.6968	36.2436	70.7103	124.028	71.3557	14.8566	81.868	26.1717	25.1252	43.6308	50.1939	14.3473	103.849	10.8207	75.6556	0.52	1.02	0.43	1	1	1	Cn
NA	NA	ddMS2 for preferred ion	273.967	0.578	4.70242e+06	NA	No matches found	No matches found	NA	No matches found	No matches found	NA	4.35254e+06	1.57224e+06	2.34014e+06	4.04247e+06	1.31718e+06	2.24465e+06	4.04188e+06	1.1943e+06	2.12731e+06	3.16392e+06	1.3745e+06	2.21819e+06	3.5017e+06	1.906e+06	2.66395e+06	1.79448	27.0775	11.7089	12.3833	21.1903	13.3137	25.0564	35.7996	6.55605	16.0771	33.3102	16.984	5.62766	13.3128	9.06656	0.32	-0.21	0.67	1	1	1	Cn
Heptulose-2-Phosphate	C7 H15 O9 P	ddMS2 for preferred ion	274.046	0.607	2.12703e+06	NA	No matches found	No matches found	NA	No matches found	No matches found	62.2	896689	650774	509769	1.03538e+06	684705	422088	1.19153e+06	488060	540906	1.68722e+06	1.20865e+06	474090	836318	831753	300331	12.8265	21.0369	33.1963	17.6206	10.9674	4.66394	22.9672	33.7375	23.578	24.9172	21.1202	43.7223	18.8498	48.4415	109.844	-0.85	-0.51	0.77	1	1	1	Cn
NA	NA	No MS2	274.968	0.577	1.05161e+06	NA	No matches found	No matches found	NA	No matches found	No matches found	NA	979354	362360	535644	926121	300533	512233	932629	281451	475794	734986	321941	505200	785948	421614	607231	2.81697	27.155	9.65824	10.5337	18.1756	13.378	24.0597	36.2165	4.53508	13.4867	34.1578	17.0243	6.16649	13.3502	9.45856	0.35	-0.25	0.58	1	1	1	Cn
NA	C12 H22 N O2 P S	No MS2	275.112	0.658	159279	NA	No matches found	No matches found	NA	No matches found	No matches found	NA	3731.91	32729.2	5277.64	6071.02	5019.47	6448.87	5282.62	156688	4767.99	6251.33	16883.4	8230.63	7192.19	14182.4	10042.4	16.6462	103.541	91.4962	25.2434	14.9988	103.646	38.6595	51.6381	19.1169	28.2295	58.6879	76.7249	11.5225	49.7151	19.2679	1.07	0.45	-3.47	1	1	0.130967	Cn
Methyl N-acetyl-S-(2-hydroxycyclohexyl)cysteinate	C12 H21 N O4 S	No MS2	275.12	3.458	59365.2	NA	No matches found	No matches found	NA	No matches found	No matches found	NA	591.509	131.467	23276.4	723.976	186.318	37950.4	551.889	200.514	5410.06	477.524	137.46	189.769	846.422	106.358	1828.15	51.8359	11.7401	94.6786	4.93574	9.28957	31.7525	29.1831	32.356	142.227	12.063	16.9659	153.478	12.6829	23.4987	89.2296	-1.57	0.62	-0.91	0.736957	1	1	Cn
[Similar to: D-(+)-Galactose; <U+0394>Mass: -95.9981 Da]	C8 H13 N4 O5 P	ddMS2 for preferred ion	276.062	0.64	735341	NA	No matches found	No matches found	NA	No matches found	No matches found	84.3	426677	75013.9	3081.97	331208	80942.3	2356.35	330959	69438.7	3153	136790	42288	5871.3	223393	27781.2	7557.89	26.3592	32.3987	24.5582	54.9925	28.3992	33.8538	40.5719	32.5882	25.2229	30.6937	67.6315	14.0385	54.834	76.9548	22.7007	1.26	-0.57	-1.32	1	1	1	Cn
ascr#1	C13 H24 O6	No MS2	276.159	3.035	61120	NA	No matches found	No matches found	NA	No matches found	No matches found	NA	581.147	321.001	95.2928	1659.12	703.418	284.795	2120.96	635.521	270.643	14705.9	1683.88	232.824	21670.3	7887.93	309.486	113.142	30.0948	71.6113	98.3121	43.9206	62.0794	120.101	35.4046	8.16439	50.0752	88.765	22.182	110.942	133.783	47.1013	0.19	3.35	3.63	1	1	0.702379	Cn
NA	C6 H15 O10 P	ddMS2 for preferred ion	278.04	0.709	530596	NA	No matches found	No matches found	NA	No matches found	No matches found	NA	1853.45	21038.5	4062.96	3516.83	24881.8	4629.26	2382.58	9766.67	3441.17	4472.5	45697.1	21509.2	9596.8	38147.7	20737.1	34.1082	155.15	7.90634	41.1715	138.668	15.322	17.189	129.761	9.25187	63.1374	32.962	60.058	75.3405	69.0875	76.1175	2.59	2.01	1.97	1	1	1	Cn
[Similar to: D-Glucose 6-phosphate; <U+0394>Mass: -18.0106 Da]	C6 H15 O10 P	ddMS2 for preferred ion	278.04	0.647	2.65503e+06	NA	No matches found	No matches found	NA	No matches found	No matches found	99.7	604087	2.47177e+06	135569	591842	1.79976e+06	82143.8	458539	2.12103e+06	128605	486302	1.26877e+06	814475	450460	1.04773e+06	580999	29.167	7.79497	86.4685	52.4015	10.8312	34.1533	66.8661	31.4297	65.6754	20.9694	5.29655	18.7553	42.6961	18.6928	16.8027	2.18	-0.03	-1.02	0.0247468	1	1	Cn
Methyl 2-(2-methoxy-2-oxoethyl)-4-oxo-1,2,3,4-tetrahydro-2-quinazolinecarboxylate	C13 H14 N2 O5	ddMS2 for preferred ion	278.09	3.125	392121	NA	No matches found	No matches found	NA	No matches found	No matches found	74.8	6056.55	379.087	123.947	16848.7	518.489	117.301	7855.43	855.029	122.025	3362.52	385.016	159.841	189728	2033.17	428.015	97.9876	14.5832	5.85291	51.0153	21.4284	2.11576	92.7529	47.1881	5.8779	30.254	16.9533	11.882	99.8721	73.9237	21.8842	1.81	4.59	1.25	1	1	1	Cn
Tuliposide A	C11 H18 O8	No MS2	278.1	0.978	65993.4	NA	No matches found	No matches found	NA	No matches found	No matches found	NA	9780.89	11425.1	162.848	19155.3	18046.3	188.867	18938.9	20668.4	162.481	7403.83	9691.33	398.395	12710.7	3578.45	503.501	88.4156	11.3849	12.1614	86.8786	17.7386	16.0691	68.054	51.966	19.6006	40.3089	37.6607	22.5126	33.929	21.0496	19.4833	1.63	-0.58	-2.53	0.550186	1	0.536157	Cn
LSM-32400	C15 H14 N6	ddMS2 for preferred ion	278.127	2.543	344338	NA	No matches found	No matches found	NA	No matches found	No matches found	NA	101068	2505.68	248.634	234536	4642.48	239.218	113447	4492.1	223.842	58836.8	3201.6	1075.47	109093	2331.74	1390.57	25.4313	49.1996	12.1952	45.8758	20.773	9.72963	56.3391	73.656	11.7998	40.756	47.4183	120.477	72.8998	17.2203	37.5456	2.64	-0.06	-0.95	0.0845893	1	1	Cn
(+/-)-pantetheine	C11 H22 N2 O4 S	No MS2	278.13	3.032	47496.1	NA	No matches found	No matches found	NA	No matches found	No matches found	NA	2972.94	196.81	890.126	1524.47	121.539	900.272	2182.08	330.516	1506.22	1234.05	212.182	42585.1	931.251	447.527	7514.58	6.38868	66.3892	25.044	50.6318	70.1873	21.0274	15.5863	47.321	31.1535	32.8094	15.6336	15.1084	50.5629	96.9128	40.0864	2.32	-1.23	0.44	0.0594302	1	1	Cn
2-iodoxybenzoic acid	C7 H5 I O4	ddMS2 for preferred ion	279.923	0.584	2.16402e+06	NA	No matches found	No matches found	NA	No matches found	No matches found	NA	2.03252e+06	498594	726554	1.78981e+06	445807	604611	1.65357e+06	380451	530527	1.21216e+06	460958	573243	1.24918e+06	621416	978363	4.61195	28.2437	7.36708	9.95631	29.8217	17.7104	42.2969	37.9297	7.78468	43.6149	26.1318	12.6576	7.97341	17.0828	27.154	0.88	-0.4	0.71	1	1	1	Cn
2-(1H-Benzimidazol-2-yl)-3-(5-nitro-2-furyl)acrylonitrile	C14 H8 N4 O3	ddMS2 for preferred ion	280.059	3.434	142815	NA	No matches found	No matches found	NA	No matches found	No matches found	95.4	3524.18	53601.8	540.201	1332.09	32578	625.874	2467.29	47642.9	402.881	2676.97	28466.3	522.621	20880.7	76255.8	6137.61	46.8933	47.7793	94.2561	70.3345	51.3228	45.3169	109.637	51.011	23.7012	128.184	37.6215	23.2769	139.25	48.9752	41.5293	3.93	3.08	0.68	0.121538	1	1	Cn
[truncated: 9,673 more rows]
